# Supplementary material for: How can we augment the few that remain? Using stable population dynamics to aid reintroduction planning of an iteroparous species
Source: PeerJ. 2019 May 2;7:e6873. doi: 10.7717/peerj.6873 (PMC6500717; doi:10.7717/peerj.6873)
Supplement: Supplemental Information 2 — The .txt files and R code that underlies the interactive software. [file peerj-07-6873-s002.zip]

Archive with 14 entries (14 files):
- Finalized_Supplement_Software/AppFiveStage.R
- Finalized_Supplement_Software/AppFourStage.R
- Finalized_Supplement_Software/AppThreeStage.R
- Finalized_Supplement_Software/AppTwoStage.R
- Finalized_Supplement_Software/DOM_EVALUES_2_Master.txt
- Finalized_Supplement_Software/DOM_EVALUES_3_Master.txt
- Finalized_Supplement_Software/DOM_EVALUES_4_Master.txt
- Finalized_Supplement_Software/DOM_EVALUES_5_Master.txt
- Finalized_Supplement_Software/Generating legend-less figures for PeerJ.R
- Finalized_Supplement_Software/GeneratingDatasetsFive.R
- Finalized_Supplement_Software/GeneratingDatasetsFour.R
- Finalized_Supplement_Software/GeneratingDatasetThree.R
- Finalized_Supplement_Software/GeneratingDatasetTwo.R
- Finalized_Supplement_Software/Legend.docx
