# Supplementary material for: How can we augment the few that remain? Using stable population dynamics to aid reintroduction planning of an iteroparous species
Source: PeerJ. 2019 May 2;7:e6873. doi: 10.7717/peerj.6873 (PMC6500717; doi:10.7717/peerj.6873)
Supplement: Supplemental Information 2 — The .txt files and R code that underlies the interactive software. [file peerj-07-6873-s002.zip › Finalized_Supplement_Software/DOM_EVALUES_2_Master.txt]

2.87156592635438 0.932823361828923 0.525865536881611 0.260315279476345 3.04756037302816 0
1.67847528774291 0.749920548638329 0.188671674113721 0 1.7589161682781 0
0.513053826289251 0.906467183027416 0 0 0.513053826289251 0
1.03443043492734 0.0775142200291157 0.235966997686774 0.583429673220962 1.0718772342135 0
1.19063865300268 0.999512399313971 0 0 1.19063865300268 0
3.64986752043478 0.720043670153245 0 0 3.64986752043478 0
0.49408599268645 2.21820412669331 0 0.779159617610276 0.779159617610276 0
0 2.52689033001661 0.432323923800141 0 1.04519622200112 0
1.47196441143751 0.872236988274381 0 0 1.47196441143751 0
1.5239882003516 0.263842170825228 0.831194746075198 0.0295188443269581 1.65860605548027 0
0 0.808912224601954 0 0.515680466312915 0.515680466312915 0
2.86382847628556 0.478069452103227 0.611546064727008 0 2.96251538720022 0
0.623454405460507 2.49344283947721 0.100631279638037 0.748028104193509 1.19051644760583 0
0.569453911157325 2.19153265003115 0.525172426365316 0.721656732261181 1.72106633697765 0
0.827643901575357 1.89883752912283 0 0.951556583866477 0.951556583866477 0
1.62031209934503 0.225986161502078 0 0.269057358847931 1.62031209934503 0
0.815010258695111 0.996541936183348 0.127387695480138 0 0.948806903909841 0
2.11750937066972 1.22965428419411 0 0 2.11750937066972 0
0.725521337473765 2.45367479277775 0 0 0.725521337473765 0
0 1.22685207892209 0 0.398363632149994 0.398363632149994 0
0.802805056329817 0.538251054240391 0.190796451410279 0.0322190045844764 0.918657824516147 0
0.666289806133136 0.560432892525569 0.922379255061969 0 1.12555716973032 0
0.0762059569824487 4.02522430522367 0 0 0.0762059569824487 0
0 0.442879141308367 0 0 0 0
0.884653135202825 1.32615678198636 0.971770961303264 0.707512506050989 1.93475105654719 0
0.383624700363725 2.65949162072502 0.126131061231717 0.335349353030324 0.939165495978873 0
2.03489533043467 2.47056053741835 0 0.364995491923764 2.03489533043467 0
0 1.76113055413589 0.938226003432646 0.146560048451647 1.36080029330145 0
2.76914640562609 0.026781601132825 0 0 2.76914640562609 0
2.84942526603118 3.38211904931813 0.393655128311366 0 3.25806873454029 0
1.95534639060497 1.46743814786896 0 0.715198198333383 1.95534639060497 0
0 0.202406605705619 0.845383000560105 0 0.413655779198843 0
0 1.67174657806754 0 0 0 0
2.99392968788743 1.18780359742232 0 0 2.99392968788743 0
0 0.32957322942093 0.50053759268485 0.128050008788705 0.475197707835888 0
0.553567245136946 3.58656612597406 0 0 0.553567245136946 0
0.504055749624968 0.149578314740211 0 0 0.504055749624968 0
0.201519476482645 1.90421421919018 0.605986136477441 0.735203356016427 1.57521824462935 0
2.19962613191456 0.712603093823418 0 0.404785915277898 2.19962613191456 0
0.209694425342605 0.106939900666475 0.00423796940594912 0.348485152469948 0.351677146699724 0
1.00690517853945 1.85642275679857 0 0.870162622071803 1.00690517853945 0
0 1.07613345747814 0.906680935295299 0 -0.987780182899434 0
2.26587189920247 4.29173839045689 0 0 2.26587189920247 0
0.11900884588249 0.140402472577989 0.617467624368146 0 0.35989543070898 0
0.0992726366966963 0.631849481025711 0 0 0.0992726366966963 0
0 2.88315881416202 0.948042491218075 0 1.65328674607749 0
1.53106074314564 0.00507145840674639 0 0.674077603733167 1.53106074314564 0
1.29878642153926 1.44415458617732 0.00964006292633712 0.547813633223996 1.31688835709125 0
2.93232201947831 1.44557176390663 0 0 2.93232201947831 0
2.58749865065329 0.988936012610793 0 0.993220713688061 2.58749865065329 0
2.84261765610427 0.704657947644591 0 0 2.84261765610427 0
2.08443962689489 1.82655356451869 0 0.768413574434817 2.08443962689489 0
1.16926019615494 0.532133115688339 0.431137481937185 0 1.34041768935648 0
1.34703732957132 3.82610399182886 0 0 1.34703732957132 0
3.99781753309071 2.87144161295146 0 0 3.99781753309071 0
1.36516753816977 0.559937323909253 0.943141027586535 0.450908724218607 1.76656428558768 0
3.44794487697072 1.34963158331811 0 0 3.44794487697072 0
3.49531247932464 0.0254781637340784 0 0.145070024998859 3.49531247932464 0
2.67299185879529 2.72271545790136 0 0 2.67299185879529 0
1.06104005780071 0.543607412604615 0 0 1.06104005780071 0
0.128405178431422 0.499567133374512 0 0.219923897879198 0.219923897879198 0
0.787348686251789 0.514361819019541 0.67700831242837 0 1.10304499060689 0
2.53700529481284 1.23554134508595 0 0 2.53700529481284 0
1.13252014433965 1.22109737573192 0.602833068929613 0.17603134829551 1.63653619177686 0
1.96342085069045 0.989627885865048 0.162721038563177 0 2.04227095478735 0
0.345055744517595 0.96414123987779 0.0297331148758531 0.855635079555213 0.906678134062142 0
0 0.81827339832671 0 0.281887501943856 0.281887501943856 0
0.592679660767317 0.804028730839491 0.21707681263797 0 0.808544173621593 0
0.275641242507845 0.60714955907315 0 0.550830054096878 0.550830054096878 0
1.82767730113119 1.99101929087192 0 0.271176796173677 1.82767730113119 0
1.64891131408513 1.20776386698708 0.976733915740624 0.921633328078315 2.43065315221382 0
3.70762001350522 1.44914071448147 0.968819855712354 0 4.05393905729645 0
0.760169806424528 1.80929381866008 0 0.0636120664421469 0.760169806424528 0
2.62009769212455 0.646020407788455 0.150078309234232 0 2.65659317492813 0
0.736123074311763 1.1310011819005 0.31777655123733 0.839030319591984 1.38928520637523 0
0.106054570293054 0.0932564830873162 0.779097883263603 0 0.32774135749075 0
0 0.675254749134183 0 0.672267406480387 0.672267406480387 0
0.927063271868974 1.66723151924089 0.654667939059436 0 1.60648596579569 0
0 0.612254263833165 0.946928181452677 0.0325189321301877 0.777853312465463 0
0.951252245809883 0.112143754959106 0.919801659882069 0.880297406576574 1.23889811421105 0
2.92047758353874 1.9796415658202 0 0.622099896194413 2.92047758353874 0
1.53324489668012 0.613591494504362 0.175272051244974 0.492850855924189 1.62798720654406 0
4.71248961752281 0.449106616666541 0 0 4.71248961752281 0
3.42567691206932 2.93352474924177 0.172525991452858 0 3.56754189386121 0
0.418194062076509 0.827648861100897 0 0 0.418194062076509 0
0.37278209766373 2.03216278227046 0.490692155668512 0.492224498884752 1.43286971019738 0
0.772792793577537 1.21558639872819 0.987164205871522 0.595167635474354 1.78301208675101 0
2.16905139852315 2.27018761169165 0.836836276343092 0.570222040638328 2.96301024028355 0
0.504515334265307 0.157385255442932 0.0424902893137187 0.215672223595902 0.526060434264675 0
0.463397121755406 1.78250689990819 0 0 0.463397121755406 0
0.795959325274453 0.473019924946129 0 0 0.795959325274453 0
1.55425089364871 0.984535075491294 0.451797208050266 0 1.80120266971162 0
0.814337162300944 3.06704635452479 0 0 0.814337162300944 0
0.181512339273468 1.80979882832617 0.299841387663037 0 0.832975324875526 0
0.89616412948817 4.82056190259755 0 0 0.89616412948817 0
0.318845549598336 0.907263950444758 0 0.356717393035069 0.356717393035069 0
1.67657917365432 1.96835797210224 0.073434382211417 0 1.75876478097152 0
1.34881499921903 2.3779167837929 0 0.573490028036758 1.34881499921903 0
3.99832935258746 1.10353302815929 0 0 3.99832935258746 0
0.858663399936631 0.631191062740982 0 0 0.858663399936631 0
0 3.37684622313827 0 0.635233990149572 0.635233990149572 0
0.0635449502151459 0.786223902599886 0 0 0.0635449502151459 0
0 0.936414088122547 0.136930398875847 0 0.358083167154759 0
0.768762062769383 0.957794450689107 0 0.582001785282046 0.768762062769383 0
2.8120655848179 4.32823354029097 0 0 2.8120655848179 0
1.02060468285345 1.53429040219635 0.273329376708716 0 1.3347871011331 0
2.41944602457806 2.25211452506483 0.759741918882355 0 2.99142320516022 0
0 0.77763854758814 0 0 0 0
0.621741087641567 0.490376594709232 0.751364174531773 0.660827211569995 1.24860065404506 0
3.72371142171323 4.26514363498427 0 0.311884314985946 3.72371142171323 0
2.87625391618349 1.76046816445887 0 0 2.87625391618349 0
0.690921386703849 0.500298043712974 0 0 0.690921386703849 0
0.444904750678688 0.482312693726271 0 0 0.444904750678688 0
0 0.057849942240864 0.588725911686197 0.276312308153138 0.368687893531194 0
0.0770485866814852 3.48701904411428 0 0.76665207487531 0.76665207487531 0
0 1.97860636445694 0 0 0 0
2.49053840292618 0.553597851656377 0 0.713783925399184 2.49053840292618 0
0.402539623668417 0.3203994424548 0 0 0.402539623668417 0
0 1.75784042710438 0.726744123501703 0.367377193411812 1.3287832220586 0
3.26537680113688 3.8373093418777 0.53967677988112 0.807458722265437 3.92883607424283 0
0 0.191054672468454 0.374771982897073 0 -0.267585385331025 0
0 0.00191149394959211 0 0 0 0
0.783452210016549 0.0698481304571033 0 0 0.783452210016549 0
0.696483469102532 0.682026480557397 0 0 0.696483469102532 0
4.20582609833218 0.931290844921023 0.826134425820783 0.0139097354840487 4.38196213276261 0
1.40645634941757 4.16746705072001 0.516413764329627 0 2.33008625490086 0
0 0.673457092605531 0 0 0 0
1.90134191326797 0.481314290780574 0 0 1.90134191326797 0
0.855171809205785 1.41867303894833 0 0.526483931113034 0.855171809205785 0
0.941469462588429 3.96588238049299 0.692968814168125 0 2.19405246101997 0
2.46532549127005 0.253156516468152 0.275854978477582 0.911917769350111 2.50905040420328 0
1.08963835169561 2.67747453041375 0.762639021500945 0.632217317586765 2.30808195793965 0
0.621401970740408 0.479055939242244 0.30041858041659 0.0858843172900379 0.817983638153456 0
0.161177863134071 1.76150760706514 0.611042602686211 0.525271489750594 1.39655142304489 0
0.83553038071841 1.24962141504511 0.26811130088754 0 1.13160367172634 0
1.19286188296974 3.0917893582955 0 0 1.19286188296974 0
1.29421883495525 0.114008815493435 0 0.430199728347361 1.29421883495525 0
0.0955143086612225 0.587914482690394 0.632461396744475 0.811353884404525 1.16049830114145 0
1.60532457218505 0.756001375615597 0 0 1.60532457218505 0
0.361904561519623 2.2866061294917 0 0.741127154324204 0.741127154324204 0
0.37490374641493 0.632587781175971 0 0 0.37490374641493 0
0 0.468065118649974 0.431104523828253 0 -0.449204842022225 0
3.5707295127213 0.181523125153035 0.549850600305945 0 3.59846649442984 0
0 0.936826011398807 0.807594761485234 0 0.869813646264982 0
1.43614910449833 1.25429542502388 0.63518745219335 0 1.86365029304788 0
3.04801949579269 2.34701997740194 0 0.132845577318221 3.04801949579269 0
1.51465580612421 0.430382874328643 0 0 1.51465580612421 0
0.785466227214783 1.45870197145268 0.607678679516539 0.0405912138521671 1.42551663858659 0
0 0.389059421606362 0 0 0 0
1.7205911159981 4.88422740017995 0.141397100873291 0.510234223213047 2.14344795419916 0
0 1.4951875791885 0 0.62401707819663 0.62401707819663 0
0 3.67311222478747 0.354706070851535 0.98403031216003 1.73497698930883 0
1.59002875327133 2.85716644721106 0.170991222141311 0 1.8535975059775 0
2.12016820255667 1.39693123893812 0.560346463462338 0 2.44086061513644 0
1.2732640246395 0.32023330964148 0.95766247715801 0.632982039824128 1.59278362942344 0
0 0.549780987668782 0 0.49462561076507 0.49462561076507 0
0 3.68775355443358 0.0141308391466737 0.887025928823277 0.942326358268975 0
0.518266034312546 2.85060934722424 0.66656446759589 0.83525923662819 2.06429140073434 0
0.0781567795202136 0.419780709780753 0.758048073854297 0.106934579787776 0.65683372572404 0
0.994064402068034 1.42356902244501 0 0.994024589192122 0.994064402068034 0
1.18266397807747 1.45464639551938 0 0.167292861733586 1.18266397807747 0
2.24998748744838 1.48093010857701 0.846236872021109 0 2.71207552680364 0
1.59606576431543 2.51400018110871 0.686789874918759 0 2.33538331421097 0
1.93067287676968 0.879823944997042 0.732334781205282 0 2.22080452461089 0
1.9992596283555 1.11801675986499 0 0.615983279654756 1.9992596283555 0
1.2959030654747 0.267949457047507 0 0 1.2959030654747 0
0 4.52414006227627 0 0 0 0
0.0121271144598722 2.19323017075658 0 0.724311338970438 0.724311338970438 0
0 0.273963095853105 0.496486960910261 0.324586666887626 0.565230339614727 0
0.509323383448645 0.570865973131731 0 0 0.509323383448645 0
1.14161457540467 3.6795647861436 0.761564789572731 0.253814145224169 2.42955568764088 0
0.875664436724037 0.0326307639479637 0.893693836173043 0 0.90778856106389 0
0.977014165837318 1.21700236550532 0.735205398872495 0.904920628527179 1.88756450212742 0
0 0.0223285658285022 0.163846990792081 0 0.0604852735771524 0
0.780181797221303 1.16092921933159 0 0.971880697179586 0.971880697179586 0
2.6747453904245 0.810556630138308 0 0.522215026430786 2.6747453904245 0
1.44129209313542 2.79956513643265 0 0 1.44129209313542 0
0.231750550679862 1.12257222924381 0 0 0.231750550679862 0
0 0.572532002814114 0 0.494365532882512 0.494365532882512 0
2.12862758059055 1.52349301520735 0 0 2.12862758059055 0
0 0.323716498911381 0 0.381701832171529 0.381701832171529 0
0.0765893729403615 0.396885670721531 0 0.715546183055267 0.715546183055267 0
3.52420105715282 0.87449770513922 0 0.950947533827275 3.52420105715282 0
0.779563475167379 0.0627061137929559 0.737360975006595 0.282158502843231 0.859631376705361 0
4.70377640798688 2.35216586035676 0 0.862799542490393 4.70377640798688 0
0.334457720629871 0.127369527937844 0 0.0523480847477913 0.334457720629871 0
3.62042961828411 0.577508713118732 0 0 3.62042961828411 0
3.69167964812368 1.53337917826138 0 0 3.69167964812368 0
0 1.23219563392922 0 0 0 0
1.66920245718211 3.33689564606175 0 0.603877991437912 1.66920245718211 0
0.870687870774418 0.340814733412117 0 0 0.870687870774418 0
1.54858243931085 0.176346833817661 0 0.227832067757845 1.54858243931085 0
0.181010747328401 0.380270857131109 0.641170866321772 0.597320255590603 0.925026487696655 0
0.580038390122354 1.01206064224243 0.609593964414671 0 1.12731077667212 0
0.808054146356881 0.460397170390934 0.283992008538917 0 0.946232747259865 0
1.67251742444932 2.85683340393007 0 0.269857742357999 1.67251742444932 0
1.40869057551026 0.224451676709577 0.604033229406923 0.664350051898509 1.56005347874872 0
0.698766464367509 0.234248364809901 0 0 0.698766464367509 0
0.869473579339683 3.01725133694708 0 0 0.869473579339683 0
0 1.94841130683199 0.184606405440718 0 0.599740950473039 0
0.19832578022033 1.13236524746753 0.823880740441382 0.445962914498523 1.2959333163368 0
4.42341014626436 1.57912170793861 0 0 4.42341014626436 0
0.0683046085759997 0.195268380455673 0.970626607304439 0.506757541559637 0.774966126378257 0
3.62801935244352 0.356054254341871 0.866165320854634 0.305225757183507 3.71837629510606 0
3.9438943436835 0.309032367076725 0 0 3.9438943436835 0
0 0.33199136517942 0.101383783388883 0 -0.183462641031709 0
2.389787979424 0.209884332027286 0.371968365740031 0.199331239564344 2.42486731727899 0
4.34086164925247 4.18472210178152 0 0 4.34086164925247 0
0 2.55909194331616 0.860881204949692 0 1.48427563334411 0
0.468485518824309 3.62315061618574 0.182278924854472 0.0281823112163693 1.09029040294689 0
2.25120615679771 0.53625902114436 0 0.0565067955758423 2.25120615679771 0
0.387439756654203 0.639614581596106 0 0 0.387439756654203 0
2.1209317073226 3.78394157346338 0.451084499014542 0 2.74316167161165 0
0.995693943463266 1.96446281112731 0 0.275929980445653 0.995693943463266 0
0.453752181725577 1.24506779294461 0 0.654709438793361 0.654709438793361 0
0.195455739740282 2.59209314081818 0 0.496894770301879 0.496894770301879 0
3.1159151752945 0.174166018841788 0.644569244468585 0.00848009972833097 3.15163157649463 0
2.29874916607514 0.274075388442725 0.580100855790079 0.0737133156508207 2.36804658232077 0
0 3.87473582290113 0.661933924537152 0 1.60150525749922 0
2.39133353554644 0.489661965053529 0.654150490649045 0 2.51851658322817 0
0.716265032067895 3.00359470956028 0 0.31882460648194 0.716265032067895 0
1.61655200039968 0.501628499943763 0 0 1.61655200039968 0
3.14803379704244 4.22108636703342 0.819284155732021 0.286832201527432 4.06368273514669 0
3.40812560822815 0.914519308833405 0.262642269488424 0.514127601869404 3.48886923454011 0
0.48215321241878 3.12923461780883 0.151814746670425 0.697224595351145 1.28727609249588 0
3.32838963135146 1.96099886088632 0 0.738383286632597 3.32838963135146 0
1.6223791539669 0.203732189722359 0 0.523839739849791 1.6223791539669 0
2.72004232089967 3.84319692384452 0.972441879566759 0 3.7236927106107 0
2.77926075039431 0.86877013114281 0 0.0503593380562961 2.77926075039431 0
0 0.958047671243548 0.683169990079477 0.398005586815998 1.03213635403517 0
3.04164945799857 0.446320013375953 0.824628819711506 0 3.15818730405088 0
0 2.49258514959365 0 0 0 0
0.736527505796403 4.66033120639622 0.87252265191637 0.899706801399589 2.83626021434514 0
0 2.290377818048 0.192558715585619 0.0923426526132971 0.711876968630665 0
0.00975034083239734 0.745124371256679 0.686594157246873 0.831084785051644 1.2451875957647 0
3.92720648553222 0.801935089053586 0.106627200962976 0 3.94886035178282 0
1.08696909248829 1.54787604650483 0 0 1.08696909248829 0
0 2.88899619178846 0.805485680233687 0.417844841256738 1.7486281199672 0
1.2586519960314 4.62429192150012 0.124475810443982 0.755833111703396 1.80650420831324 0
0.271058843936771 0.978299774229527 0.310913816094398 0.502235448453575 0.950142995078703 0
0.0680525952484459 2.23949315608479 0 0 0.0680525952484459 0
1.11564414389431 1.57200278597884 0.976280397968367 0.0105676809325814 1.91957707051111 0
0.833812275901437 3.28649610187858 0 0 0.833812275901437 0
2.55694729834795 0.86045226175338 0.860230067046359 0 2.81947390175362 0
0.770547911059111 0.0413506054319441 0.400431723333895 0.921310909325257 0.995061782953979 0
1.04149839840829 0.363408089149743 0.826964137842879 0 1.27686108616308 0
0 0.188652145676315 0.016694197896868 0.79874608409591 0.8026697355234 0
0.414649274200201 0.198288090061396 0.187809527153149 0 0.490562871777589 0
0.697809804230928 0.131242548115551 0.138449862366542 0 0.722943861909005 0
0.111799300648272 0.474587806500494 0.256435685558245 0.45839300006628 0.674625414516727 0
3.26520210015588 0.962191210594028 0.380373212043196 0 3.37368632946231 0
0 2.27227633004077 0.145816484233364 0 0.575617360451574 0
0 1.998608159367 0 0 0 0
1.04441293887794 0.544141476042569 0.565303003881127 0 1.28398360723393 0
0.547263496555388 1.95273783616722 0.260875624837354 0 1.03802434166094 0
2.74830480921082 4.79124411940575 0 0.377357679884881 2.74830480921082 0
3.56671054195613 2.25397674739361 0.498052339535207 0.936019491171464 3.94036834499952 0
0.467793869785964 1.42385865538381 0.603173372801393 0.274236403638497 1.30278750737776 0
0.265216403407976 0.109202881576493 0 0.693197929533198 0.693197929533198 0
2.43760837242007 0.238306334475055 0.273827277123928 0 2.46409066690988 0
2.72360980580561 1.98036183835939 0.859659276204184 0 3.24779244744188 0
0.25005264300853 0.600841915002093 0.893321575596929 0.40104554919526 1.06205758934826 0
0.339516751701012 0.215810438152403 0 0 0.339516751701012 0
2.02686131000519 0.997608748264611 0.248074249131605 0.115264081861824 2.14857465958598 0
2.4163780908566 0.460742840310559 0 0.964632219867781 2.4163780908566 0
0.307948254514486 0.393973500933498 0 0.880816760938615 0.880816760938615 0
2.6602253196761 3.71292446088046 0 0 2.6602253196761 0
3.87986705638468 2.12750089541078 0 0.16344992723316 3.87986705638468 0
0 3.31719991005957 0.974443292943761 0 1.79789410247411 0
0.565619751578197 1.18706047534943 0 0 0.565619751578197 0
2.9604247037787 1.08577807154506 0 0 2.9604247037787 0
3.34270891267806 3.02316375542432 0.0787216164171696 0 3.41245010455746 0
0.701990156201646 0.167778180213645 0 0.613369390601292 0.701990156201646 0
1.97794122295454 1.43230242049322 0 0.920123928459361 1.97794122295454 0
0.0579511031974107 0.0264291688799858 0.0405794773250818 0 0.0727027107762163 0
2.34691852913238 0.191674556583166 0 0.352852469775826 2.34691852913238 0
1.61289170198143 0.32744090212509 0 0.601168441353366 1.61289170198143 0
0.322650741320103 3.05831232946366 0.0611745773348957 0.467554509872571 0.833668743357635 0
1.29508289857768 0.653605356346816 0 0 1.29508289857768 0
1.8267120346427 3.63216813839972 0 0.830388701055199 1.8267120346427 0
0 0.8579709562473 0.861014134949073 0 0.85949119873603 0
0.547611179994419 0.607459056191146 0 0 0.547611179994419 0
0 2.91734025394544 0.870638391468674 0.651464701397344 1.95240072204962 0
1.15043731802143 0.504659006372094 0 0.785910822916776 1.15043731802143 0
1.95598549302667 1.72136073582806 0.884680971037596 0 2.55257996210702 0
0.0616444856859744 3.75407863687724 0.294337833067402 0.453540235990658 1.32687386770159 0
2.99406513478607 1.47818932216614 0.10255708033219 0.596302915364504 3.05570562198703 0
0 2.1805761619471 0 0.547473124228418 0.547473124228418 0
0 0.883240598719567 0.697378734592348 0.425331116886809 1.02579522265674 0
3.37990250531584 2.49349758215249 0 0.782924354309216 3.37990250531584 0
3.01368483621627 1.98061367776245 0.699130852939561 0.311084752203897 3.45423298348387 0
1.09120368212461 0.841403947444633 0 0 1.09120368212461 0
1.8805771432817 0.0127954909112304 0 0.219934875378385 1.8805771432817 0
2.09536134731025 2.96101870830171 0.463862266624346 0.942426177440211 2.82496409969659 0
0 2.67946042586118 0.958295620977879 0 1.60240918391224 0
1.75289812497795 3.02687537670135 0.979120000498369 0.734335731714964 3.03890006968844 0
0.174059596844018 0.698798424564302 0 0 0.174059596844018 0
4.90010717767291 0.126541435252875 0 0.0707290470600128 4.90010717767291 0
2.06412718235515 1.88881564699113 0 0 2.06412718235515 0
0.30450448486954 1.89643617183901 0 0.952313528163359 0.952313528163359 0
1.9200286064297 3.77760563604534 0.597371283685789 0 2.74278198029455 0
1.59715641941875 2.80614647548646 0 0.320405996637419 1.59715641941875 0
3.76275748945773 0.228428000351414 0.978277201997116 0.694000301416963 3.83392664459635 0
0.986140075838193 3.13260163529776 0.739554121159017 0.00567562249489129 2.09498761121764 0
1.14081120351329 4.02591601014137 0 0.84469442255795 1.14081120351329 0
0.321147747337818 1.57138933613896 0 0 0.321147747337818 0
1.86527267773636 0.48710259469226 0.768307730555534 0.353266584919766 2.08178456450613 0
0.153485989198089 0.273873386438936 0.856026832247153 0 0.566980135838008 0
0.0820694258436561 2.75183400255628 0 0.554892717394978 0.554892717394978 0
0 0.150000696536154 0 0 0 0
0 1.49496895470656 0.303385835140944 0 0.67346299440536 0
0.134102564305067 0.308726761490107 0.376451268792152 0 0.414494019177416 0
1.49391538091004 2.6388595579192 0.0157325745094567 0 1.52120690482004 0
0.600068195024505 1.02539344038814 0.483410780783743 0 1.06534887150956 0
0.111524495994672 0.63099860935472 0.458061324199662 0 0.596267092444529 0
1.72493624035269 0.297559974249452 0 0 1.72493624035269 0
0 1.92478839028627 0 0.902548130135983 0.902548130135983 0
4.6508377592545 0.913110250141472 0.383379810256884 0.532888319576159 4.73416202213918 0
2.84197731595486 0.519142241915688 0 0 2.84197731595486 0
0 0.985522400587797 0.0376205479260534 0 0.192551013249768 0
2.91976404935122 3.77843883819878 0.568321072729304 0.281034539686516 3.57222326487246 0
0.171254627639428 2.23092641681433 0.281783162616193 0.186387901427224 0.971724004652086 0
0.924886602908373 3.7780195986852 0 0 0.924886602908373 0
3.15410328330472 0.588353680679575 0.866680805571377 0.42102391179651 3.32942790891955 0
2.48799265804701 0.0439334064722061 0 0.497721417807043 2.48799265804701 0
0.146527318749577 0.875003822613508 0 0 0.146527318749577 0
0.647238781210035 0.644403209444135 0.387683481443673 0.169420022983104 0.962316921016591 0
0.903433605795726 1.26563750300556 0.521791949868202 0.341376819880679 1.48227521357546 0
0 3.18549580988474 0.547252978896722 0 1.3203302886863 0
2.18695591622964 0.0814367365092039 0 0.207254973705858 2.18695591622964 0
3.11398537363857 0.206101062241942 0 0.214128429070115 3.11398537363857 0
1.97595673333853 0.931225118227303 0.111742964014411 0.310302314581349 2.03624710611625 0
2.73228481691331 0.29179977113381 0 0.399018908152357 2.73228481691331 0
2.21913284948096 2.26533159520477 0.708665747195482 0.487066694302484 2.88782326459 0
0.607611744431779 0.991704336134717 0.328316329745576 0 0.950250561130092 0
2.26629644469358 0.695644654333591 0 0.777884432813153 2.26629644469358 0
0.565074048237875 1.57377929543145 0 0 0.565074048237875 0
0 2.04107478167862 0 0.705574089894071 0.705574089894071 0
2.26338457688689 2.6357956668362 0.982728114118799 0.116132669849321 3.12442737872174 0
0.888824419816956 2.50860017351806 0 0 0.888824419816956 0
0.351276054047048 0.719630568055436 0 0 0.351276054047048 0
0 1.89441415946931 0 0 0 0
1.13891184329987 0.896271026926115 0 0.089945420389995 1.13891184329987 0
0 3.74756314698607 0.833084677346051 0.468962233047932 2.01690049174046 0
0.36491979425773 0.153055882547051 0.694365809671581 0.139330109348521 0.597087918357711 0
0.332107145572081 0.828832637052983 0.0564988842234015 0.544641967630014 0.679457284825681 0
0 2.3143286628183 0.767460277536884 0 1.33272477199086 0
0.357164205051959 2.86157136736438 0 0.625739567913115 0.625739567913115 0
1.38511265488341 1.73245753045194 0.208353423979133 0.568044207058847 1.70312070123192 0
0 1.77315827738494 0 0.268533684546128 0.268533684546128 0
0.0707945125177503 1.60168804461136 0.950970149366185 0 1.27006744897139 0
0.0589388471562415 0.775733136571944 0 0 0.0589388471562415 0
0.313237089663744 0.796236974652857 0.937126989010721 0.433870259672403 1.23947125101239 0
3.91373700276017 2.52237642765976 0.913878486258909 0.850208475487307 4.53869416546478 0
0.372466821223497 0.766171064693481 0 0.625322761246935 0.625322761246935 0
0.489853686653078 1.80275115394033 0 0.9891392653808 0.9891392653808 0
0 2.72304999176413 0.0979722943156957 0 0.51651084715567 0
1.96368832001463 1.0087848440744 0 0.297323224134743 1.96368832001463 0
0.205648828530684 0.352766757365316 0 0.862496184883639 0.862496184883639 0
2.67969221808016 1.93701624078676 0.236799058271572 0 2.8411359603296 0
0 3.67932355776429 0 0 0 0
1.16235020966269 1.45783162396401 0 0.156917371088639 1.16235020966269 0
2.55472724791616 3.74548442289233 0.789296475471929 0 3.41931494967378 0
1.9841783051379 0.819631184684113 0.575096095213667 0 2.19857478467244 0
0.0863781326916069 2.49396654497832 0.707026300253347 0 1.37178427735007 0
3.53852116153575 2.64822883717716 0 0.740890849148855 3.53852116153575 0
1.96345512382686 1.73748422926292 0.172733491286635 0 2.10596540276231 0
1.10049594612792 2.7662284928374 0.620076931081712 0 1.97082789210069 0
0 1.78252641670406 0 0.950131040066481 0.950131040066481 0
0.0980896260589361 3.05466617224738 0.773161108139902 0.919831914594397 2.09973548093912 0
2.78654608875513 0.788409098051488 0 0.031506433384493 2.78654608875513 0
3.40221253340133 2.68124233465642 0 0 3.40221253340133 0
0.631231678649783 1.85840815119445 0.851689325412735 0.832902091788128 1.99418974909401 0
2.21356685552746 2.81402699765749 0.981639220379293 0.0486797862686217 3.11456559980807 0
1.43528227414936 3.67011434864253 0.0187030306551605 0 1.48161172734138 0
1.71631376375444 1.76777888042852 0.649037333438173 0 2.23066834797682 0
0.281895418884233 0.987326002679765 0.506272281054407 0.455773015972227 1.0811642969653 0
2.19244562438689 0.324196745175868 0.13730194279924 0.194102071924135 2.21447758952116 0
3.94679372664541 0.847997616045177 0.977096677059308 0.191224573180079 4.15578910223331 0
4.79984582751058 0.256703339517117 0 0 4.79984582751058 0
0 0.644799100002274 0 0 0 0
0 0.0888546733185649 0 0 0 0
1.84099679533392 0.241765641840175 0.817698054714128 0 1.94275501669022 0
2.48681818856858 0.449403192847967 0.178418810712174 0 2.51865344692697 0
0.31598382582888 0.901857572607696 0.818037074059248 0.647312390618026 1.35640383662738 0
0.20310577750206 0.896195353707299 0.209967595525086 0 0.547069412296851 0
2.97985069733113 2.50081497710198 0 0.576751170679927 2.97985069733113 0
0 3.06976758060046 0 0.41551810503006 0.41551810503006 0
0.296963670989498 3.05220883153379 0 0.226910595782101 0.296963670989498 0
1.66442926856689 1.32595257880166 0.9040052278433 0 2.20744161941155 0
0.431104346644133 1.35197524633259 0 0 0.431104346644133 0
0.222094520693645 2.91866720304824 0.571069789584726 0 1.40684591737003 0
0.934974489035085 1.69535631453618 0 0.933045887155458 0.934974489035085 0
3.63341584568843 0.08891677018255 0 0 3.63341584568843 0
0 1.18768277671188 0.25985787063837 0.398281547473744 0.789298180802763 0
1.54805320501328 2.30290007404983 0 0.697095128009096 1.54805320501328 0
1.83643953409046 4.98185674194247 0 0.5197236193344 1.83643953409046 0
0.831739120185375 0.426460269838572 0 0.771232363302261 0.831739120185375 0
0.398329857736826 0.0653317738324404 0.0422932638321072 0.304326157784089 0.421842317290623 0
2.45765730855055 0.190014669671655 0.555245428113267 0.837556457845494 2.52035339176936 0
1.53360738698393 1.92116925865412 0 0.967978298198432 1.53360738698393 0
0 1.12070099799894 0.0633399675134569 0.261813200311735 0.427759598742575 0
0.162329357583076 0.162600802956149 0 0 0.162329357583076 0
2.60362657438964 2.86433041095734 0.569829868385568 0 3.12579214008911 0
2.94920571707189 0.0453648394905031 0.103080274770036 0.353384619113058 2.95100591024691 0
4.31178919854574 0.198745877481997 0.49829511390999 0.830050907097757 4.34000441547742 0
1.47545660939068 1.54656544979662 0 0 1.47545660939068 0
0.529533587861806 2.53156162239611 0.203631807351485 0 1.03001702997048 0
0.399062711745501 0.147883513011038 0.247006052173674 0 0.475829898588503 0
0.178965049562976 0.599498560884967 0.292081209365278 0.740555030293763 0.963692665673445 0
2.05768027715385 3.67256498709321 0.117347046034411 0 2.24928132247387 0
2.40839393413626 1.06728231301531 0 0.145822765538469 2.40839393413626 0
0.680459981551394 2.99823038396426 0 0.979157215449959 0.979157215449959 0
0.436176864430308 0.790883428417146 0 0.482008064398542 0.482008064398542 0
0.876930403523147 1.39710439974442 0 0.769967764150351 0.876930403523147 0
1.01818291982636 1.19442339451052 0.586053551873192 0.353683600900695 1.58614762872614 0
2.81709566060454 2.21894436981529 0 0.037351852748543 2.81709566060454 0
0 3.43653472955339 0 0 0 0
3.94556555780582 0.599495177157223 0.839071937138215 0.198832415509969 4.07532701289508 0
1.54830084275454 2.25375825818628 0 0 1.54830084275454 0
4.29236016236246 1.65204729419202 0.502565290313214 0.55643598572351 4.50274934161438 0
1.78112477483228 0.573696129722521 0.19374034088105 0.566015732241794 1.86658582340605 0
2.83851186814718 1.33627548767254 0 0.467838753946126 2.83851186814718 0
0 1.24539790791459 0 0 0 0
0 0.796353803016245 0.606280687265098 0 0.694848135205718 0
0.457794767804444 0.801572893746197 0.394169656326994 0 0.835815602780395 0
1.5220634448342 1.83791154902428 0.515527094015852 0 1.99661356205857 0
0.581447164528072 0.730821015313268 0 0.616201287135482 0.616201287135482 0
0 0.660591447725892 0.868970861192793 0.297248899471015 0.920715083201647 0
0 1.18921591807157 0.946431335294619 0.558928989106789 1.37655683934944 0
3.22915433091111 0.868741584476084 0 0.925539892166853 3.22915433091111 0
0.736478302860633 0.861866513267159 0.480544240912423 0 1.10970058807549 0
1.41942538018338 2.56027522147633 0 0.502891010371968 1.41942538018338 0
0.529004415730014 1.85929375793785 0 0 0.529004415730014 0
0.929372771643102 0.311795721761882 0 0 0.929372771643102 0
3.9158352361992 2.89133438374847 0.767327056732029 0 4.41800714939204 0
0 2.87281351815909 0.753213975578546 0.106333704665303 1.52512813079597 0
2.56155799725093 1.40392255154438 0 0 2.56155799725093 0
0.392709200968966 0.305597594706342 0 0.569421860156581 0.569421860156581 0
2.65133479633369 0.195403246209025 0 0.690322056878358 2.65133479633369 0
4.44163554348052 1.88226857641712 0 0.461971698794514 4.44163554348052 0
0.600669426145032 1.75107333529741 0 0.30180149897933 0.600669426145032 0
0.16742032719776 0.00426092022098601 0.511478310450912 0.923089283518493 0.925962384954741 0
0.471193416975439 0.591944637242705 0.836513310670853 0 0.977671756770573 0
0.840953761711717 0.39098142972216 0 0.953005986521021 0.953005986521021 0
0 0.318335414864123 0 0.427425360074267 0.427425360074267 0
0 0.153869029134512 0.561163572128862 0.339923745952547 0.509421343745208 0
2.99179851659574 1.05574967805296 0.129014503909275 0 3.03665284402872 0
3.36849515908398 2.54384782444686 0.655104928882792 0.786834941012785 3.90324156680021 0
0.947654782095924 0.642913594143465 0.743971004616469 0 1.31217187216764 0
0.228882878087461 1.56000021658838 0.0438587609678507 0 0.399952418831802 0
0.15768956951797 3.04254201008007 0.269621294224635 0 0.987993075509345 0
0.76838548341766 2.83741198433563 0.897544694831595 0.57193467207253 2.26901976637058 0
0.429826428182423 1.42746510962024 0.376152802491561 0.904856644803658 1.43763915957024 0
0 1.36627621832304 0 0.619870099704713 0.619870099704713 0
4.16208875598386 3.10095304530114 0.568167874822393 0.210137821733952 4.56652101619312 0
1.40057606156915 1.21539892628789 0.42924569058232 0.743740304838866 1.86560827884791 0
0.369003284256905 0.785286592552438 0.130471384618431 0.363679878413677 0.686442368143211 0
0 3.6381082481239 0.320821975357831 0 1.08036339938408 0
1.61369801545516 1.5798024139367 0.640375755960122 0.80466423695907 2.29329416403078 0
2.33761917985976 1.15784382820129 0 0.300777350319549 2.33761917985976 0
1.37611802201718 3.19373674411327 0.0535749904811382 0 1.49088503095018 0
0.665962277911603 0.45708901877515 0 0 0.665962277911603 0
3.27471553231589 0.987957967445254 0 0.453683378640562 3.27471553231589 0
0.694617229513824 0.764578566886485 0 0.521109838038683 0.694617229513824 0
0.83406015788205 2.34110442898236 0 0 0.83406015788205 0
0.727764575742185 0.791764700319618 0 0.212880969978869 0.727764575742185 0
0.138312451308593 0.902076907921582 0 0 0.138312451308593 0
1.38957059010863 0.610785773955286 0.434499356430024 0.504257498774678 1.62612744472319 0
0 3.41574390651658 0.698112132493407 0.421510238898918 1.76927684948847 0
2.2080340879038 0.0169417003635317 0.147484604734927 0.905679953750223 2.20994982638253 0
0 4.05721983872354 0.113155583851039 0.744113981258124 1.14505342266399 0
2.29368616081774 0.409513663500547 0 0 2.29368616081774 0
0.388768359320238 0.323287646751851 0 0 0.388768359320238 0
0.682915971148759 1.68568310048431 0 0 0.682915971148759 0
1.50078911241144 0.527591719292104 0.224648354807869 0 1.57599409698345 0
0.567968301242217 0.590898444643244 0.31856881454587 0 0.802529052081907 0
0 2.95024627656676 0 0 0 0
0.0384512320160866 0.922185260569677 0 0 0.0384512320160866 0
0.439383904915303 2.74837921722792 0 0.574854001170024 0.574854001170024 0
0 0.954892560141161 0 0.370342763140798 0.370342763140798 0
1.65074566844851 0.383982299594209 0 0 1.65074566844851 0
1.55679209902883 0.833552167285234 0.920305736362934 0.594414157094434 2.07493573880283 0
0.475260744336993 1.99739667610265 0 0 0.475260744336993 0
0.436326989438385 2.6352101911325 0 0.54647501045838 0.54647501045838 0
0 0.375696357339621 0.536425643833354 0 -0.448924448400565 0
0.487591626122594 0.334300331305712 0 0.076292093610391 0.487591626122594 0
3.13288192381151 2.37120890105143 0 0.639226438943297 3.13288192381151 0
0.168695890111849 4.48012850247324 0 0.755136029794812 0.755136029794812 0
1.28206166578457 1.04012903384864 0.369404679862782 0 1.53274214350992 0
0.214738280279562 0.853296236135066 0 0 0.214738280279562 0
0 2.06913977838121 0.692384605761617 0 -1.19692962605166 0
0.755280245328322 1.36210845783353 0.328214057022706 0.313047827221453 1.23840513203446 0
0 1.62120145978406 0.33572719944641 0.50987305957824 1.03549662360167 0
2.57913101138547 0.635125524131581 0 0 2.57913101138547 0
0.901359533658251 1.30045256693847 0 0 0.901359533658251 0
0 1.90582038043067 0 0.909094904316589 0.909094904316589 0
0.860726951621473 4.46792514179833 0.474532863358036 0 1.94871456568383 0
1.55218603718095 0.957211501197889 0.0160712592769414 0 1.56203447170482 0
0 0.00442520342767239 0 0 0 0
0.755321645643562 4.14074214291759 0 0 0.755321645643562 0
0.79505170090124 0.20972834690474 0.0287731015123427 0.63188125519082 0.826119412334668 0
1.98022925620899 0.96501618088223 0.265392112312838 0.793860742356628 2.16677267310583 0
1.22569078719243 0.487005518982187 0 0 1.22569078719243 0
0.597755529917777 4.66089418972842 0.0127524135168642 0 0.684579163002228 0
1.77281263051555 0.391340805217624 0 0 1.77281263051555 0
3.73227188549936 0.186189101543278 0.322116940980777 0 3.7482725001374 0
3.68169783847407 2.69404179765843 0.600964795798063 0.206329040462151 4.09774771958484 0
1.22814952023327 0.796713697258383 0 0 1.22814952023327 0
0.424156556837261 0.724266937468201 0 0.861945786979049 0.861945786979049 0
0 0.247154462849721 0 0.330846977652982 0.330846977652982 0
0 2.57740954519249 0 0 0 0
2.91195412399247 0.13675474957563 0 0.336130526615307 2.91195412399247 0
0.478489813162014 2.73567009391263 0.140764225507155 0 0.904318291507552 0
0 0.695283670211211 0 0 0 0
1.4833648269996 1.88413367141038 0 0.989746710285544 1.4833648269996 0
0.0946324730757624 0.0575398637447506 0 0 0.0946324730757624 0
1.96172743965872 0.323494031326845 0.422983161406592 0 2.02916051222371 0
3.46603716374375 1.04429281083867 0.677158617181703 0 3.65928577020103 0
2.43576857913285 1.3157529537566 0.592235299525782 0 2.72203770176968 0
1.41215385682881 0.473132878541946 0.62133055482991 0 1.59631091045051 0
0.29978053830564 0.857678295578808 0.683891391847283 0 0.930291381470903 0
0.926091684959829 0.536792680155486 0 0.648522615898401 0.926091684959829 0
0.487164865480736 4.86696930369362 0.962608272442594 0 2.42172781700639 0
0.608155926223844 0.64073911565356 0.0905956830829382 0.253876467933878 0.73005913965091 0
1.65805964567699 0.342238676967099 0 0.72364388499409 1.65805964567699 0
2.4836510703899 1.51005771243945 0.24925474752672 0 2.62693192595599 0
1.82600225927308 0.285022110678256 0 0 1.82600225927308 0
3.89116013050079 0.139121552929282 0 0 3.89116013050079 0
0.140804307535291 0.893656335538253 0 0.191598658682778 0.191598658682778 0
0.713723863475025 0.755121591500938 0.0315387209411711 0 0.745662661513615 0
1.62103662220761 0.19340236322023 0 0.46083777025342 1.62103662220761 0
0 0.459715578472242 0.410555245354772 0.601667248643935 0.829264803980939 0
0.416890874039382 2.23868015874177 0 0.707244731020182 0.707244731020182 0
3.81714870315045 1.58065844932571 0 0.977113294182345 3.81714870315045 0
0.31477010762319 1.49361120653339 0.286229159217328 0.923887078184634 1.34062669410765 0
0.0900306184776127 0.439747800119221 0 0 0.0900306184776127 0
0.655149131314829 0.660285789053887 0.521484863711521 0.674074409063905 1.25148363546312 0
2.0055209978018 0.952208356000483 0.61757237277925 0.514503303682432 2.32951718338091 0
1.84901991160586 0.628041318617761 0.276919213822111 0 1.93872658284972 0
2.67325082514435 3.63039910141379 0 0 2.67325082514435 0
0.921258650021628 3.34349732031114 0 0 0.921258650021628 0
1.72476788400672 1.1989264015574 0.328473445493728 0.589937774697319 2.00338789379188 0
1.97230296954513 0.515626215608791 0.680117440642789 0 2.13644759143698 0
1.14720354275778 0.881901976186782 0 0 1.14720354275778 0
4.41297256853431 1.69830708671361 0 0.799348598811775 4.41297256853431 0
1.77836572472006 0.119743500137702 0 0.870369957294315 1.77836572472006 0
0 0.339927067514509 0.981455330271274 0.878810750786215 1.16514659390006 0
0 3.96476785372943 0 0 0 0
2.30807066056877 1.651890354231 0 0.678785645402968 2.30807066056877 0
1.53620980866253 0.46559082926251 0.106988896848634 0.998714682180434 1.61680205413735 0
2.8145775992889 1.05891880765557 0 0 2.8145775992889 0
0.770195318153128 0.0911218039691448 0.95289707928896 0.918876218376681 1.14843740265432 0
0.342814795672894 0.399161868495867 0.091494238236919 0.968410312430933 1.02216875538834 0
0.422850956674665 3.83911794051528 0.162538143107668 0.715669315541163 1.37265216310657 0
0.525455161929131 0.88091393886134 0 0 0.525455161929131 0
0 3.37001883308403 0.427510428242385 0.441319257952273 1.44107302876186 0
1.37037424137816 2.04733748780563 0 0.748293893411756 1.37037424137816 0
0 0.0209889535326511 0 0.0243885931558907 0.0243885931558907 0
0.630204410292208 0.0960663519799709 0.339079295052215 0 0.678232361695438 0
0.491918292827904 2.57398726162501 0 0.905982084339485 0.905982084339485 0
4.68741255579516 0.115165035706013 0 0 4.68741255579516 0
0.932885595131665 3.97301994613372 0 0 0.932885595131665 0
1.209016345907 2.38105381373316 0.833273227559403 0 2.13731557361728 0
0.24265533965081 1.96851647552103 0.827834825962782 0 1.40364077409561 0
1.06920328410342 0.795974303968251 0 0 1.06920328410342 0
3.24756240751594 3.47291564103216 0 0.909044385654852 3.24756240751594 0
0 1.92008680687286 0 0.289647154510021 0.289647154510021 0
4.5021495653782 0.82438855106011 0.0729470828082413 0.906416734214872 4.51879696571991 0
1.99722805945203 2.42579852510244 0 0 1.99722805945203 0
0 0.221376091241837 0.768214442301542 0.609599040122703 0.817602657631582 0
0.471104696393013 2.46869206894189 0 0.428509960416704 0.471104696393013 0
1.8265952244401 1.6765866857022 0 0 1.8265952244401 0
0.759651004336774 2.40816549235024 0 0.670817591249943 0.759651004336774 0
1.29035824723542 0.206371182575822 0.246586887864396 0 1.32865884475681 0
1.82030810695142 1.97259119339287 0 0.0918638715520501 1.82030810695142 0
1.4498220034875 0.511233211727813 0.775806872639805 0 1.68517877670513 0
0.798615453764796 2.13861362636089 0 0 0.798615453764796 0
0.758532732725143 2.10132436780259 0.598584116902202 0 1.56318459313335 0
0 0.210943181300536 0.86047688499093 0 -0.426041936381341 0
1.95558137213811 0.990381078794599 0 0.831383157055825 1.95558137213811 0
0.692702293163165 3.76475424971431 0.851208566688001 0.995246878825128 2.6404918765901 0
1.50141902500764 0.642339389771223 0 0 1.50141902500764 0
2.8183349382598 0.674350111279637 0.949556381208822 0.369007861008868 3.05659116304349 0
1.96319706458598 2.29693946591578 0 0.333878696663305 1.96319706458598 0
3.98126086872071 2.98705609049648 0 0.972572491737083 3.98126086872071 0
0.640843339730054 0.567794435657561 0 0.867467145668343 0.867467145668343 0
1.81114376941696 0.825077613117173 0.485146062448621 0 2.01026351298886 0
0.836179003817961 0.554905855096877 0.717152629280463 0.164570641005412 1.21501923835278 0
0 0.219023999990895 0.245004646945745 0.58654916821979 0.667001596078853 0
1.64844376128167 0.147494229488075 0.983720013871789 0 1.73220576486188 0
1.82897418132052 1.84193661692552 0.405258918181062 0.179008182371035 2.19858659040704 0
3.83958782651462 0.127351408358663 0.894255582010373 0.298910434124991 3.87146548998541 0
1.77631265949458 0.164738769643009 0 0 1.77631265949458 0
0.59843281423673 3.34386603906751 0 0.516986924922094 0.59843281423673 0
0 0.240147253731266 0 0.178505365038291 0.178505365038291 0
4.05149575555697 1.85458582127467 0.126453411066905 0.1767321981024 4.11110342591573 0
0.0655061081051826 0.396347112488002 0.543788664741442 0 0.498158070810843 0
2.33725311351009 0.0987669082824141 0.95635772543028 0.576683125924319 2.3893619024344 0
0 0.84393537370488 0.93629349838011 0 -0.888915745980949 0
3.54679075768217 0.774870137684047 0.124907435616478 0.777116047218442 3.58130591056078 0
1.71474318159744 0.451818201458082 0.197551445569843 0.489385586231947 1.78370405996267 0
0.721009391359985 0.90982739883475 0 0.88937845476903 0.88937845476903 0
0.236073427600786 0.903919548727572 0.00317951291799545 0.427313813939691 0.441316817329047 0
1.26793570141308 1.90441608522087 0 0.349564541596919 1.26793570141308 0
2.71833278122358 4.92528161033988 0.182451685657725 0.544380481122062 3.07362674558436 0
0.647328827064484 0.346039805794135 0.569778478238732 0 0.873141152387108 0
0 1.8401101026684 0 0.472145145526156 0.472145145526156 0
0.927806658670306 1.2769008167088 0.701735148672014 0.424076149938628 1.65547307342463 0
0.32204810413532 1.7459555324167 0.797964656492695 0 1.35230049018801 0
0.159683373756707 2.58338771527633 0.00112223858013749 0.147298986557871 0.207690078883269 0
1.62926364806481 1.73668098240159 0.535189594142139 0 2.07680399883751 0
0 0.356266032904387 0 0.885851388098672 0.885851388098672 0
4.31022705859505 0.481416157446802 0.525881277862936 0.383876082720235 4.37368072778044 0
1.0880781118758 3.52946279291064 0 0 1.0880781118758 0
0 2.07801589462906 0 0 0 0
1.02261039521545 0.000485653057694435 0.114379256032407 0.925906836986542 1.02318144491293 0
1.67388939857483 0.93557892087847 0 0.55225644307211 1.67388939857483 0
0.269879130180925 4.67998323845677 0 0.26918303524144 0.269879130180925 0
0.538323309039697 0.228190173394978 0 0.431862714700401 0.538323309039697 0
3.63456695154309 0.611853983718902 0.757436168612912 0.312263084109873 3.7686492877949 0
0.615295660914853 0.340558312833309 0.281388269970194 0.601861759787425 0.918214354127834 0
0.205921887420118 1.8180256197229 0.858000163221732 0.414589477935806 1.56355206394476 0
0.16348823858425 2.54224809934385 0.114897367311642 0 0.628351578723917 0
0.809799508657306 0.670611773617566 0.149796252138913 0 0.919097130229721 0
3.82346782460809 0.470658412668854 0.715340297436342 0 3.90958462753849 0
2.74343650229275 1.56031793099828 0 0 2.74343650229275 0
0.46659986465238 1.04105722345412 0.558923575561494 0 1.03098425843552 0
0.734790527727455 1.41215038974769 0.0810716471169144 0 0.86685961492708 0
0 0.0416858927346766 0.238208876224235 0.705192501889542 0.71900321845909 0
0.288609103998169 0.0712658825796098 0 0.372323040151969 0.372323040151969 0
2.00090537779033 1.30023549357429 0 0 2.00090537779033 0
4.2918905755505 0.0749410460703075 0 0.6405351201538 4.2918905755505 0
0.827119291992858 1.2447143024765 0 0.533899346599355 0.827119291992858 0
0 2.07699574087746 0 0 0 0
0.551859704777598 0.577151216100901 0 0.566211643628776 0.566211643628776 0
2.91607251763344 0.809613476507366 0.98955084872432 0 3.16889085077968 0
1.18193551292643 0.187147128162906 0 0 1.18193551292643 0
1.46928040590137 0.10652329493314 0.876974641345441 0.779040331486613 1.58516586589652 0
2.86142012942582 1.00512532424182 0.334120908519253 0 2.97433070327091 0
0.464336420409381 0.17770840972662 0.202265889151022 0 0.531912146478001 0
0 0.853676457889378 0 0 0 0
0.591415511909872 2.99840216524899 0.275586278177798 0.216268222779036 1.33201338454199 0
2.50542985741049 1.41776659875177 0 0.224919614614919 2.50542985741049 0
0 1.15663077472709 0 0.0226172676775605 0.0226172676775605 0
0 0.67064652312547 0.812204853165895 0.142628875328228 0.812791416309229 0
0.400733562884852 0.170302474871278 0 0.347311537945643 0.400733562884852 0
1.40002155676484 0.658693586243317 0.388275228906423 0.32806793320924 1.60094741545398 0
0.0282234221231192 2.9049110005144 0.445080308010802 0.843477759044617 1.64377384614286 0
2.81494273617864 0.561379552353173 0.576479577459395 0 2.92556210948988 0
0.0547433733008802 0.9902139082551 0.907744291238487 0 0.975849536446421 0
0.0965180746279657 1.04953301791102 0.834599810419604 0 0.985419104997259 0
1.35273531731218 0.251522025791928 0.580422937404364 0 1.45319605843816 0
0.192611307371408 0.21365490462631 0.708325372776017 0 0.497069884745171 0
1.6190143795684 0.803811309160665 0 0 1.6190143795684 0
3.85255132219754 1.9808279145509 0.942923629889265 0.981869538780302 4.39912186210871 0
1.21115954313427 1.57122087315656 0 0.0657909151632339 1.21115954313427 0
2.92214650195092 1.31414858624339 0.547888181405142 0.462427475955337 3.18646264821284 0
2.25627157138661 0.399009984917939 0 0.125756349647418 2.25627157138661 0
0.751279849093407 1.651336976327 0.569635614752769 0.644741373602301 1.66934884562261 0
0.675343264359981 2.41053311456926 0.776860403362662 0.21395840216428 1.83240683684099 0
3.97492087539285 0.859817784279585 0.176719103241339 0 4.01278639151159 0
0.815703562926501 0.0149729773402214 0.0491005063522607 0 0.816603853521305 0
0.0228693003300577 2.91737534687854 0.160084206145257 0.487147675361484 0.976752430538226 0
0 1.67638355121017 0 0 0 0
0.954240323975682 0.410528106847778 0 0 0.954240323975682 0
1.90180883649737 0.516750860959291 0.200729549629614 0 1.95486974645277 0
1.32650789106265 0.487707765307277 0 0.605036815162748 1.32650789106265 0
1.58010098780505 2.50062312022783 0 0.106507529504597 1.58010098780505 0
1.71569210570306 1.76820487109944 0 0.637374477926642 1.71569210570306 0
4.60068537271582 4.72188300685957 0.784350862726569 0 5.29954082666217 0
0 1.28345292457379 0.468126230407506 0 0.775124492895315 0
2.13609275361523 0.0411491191480309 0 0.244973357301205 2.13609275361523 0
2.23676862660795 3.41492088790983 0 0 2.23676862660795 0
2.55826868233271 0.170678383670747 0 0.413047520210966 2.55826868233271 0
0 1.51854745438322 0.366629655007273 0.342540059937164 0.936827312265689 0
2.17618690803647 0.0480002348776907 0 0.727470194222406 2.17618690803647 0
0.89432051917538 1.19051181804389 0.994308747584 0 1.6234632020892 0
4.1696501057595 3.67154716514051 0 0 4.1696501057595 0
3.23732706834562 4.76969419396482 0 0 3.23732706834562 0
2.47580283973366 0.80506279412657 0 0.795812912518159 2.47580283973366 0
0.389438217272982 0.584995959186926 0 0 0.389438217272982 0
1.6736652655527 3.20079510938376 0 0 1.6736652655527 0
1.38746960787103 1.89184746379033 0 0.483980445656925 1.38746960787103 0
1.73866289458238 4.35282240970992 0.847403753548861 0.577379539376125 3.16444659717398 0
0.671326051000506 1.15360234864056 0.30580506240949 0.0274761212058365 1.02498462738131 0
0.960791719844565 2.61244193371385 0.121978510636836 0.401760912500322 1.311189514232 0
0.40711235278286 4.93360133026727 0.310288733104244 0.184112160233781 1.53789772204322 0
2.4196696432773 2.22196527058259 0.407560886349529 0.201362736988813 2.77195641051099 0
1.41085964627564 0.256311908829957 0.879651862429455 0.0212819678708911 1.55761508935751 0
2.04337703227066 2.96445016935468 0.379448420368135 0.473719316301867 2.57794662446982 0
0 0.998529775533825 0.189794608624652 0.0664163450710475 0.469806787593626 0
4.8016461788211 0.95673452084884 0 0.168633355526254 4.8016461788211 0
0.493472179630771 1.42742414493114 0.177748927846551 0.547396827023476 1.02486495268848 0
0 2.85852693673223 0 0.52324455557391 0.52324455557391 0
3.8828974692151 1.40059437975287 0.640932767884806 0.722528317477554 4.14517595303368 0
2.65736248344183 0.676004505483434 0.234539907425642 0 2.71574428146945 0
2.84432804211974 1.39425343740731 0 0.457277124281973 2.84432804211974 0
3.28069267421961 1.02427499857731 0.457832290790975 0.0586901048664004 3.42019740445076 0
1.59703099401668 0.306483719497919 0.610491830157116 0 1.70666350575588 0
1.85173082537949 2.30817258544266 0 0 1.85173082537949 0
1.75467374781147 1.436385770794 0.57887777662836 0.439583765808493 2.22134280073978 0
0 0.810230936389416 0 0 0 0
0 0.698126629926264 0.0989599411841482 0.166442824294791 0.358924828296701 0
0.966423128265887 0.344351121922955 0 0 0.966423128265887 0
0 0.853434330783784 0.316124617587775 0.759340659016743 1.02305292218888 0
0 3.61312520224601 0.273329164367169 0 -0.993766819874693 0
0.562315099406987 3.78125882241875 0 0.570450373692438 0.570450373692438 0
2.5520578105934 1.76084909215569 0.39834063872695 0 2.80235374595931 0
0.0577668955083936 1.2658569496125 0.996035201940686 0.738511019386351 1.57146381569589 0
0 3.03671276895329 0.112162111094221 0 0.583612983879369 0
2.68496450036764 1.26822767360136 0 0.742732827551663 2.68496450036764 0
0 0.998250867240131 0.808834551600739 0 -0.898565408075128 0
0.84697568975389 0.0231669603381306 0.835970879066736 0.217674664221704 0.876377279703558 0
2.46815968304873 0.107414578087628 0.646044463617727 0 2.49596242272681 0
3.94131184089929 0.870807634200901 0.357048850506544 0.392533257836476 4.02686293086001 0
0 0.268574737710878 0 0.308948494493961 0.308948494493961 0
3.86295478139073 2.00193334370852 0 0.166489173891023 3.86295478139073 0
1.55418583517894 3.23136028554291 0 0.694438378559425 1.55418583517894 0
2.38269413821399 0.125679668970406 0.757654327433556 0.538861060049385 2.43296680401896 0
2.5155679564923 0.72099387831986 0 0 2.5155679564923 0
3.69509821198881 1.84642665716819 0.155243184883147 0 3.77110904890563 0
0.138051351299509 1.58881162200123 0 0 0.138051351299509 0
2.02934342622757 0.499869457678869 0 0 2.02934342622757 0
2.1972305837553 3.67907977546565 0 0 2.1972305837553 0
2.87970832362771 0.56764787202701 0 0.228736201068386 2.87970832362771 0
1.09832999389619 2.34299974166788 0 0 1.09832999389619 0
0.411343070678413 1.61771660088561 0.540195781039074 0 1.16284678740336 0
0.4876029395964 1.97065789578483 0.810500483727083 0 1.53091387144382 0
1.8020691620186 1.19247789215297 0.61672115069814 0.771754901856184 2.28731855255997 0
1.06589475343935 2.08811429794878 0.0990866543725133 0.833090126514435 1.41901747478395 0
0.707426065113395 4.86400742665865 0 0.7906796077732 0.7906796077732 0
1.19243701733649 0.326729519525543 0.631611699936911 0.882301586447284 1.51738199299526 0
0.40472220024094 0.0106731581036001 0.261387917445973 0.634638091782108 0.646191662740493 0
2.40784434368834 1.70359032810666 0.322986533166841 0 2.61801740550763 0
0.814733021426946 2.11509249755181 0.206176136853173 0 1.18327183630625 0
0.321104509057477 0.61268453928642 0 0.543549318332225 0.543549318332225 0
0.381089520873502 1.729568883311 0.410523520084098 0 1.05445216978954 0
1.32615061290562 0.0347793884575367 0.799934963695705 0.0177462741266936 1.34707933991849 0
2.07709983922541 1.85091613302939 0 0 2.07709983922541 0
0 0.715021320153028 0.27428788645193 0.260696445126086 0.591989149906132 0
1.11332819238305 1.61915843235329 0.0859579157549888 0 1.22677931024873 0
0 0.196550616063178 0 0 0 0
0.658318416681141 0.628538656514138 0.0344538111239672 0 0.689716189400487 0
0.505245540989563 0.796840130584314 0 0.766405271366238 0.766405271366238 0
0.309889607597142 2.27630639541894 0 0 0.309889607597142 0
1.53281278861687 0.547158417291939 0 0.986520808422938 1.53281278861687 0
1.69315843237564 1.13594984984957 0.379996733739972 0.577208411181346 1.99715403907709 0
2.62166753550991 0.3739480196964 0.54871281562373 0 2.69772786517955 0
1.27368479501456 1.99737670901231 0.141831289045513 0 1.46681754931095 0
3.7013738900423 0.653338107280433 0.957150362432003 0 3.86324377021786 0
3.84175977297127 1.21246705949306 0 0.11071563907899 3.84175977297127 0
3.20635952614248 1.38196167163551 0.38894953741692 0.737173151690513 3.40764018116565 0
0.18955287267454 1.62310457904823 0.17191492812708 0.469734617043287 0.876142930145762 0
2.48461422161199 4.62332140654325 0 0 2.48461422161199 0
0 0.373878028476611 0.973789730574936 0.63257913175039 0.997551390799832 0
0 0.894475150620565 0 0.062772122444585 0.062772122444585 0
2.39269761252217 0.56753859622404 0 0 2.39269761252217 0
0.833112687338144 3.42752543278039 0.328198231291026 0 1.55604174164242 0
0 3.71744483127259 0.906965977046639 0.293227878399193 1.98864858346657 0
1.54683535685763 4.64101960766129 0.471165277995169 0 2.44220831806309 0
0 0.0817057741805911 0.874932473059744 0.703141512582079 0.793259596704898 0
0 2.34047706308775 0 0.700522252358496 0.700522252358496 0
1.93818302080035 0.700121033005416 0 0 1.93818302080035 0
0.881429351633415 1.5163561727386 0.362661571707577 0 1.30335801947276 0
0.267581071704626 3.15599656081758 0.170130523387343 0 0.878660493753824 0
0.554815498646349 1.47751206392422 0.971937878290191 0.167456628987566 1.5750395459911 0
1.58915849053301 0.412868156796321 0.583420210285112 0.343262374633923 1.7592677506641 0
0.870264017023146 1.56370353000239 0 0 0.870264017023146 0
1.93792979884893 2.57652655988932 0.84711715625599 0.190037666354328 2.78049227587795 0
1.42919380799867 0.134628946194425 0.0160564763937145 0 1.43070471829961 0
0.933614236768335 0.41063954285346 0.0367765091359615 0.0763488509692252 0.950882737320493 0
0.613077790243551 1.51797907799482 0 0.807924277614802 0.807924277614802 0
1.59635051386431 1.80118525237776 0.989556217100471 0 2.35363589784172 0
3.99316149996594 1.72664584941231 0 0 3.99316149996594 0
0.76315310318023 1.99076872225851 0.0505687827244401 0.274299601558596 0.919245000477631 0
0.230708254035562 2.2015196243301 0.452796217054129 0.31785880937241 1.27365261392085 0
0 1.55895048938692 0.80937783466652 0.0531927994452417 1.15020101876372 0
3.85935374721885 1.05730475764722 0 0.71942787244916 3.85935374721885 0
0.190072112483904 3.28476214432158 0 0 0.190072112483904 0
2.42029702756554 2.82712968718261 0.981857572216541 0 3.26934692977115 0
1.93758197315037 0.260402167914435 0.697804792318493 0.641690607415512 2.06522863723291 0
1.9711629175581 2.17146263923496 0.190916328458115 0.216962634818628 2.18212175090321 0
1.00947116082534 1.19914402370341 0.647183272056282 0.308687606127933 1.60715129560182 0
1.61197313340381 0.234681407455355 0 0 1.61197313340381 0
0.277266078395769 0.853616281645373 0 0.388212590944022 0.388212590944022 0
0.238251856528223 2.42575000645593 0 0 0.238251856528223 0
0.247051277197897 0.801705575315282 0 0 0.247051277197897 0
1.66577098146081 2.93550218106247 0.499716151040047 0.166661535156891 2.34055825877419 0
0 0.777155411429703 0 0.32361644343473 0.32361644343473 0
3.10595608432777 1.70569395041093 0.173721670173109 0.674300613580272 3.22225187324658 0
0 3.22034643613733 0.429224356077611 0 -1.1756917646211 0
0 2.65953833353706 0 0 0 0
0.25597035093233 0.165867367759347 0 0.516369182150811 0.516369182150811 0
1.06689101387747 2.7229628234636 0.963964038994163 0 2.23914253461101 0
0 0.728297277120873 0.270694125443697 0.706604965031147 0.920725110408512 0
0.824626205954701 3.09722627396695 0 0.206127560930327 0.824626205954701 0
0.0881052983459085 1.206416123081 0.658447463531047 0.540809450205415 1.23402080247589 0
1.66838069446385 1.65185130620375 0.882842126768082 0 2.30190879969087 0
0.325320257339627 3.56754512526095 0 0 0.325320257339627 0
0.000798473134636879 1.66221044957638 0.497985551599413 0 0.910210726380696 0
0.509713193634525 0.465327797923237 0 0.227712186984718 0.509713193634525 0
1.63167323218659 3.04716899991035 0.432752955239266 0 2.2244745305281 0
2.06832941807806 0.832579290028661 0 0.342716730665416 2.06832941807806 0
0.664431032259017 0.471212371485308 0 0.860141687327996 0.860141687327996 0
0.968376749195158 1.50389969302341 0 0 0.968376749195158 0
2.91397378314286 0.58131225197576 0.101669072406366 0 2.93411663524591 0
2.1237323815003 3.84050364978611 0 0.564746971009299 2.1237323815003 0
3.56285725347698 0.71209941082634 0 0.223522447515279 3.56285725347698 0
0 1.3453988856636 0 0 0 0
1.16259781736881 0.913913127733395 0 0 1.16259781736881 0
0.145333501277491 0.352549420436844 0.461648786207661 0 0.482586826594141 0
3.64159480901435 1.20325764175504 0.88035303959623 0 3.91235058590049 0
0.0362737546674907 0.708828975912184 0.31480268528685 0 0.490863237235224 0
1.90705864154734 0.804394415812567 0.760425323387608 0 2.18677708556003 0
0 1.7995502310805 0.0831556504126638 0 0.386836877657442 0
2.78752735932358 0.151121980976313 0 0 2.78752735932358 0
0 0.643285143887624 0 0.398358364356682 0.398358364356682 0
2.71892714803107 0.420192420016974 0.373996400041506 0.32054084027186 2.78275207506828 0
3.47165939514525 0.105631867190823 0.963367532473057 0.506304418900982 3.50558826499156 0
1.96856858138926 0.809668030589819 0 0.485425636405125 1.96856858138926 0
2.8905906539876 3.2537495251745 0 0 2.8905906539876 0
0.506809403188527 0.783488903194666 0 0 0.506809403188527 0
1.18082997761667 0.22049346100539 0.603871297789738 0.951710098423064 1.44872742415837 0
0.218029461335391 0.905900799669325 0.090084261726588 0 0.414778718472484 0
0.587270288728178 0.962873999029398 0 0 0.587270288728178 0
3.74299619230442 0.791809242218733 0.380385435419157 0.695341764716431 3.83881155663359 0
0 1.99757811916061 0 0 0 0
0.941386254737154 3.15060215909034 0.0297960606403649 0.798179960809648 1.18442980430943 0
0.426103313686326 0.751996021717787 0.165513038402423 0.311121829785407 0.726062333004579 0
0.0835062991827726 0.603799736127257 0.660667445510626 0 0.67472562511302 0
2.94854635023512 1.52747067273594 0.886418260401115 0.29862246918492 3.38696242941548 0
0.580255108885467 1.86633216124028 0.911895435769111 0 1.62656826667468 0
0.667537961155176 0.956154475454241 0 0.0130820169579238 0.667537961155176 0
4.16401043650694 1.87149019329809 0 0 4.16401043650694 0
0 1.87539017898962 0.0874373654369265 0.413935711141676 0.661736884481921 0
1.90848554112017 1.18947831727564 0.402529750252142 0 2.13296227712197 0
0 0.715780937112868 0 0 0 0
3.79388823825866 0.409473795676604 0.0862168080639094 0.706430369988084 3.80528069672767 0
0.22100807633251 1.86970874341205 0 0.662767814937979 0.662767814937979 0
1.0728160943836 0.188710866961628 0 0.191771605052054 1.0728160943836 0
0.0202183844521642 0.326444672653452 0 0 0.0202183844521642 0
1.16042984370142 0.570941394194961 0 0.788329942617565 1.16042984370142 0
2.34536793571897 1.25436231144704 0.666784518165514 0 2.65982116997564 0
0 0.856507075019181 0.755912190303206 0.965703173074871 1.42124904695049 0
1.73268214752898 0.48677785997279 0.660581390140578 0 1.9017652629362 0
2.83202423457988 1.22733358945698 0 0 2.83202423457988 0
0 0.22957748034969 0 0 0 0
0 2.00598286371678 0.192249044077471 0 0.621005867915383 0
0.59001928428188 0.883155153132975 0.791379717178643 0.98717890586704 1.6478691437586 0
1.95315595949069 1.42412631865591 0.238774080993608 0.612471443600953 2.17129735122233 0
4.60016078548506 0.433781657833606 0 0.893157055135816 4.60016078548506 0
2.84156566602178 2.96110101975501 0.874553113477305 0 3.56746957651261 0
0.413930855691433 0.662500587757677 0 0.75530783738941 0.75530783738941 0
2.13297374756075 1.58779177814722 0.903642364777625 0 2.67029177747823 0
4.53598687774502 0.64456591499038 0.492818880826235 0 4.6049676560202 0
0.209795176051557 3.3523580385372 0 0 0.209795176051557 0
0.349486974533647 0.37342864391394 0 0 0.349486974533647 0
1.4994832451921 2.92323437472805 0.100378651870415 0 1.67469720330758 0
1.6544056290295 0.735979313962162 0 0.393984906608239 1.6544056290295 0
3.97375455475412 2.06019410630688 0 0 3.97375455475412 0
0 1.32666456326842 0 0.200809791684151 0.200809791684151 0
3.35025197826326 0.269796331878752 0 0 3.35025197826326 0
1.4992634919472 0.973229814320803 0.843274759594351 0.591552255442366 2.05866256029669 0
1.70533079560846 0.478880647569895 0 0 1.70533079560846 0
0.468931670533493 1.28881873376667 0 0.0117757313419133 0.468931670533493 0
0.232794636394829 4.59125145687722 0.388876924524084 0.410009217448533 1.66053709493186 0
1.87391060614027 3.61753672361374 0.884234127355739 0.935788752743974 3.25384064235591 0
0 3.81544226780534 0 0.316443153191358 0.316443153191358 0
0.415056626545265 3.94510241341777 0.193621741607785 0.730991589138284 1.46117461606332 0
2.23852651077323 0.38763078302145 0 0 2.23852651077323 0
1.52971776435152 0.199618150480092 0.903748872457072 0.534935809206218 1.68639288664113 0
0 3.54817780200392 0.646486188285053 0.883772671455517 2.01957815489843 0
2.37361580505967 1.9971068482846 0 0 2.37361580505967 0
4.02198091382161 0.277208032784984 0.2234415137209 0 4.03732271008337 0
3.46153843100183 0.360781219089404 0.857535622548312 0.902363256318495 3.57720248440259 0
0 3.7245473486837 0.499264476820827 0 1.36364738236648 0
2.99575321376324 0.977532451041043 0.217549949651584 0.608379120472819 3.08173444477257 0
3.33513143239543 1.3570295330137 0.661288080504164 0 3.58541943139919 0
1.4809474395588 1.24649272952229 0.775344715919346 0 1.97123075548992 0
4.22960410243832 4.27920699352399 0 0 4.22960410243832 0
0 0.37684514047578 0.548278698232025 0 0.454550506605289 0
0.967798644676805 1.80199863668531 0 0.103858455317095 0.967798644676805 0
1.9947747727856 0.0885398769751191 0.0841544710565358 0.140223258174956 1.99878380360925 0
1.93208942888305 0.880387745797634 0.531443586573005 0.0831336395349354 2.15762709886131 0
1.27327492181212 3.44381132163107 0.905895415693521 0.000118923373520374 2.51418578750496 0
0.859487470937893 1.17508811410517 0 0.194677366875112 0.859487470937893 0
1.60670740064234 0.603484044782817 0 0.154068352654576 1.60670740064234 0
0.346550584305078 0.949689943809062 0.437477487139404 0.208218635758385 0.925652997488911 0
0.341044591506943 0.74618209968321 0 0.428127563092858 0.428127563092858 0
1.31821130937897 1.69236761005595 0.674855621065944 0 1.91470274715181 0
2.20787200774066 1.58969712909311 0 0.921071923105046 2.20787200774066 0
0 0.888148960424587 0 0.845463432604447 0.845463432604447 0
3.94811302307062 2.40972892055288 0 0.914221232989803 3.94811302307062 0
1.39587298361585 0.187334285583347 0.986589511623606 0.519630196271464 1.57156947573495 0
4.78745085769333 0.0486159520223737 0.231591097544879 0 4.78980148156164 0
0.382226393558085 0.925710326991975 0.0953431613743305 0.246648639673367 0.619159489780423 0
1.67217396991327 0.613964027259499 0 0.98969458672218 1.67217396991327 0
0 2.50716361869127 0.680029976880178 0 1.30573596781794 0
1.42033107113093 3.37913010618649 0 0.298737386474386 1.42033107113093 0
1.52615467784926 0.668577736942098 0.93924396019429 0.676335544325411 2.00041458413958 0
0.422582033555955 1.49640774866566 0 0 0.422582033555955 0
0 0.089790954021737 0.998829468153417 0 -0.299475960388342 0
0 0.577032517176121 0 0 0 0
3.6400646599941 2.34924333589152 0 0 3.6400646599941 0
2.28210759721696 0.133928066119552 0 0 2.28210759721696 0
0 0.571715859230608 0.0108226453885436 0 -0.0786605238188723 0
3.22706071194261 0.928988572442904 0 0.505085257580504 3.22706071194261 0
1.86706786695868 0.0089000016450882 0 0.275112800300121 1.86706786695868 0
3.92590920999646 0.60512088611722 0 0.186724470229819 3.92590920999646 0
0.414969173027202 0.182099693920463 0 0.54407432093285 0.54407432093285 0
0.159196810796857 4.17926856665872 0.16927747009322 0.466400760924444 1.16781315798992 0
0 1.58546075411141 0 0.891667670803145 0.891667670803145 0
1.97490767063573 0.250564146786928 0.311144672334194 0.481470446567982 2.02540319853448 0
1.11712953168899 0.998883578926325 0.330909833312035 0 1.36014757269825 0
3.91066826600581 1.19991607381962 0.342815739335492 0 4.0131683555955 0
0.889736858196557 1.29720960510895 0 0 0.889736858196557 0
2.87279797531664 3.49345296900719 0.780774945393205 0.680461472133175 3.75884701426296 0
2.9595248142723 0.966612691059709 0.241844156291336 0 3.03651107416728 0
0.583038619020954 3.58887428767048 0 0.744590248214081 0.744590248214081 0
0.736119732027873 0.050008132820949 0.434040802763775 0 0.764511168300257 0
0.128082644660026 2.87021093652584 0 0.893560183001682 0.893560183001682 0
2.05539868748747 3.50195758230984 0.930439220741391 0 3.10484272470834 0
3.7646910045296 1.08333112439141 0.514429288450629 0 3.90732003281416 0
0 1.1112093986012 0.834173765964806 0.729059674311429 1.39400724389344 0
2.01899122120813 0.239303196780384 0 0 2.01899122120813 0
2.38338866271079 0.780930524459109 0.640902610262856 0 2.57756437971648 0
0.301275125239044 1.06387782562524 0.189359251176938 0 0.624078988432785 0
1.0703547380399 0.970515372697264 0.512763555394486 0.0146880438551307 1.4235735774677 0
4.2827543662861 0.0991344801150262 0.823373501887545 0 4.30172922494915 0
0.80578769557178 1.04396381415427 0.178775815526024 0 0.993621310190345 0
0.134314807131886 3.68865321273915 0 0 0.134314807131886 0
0.743146342923865 2.36179083888419 0.524193290388212 0 1.54464671254694 0
0 0.56393563374877 0 0.321426261914894 0.321426261914894 0
2.75609165243804 1.84286127751693 0 0.7704485245049 2.75609165243804 0
2.54574088938534 0.92021640506573 0.536058455239981 0.398979006800801 2.75510560866476 0
2.20873790979385 0.694968991912901 0.990203114459291 0.185851479647681 2.50541465770664 0
0.498818858992308 1.42619871301576 0.539477452170104 0.0528805174399167 1.18090068075888 0
0 3.13818587805144 0.355939434608445 0.388971965759993 1.26911564218902 0
1.7929455251433 1.65983730345033 0 0.0617457833141089 1.7929455251433 0
1.36958350939676 3.176379295066 0 0 1.36958350939676 0
0.902931189630181 1.31801625154912 0.423501749057323 0 1.32439363945495 0
0.354835834354162 0.337777361506596 0.182538341963664 0.970493039116264 1.05815877040656 0
2.5013104355894 2.34780355822295 0.391979908570647 0.892844138434157 2.94890905740473 0
0 0.216924471547827 0 0.0365274990908802 0.0365274990908802 0
0.0435549854300916 0.858688018284738 0 0 0.0435549854300916 0
2.00975903868675 0.176680485717952 0.978418173268437 0 2.09237675910268 0
2.40790680167265 2.00928731821477 0.982632707804441 0 3.05433045150461 0
2.39688237151131 0.966318978462368 0 0 2.39688237151131 0
0.560999375768006 3.77587076928467 0.52972035529092 0 1.72231648635082 0
3.94031971809454 0.380570605862886 0 0 3.94031971809454 0
2.36322064208798 0.441876059165224 0 0.474413964664564 2.36322064208798 0
2.50810951204039 1.91348735895008 0.931963135255501 0.742521948879585 3.22613568883005 0
0.828451273031533 1.7185287468601 0.232260740827769 0 1.16969213996012 0
2.38445906736888 2.23865458462387 0 0.842100691283122 2.38445906736888 0
0.646425913786516 0.503874218091369 0 0 0.646425913786516 0
2.62512148590758 0.853198302676901 0 0 2.62512148590758 0
4.33025823207572 1.0690031920094 0.65256278635934 0.843177993316203 4.51998577380538 0
1.7252761432901 3.25464196037501 0 0 1.7252761432901 0
1.67741183540784 0.0584829770959914 0 0 1.67741183540784 0
0.216161716263741 1.05881672631949 0.853790774941444 0.834117866354063 1.52487745897172 0
3.13715771306306 2.56456191418692 0 0.70777419093065 3.13715771306306 0
0.335264754481614 0.111900414107367 0.100752603961155 0.197956209769472 0.393052829534907 0
1.1048453184776 0.800685246475041 0 0 1.1048453184776 0
0.246417274000123 0.834499246440828 0.737822264898568 0 0.917496048644318 0
0 0.321982684079558 0.0681231436319649 0.431191750569269 0.47716050224001 0
0.639339287532493 2.00820553069934 0 0 0.639339287532493 0
0 1.22558517660946 0 0.383319819578901 0.383319819578901 0
2.95579595258459 1.04157431982458 0 0 2.95579595258459 0
0.317570735933259 1.29478459432721 0.851613716688007 0 1.22079719170762 0
2.55751340184361 0.593138826079667 0 0 2.55751340184361 0
0 0.0702190529555082 0.349661926738918 0.0443058188538998 0.180404862799677 0
4.31035234243609 0.0650348537601531 0 0 4.31035234243609 0
0.0434015290811658 4.70359620521776 0.271369541995227 0.12320795096457 1.21379357861611 0
3.79102781414986 3.63646878767759 0.734292395878583 0.872614400694147 4.52260078406706 0
1.68567575607449 3.22976102819666 0.379977815086022 0.106637161457911 2.25651606547552 0
4.50014739995822 0.0658164550550282 0 0 4.50014739995822 0
1.28444925695658 1.00342347659171 0 0 1.28444925695658 0
1.19419716019183 0.679409179603681 0 0 1.19419716019183 0
0 0.120935775805265 0 0.214011534582824 0.214011534582824 0
0 2.82318824715912 0.226590259000659 0.518343363655731 1.09993140778582 0
1.47650061268359 2.28466984187253 0.590147135779262 0 2.11422446242035 0
0.0922870326321572 1.70027956552804 0 0 0.0922870326321572 0
0.592509991955012 2.02684910036623 0.526305586565286 0.759948398917913 1.71244872318101 0
0 0.522380956914276 0 0.370797432260588 0.370797432260588 0
4.46737733320333 0.40135287004523 0.687074878253043 0.800812521018088 4.54110406573894 0
0 1.58740625227802 0 0 0 0
0.391427990281954 2.17610406316817 0.966840442502871 0.336986845824868 1.81496114454122 0
0 1.61560142785311 0.510971600655466 0 0.908584859884513 0
0.796775039052591 3.7013105545193 0.683653763495386 0.5332452126313 2.26118583133797 0
0.324958791490644 3.93864503945224 0.404723815619946 0.236148495227098 1.54389653660689 0
0.115772545803338 0.0421777141746134 0.758689691079781 0 0.245903871886539 0
1.82769298087806 1.21523636439815 0.0506523048970848 0.587656987598166 1.87548995787147 0
1.48607241874561 1.18522825092077 0.725383747369051 0 1.93124836154921 0
0.635619646403939 0.809235043358058 0.236457457300276 0.931414875201881 1.24527841665692 0
1.07718543428928 2.97352116787806 0 0.20642513060011 1.07718543428928 0
1.97537453239784 1.25044515123591 0.048675186233595 0.792385129956529 2.02476330902898 0
1.46323296101764 0.711570326238871 0 0 1.46323296101764 0
0.542640789877623 1.81193981785327 0.315935876453295 0 1.07510615690767 0
1.18453973438591 0.520192306954414 0.538341260049492 0 1.38651452570735 0
1.15252388454974 2.54589527263306 0.653713559731841 0.597198205534369 2.19447572888764 0
1.09266254724935 0.035882813623175 0.114692374831066 0.829131100792438 1.10744951395861 0
0 0.294779972406104 0.859980011358857 0.914563121506944 1.13743691787661 0
1.6136435023509 1.95053732022643 0 0 1.6136435023509 0
0.373959874501452 2.16697791055776 0.75010511605069 0 1.4755538443327 0
1.0691810999997 0.411417779279873 0 0 1.0691810999997 0
1.42296499107033 0.770990257384256 0 0.638085988583043 1.42296499107033 0
1.82896477356553 0.0758685630280524 0.128454371588305 0 1.83427784465532 0
2.53325588768348 0.793867508647963 0 0 2.53325588768348 0
3.7615229759831 0.0675323703326285 0 0.288341960404068 3.7615229759831 0
3.89792303321883 1.75389751209877 0.641302475240082 0.201429082313552 4.18059034466189 0
0 3.50066085718572 0.135637468891218 0 -0.689072404116747 0
3.63220187136903 0.595162741607055 0 0.128326289122924 3.63220187136903 0
0.473029006505385 2.56570097873919 0 0 0.473029006505385 0
2.99474236322567 0.759817501762882 0 0 2.99474236322567 0
0.403840340208262 1.05363014992326 0.916083347983658 0 1.2049081014239 0
1.27608598768711 0.508179683238268 0 0 1.27608598768711 0
2.1558676189743 2.44132798165083 0.409426267258823 0 2.54813280973075 0
3.52885081549175 2.05987773556262 0 0.971715410472825 3.52885081549175 0
0.122521022567526 1.09159305226058 0 0 0.122521022567526 0
1.08391825295985 0.242503907997161 0.894175198860466 0 1.25649441247543 0
1.20632453123108 0.436946967849508 0.639021734939888 0.710618898505345 1.54212368997917 0
4.29001479409635 3.66443899646401 0 0.0915131093934178 4.29001479409635 0
0.337317284429446 0.322193917818367 0.849070070078597 0.343281721696258 0.863342623664697 0
0.185280602890998 0.0030267839320004 0 0 0.185280602890998 0
0.206896930001676 4.43638230441138 0 0 0.206896930001676 0
2.92843857314438 2.82454544212669 0 0 2.92843857314438 0
0.928685809019953 1.82655133213848 0 0 0.928685809019953 0
0.676568428985775 1.17210685741156 0 0 0.676568428985775 0
0 4.26248121075332 0.359267462510616 0.95545673975721 1.80422571400463 0
0.251095070969313 3.85978472768329 0 0 0.251095070969313 0
0.442091549281031 2.12734100106172 0.994805001886562 0.890331228729337 2.13812143079869 0
2.21688423561864 0.224611156620085 0.165760998614132 0 2.23355353369435 0
1.26117388391867 0.26133644208312 0.891012417385355 0 1.42462340609747 0
0.241444740444422 2.03702300484292 0 0.743557122768834 0.743557122768834 0
2.80957786832005 0.603692460805178 0 0 2.80957786832005 0
0 0.23887165915221 0 0 0 0
0.551744545111433 0.704761083470657 0.201092041563243 0.394025621237233 0.857515632957428 0
2.16518565570004 0.637162106111646 0 0 2.16518565570004 0
0.109837497351691 0.94620472798124 0 0 0.109837497351691 0
0 0.556949230376631 0 0.4377625961788 0.4377625961788 0
2.49373978748918 3.34202620550059 0 0.736432564212009 2.49373978748918 0
1.80671829497442 0.418441729620099 0.695075751049444 0 1.95545536401635 0
0 0.201093935407698 0.433530105510727 0 0.295263060735451 0
0.394838602049276 2.56687687919475 0 0.280564378481358 0.394838602049276 0
1.87745394883677 0.0862322184257209 0 0 1.87745394883677 0
1.0212433966808 3.28350552916527 0.143400328233838 0.0131719165947288 1.3686228302638 0
2.62527544540353 1.17308867233805 0 0 2.62527544540353 0
0.416716542327777 3.98401246755384 0 0.439088389277458 0.439088389277458 0
0.141365678980947 0.837899079779163 0.756856516003609 0.562333491165191 1.17554422085024 0
1.21484180097468 2.11995181511156 0.532537462422624 0 1.83131383307033 0
1.95159767521545 0.49054648145102 0.713625600328669 0 2.11696048206972 0
0.370524880243465 0.174320317804813 0 0 0.370524880243465 0
2.38454708363861 0.920314493123442 0 0 2.38454708363861 0
0.639750264119357 1.48182509536855 0.833319747354835 0 1.47622897678316 0
0.743620492983609 0.0122278090566397 0.0915711501147598 0 0.74512321698037 0
0 0.809100818820298 0.241374344099313 0.513262195279822 0.767665049279948 0
4.75336131989025 1.93846137681976 0 0 4.75336131989025 0
0.992278883466497 0.658640153938904 0.428193262545392 0.961996840778738 1.50841418089265 0
0 1.73535698326305 0.43319994607009 0 -0.867038956196263 0
0 1.57340989075601 0 0 0 0
1.67620374355465 0.207215221831575 0 0.148643722990528 1.67620374355465 0
1.47645215364173 3.55085378885269 0.359162711771205 0.122107776114717 2.11605498330094 0
0.345513148233294 4.94650725042447 0.372453031828627 0 1.54103522128008 0
0.784165801247582 1.60328424535692 0.8292020119261 0 1.60993983922575 0
0 0.988377962028608 0.0581973707303405 0.303770663915202 0.435769380015515 0
2.67316761380062 1.37851880164817 0.326887683477253 0.321192934643477 2.85127297435365 0
0 0.858400535769761 0.05891915387474 0 -0.22489160334076 0
0.356383740901947 1.0326640047133 0.978103396482766 0 1.19888012507644 0
3.04267170652747 0.547651950269938 0 0 3.04267170652747 0
2.20220475224778 0.611218648031354 0.0879257021006197 0 2.22634380420536 0
1.24111212510616 4.08918874803931 0.187044952297583 0.136565727414563 1.72318306651359 0
0.326626105234027 1.47405173908919 0.920244970591739 0.24570747744292 1.45155327460046 0
2.19559094682336 0.075632902327925 0 0.782075839815661 2.19559094682336 0
0.350458043627441 0.353964528534561 0 0 0.350458043627441 0
1.55140679888427 0.459073063684627 0 0.0958689555991441 1.55140679888427 0
4.32133351103403 2.66113212914206 0 0 4.32133351103403 0
2.66682927589864 1.56399429682642 0 0.296691332245246 2.66682927589864 0
0.402065543457866 3.81091902381741 0 0 0.402065543457866 0
0.495435578282923 2.92694913083687 0.168141787871718 0.317257895832881 1.11350957650812 0
0.12124131177552 0.194704189896584 0.0465255524031818 0 0.17346383871426 0
0.0543781383894384 0.728753194678575 0 0.770326649770141 0.770326649770141 0
1.87736274325289 0.26615920336917 0 0 1.87736274325289 0
2.07587185548618 0.303447041660547 0 0.595117383403704 2.07587185548618 0
0 0.465513004222885 0.322062793420628 0 -0.387200747046866 0
0 0.415346765192226 0 0.102925044018775 0.102925044018775 0
1.92798113124445 0.846563426312059 0 0 1.92798113124445 0
3.45139578101225 0.64936933410354 0.747799986973405 0 3.58678133540613 0
0 1.211719494313 0 0.236517841927707 0.236517841927707 0
0.419882721733302 2.7708680415526 0 0 0.419882721733302 0
0.873843048233539 0.725850095972419 0.672769396798685 0.835219159955159 1.55360383451663 0
0 0.938901650020853 0 0 0 0
0 0.975020012119785 0 0 0 0
1.82269432931207 2.90290896221995 0.367989863734692 0.531594383297488 2.39574020443953 0
0.442501209909096 1.12545970687643 0 0 0.442501209909096 0
0 0.507647551130503 0 0.359272195957601 0.359272195957601 0
1.95896937977523 1.11701179668307 0.789016891038045 0.681137285195291 2.45563903623304 0
0.264635781990364 3.67355596646667 0.078557978849858 0.00862095970660448 0.688872002975379 0
0.694072316866368 2.77954681590199 0.098450654419139 0.0685004596598447 0.990780637740811 0
0.0850307522341609 3.54190353676677 0 0 0.0850307522341609 0
2.08282698970288 0.670357706956565 0.109875147463754 0 2.11760944316383 0
0.321846136823297 1.64004554972053 0 0 0.321846136823297 0
0.790729488944635 0.435948505066335 0.714165867073461 0 1.07921620735862 0
0.142312888521701 2.95111493952572 0.397143525537103 0.872243640944362 1.64973873108692 0
0.11005766550079 0.629063129425049 0 0 0.11005766550079 0
0.988937455695122 0.574604707071558 0.0202741490211338 0 1.00058032056067 0
0 0.0317508592270315 0.626159537117928 0.0127255283296108 0.147506620157588 0
0 1.43822296056896 0.272117484360933 0 -0.6255922106134 0
1.32946322159842 0.318436195841059 0.693956531584263 0 1.47888699670073 0
0.776996752247214 1.74428824265487 0 0.617263049120083 0.776996752247214 0
4.70259978901595 1.84215866751038 0.27944852062501 0.986443097237498 4.83631552230628 0
0.410112999379635 2.40815065288916 0.0321446845773607 0 0.550682614468385 0
2.12682669982314 0.826342476764694 0.192968200193718 0.101874791318551 2.20272815181557 0
0.119143378688022 0.868487907573581 0.446627156808972 0 0.685222607231823 0
3.11805519741029 1.51580376550555 0.532713649561629 0 3.35848763145554 0
2.81761006917804 0.839603623142466 0 0 2.81761006917804 0
0.768934377469122 0.4491894277744 0 0 0.768934377469122 0
0.0516041270457208 0.553546964423731 0 0 0.0516041270457208 0
4.52160792774521 1.60588755644858 0 0.544592219404876 4.52160792774521 0
2.16405686805956 1.65612071519718 0 0 2.16405686805956 0
0.922715542139485 1.15004791878164 0 0 0.922715542139485 0
0.215464219450951 2.78839383576997 0 0.343257079832256 0.343257079832256 0
1.06094226101413 0.257842865306884 0 0.990784324007109 1.06094226101413 0
2.34555974695832 0.246436226181686 0.535355350701138 0 2.40051909006009 0
0 3.37256779661402 0.687784044537693 0 1.52302275742445 0
0.45541285444051 2.00301639153622 0 0 0.45541285444051 0
0.889158621430397 1.51685867202468 0 0.630404425552115 0.889158621430397 0
1.94355854159221 0.101890419609845 0.360521716764197 0 1.96227846824584 0
0 1.97388766589575 0.079526033019647 0 -0.396201281793862 0
0.313667360460386 0.115286478772759 0 0 0.313667360460386 0
0 0.192672382108867 0.589904472231865 0.000806065741926431 0.337535740149688 0
0.903729516780004 2.5817395253107 0 0.490368539001793 0.903729516780004 0
0.672030014451593 0.107816126197577 0.808613018831238 0 0.783326541130596 0
3.22233484126627 1.94042428280227 0.38000313937664 0.853352470323443 3.50084970077451 0
1.93117372691631 0.695948128122836 0.776859645731747 0 2.17926392394177 0
1.17559296451509 0.591228265548125 0 0.117380948737264 1.17559296451509 0
0.52686843671836 0.279549816157669 0.335180356632918 0 0.667287155056322 0
0.960872584488243 3.28370468690991 0.766619082307443 0 2.13819674072659 0
0.664472929900512 0.56314399978146 0.510213693836704 0.513547596754506 1.13032199822412 0
0.830415950156748 1.82566132280044 0.632187702460214 0.605181362247095 1.79800386449773 0
1.46826991345733 2.27117872051895 0 0.799468122422695 1.46826991345733 0
1.82824729196727 0.913028111681342 0 0.97351107513532 1.82824729196727 0
2.98157947137952 1.34430314879864 0.775816316017881 0.46354192099534 3.34369011507982 0
0.703724044142291 0.984255294082686 0 0 0.703724044142291 0
0.442390888230875 1.89965473185293 0.392856924794614 0.814829551614821 1.51233537834207 0
0.0882746817078441 0.702929116319865 0 0 0.0882746817078441 0
0 0.47698532580398 0 0.17862180294469 0.17862180294469 0
3.85551653802395 0.871920136502013 0 0.775946423178539 3.85551653802395 0
1.24901289958507 0.392806889954954 0.220196802634746 0.63240906689316 1.36679183571147 0
2.951967027504 1.14967895485461 0.0896550575271249 0 2.98648073841112 0
0 1.58951285947114 0 0.92254674830474 0.92254674830474 0
2.96182906627655 3.81919985520653 0 0 2.96182906627655 0
0 0.716886791866273 0 0.198785446351394 0.198785446351394 0
0 1.70146280620247 0.814241068670526 0.400319870561361 1.39408828041577 0
0.470497262431309 1.74012902192771 0.324163493234664 0.9368190926034 1.49007429812455 0
0.901967456331477 0.254986374638975 0.475961912190542 0 1.02085224416392 0
0.42861409811303 0.649687375407666 0 0.508298047352582 0.508298047352582 0
1.07051935326308 2.67480837972835 0.451546569354832 0 1.75767673679374 0
0.825626407749951 0.369367471663281 0.192189703928307 0.351481702178717 0.94519382486531 0
1.30078542372212 0.187701592221856 0.363762704189867 0.962966800434515 1.44301787129323 0
0.233248767443001 0.668082797899842 0 0.685774910496548 0.685774910496548 0
0 4.68216587672941 0 0.69326013349928 0.69326013349928 0
0.0221357010304928 0.458653735928237 0 0.799964092671871 0.799964092671871 0
1.34648052044213 1.35714198788628 0 0 1.34648052044213 0
3.52413487434387 0.202486973255873 0.0369967871811241 0.495151914190501 3.52660608684778 0
0.540788308251649 1.90207771351561 0.425228151492774 0.193609992042184 1.28314138955143 0
0.417881168425083 0.0676520923152566 0 0.580398257821798 0.580398257821798 0
3.45763670862652 1.33038860186934 0.565588317345828 0 3.6630533847472 0
2.10781498113647 2.89392120111734 0 0.797769808676094 2.10781498113647 0
1.44168854039162 0.486334243090823 0 0.104376505827531 1.44168854039162 0
0 0.511228618677706 0 0.696814109105617 0.696814109105617 0
0.587850983254611 1.97665097261779 0.351689206436276 0.0179115475621074 1.18400245573964 0
0 1.72934356378391 0.30190834752284 0 0.722567130197091 0
0.887558270478621 0.859014780260623 0 0 0.887558270478621 0
0.894673021277413 0.604549623792991 0 0.625616471050307 0.894673021277413 0
0.0944090597331524 2.24118260666728 0.891728413756937 0 1.461684815492 0
0.745816160459071 1.53680837946013 0.478329282952473 0.236346695804968 1.38550315977557 0
0 0.932626731693745 0 0.90009863791056 0.90009863791056 0
0.358768315054476 2.06638851924799 0 0 0.358768315054476 0
1.71559032378718 0.557763248216361 0.684768269537017 0 1.91503265369026 0
1.53702279785648 2.09965229034424 0.546983379172161 0 2.08725499612282 0
2.65354374982417 1.74540174240246 0 0.717820506542921 2.65354374982417 0
3.4558801795356 2.86573480814695 0.0707377060316503 0.959224041784182 3.53459335868737 0
2.41580903087743 0.750696146627888 0.795895073795691 0.986660124501213 2.75389407352243 0
4.63256103801541 0.493764430051669 0 0.277285799616948 4.63256103801541 0
3.94038735423237 0.209052570862696 0 0.765537075465545 3.94038735423237 0
2.06450358685106 0.593329902738333 0.395344554679468 0 2.172476995395 0
3.47397544048727 1.60178003157489 0.853949913289398 0.302815666189417 3.8586502316993 0
0 0.833549969131127 0.215960043016821 0 -0.424279963220311 0
0.348562437109649 3.453843210591 0 0 0.348562437109649 0
4.51773936161771 1.45356945251115 0.809624515939504 0.549664094112813 4.79495155849429 0
3.7432047156617 1.39341320563108 0.420383484335616 0 3.89364669076237 0
1.58080373774283 0.155711021041498 0.0178143526427448 0 1.5825565288682 0
4.43036681157537 0.648521698080003 0 0.374397673411295 4.43036681157537 0
2.62858243379742 0.222604880109429 0.506220368668437 0 2.67077510080352 0
0.267847771989182 0.901272560469806 0.557323595508933 0 0.855197808422448 0
0 0.426673542242497 0.62681526155211 0.537534246221185 0.851588926446089 0
2.57790370518342 3.07833558763377 0 0 2.57790370518342 0
1.38924072403461 1.33634373778477 0.184570023790002 0 1.5485210838835 0
2.20759002259001 2.58370178123005 0 0 2.20759002259001 0
3.14862339524552 2.29873142554425 0.0841525360010564 0.311555241234601 3.21524352123402 0
0.962795400293544 0.330883807037026 0 0.642938196659088 0.962795400293544 0
0.863718253560364 0.44869540957734 0.0497537704650313 0.24028232623823 0.897676984638509 0
2.61228980706073 0.0338734129909426 0.00314812292344868 0.147634759312496 2.61233307307318 0
4.67625578748994 0.537430163705721 0.787487031659111 0 4.76507274928845 0
1.85978277586401 0.248918813187629 0.696961137466133 0.0453943761531264 1.95083105928972 0
0.569307456724346 0.266704858280718 0.260392512427643 0 0.672565694141601 0
0.977985784644261 2.58532140497118 0.13891496299766 0 1.26246162216852 0
0.181585505604744 1.62462542159483 0 0 0.181585505604744 0
0.173977978061885 0.756836083251983 0.196331695420668 0.184753790963441 0.564878453589628 0
1.00357656250708 1.49674051161855 0 0 1.00357656250708 0
0.969824133440852 0.739741289755329 0.468413608847186 0 1.24756834552408 0
0.419964508153498 2.4506239304319 0 0 0.419964508153498 0
1.69407875114121 0.896871333243325 0 0 1.69407875114121 0
1.18613285664469 0.775942886481062 0 0 1.18613285664469 0
0 4.74972565774806 0.422454643528908 0 1.41652520613086 0
0 1.77511197398417 0 0.983144630445167 0.983144630445167 0
2.07034045597538 1.93473753612489 0 0.50719876633957 2.07034045597538 0
0 2.11641232925467 0.667409401619807 0 1.18849210609437 0
0.314164495095611 0.369852991774678 0 0 0.314164495095611 0
0.902148388558999 2.22209547832608 0.570400652242824 0.342692079721019 1.78247736659413 0
0.0762002060655504 0.734545507933944 0.662552726920694 0.102764555020258 0.78722986028599 0
0 3.23434694111347 0.295741942478344 0.40975195216015 1.20412880324072 0
0.817546459147707 2.84009225852787 0 0 0.817546459147707 0
2.15387922059745 0.518922870745882 0.813879812136292 0.511179243447259 2.37988621619164 0
1.91453767707571 0.339208920486271 0 0 1.91453767707571 0
0.711589343380183 1.80615703668445 0.43075247341767 0.936493101296946 1.71322738733093 0
0.992959446273744 0.203212418127805 0.654692360432819 0 1.11254281501904 0
0 0.66349912318401 0 0 0 0
0 3.05617059208453 0 0 0 0
0 0.324869551695883 0 0 0 0
1.86694936826825 2.52195567148738 0.931989713339135 0 2.72841527625489 0
1.44597878213972 1.1573024536483 0 0.602622307837009 1.44597878213972 0
0 0.821350148878992 0.708365536062047 0 0.76276873199241 0
0.988547505112365 3.77265002112836 0 0 0.988547505112365 0
1.25022012554109 1.22867032652721 0 0 1.25022012554109 0
0 1.57734655542299 0.641740416176617 0 1.00610488266975 0
1.93776892614551 0.484538803109899 0 0 1.93776892614551 0
0 0.566807674244046 0.0618162995669991 0.945712364511564 0.981413870316299 0
1.96221642196178 2.24397450685501 0.686452279798687 0.949326726142317 2.79624455028658 0
0.977077222894877 0.324149366933852 0.401769800344482 0.483824706170708 1.16755271212537 0
0.385867005446926 1.61195074766874 0.883625527611002 0.196833854774013 1.488553091695 0
1.49681792850606 0.753946167649701 0 0 1.49681792850606 0
0.955813831184059 2.29957618215121 0 0 0.955813831184059 0
0.640521974535659 0.58305814024061 0 0 0.640521974535659 0
0.653614406939596 0.908321948256344 0.926177721703425 0 1.30049632267008 0
0.109475146746263 0.886735039763153 0.232375666266307 0 0.511959453432936 0
0 2.98456040443853 0.100416638888419 0.646964508108795 0.959359831156539 0
1.95207051420584 0.356370838358998 0.75399588025175 0 2.08118093395847 0
1.18526967591606 0.398062533466145 0.898208781611174 0.806178473401815 1.62299658174466 0
0.686940874205902 1.8676106100902 0.223595099290833 0 1.07529044295372 0
2.94696423318237 0.482837868854403 0.731847199378535 0 3.0623537570924 0
1.86689261812717 2.55365890078247 0.379772279644385 0 2.29032908737892 0
0.661161897238344 0.803370119538158 0.607962822308764 0 1.10369344290632 0
0.238318735500798 0.177015776745975 0.767790241865441 0 0.506599609548364 0
0.972296346910298 0.248099892400205 0 0.0526723745279014 0.972296346910298 0
2.62785406108014 1.57529588905163 0.432759494753555 0.377426812658086 2.89828722353953 0
0 0.291231115814298 0 0.212811184581369 0.212811184581369 0
2.61098741833121 0.892080560792238 0.763287783367559 0.060859662713483 2.85470663442528 0
0.306188443908468 2.03445368888788 0.277947220718488 0 0.920498020030992 0
0 2.4079748231452 0 0.965822523692623 0.965822523692623 0
0 3.81573841534555 0 0.512915233382955 0.512915233382955 0
1.95824467018247 0.836397615494207 0 0 1.95824467018247 0
0.996568379923701 1.27929198509082 0.636376671958715 0 1.52901146228052 0
0.327492858981714 0.648719200631604 0.669668084708974 0.042331074597314 0.859267848664378 0
0.33005882310681 2.50316546391696 0.519291378324851 0.125291046686471 1.37238219201421 0
1.65899088094011 0.351851494284347 0 0 1.65899088094011 0
1.27755086123943 0.436757709830999 0 0 1.27755086123943 0
0.812566672684625 1.53713699313812 0 0 0.812566672684625 0
1.07909783767536 0.817181431688368 0.838361583650112 0 1.52758057572861 0
4.8459629737772 0.527524245204404 0.132875087438151 0 4.86038463696702 0
0 2.71011131652631 0 0 0 0
1.26973535330035 2.02123995753936 0 0.0614632668439299 1.26973535330035 0
0.799032200593501 3.31029126537032 0.223084079567343 0.312643634853885 1.44893183174143 0
0 2.72612579911947 0 0 0 0
3.06325538083911 1.72403460135683 0 0 3.06325538083911 0
1.52506935736164 0.259443889837712 0.409629814093933 0.865134669002146 1.65894940251061 0
1.60584919760004 2.39430437539704 0 0 1.60584919760004 0
2.01350068766624 4.45909846690483 0 0 2.01350068766624 0
0.841982020065188 3.85595673788339 0 0 0.841982020065188 0
2.24618629203178 0.486041996628046 0.0259642736054957 0.0402000292669982 2.25189220694687 0
0.640280907973647 0.989634791389108 0 0.036125872284174 0.640280907973647 0
2.74670922663063 0.866294030565768 0.356456683482975 0.025722338585183 2.85582073234283 0
1.82369909947738 1.77294462011196 0 0 1.82369909947738 0
1.97929234988987 0.798536887625232 0.87991684791632 0.968791829887778 2.45277795126064 0
0.827126213349402 0.727630971232429 0 0 0.827126213349402 0
0.0390985810663551 1.34148742305115 0.303600871469826 0.806739441817626 1.16763027997355 0
2.56219039158896 0.505399556132033 0 0.479792982107028 2.56219039158896 0
0.960189366713166 3.89045308157802 0 0 0.960189366713166 0
1.77689220244065 0.358486138982698 0 0.393040633061901 1.77689220244065 0
4.96820309199393 2.45177682582289 0.0836948812939226 0.323515940923244 5.01197042958728 0
0.39853682462126 3.98185664555058 0 0.952136142645031 0.952136142645031 0
0 0.667547123041004 0.941716664703563 0.374746684217826 1.00208127724622 0
0.714534323429689 0.382757850224152 0 0.32313719112426 0.714534323429689 0
0.545751058496535 1.66084439819679 0.903705144766718 0.927160926628858 1.97632775979695 0
1.36443622852676 0.112586833769456 0 0 1.36443622852676 0
4.30581638705917 1.58975101169199 0 0.767665915424004 4.30581638705917 0
2.62718449905515 0.775126409484074 0 0.832506846403703 2.62718449905515 0
0.981829161988571 0.981241952395067 0.610383294755593 0.371020768769085 1.508413798935 0
0 0.929941032081842 0 0.627159781521186 0.627159781521186 0
1.83230612007901 2.13927659159526 0 0 1.83230612007901 0
0.0111707476899028 1.34412761358544 0 0.511373011162505 0.511373011162505 0
3.31529133720323 0.336612454615533 0.0885663740336895 0.622672184137627 3.32631813033854 0
2.20031006028876 1.59690069174394 0.320349324960262 0.096514874137938 2.42044022042732 0
0.266049773432314 2.31819995865226 0.390212741214782 0.524988865246996 1.35539093776951 0
0.445667908526957 0.0450060674920678 0.109927288955078 0.686545856995508 0.70558068496271 0
2.3729932308197 2.01613585837185 0.447863450041041 0.800055652158335 2.82001003843498 0
3.88549245987087 0.6907119078096 0 0.0328686323482543 3.88549245987087 0
0.885626779636368 3.56564534595236 0 0 0.885626779636368 0
2.91187132429332 3.076044365298 0 0 2.91187132429332 0
0.397351314080879 2.35862709814683 0 0 0.397351314080879 0
0.026399695314467 0.00147871929220855 0 0 0.026399695314467 0
0 2.42229021526873 0 0 0 0
1.04205662431195 0.337536669801921 0 0 1.04205662431195 0
1.23540704371408 2.01988988555968 0 0 1.23540704371408 0
3.83199534728192 1.79138195235282 0.94798522000201 0 4.23316203975882 0
1.73234850121662 0.68459672271274 0.188799422001466 0 1.80399582104116 0
4.40334479906596 1.46174645563588 0.50173902255483 0.362280981382355 4.57734346246999 0
4.92304731043987 3.08873398788273 0 0 4.92304731043987 0
2.53207584656775 0.240162331610918 0.93609512783587 0 2.61795020287291 0
1.63233088329434 2.75096889678389 0 0 1.63233088329434 0
4.66900301398709 0.200397612992674 0.809152729343623 0.779166685650125 4.71025174633549 0
2.521566033829 1.00557889603078 0 0.113769080722705 2.521566033829 0
0.816798427607864 0.440851415041834 0.247713724384084 0 0.933751346906746 0
2.51095907203853 0.366461986210197 0 0 2.51095907203853 0
0.55575135233812 1.98382059950382 0 0 0.55575135233812 0
2.21770268026739 0.13396754488349 0 0 2.21770268026739 0
0.530787698691711 0.82733385823667 0.00159108941443264 0 0.533256234563811 0
2.04555997042917 0.705585828050971 0.513806609204039 0.822109828935936 2.29217179391071 0
1.54648163449019 3.90740812756121 0.358153786044568 0.996370508568361 2.48596655139115 0
0.496038403362036 0.110341234598309 0 0 0.496038403362036 0
0.646849230863154 0.415601751068607 0.347355203470215 0 0.822388454474124 0
4.24728949205019 4.7314841998741 0.354915375821292 0 4.61144367284993 0
0 0.348254771903157 0.688250958686695 0 -0.489578063877012 0
2.15028966963291 2.98484326573089 0.583146437071264 0.471130327088758 2.87451776789021 0
0 2.29917025496252 0 0 0 0
0.469878809526563 0.34741882304661 0 0 0.469878809526563 0
0 0.611666222335771 0 0 0 0
0.74220605310984 0.736171477707103 0.741603252710775 0 1.19794316753666 0
0.305729512590915 0.712171791819856 0 0.956870167981833 0.956870167981833 0
0 2.78404202661477 0 0 0 0
2.14338388200849 0.574888900620863 0.504998271120712 0 2.2712091427623 0
1.48036301787943 1.14324381295592 0.120535690104589 0 1.5682336498878 0
3.31322012841702 0.211081093177199 0 0 3.31322012841702 0
0 3.04387114197016 0.20213043410331 0 0.784384469046249 0
0.531978933373466 0.0392195146996528 0.12992378231138 0.820939589757472 0.8376117139969 0
0.0549917928874493 3.85061109624803 0.216696421150118 0 0.941372074117224 0
0.0380111034028232 1.07093488518149 0 0.487621241947636 0.487621241947636 0
0.146945275831968 0.14209889061749 0 0.640312806237489 0.640312806237489 0
2.12154795136303 0.347440993413329 0 0 2.12154795136303 0
0 0.133840629132465 0.569554368266836 0 0.276096930395788 0
1.74368049390614 2.37603904213756 0.87462937249802 0 2.55655356163387 0
0 0.849611004348844 0.2769700079225 0.328449451364577 0.676363893419893 0
1.17894189059734 0.540520276641473 0 0 1.17894189059734 0
2.98406265769154 1.14789002202451 0 0 2.98406265769154 0
0 0.958183854818344 0.556324440520257 0 0.730110332037123 0
0.482020241674036 0.0324787874706089 0 0.819234863156453 0.819234863156453 0
1.85463023954071 1.1269501587376 0.535677156643942 0 2.13710633649608 0
0 3.50471527036279 0.772340885363519 0.451099391793832 1.88618438184631 0
3.17797341616824 1.72664623707533 0.497389815514907 0.481980085605755 3.46579803175107 0
2.72543702460825 0.6774015519768 0.440569075057283 0 2.83086152951095 0
0.956897476688027 0.711319237248972 0 0.294032023055479 0.956897476688027 0
0.25444003357552 0.209709267131984 0 0 0.25444003357552 0
1.21381504484452 0.593126841355115 0 0 1.21381504484452 0
2.97133593237959 0.0613430980592966 0.78065456263721 0 2.98736603009905 0
1.74357023183256 1.73209960805252 0.969231114257127 0 2.43345541449093 0
2.28397414251231 0.0469285740982741 0.511046920903027 0.600043362239376 2.29809777898636 0
2.1182263630908 2.20138224214315 0 0 2.1182263630908 0
3.03700436488725 0.191876066615805 0 0.18884185096249 3.03700436488725 0
0.525853801285848 0.43163446476683 0.595789820887148 0.904569430975243 1.25652465171616 0
1.55520368367434 0.384006934473291 0.759909023763612 0.253782665356994 1.75020855301105 0
0.0258960505016148 0.400141307152808 0 0.983092007460073 0.983092007460073 0
0.75903085898608 4.38503290642984 0 0 0.75903085898608 0
2.92256870307028 1.35863399365917 0 0 2.92256870307028 0
0.196506993379444 1.50013151345775 0 0.914782490115613 0.914782490115613 0
0 0.620462727500126 0 0 0 0
2.57331680017523 0.100137309869751 0 0 2.57331680017523 0
0 1.1635204856284 0 0 0 0
1.40747034642845 0.97290167119354 0.267947523156181 0.526268276385963 1.6412696859123 0
0.243516987655312 0.043030894594267 0.629513441817835 0.131297332933173 0.361294593097842 0
0.531154940603301 0.279830625280738 0 0 0.531154940603301 0
0.605965446680784 1.23244386073202 0.628204601816833 0.638259154977277 1.50216208674551 0
0 1.86301055480726 0 0.334799869451672 0.334799869451672 0
0.781640090281144 0.183375146007165 0.332275243243203 0.266987110255286 0.880891703503204 0
0.805353870615363 0.52098571555689 0 0.000190309947356582 0.805353870615363 0
1.56203679181635 0.41491612396203 0.0647133472375572 0 1.57904116873574 0
1.15601955587044 0.730483516817912 0 0.0744935963302851 1.15601955587044 0
2.3296771699097 4.63903129217215 0.392027691705152 0 2.9468255821627 0
2.33298689033836 0.899531597504392 0.203433715971187 0.766780093545094 2.44220965881916 0
0 2.49292036495171 0 0 0 0
1.40887741232291 0.762939914362505 0.0264748462941498 0.402102591469884 1.42855558281367 0
0.472770082764328 1.54778248001821 0.169256568187848 0 0.800167125753782 0
1.24863733537495 0.503355167806149 0 0.674018502701074 1.24863733537495 0
0.977316801901907 2.45873636053875 0 0 0.977316801901907 0
2.77564117801376 1.99542507785372 0.120045580901206 0 2.85941426590522 0
0.981869238428771 0.863268725574017 0.0496188113465905 0 1.02371146591368 0
0.58635617676191 2.97938637016341 0.0779471707064658 0 0.857259757558705 0
3.3637381028384 0.0632411604747176 0 0.104990479303524 3.3637381028384 0
4.18869557906874 0.698015146655962 0.798235503723845 0 4.317740048162 0
2.13257931126282 4.24498654087074 0 0.037263821111992 2.13257931126282 0
0 0.0243746372871101 0 0 0 0
1.40150594664738 0.419964835047722 0 0.0534077263437212 1.40150594664738 0
0.165695288451388 3.09527220763266 0.729150643572211 0.54499059705995 1.86957078393732 0
0.168588797096163 3.4574335324578 0.315143580548465 0.887522277189419 1.63205024733249 0
0.288571608485654 0.405263924505562 0.387256642105058 0.133643136359751 0.614767940770861 0
0.811854158528149 2.35415206383914 0.550471811788157 0 1.6145093666927 0
0.491238812217489 0.535023108357564 0.0916776021476835 0.213571046944708 0.613794452392776 0
0.0380270364694297 2.33356176503003 0.630076447501779 0 1.23173105369454 0
1.78345678560436 0.540020680986345 0.490033047273755 0.657073047477752 1.98303163138486 0
0.494692923035473 0.0354026418644935 0.908778437878937 0 0.55288439630775 0
0 0.495528931263834 0.952227823901921 0.579410775797442 1.03521571490657 0
1.38855757191777 1.67137302504852 0.295283044455573 0.244753153994679 1.72252524979006 0
0 2.06652486789972 0.45323289418593 0 0.967789774065311 0
1.47098751249723 0.377615257864818 0.583620866527781 0 1.60803900406667 0
0.792173775378615 2.71109802089632 0 0 0.792173775378615 0
0.409536407794803 0.52054158761166 0.174308935645968 0.878930340521038 1.02609423378627 0
0 3.17222978803329 0 0 0 0
2.97556452546269 1.60011870367453 0 0 2.97556452546269 0
0.593012849334627 1.17055871337652 0.906985849142075 0 1.36869868750614 0
1.47539725690149 0.441902012564242 0 0 1.47539725690149 0
0 0.877002057619393 0.061496684094891 0 -0.232234188886971 0
1.83096415014006 4.68251298763789 0.307832242688164 0.651828399859369 2.57893833183327 0
0.350565593456849 1.35740614845417 0 0 0.350565593456849 0
2.32680202741176 1.98256181948818 0.79490698967129 0.231370367109776 2.91421943602621 0
1.11088688042946 0.216864882502705 0 0 1.11088688042946 0
0.0487117767333984 1.45655317790806 0 0.0932686908636242 0.0932686908636242 0
1.04205272207037 1.29729735315777 0.585673108929768 0 1.53653640181461 0
0 2.92676703538746 0.599682537838817 0.579217558726668 1.64570771695176 0
0.694392641074955 0.279962925706059 0 0.932467353995889 0.932467353995889 0
3.21517119370401 0.500138891860843 0 0.564821443054825 3.21517119370401 0
0 2.66951547376812 0 0.936024265596643 0.936024265596643 0
0.727034771814942 1.25183887546882 0 0.203266455093399 0.727034771814942 0
0.77396378479898 0.375505381729454 0.0810303401667625 0 0.811460765679513 0
0 2.38074341672473 0 0 0 0
0.251842227997258 0.338809124426916 0 0 0.251842227997258 0
0.491024881834164 4.80690712458454 0.756925782188773 0.818140688585117 2.56906003055405 0
0.52933488599956 0.0252822479233146 0 0.58270413079299 0.58270413079299 0
1.5572386784479 4.01044424739666 0 0 1.5572386784479 0
1.16842458629981 2.66890171542764 0.52442730544135 0.902470311615616 2.22596324228647 0
0.183788985479623 0.955913881305605 0 0 0.183788985479623 0
0.810103002469987 1.16246402962133 0.273254205239937 0 1.09910834558343 0
0.119717369321734 0.647436758503318 0.305506045231596 0.915993314934894 1.11477216130704 0
1.21281418483704 0.944204171653837 0.985496247885749 0.576693473150954 1.9104664154878 0
0 2.3137154635042 0 0 0 0
1.61487854691222 2.30642952607013 0 0 1.61487854691222 0
0.327041202690452 0.365658375900239 0.707907012896612 0.539496070472524 0.953015109715495 0
0 0.810511850286275 0.38786157220602 0.563042687950656 0.908913300934708 0
0.256026871036738 0.354170859325677 0 0.0124335184227675 0.256026871036738 0
0 1.85109991021454 0.253077837172896 0 0.684450408479707 0
0.343425729312003 0.819947214797139 0.658938682638109 0.113170771161094 0.972307170874925 0
0.287575831636786 1.39680328639224 0 0.602173988940194 0.602173988940194 0
2.59458471788093 1.00325749162585 0 0.309196275658906 2.59458471788093 0
0.788727806182578 0.166328409686685 0.97227570717223 0.753080950584263 1.1734397764908 0
1.74783092923462 2.27660394553095 0 0.542173329042271 1.74783092923462 0
0 4.2648187908344 0 0.214656617958099 0.214656617958099 0
4.71709869452752 2.04635414248332 0.671074415557086 0 4.99218009846411 0
3.07594783371314 2.21353051252663 0 0 3.07594783371314 0
0.469862809404731 0.362742408178747 0.916748021263629 0 0.857616035829308 0
3.58165506622754 2.8842944605276 0 0.451978149591014 3.58165506622754 0
0.12873583403416 2.98020328371786 0.983046089997515 0 1.77720778524695 0
0.537321761716157 0.439385671634227 0 0 0.537321761716157 0
1.84297314379364 2.54819994559512 0.758325271308422 0.084134828299284 2.60846810845659 0
0.868753009475768 0.527253592154011 0.994536011014134 0 1.27880271951454 0
0.45627748942934 0.183792429277673 0 0.585075718583539 0.585075718583539 0
0.000888360198587179 2.01041148277 0.362850879319012 0.513696046313271 1.14904469416958 0
0.684356535086408 0.514973049983382 0.841356843477115 0.517900744220242 1.26460658381426 0
0.949014368001372 0.0604913968127221 0 0 0.949014368001372 0
2.82439721398987 0.41071616159752 0.651830431306735 0.237232567975298 2.92403867744177 0
3.64055295009166 2.0946257233154 0.687393286265433 0 4.00046869250079 0
0 0.749591421335936 0 0 0 0
1.46244390774518 0.698785309679806 0.608073128620162 0 1.71081274359862 0
4.15565298870206 2.28896223125048 0 0.733527754200622 4.15565298870206 0
0.794348793104291 0.507733301725239 0.699970277026296 0 1.11351629895675 0
0.714201908325776 0.169846286298707 0.00101147498935461 0 0.714442368967653 0
0 0.0622910857200623 0 0.911308859242126 0.911308859242126 0
1.66810680390336 4.47022105101496 0.599299983587116 0 2.67107503487036 0
1.7173892701976 0.261362724937499 0 0.786441360134631 1.7173892701976 0
1.21464639669284 1.61040579667315 0.846560987876728 0 1.92343420786034 0
4.47516349959187 1.4677358372137 0 0 4.47516349959187 0
2.59507219190709 0.0842203656211495 0 0.647708164993674 2.59507219190709 0
2.75875438889489 2.19371346663684 0.2254379815422 0.390072857961059 2.95180586413042 0
4.86086937016807 0.74523072084412 0 0.419746204512194 4.86086937016807 0
2.11280429502949 1.93714590207674 0 0 2.11280429502949 0
3.78502200264484 0.766303006093949 0.629588616080582 0.0791663674172014 3.91093150689257 0
1.16678412491456 4.82643779716454 0.923906350973994 0 2.77417339155414 0
0 2.24823702871799 0.45003099902533 0 1.00587094404784 0
2.51878720056266 4.4967981625814 0 0 2.51878720056266 0
0.226597274886444 0.109861474251375 0.1659100423567 0 0.289547617845679 0
0.680272015742958 0.514256747206673 0.597865810152143 0.16763465013355 1.03481812481094 0
0.540346499299631 2.13411978981458 0 0.549961236072704 0.549961236072704 0
0.328649997711182 0.42855284223333 0.220471728825942 0 0.512874122035299 0
0 0.631111165508628 0 0.246674150926992 0.246674150926992 0
0.216205659322441 0.100328851724043 0 0.334511219989508 0.334511219989508 0
0.147967059630901 4.90881600533612 0.0245952373370528 0 0.429239856119598 0
4.03004570049234 1.09519673325121 0.500599107937887 0 4.16178124249627 0
2.83334084041417 0.103226647013798 0.477938301861286 0 2.85064777284217 0
3.05080584250391 2.5724666796159 0 0.811866043368354 3.05080584250391 0
0 0.298086097696796 0.218569274526089 0.542490643681958 0.643705369014522 0
0.00595633219927549 0.766641688533127 0 0.479705946985632 0.479705946985632 0
0.67588572553359 0.432698359480128 0.571834897156805 0 0.939305815057883 0
0.135007595876232 1.93096093484201 0 0 0.135007595876232 0
0.873038343619555 1.88643962750211 0.204412857536227 0 1.19557220169951 0
0.0906324242241681 1.13656790647656 0 0.574988960055634 0.574988960055634 0
0.750756794586778 3.04036532179452 0 0.907835538499057 0.907835538499057 0
0.622305697062984 1.40488054580055 0.640504400013015 0.0270057234447449 1.31885271574393 0
0.339899137616158 1.40674674883485 0.501691986108199 0 1.02705891207314 0
0 0.611831213813275 0 0.747543612960726 0.747543612960726 0
4.02657061466016 2.53490018402226 0 0 4.02657061466016 0
0.0701527679339051 2.58909427653998 0.357881874544546 0 0.998310657533296 0
0.685686110984534 0.0446941191330552 0 0 0.685686110984534 0
0.615313248243183 0.192594606662169 0.86725063319318 0.268887133803219 0.88598143388986 0
2.49572766362689 4.35289804940112 0.0880061865318567 0 2.64079100163888 0
0 0.944331870414317 0 0 0 0
3.50304486975074 0.815143793588504 0.845481318188831 0.455982676707208 3.71454571852147 0
2.2447061939165 1.73915566969663 0 0 2.2447061939165 0
0 1.2278014656622 0.750666348030791 0.996146445628255 1.57962126965252 0
0.751562595833093 0.510555553482845 0.466188351158053 0 0.991595097304477 0
2.03204669896513 3.22734933439642 0 0.181993511505425 2.03204669896513 0
1.51243625790812 3.9654530165717 0.838596471119672 0 2.73037130554565 0
0.665650150738657 1.3706235664431 0.710766389267519 0.563068984774873 1.60270358036996 0
2.65712917782366 2.17527396348305 0 0.966378185432404 2.65712917782366 0
0.526334250578657 3.96699060965329 0 0.833491934929043 0.833491934929043 0
0.672368163010105 3.18683837656863 0 0 0.672368163010105 0
4.89147432497703 0.0938012660481036 0 0.592174679273739 4.89147432497703 0
1.48134267563 0.549984393641353 0 0.226924746995792 1.48134267563 0
0 0.451733980560675 0.0540818402078003 0 -0.156302926885954 0
0 1.17352687194943 0 0.60482553136535 0.60482553136535 0
2.91570942266844 4.18461430002935 0 0.887503734556958 2.91570942266844 0
0.217443847563118 0.0628763413988054 0.0498599021229893 0 0.231014462142487 0
1.4255632578861 0.643907309975475 0 0.884131325874478 1.4255632578861 0
0.926237759180367 1.01705680275336 0.429508447414264 0.103686399757862 1.29341064745846 0
1.76533616287634 1.97344508487731 0 0 1.76533616287634 0
0.667135391850024 0.968480209354311 0.0663608906324953 0.137766071828082 0.768957455512468 0
0.528452115831897 1.82715079793707 0 0 0.528452115831897 0
0.758165221195668 1.38185085891746 0 0 0.758165221195668 0
0.713548530125991 2.87556246039458 0 0.864204758778215 0.864204758778215 0
1.01228865701705 0.144191428553313 0.425312787760049 0 1.06962328972222 0
0.00590178440324962 0.842942900024354 0 0.83051397302188 0.83051397302188 0
0 3.68478641612455 0 0 0 0
3.16069359146059 4.84911892446689 0 0.801830474054441 3.16069359146059 0
2.75270009064116 0.0312208603136241 0.162180786952376 0.864486381644383 2.75537788769022 0
2.02652893727645 2.53040808951482 0 0 2.02652893727645 0
2.04452808131464 0.420343565754592 0.411400457378477 0.415709541877732 2.14455415311076 0
0.529723894782364 1.58603236963972 0 0.182583258254454 0.529723894782364 0
0 1.68005227018148 0.811881847446784 0.661018192535266 1.54428016349479 0
0.960618455661461 0.0497545637190342 0 0 0.960618455661461 0
1.13983700028621 2.14980962919071 0.883762618061155 0 2.06147087368955 0
0.665361067513004 3.90783016663045 0.00633570086210966 0 0.700695724334567 0
0 1.23017902392894 0 0 0 0
3.81812153733335 0.635033342987299 0 0.630252332426608 3.81812153733335 0
0.723045255290344 0.729195259511471 0 0 0.723045255290344 0
1.51623343164101 0.718752587446943 0 0.0852414600085467 1.51623343164101 0
0 0.209467120002955 0.918866410851478 0.377203947165981 0.66614045913982 0
0.00411875359714031 0.469578696647659 0.271743203280494 0 0.359283480481556 0
3.65480906446464 2.15124176931567 0.241049149539322 0.481572587275878 3.81057781904582 0
1.1447380464524 2.28830170375295 0.576604223111644 0.954095426248387 2.20203574465153 0
0.0577053525485098 1.31776286382228 0 0 0.0577053525485098 0
2.09819079004228 0.162605087738484 0 0.334917343687266 2.09819079004228 0
0.403073080116883 0.586899756453931 0.79109094152227 0.366415181430057 1.06637968684164 0
2.84069360001013 0.471420886926353 0 0.393861462594941 2.84069360001013 0
0.4851149674505 4.7430193470791 0.9335499079898 0.570934092393145 2.63270657374959 0
0.0289770155213773 4.26977780763991 0 0.0256740762852132 0.0289770155213773 0
3.7728093136102 2.67988156503998 0 0 3.7728093136102 0
0.473577990196645 1.60028704721481 0 0.284454732201993 0.473577990196645 0
3.27007267717272 0.271255781175569 0.432906494708732 0 3.30559678882337 0
1.12581105809659 0.0851229217369109 0 0 1.12581105809659 0
0 1.9535456020385 0 0.466638238867745 0.466638238867745 0
2.73140412871726 1.53516092989594 0 0.139765864936635 2.73140412871726 0
0 0.992750111036003 0 0.154104963876307 0.154104963876307 0
0.962164106313139 0.851451646303758 0.703937520738691 0 1.39256913633289 0
1.35892623336986 0.823325415607542 0.999481747392565 0.0521758082322776 1.82349462110631 0
0.478050729492679 0.666856055147946 0 0.0684429067187011 0.478050729492679 0
0.877346550114453 4.3247537559364 0 0 0.877346550114453 0
2.17639491311274 1.88885889947414 0.255529672605917 0 2.37925640201051 0
0 1.83896965999156 0.344350626692176 0 0.795770290276027 0
2.83464794047177 1.15728221205063 0 0.986809682799503 2.83464794047177 0
0.633032210636884 0.251250972039998 0.51614878885448 0.0767893174197525 0.809921119933101 0
0.269912319490686 1.68763522431254 0 0.139987931353971 0.269912319490686 0
0.716348625253886 1.23588899429888 0.212135441834107 0 0.983046056338631 0
1.97424276219681 0.427627285011113 0.971838785568252 0.132114449748769 2.17743122937276 0
0 1.75812712032348 0.225877031916752 0 0.630175004003661 0
1.84749887208454 0.986904096789658 0 0.986944486852735 1.84749887208454 0
0 3.01245928392746 0 0 0 0
0 2.54225214687176 0 0.552360682748258 0.552360682748258 0
0 2.03673255979083 0.116604680893943 0 0.487332073847714 0
1.66797991027124 1.76949653495103 0.907590553862974 0.531478837598115 2.48857314206039 0
0.491074952296913 0.71877971990034 0.934766370104626 0 1.10121250901398 0
0.420381274307147 0.909049637150019 0 0 0.420381274307147 0
0.575636706547812 2.22563454927877 0.885956176556647 0.152699703583494 1.78421524752956 0
3.67646623402834 1.13820004276931 0 0 3.67646623402834 0
2.11219720565714 0.170390996150672 0 0.0403774606529623 2.11219720565714 0
0.118678987491876 0.119224460795522 0.850578401703387 0 0.383269928909766 0
0.139568055979908 3.46058564819396 0 0.235507757170126 0.235507757170126 0
0.154042692156509 0.676156354136765 0 0.963725777575746 0.963725777575746 0
1.35956408106722 0.954209948889911 0.817510369932279 0.423504608450457 1.89109843093788 0
2.62214264832437 0.464204714633524 0 0.763908929890022 2.62214264832437 0
1.88590642344207 3.66538222529925 0 0 1.88590642344207 0
0.1208425918594 2.30855301744305 0.369586095446721 0.421433762647212 1.20697890025985 0
0.216268276562914 0.641890183091164 0 0.464612501207739 0.464612501207739 0
0.209279269445688 0.898735453840345 0 0.696673735277727 0.696673735277727 0
0.722388047957793 4.72880696877837 0 0 0.722388047957793 0
3.08308962918818 2.0020677447319 0 0 3.08308962918818 0
0.248789894627407 2.25154934730381 0 0 0.248789894627407 0
2.6248167520389 1.71401258558035 0 0 2.6248167520389 0
1.35458199912682 0.720450168009847 0.558243049075827 0 1.60514303334176 0
0.53274373174645 0.225819968152791 0.823312912136316 0 0.77319971290532 0
2.57512366166338 0.333895772695541 0 0 2.57512366166338 0
0.4034851975739 0.281622825656086 0.318927040556446 0.557466344675049 0.789902148079132 0
0 2.9998883055523 0 0.909565945854411 0.909565945854411 0
2.75616331398487 1.10541333025321 0.0889487524982542 0.635443075560033 2.80155575259773 0
0.913164684316143 2.55074583389796 0.122970910510048 0 1.17917141822046 0
0.44742917153053 2.28871551621705 0 0 0.44742917153053 0
1.54207010148093 2.80979375354946 0.199934436241165 0.302834542002529 1.89492377275651 0
2.66252302355133 0.763341959100217 0.0420845609623939 0 2.67453442669211 0
2.67441980238073 0.970357784535736 0 0 2.67441980238073 0
1.91537530138157 0.179341345792636 0 0 1.91537530138157 0
1.43451265152544 3.21597715723328 0.26006104843691 0.561398978345096 2.01133247878384 0
0 1.63980704592541 0.201772667933255 0 0.575211476373794 0
0 0.519236093852669 0.202359598595649 0.83304420625791 0.944312847575432 0
2.47353294957429 0.148518254514784 0.218089218717068 0 2.48655907488117 0
0.954725026153028 0.185755370883271 0.752926620887592 0.584253030829132 1.18682886428522 0
0.479045149404556 0.19367057364434 0 0.979228479089215 0.979228479089215 0
1.5747424387373 0.587418094510213 0 0 1.5747424387373 0
0.365278094541281 0.400797943584621 0.626243656035513 0.481524461181834 0.927757772774859 0
0.165896475082263 0.915776445530355 0 0 0.165896475082263 0
0.660424144007266 0.11291410215199 0.597311684163287 0.704496879130602 0.943095340433964 0
0 1.96133126411587 0 0.908397376770154 0.908397376770154 0
0 2.99949146457948 0.896339926170185 0.613542605889961 1.9749057670155 0
1.90466164983809 0.362378733232617 0 0 1.90466164983809 0
1.50716547248885 0.193676869617775 0 0.636597495526075 1.50716547248885 0
4.53458267147653 1.9900299035944 0.378425050759688 0 4.69498307242866 0
1.83878060802817 3.5248899217695 0.57428530533798 0 2.61337112330375 0
1.95466277981177 0.276652043918148 0 0 1.95466277981177 0
3.12300794571638 0.53604124346748 0.221910609863698 0 3.16064370924832 0
0.535503576043993 3.52015077974647 0.909298012731597 0.625809425720945 2.37032264158037 0
0.732510883361101 0.220396462827921 0.58277007821016 0 0.878684473293793 0
0 0.130857704672962 0 0.0768793723545969 0.0768793723545969 0
0.965917121618986 2.574499262264 0 0 0.965917121618986 0
3.26699978439137 0.455917014274746 0.162747586611658 0.477068105479702 3.29334639721939 0
0 3.55385582195595 0 0.320431751664728 0.320431751664728 0
4.79637175914831 2.83102401718497 0.183353277854621 0.69903421937488 4.91936623708461 0
0 1.84971115551889 0 0 0 0
2.96191654051654 0.735769224353135 0 0.0574158525560051 2.96191654051654 0
0.554363061673939 0.668716005049646 0.234763091662899 0 0.760730326541233 0
1.04566790349782 0.317531109321862 0 0.37361611565575 1.04566790349782 0
1.15711783524603 0.476908478885889 0 0.940037751570344 1.15711783524603 0
0 1.00183748174459 0 0.815950484480709 0.815950484480709 0
0.501291264081374 3.36546333413571 0 0.525372394593433 0.525372394593433 0
0.740112695842981 2.55464148474857 0 0.807846884708852 0.807846884708852 0
2.93420435767621 1.191781781381 0 0.265343038598076 2.93420435767621 0
1.7961212778464 0.690061230678111 0 0 1.7961212778464 0
3.83857227023691 0.823563731042668 0 0 3.83857227023691 0
1.81016818271019 1.54896712861955 0 0.855925363255665 1.81016818271019 0
1.95552443386987 1.93779218802229 0.366209382656962 0.149005186744034 2.28738246804331 0
0.746925718151033 1.24800282646902 0 0.410613895161077 0.746925718151033 0
0.585836528800428 0.9730907632038 0.136661713942885 0 0.76066323886884 0
0.0344864830840379 0.450674669584259 0.468589507043362 0.940322882030159 1.13263046991478 0
1.2239005388692 0.0338547786232084 0 0.54999922006391 1.2239005388692 0
0 1.35443869978189 0.701222167117521 0.522089876467362 1.26995866103971 0
1.41674766177312 2.1895334739238 0 0.336908796336502 1.41674766177312 0
0.946799010504037 2.36160049494356 0 0.552834132453427 0.946799010504037 0
1.89033631747589 0.614141326397657 0.127510997699574 0 1.93089257334356 0
0 1.57386116031557 0 0.609608442755416 0.609608442755416 0
0.150828639045358 0.788012853823602 0.0415962687693536 0.335154530592263 0.446147689907957 0
0.214291563956067 1.81948828231543 0.187486224574968 0 0.700954848349876 0
0 2.8898048477713 0.548504632897675 0.132744390284643 1.3271166638832 0
1.98846717691049 0.0141400545835495 0.148373096017167 0 1.98952170357016 0
3.22270197421312 1.05244176462293 0 0 3.22270197421312 0
0.109925909433514 2.16257142368704 0 0 0.109925909433514 0
0 0.694213524926454 0 0 0 0
0.238847480155528 3.95594593323767 0.55021880986169 0 1.59959193760039 0
0.867799318395555 0.0577821605838835 0.704496245132759 0 0.912414266518131 0
0.548275242792442 3.60908593051136 0 0 0.548275242792442 0
0 3.73150314856321 0 0 0 0
0 2.29563642875291 0 0 0 0
1.49903301056474 3.36222160840407 0.740821573184803 0 2.4966802906856 0
0 1.29442053940147 0 0 0 0
0.820683198282495 3.31786530837417 0.0652555890846998 0.433202556567267 1.13097121703254 0
0.62913491204381 1.8934741425328 0 0.0794236441142857 0.62913491204381 0
3.23343237861991 0.172544844681397 0.867182744666934 0.00351357576437294 3.27911194465282 0
1.28064408712089 0.450176312588155 0 0.157715813489631 1.28064408712089 0
0 1.9659314781893 0 0 0 0
2.21331790275872 1.48452556552365 0.593057600781322 0 2.55755633054029 0
2.09301531896926 3.79403426125646 0.174860087223351 0.0404160325415432 2.37695081477152 0
0 1.41863166633993 0.831584445666522 0 -1.08614549110986 0
3.08541945274919 1.95301107596606 0 0 3.08541945274919 0
2.91110819578171 1.08345663128421 0.902379704872146 0.487769450061023 3.26335440386165 0
0.760028488002717 0.900159327546135 0.331807034322992 0.597413576440886 1.23125166418425 0
0.856399592012167 1.0444805084262 0.342844077618793 0.131264498224482 1.19350995856337 0
1.25242643407546 0.246548489434645 0.276338552124798 0.649302361067384 1.34970084833713 0
1.15902832848951 2.41568992380053 0.433167373528704 0 1.75519895453199 0
1.25894035538658 1.49297474138439 0.333542066160589 0.795145841548219 1.76983931394885 0
1.30928299250081 0.0087794135324657 0.277183930389583 0.456264067208394 1.31212633824905 0
0.0508228428661823 1.7192550143227 0.363892652792856 0.812310318695381 1.30939917413243 0
0.277524251490831 0.806902962969616 0.693182033719495 0.656605822732672 1.2385936148711 0
0.978739551734179 0.106545055052266 0.707070640288293 0 1.05045591705003 0
0.250913770403713 0.987615926191211 0 0.41694872523658 0.41694872523658 0
3.32433054409921 2.48485013563186 0 0 3.32433054409921 0
0.979275409597903 0.767480376176536 0.85958586470224 0 1.43803654745878 0
0.444274947978556 1.55145163461566 0 0 0.444274947978556 0
0.171761550242081 2.21602204302326 0.119012672221288 0 0.606563224006027 0
1.83914683945477 2.85629899799824 0.12081545079127 0 2.01076557755612 0
2.15301612042822 2.5996844668407 0.0336329406127334 0 2.1928882091737 0
0 1.50016519799829 0.797454037703574 0 1.09376084879928 0
2.96939337719232 0.0921133223455399 0 0 2.96939337719232 0
2.4990231601987 0.690808093640953 0 0.249957886291668 2.4990231601987 0
0 0.904537926893681 0 0.590565368067473 0.590565368067473 0
0.610827164025977 1.92579304869287 0.593622060026973 0.678443368291482 1.7143717872332 0
0.790355927310884 3.55336671881378 0 0 0.790355927310884 0
0.99139083083719 1.71063472982496 0.447984691942111 0.215390243567526 1.56093030156039 0
0.253859383054078 1.57739329477772 0.472469633445144 0.612670863512903 1.3150002600506 0
0 0.679935416672379 0.240640093805268 0.318789831595495 0.5941666508861 0
2.31222048401833 1.12401628028601 0 0.860214361688122 2.31222048401833 0
0.365142697701231 0.143305337056518 0.0985427550040186 0 0.400410739552714 0
1.26471352949739 0.600097090471536 0 0.538217206019908 1.26471352949739 0
0.95624228939414 1.93707499955781 0 0.794261928647757 0.95624228939414 0
0.183540128637105 1.40959880873561 0 0.0223426937591284 0.183540128637105 0
0.449410665314645 3.96400278992951 0 0.281463919440284 0.449410665314645 0
2.95708963740617 1.79899396304972 0 0.322776826098561 2.95708963740617 0
3.55427052127197 1.36625294038095 0.822256751358509 0.862490944098681 3.92151529462536 0
1.34760362072848 0.566613948438317 0.248148745391518 0 1.44491361813042 0
2.61474942904897 3.16834694053978 0.532775011844933 0.44446964096278 3.22240150935441 0
1.527268813923 1.33419054164551 0 0 1.527268813923 0
0 0.899712953716516 0.9969409678597 0 0.947080093167444 0
0.0425632973201573 0.0161732127889991 0.0667610899545252 0.411221929360181 0.414127861245753 0
0.169539780123159 1.97261126851663 0 0.304053424391896 0.304053424391896 0
0 2.25472069904208 0.43018918693997 0.983456389047205 1.59252476137284 0
0 1.00868262606673 0 0 0 0
0 0.676455703563988 0 0 0 0
0 1.16106581036001 0 0.0379877889063209 0.0379877889063209 0
0 0.65818134509027 0 0.800981588894501 0.800981588894501 0
2.4624974958133 0.726534703280777 0.648914697347209 0.379723732126877 2.66848613271607 0
1.94381508836523 0.509420046117157 0.598058070521802 0.520675669657066 2.13279755469904 0
1.43598462897353 1.24622373236343 0.567984039895236 0 1.82404301575826 0
0.746061976999044 1.2336035349872 0.488314666319638 0.305188818601891 1.33245808430168 0
1.28896516445093 0.00291883479803801 0 0.73123000189662 1.28896516445093 0
0 0.372268510982394 0 0.876637513982132 0.876637513982132 0
1.34615631913766 0.106856862315908 0 0 1.34615631913766 0
2.99951911624521 1.60261104861274 0.971007162705064 0 3.45050955220523 0
2.95175421331078 2.33686044439673 0 0.826227254234254 2.95175421331078 0
0.606803946429864 1.96198429446667 0 0 0.606803946429864 0
0 0.734837753465399 0.978269241983071 0 -0.847861528825986 0
0 0.741174288559705 0 0.302325826603919 0.302325826603919 0
2.75281886570156 1.95870192814618 0.74364107567817 0.301762479124591 3.24731699817802 0
0.887108863564208 2.19588209339418 0 0 0.887108863564208 0
0.966001028660685 1.58604810014367 0.84788807737641 0 1.73921736308724 0
0.26116410153918 0.320981498807669 0 0.778883941238746 0.778883941238746 0
0.271895136684179 2.92383753228933 0.178837819956243 0 0.871729106245149 0
0.731795732863247 1.55257150903344 0.126680150395259 0 0.940842421082736 0
1.83732287446037 0.306920529110357 0 0.870393520686775 1.83732287446037 0
0.297213907120749 1.63912256760523 0.08855991368182 0 0.557562427600688 0
0 2.57265932741575 0.671096902806312 0.926776167703793 1.85666918358031 0
0 1.76107739517465 0 0.0731948749162257 0.0731948749162257 0
3.74750502500683 1.63536845520139 0.504212958505377 0 3.95594425323152 0
2.99059958313592 2.43357937876135 0 0.588025908684358 2.99059958313592 0
0.978549308143556 2.59662875998765 0 0 0.978549308143556 0
1.47376578301191 0.486755875870585 0 0 1.47376578301191 0
0 1.6103986222297 0.287669602548704 0.930435911985114 1.28965138458439 0
2.72340819053352 1.78650818066671 0 0 2.72340819053352 0
0 1.72601600061171 0.87523019942455 0.997357098152861 1.82508030711746 0
1.87150561902672 0.181638648966327 0.0702511547133327 0.938220804324373 1.88498346866222 0
0 2.18754803203046 0.930571233620867 0 1.42676882176879 0
0.272765406873077 3.79919025022537 0.0693689519539476 0.764375165104866 1.08775029664375 0
0.381758517120034 4.32442589779384 0 0.964399035554379 0.964399035554379 0
0.603417520411313 0.540385842556134 0.968341912375763 0.734722786815837 1.39542304887041 0
0.686761075165123 0.78301493730396 0.714418647345155 0 1.16636939895933 0
0.564535391284153 1.10583647503518 0.423756296047941 0.127212167019024 1.06449612038238 0
0.678596700541675 1.73611308215186 0 0 0.678596700541675 0
0 3.81890684831887 0 0.77587090106681 0.77587090106681 0
0 4.45575541001745 0 0.788359719095752 0.788359719095752 0
2.56239841226488 3.82633096445352 0.893270806642249 0.445986917242408 3.63439198668656 0
1.01473433012143 2.19060538709164 0.521134971175343 0.905304193031043 2.02987664178374 0
0.201061870669946 0.0391525654122233 0 0 0.201061870669946 0
1.40479980432428 0.267220492009073 0.555587817216292 0 1.50354288092946 0
1.34867784264497 3.54348184913397 0.609093867242336 0.104700360679999 2.32205208760049 0
0 0.707710436079651 0 0.350074554327875 0.350074554327875 0
1.17244074773043 1.53750274609774 0.0952434483915568 0.810579451033846 1.4147983734479 0
0.869927077554166 0.39578834339045 0 0.556428923038766 0.869927077554166 0
4.39596170326695 2.10988139081746 0 0 4.39596170326695 0
2.59974672179669 0.622503502527252 0.310304082930088 0 2.67203812245056 0
0.168651890940964 0.903124898439273 0.198194764787331 0 0.515725402933336 0
0.549395422916859 1.44752304442227 0.802096677012742 0 1.38668343821528 0
0.965105731971562 0.771713923895732 0.732349393190816 0.170103158103302 1.41799935153454 0
0 0.40718649327755 0.679272759705782 0 0.525918903447633 0
2.57096794084646 0.76612806878984 0.480763423489407 0 2.70703080095601 0
0.431507892441005 1.21774854511023 0.401258667930961 0.122386754024774 0.992853133126713 0
0.285935666179284 3.18319337908179 0 0.33923477306962 0.33923477306962 0
0 4.279485080624 0.0952439708635211 0 -0.638431791446686 0
0 0.889275005087256 0.227568972855806 0 0.449857087855742 0
1.83306776080281 0.113047507591546 0.0560204447247088 0.958493448095396 1.84024998332936 0
1.53919942327775 1.26509412797168 0 0.266309057595208 1.53919942327775 0
0.727843713248149 3.39601744059473 0 0 0.727843713248149 0
0.421580144902691 0.61703655635938 0 0.25570854707621 0.421580144902691 0
0.520758641883731 0.496215922757983 0 0 0.520758641883731 0
1.20789482444525 0.622678402578458 0.536122662015259 0 1.43976107536781 0
0 2.82097192341462 0.0486230570822954 0.917250943370164 1.0481181367269 0
0 0.838243656558916 0 0.639832779066637 0.639832779066637 0
0.067806847859174 1.33095312491059 0 0.664587662322447 0.664587662322447 0
0 0.531902678310871 0.845273186685517 0 -0.670524475244858 0
1.49140752758831 1.58465152606368 0 0.997850520536304 1.49140752758831 0
3.3708303514868 1.25685673067346 0.661634906660765 0.27553645381704 3.61951058997694 0
0.470988929737359 0.414432282559574 0.246826754650101 0.0173551060725004 0.636267525172755 0
0.00678692548535764 2.99799776915461 0.843005167786032 0.782338395249099 2.03092986639756 0
0.188582809641957 0.81381172942929 0.919771589338779 0 0.964585479730622 0
0.788987327134237 0.493397823302075 0 0.362086192006245 0.788987327134237 0
0.163567382842302 0.867204582085833 0 0 0.163567382842302 0
1.59072714438662 2.67116717691533 0.574655918171629 0 2.26764249909959 0
0 2.55007922835648 0.104239856824279 0.597302745329216 0.894480656980931 0
1.48508138256148 1.13296694518067 0.537097064312547 0 1.81951789550902 0
1.46523617580533 1.8262761766091 0.343873739941046 0.788574908394367 1.98857603406262 0
1.10585750592873 0.538695300929248 0 0 1.10585750592873 0
0.131843143608421 0.810107408557087 0.778766647446901 0 0.862934924429521 0
0.369970659259707 2.47577587421983 0.612399051198736 0 1.43012884285683 0
0 0.510296917054802 0 0.720513379201293 0.720513379201293 0
0 1.72669034334831 0 0.562703480478376 0.562703480478376 0
0.107263536425307 0.326712752692401 0.852400655159727 0 0.584071709210366 0
3.31751516321674 3.53232113551348 0 0 3.31751516321674 0
0.381257580593228 1.85856624227017 0.34004289098084 0 1.00814427870701 0
0 1.25048787379637 0 0.677411681506783 0.677411681506783 0
4.06839745934121 2.20371675305068 0.0550652362871915 0 4.09800895726187 0
1.75303417723626 2.21351371798664 0 0.409099462209269 1.75303417723626 0
1.95047196443193 1.6810492251534 0 0 1.95047196443193 0
2.8334792656824 0.775141878752038 0.869459852576256 0 3.05414792978135 0
2.59389817621559 0.334674593294039 0.486980709712952 0.249963342910632 2.66148216900941 0
1.95214769756421 1.22343546058983 0 0.310706175863743 1.95214769756421 0
1.04037853656337 2.5379132591188 0 0 1.04037853656337 0
0 1.91518610855564 0 0 0 0
1.25472186598927 0.319982519606128 0.622719189617783 0.251893601613119 1.42463134224864 0
1.71064552478492 0.574881628155708 0 0.0535774654708803 1.71064552478492 0
0.349483078345656 0.163428318919614 0.185704539995641 0 0.42148834523061 0
0.578098118538037 1.87451512925327 0.911146556260064 0.439108771272004 1.81733852670724 0
0 1.99730662931688 0 0.44788952358067 0.44788952358067 0
0.45767717785202 0.928985726088285 0.640695651294664 0.323327764403075 1.16491163690692 0
1.96926079038531 3.26271854434162 0 0.868702340871096 1.96926079038531 0
0 1.89200919144787 0 0 0 0
3.22733443416655 1.68810950824991 0.280567282577977 0.513283329550177 3.39186947777331 0
0.650827017612755 4.30896680569276 0.574689593166113 0.203818439505994 2.01674795415356 0
0 0.807845601113513 0 0 0 0
0.787808847613633 1.07335580280051 0.115813131444156 0.482908612582833 1.01948076149782 0
0.338425100315362 0.216211687074974 0 0 0.338425100315362 0
1.23203222639859 0.573637901106849 0 0.622809896478429 1.23203222639859 0
0.939269139664248 0.185882040765136 0.231422410346568 0.537932111648843 1.02719224443309 0
2.41376039176248 2.06805914291181 0 0 2.41376039176248 0
2.86159213865176 2.37356479186565 0 0.636825042776763 2.86159213865176 0
4.53157138312235 0.276762957219034 0.198095441330224 0 4.54363781148414 0
2.65683566499501 0.440626980736852 0 0.0554930386133492 2.65683566499501 0
2.99814217840321 0.786130850901827 0 0 2.99814217840321 0
0.294870371930301 2.68040176760405 0.892722290707752 0.711727650603279 2.06416316412836 0
0 0.830655884230509 0.454164955299348 0 0.614210706948918 0
3.22967772837728 0.720190875697881 0 0 3.22967772837728 0
1.49931413820013 2.52042510383762 0.850838129408658 0.283181413309649 2.47687650966495 0
1.28032832592726 1.71972268726677 0 0.137271803803742 1.28032832592726 0
0.117224789224565 2.86478617368266 0.871403054567054 0 1.63969393432828 0
0.730714183300734 0.296838974114507 0 0.732654447667301 0.732654447667301 0
0.667424706276506 0.904977938393131 0.697442067088559 0 1.19541625742297 0
0.101357171311975 1.72128004860133 0 0.293304730206728 0.293304730206728 0
0 0.885284598916769 0.777633419958875 0.694676048820838 1.2468215392643 0
0.260446099564433 0.500632203184068 0.462245894595981 0.512167929206043 0.88355559457819 0
0.118204751983285 3.52603305503726 0 0.523456072900444 0.523456072900444 0
1.00648741284385 0.971207606839016 0 0 1.00648741284385 0
0.613155151717365 0.207208502339199 0.598355053691193 0.542650194140151 0.93177693280532 0
1.73821976967156 2.68818452605046 0 0 1.73821976967156 0
0.63240442215465 0.110494217602536 0.0110515193082392 0 0.634329492632165 0
3.74207948986441 1.5026003785897 0.107014417182654 0 3.78456780349032 0
2.94160646782257 1.52265265583992 0.944213386625051 0.331415583146736 3.40879292587055 0
0.706169471377507 0.756548354867846 0 0.361969168996438 0.706169471377507 0
2.72040750132874 0.40398187097162 0 0.842315712012351 2.72040750132874 0
0.397466100752354 0.0319174602627754 0.0361463788431138 0.133607840398327 0.401768376644689 0
0 0.9113415973261 0 0 0 0
4.11204017931595 2.70444361399859 0.770127004943788 0.181775714736432 4.5850444794772 0
3.86872759321705 0.557021870277822 0 0.533242111792788 3.86872759321705 0
0 4.71470342716202 0 0.850377932190895 0.850377932190895 0
1.85602053347975 0.615143832517788 0 0 1.85602053347975 0
3.32257279194891 0.185121502960101 0.345807172823697 0 3.34172944261939 0
0 0.728296356741339 0.582991138333455 0.235595521284267 0.779965892216768 0
3.37312199734151 0.967519722878933 0 0.315220154821873 3.37312199734151 0
1.73463750630617 1.69933610782027 0.966263538692146 0 2.41465463800187 0
0.4463917510584 2.98292698618025 0.26326162670739 0 1.13703755196141 0
1.87867307919078 0.623141507618129 0.995594597188756 0 2.16520335654073 0
0 0.322328141890466 0 0 0 0
0.698522272519767 3.78469533170573 0.731706169666722 0 2.04963411470299 0
2.19734705798328 0.86110824951902 0.997348993783817 0.298971025040373 2.57472729712846 0
4.96884464053437 2.78068722598255 0 0.844087747391313 4.96884464053437 0
0 0.479249155614525 0.687482715118676 0 0.573999573797931 0
1.78724150639027 1.52508610673249 0 0.890913099516183 1.78724150639027 0
0 1.33444924512878 0.725938709685579 0.730987634975463 1.41540528698001 0
0.133145688101649 0.680923563661054 0.413317335769534 0 0.601240457395881 0
0 2.93398407963105 0 0 0 0
3.02848807885312 1.21413259441033 0 0 3.02848807885312 0
1.30824502254836 2.09407736174762 0 0 1.30824502254836 0
0.673210449283943 2.98500317032449 0 0 0.673210449283943 0
2.78781506675296 2.78777883737348 0 0 2.78781506675296 0
0 3.18870063778013 0.986123330891132 0 1.77326030072926 0
0.570508869364858 3.20749610010535 0.622813891852275 0.225767632015049 1.82200087025336 0
2.20058945356868 0.53396899974905 0.462557975202799 0.580083968816325 2.34086347350543 0
1.68307601287961 1.1704457225278 0.881591547513381 0.66166139068082 2.30932824961561 0
0.415603286121041 0.394294844474643 0 0.472327670780942 0.472327670780942 0
3.99666192359291 4.46352006052621 0 0 3.99666192359291 0
0.339245607610792 0.954706578282639 0.650528141995892 0.13419022387825 1.03143511331916 0
1.32490206789225 0.207011790713295 0 0.462076040916145 1.32490206789225 0
1.68381434283219 1.49274882348254 0.169090364826843 0.404043653979897 1.85747844199806 0
0.606900174170732 1.52364128269255 0.0381385204382241 0.492183575639501 0.797330895434953 0
0.107279965421185 1.20896889665164 0 0.0373771404847503 0.107279965421185 0
3.17189892847091 3.13611252466217 0.500765609787777 0 3.60725918911293 0
0.283779512625188 0.77377545251511 0.61007096269168 0.345717539079487 1.00251085035358 0
2.54045515600592 4.381930436939 0 0.0843316633254289 2.54045515600592 0
1.1886921278201 0.33655633404851 0 0 1.1886921278201 0
0.903689751867205 2.31345462659374 0.641335494816303 0 1.75102321611212 0
0.00766362249851227 1.2871832898818 0.767109163105488 0.521668749628589 1.29104838288089 0
1.79273439687677 3.7428661249578 0.190009524580091 0 2.1270801492951 0
0 0.768936797976494 0.41122728632763 0.874784945044666 1.14979682947738 0
2.60096018551849 1.64498636126518 0.974833248648793 0.0426965444348753 3.12176325625961 0
3.1547536123544 1.10947368387133 0 0.953798535745591 3.1547536123544 0
0 0.659663598053157 0 0 0 0
0.249879298266023 1.70368692139164 0.484256573021412 0 1.04179923815414 0
3.03199716936797 0.339585234411061 0 0.0575191893149167 3.03199716936797 0
1.26682238979265 0.212519897613674 0 0.784379760036245 1.26682238979265 0
0.741790524218231 0.0721444543451071 0 0 0.741790524218231 0
2.26052509620786 3.51652680546977 0.701008491450921 0.427501425845549 3.16200916175811 0
0 1.66640076506883 0 0 0 0
0.332088203169405 4.2924920306541 0.463532363297418 0 1.58635379284063 0
0 0.239116112701595 0.196377604734153 0.167815228225663 0.316281315662273 0
0 1.38008734211326 0 0.589758622460067 0.589758622460067 0
2.81540089985356 4.0261916234158 0 0 2.81540089985356 0
0.328472048742697 0.204240191029385 0.222574003273621 0 0.433368015498537 0
0 0.844611702254042 0 0.271392569178715 0.271392569178715 0
0 1.35930209280923 0.108536365209147 0.278416056884453 0.547757393338897 0
0.569023517193273 0.0295836750883609 0 0 0.569023517193273 0
1.56141775008291 0.738215611549094 0 0 1.56141775008291 0
0.883308801800013 4.19462029472925 0 0 0.883308801800013 0
0.411129261832684 0.769184942124411 0 0.38683990878053 0.411129261832684 0
0.532874632626772 2.3638935748022 0 0 0.532874632626772 0
1.65635238867253 1.64292538538575 0.376735713332892 0.242472864454612 2.00710468679031 0
0 2.48203336074948 0.0466181454248726 0 0.340158480947932 0
0.235912399133667 0.66756506357342 0.0523516242392361 0 0.339003209000773 0
0 1.91496605426073 0.328531039180234 0 -0.7931745002212 0
1.19857264310122 1.23457038681954 0.0173360048793256 0.221935627050698 1.22001631838283 0
0 3.1898810970597 0.697267714422196 0.417743094963953 1.71480262995982 0
0.971836827462539 2.86913558724336 0 0 0.971836827462539 0
0 2.14605486020446 0.78921020636335 0.222921002889052 1.41764266426535 0
1.76975940447301 0.689839106053114 0 0.896641919855028 1.76975940447301 0
1.03190656332299 1.68940895656124 0.718186962651089 0.896860315697268 2.06795530370281 0
0.682718994095922 0.264440011465922 0 0 0.682718994095922 0
0 0.473233262775466 0.354670362779871 0 -0.409685016797144 0
0 0.0954450604040176 0 0.849682126194239 0.849682126194239 0
0.754811646882445 1.52178075071424 0.825879085808992 0 1.56030144468975 0
2.89178527914919 0.433576200157404 0 0 2.89178527914919 0
3.48873420152813 0.0919449448119849 0.144662305014208 0 3.49254259249221 0
3.96057764650322 0.529753935290501 0.845691280905157 0.281315087340772 4.07856010024991 0
0 0.467407637275755 0.449290183605626 0 -0.458259384159557 0
0.707865741802379 0.473709314130247 0.590326926205307 0 0.990259705499332 0
0.342546376399696 0.760085951536894 0 0 0.342546376399696 0
0.336934955557808 3.93454305361956 0 0 0.336934955557808 0
2.57579416455701 0.462410571984947 0.442480430938304 0 2.65291961824772 0
1.54772315640002 0.318406124599278 0 0.237334626959637 1.54772315640002 0
0.970411824062467 0.265291777439415 0 0 0.970411824062467 0
0 0.725101811578497 0.37678602989763 0.931604542769492 1.16593082306896 0
2.9561833422631 0.468298283405602 0.815501396777108 0 3.08016935105037 0
0 1.08091763639823 0.159045519307256 0.934399512363598 1.09185223475341 0
0 3.66744469036348 0.986470543546602 0.38542165257968 2.10450674105148 0
2.89990881551057 0.798114448785782 0.315187721513212 0.537880356423557 3.00199648566319 0
0 3.4313984522596 0 0 0 0
0.912599219940603 0.554898484842852 0.629846947966143 0 1.20309975135242 0
0.0542117196600884 2.3438971338328 0 0 0.0542117196600884 0
0.846459738444537 2.30681522958912 0.0566407951992005 0.0057396637275815 0.980502451791334 0
0.496044121682644 1.20659783482552 0.642565392656252 0.250150264706463 1.26216072227304 0
1.27171791298315 0.131793087814003 0 0.0542978658340871 1.27171791298315 0
0.508885698625818 0.195520146051422 0.557405940024182 0.332628603791818 0.762445213150245 0
2.77706382097676 0.501224141800776 0.214915345422924 0 2.81532608836196 0
0 1.58398320199922 0.326738312607631 0.621996954316273 1.0947510219162 0
2.9501945048105 0.814798426581547 0 0.298096892889589 2.9501945048105 0
0.995942866429687 2.0516286988277 0 0.496592398965731 0.995942866429687 0
0.275596286170185 1.26015742425807 0 0 0.275596286170185 0
2.20530506689101 2.16336196870543 0 0.307215525768697 2.20530506689101 0
0.848498808220029 0.34387973183766 0 0 0.848498808220029 0
3.16033644950949 0.403351799584925 0.606765128672123 0 3.23596755592378 0
0.109419365180656 3.4158622995019 0.554436859441921 0 1.43197985034647 0
0.28744049789384 4.14495121687651 0.369968242011964 0.0807917208876461 1.42676499149409 0
1.19497318705544 0.523695977171883 0.542402903549373 0.339166957652196 1.45055766855912 0
0 0.455434304662049 0 0.122203264618292 0.122203264618292 0
0.132211416959763 0.787421138491482 0 0 0.132211416959763 0
4.20686264988035 2.6071361254435 0.12979100854136 0 4.28581675512099 0
0 1.03315622732043 0 0 0 0
2.80912375613116 2.31474029808305 0.104548575356603 0.363997083622962 2.90438586796867 0
1.218414187897 1.01402048859745 0.612346150679514 0.960759524488822 1.88804037662901 0
3.04386493097991 0.983937357086688 0 0 3.04386493097991 0
1.73802135698497 0.587497928645462 0 0 1.73802135698497 0
0.639987258939072 0.912291527027264 0 0 0.639987258939072 0
1.35060110525228 3.44231787603348 0.436253493418917 0.824044529581442 2.3407336262595 0
0 3.20257159881294 0.322819338878617 0.11229642899707 1.07448247604118 0
1.10624453611672 3.28004195913672 0.43146277568303 0.484886155696586 2.02509272147644 0
0.191379800671712 3.70280961878598 0.225319293094799 0.80167247611098 1.45955715201094 0
0.809893772937357 0.265731954015791 0.528680166229606 0.97930159419775 1.27886577500586 0
1.78682882338762 2.67049747984856 0 0.682036599610001 1.78682882338762 0
0.985851163510233 0.509982547257096 0.343339987099171 0.769542731810361 1.30989451313489 0
2.95119794318452 0.827421634458005 0.0393560316879302 0.358017839025706 2.96369528131873 0
0.520996173843741 4.19851474114694 0 0.802122253691778 0.802122253691778 0
2.77103617135435 2.11237352038734 0.42792220460251 0.59450135868974 3.12784920619941 0
1.35974575765431 0.0239782854914665 0.213610974373296 0 1.36350227864284 0
2.51681050751358 2.51233035349287 0 0 2.51681050751358 0
