# Supplementary material for: How can we augment the few that remain? Using stable population dynamics to aid reintroduction planning of an iteroparous species
Source: PeerJ. 2019 May 2;7:e6873. doi: 10.7717/peerj.6873 (PMC6500717; doi:10.7717/peerj.6873)
Supplement: Supplemental Information 2 — The .txt files and R code that underlies the interactive software. [file peerj-07-6873-s002.zip › Finalized_Supplement_Software/DOM_EVALUES_3_Master.txt]

2.87156592635438 0.932823361828923 2.95873888209462 0.148431753972545 0.649074084125459 0.309730515582487 0 0.167274133135187 0.215885935946293 2.94422599129141 0
0 0.513053826289251 0.906467183027416 0.239187245257199 0.778343420708552 0 0.498476798480512 0.0466626480879054 0.923320620786399 1.34147389219456 0
0 1.66628130711615 2.8660546047613 0.493668945971876 0.666829200228676 0.557826254284009 0 0.274293027435701 0.39909950920056 1.54889977741496 0
3.64986752043478 0.720043670153245 0.966373859671876 0.50591400731355 0 0.798320061527192 0.0658032411052699 0.762070120777935 0.112206484114481 3.7987848134285 0
0.744001073995605 0.122708625160158 2.52689033001661 0.432323923800141 0 0.565678718499839 0 0.647383060306311 0.19769569657074 1.36757173957445 0
0 0.495012657018378 1.93233237206005 0.736157829174772 0 0 0.127949048827962 0.0295188443269581 0.949653818504885 1.24478298639126 0
0 0.808912224601954 3.10091754421592 0.779780848650262 0.0453905079048127 0.33678712323308 0 0.378956636258589 0.296712227936954 1.32239622704712 0
0.143225620035082 0.623454405460507 2.49344283947721 0.100631279638037 0 0.188718166900799 0.728652375234404 0.984077527187765 0.400279808262972 1.7686398393002 0
2.19153265003115 0.838334694271907 0.827643901575357 0.182093971874565 0 0 0.460166351743839 0.951556583866477 0.236287275329232 2.4520658517809 0
1.62031209934503 0.225986161502078 0.672323580365628 0.184989741304889 0 0 0.0637848675092921 0.365424244431779 0.80069161276333 1.72000781354413 0
0 2.11750937066972 1.22965428419411 0.944254595320672 0 0.694598670816049 0 0.774998903973028 0.0302712856474462 1.75210195921704 0
2.45367479277775 1.87606439460069 0.643523669103161 0.38772906200029 0 0.542114719050005 0.319453403170735 0.398363632149994 0.267079512659549 2.85679644998464 0
0.802805056329817 0.538251054240391 3.87112398166209 0.333710193866864 0.349142478313297 0 0 0.472430905684893 0.141347337746993 1.41805478366278 0
0 0.347491187974811 4.02522430522367 0.106148821068928 0 0 0 0.932175261899829 0.511962688528001 0.961091920712286 0
0 1.89691511495039 2.40006305580027 0.0896200395654887 0 0.760525391204283 0.182754371023764 0.707512506050989 0.204653317474669 1.30604106221327 0
0.383624700363725 2.65949162072502 1.45872395252809 0.886857692850754 0 0.0939811463467777 0 0.167713857721537 0.761204665849869 1.81150031195471 0
2.54001803230494 0.967806326458231 1.76113055413589 0.938226003432646 0 0.310769986361265 0.0063962538268779 0.951627375325188 0.30751425065527 3.04841099193665 0
0 0.272275906987488 2.84942526603118 0.759887419408187 0 0 0 0.343873292207718 0.414001210825518 1.12191098415559 0
1.95534639060497 1.46743814786896 1.13920720666647 0.301080966135487 0 0 0 0.234677135944366 0.35441907052882 2.17841977809795 0
0.154616999439895 0.552160424180329 1.67174657806754 0.166041621938348 0 0 0.07769807222203 0.251517578028142 0.921721654711291 1.13460821196882 0
1.18780359742232 0.508215546840802 0.557220276910812 0.764697690494359 0 0.708330345340073 0.0910175793460357 0.128050008788705 0.258209640777081 1.54012288603009 0
0.553567245136946 3.58656612597406 0.604180752066895 0.687997568631545 0 0 0.138872641683243 0.677675050217658 0.970084337051958 2.00293550310845 0
0 0.201519476482645 1.90421421919018 0.605986136477441 0.0811952587682754 0 0.124485500783002 0.413548011496651 0.877726687816903 1.36018020871753 0
0 0.98669972922653 0.209694425342605 0.465001079021022 0.845039065694436 0.622388665564358 0.17201848623617 0.0540015848183599 0.32235681518319 1.32246083313036 0
1.00690517853945 1.85642275679857 0.503647420555353 0.0373155777342617 0.25384834385477 0.935719979461282 0 0.156170136636897 0.0630219678199249 1.10784264273974 0
0.950818371493369 2.26587189920247 4.29173839045689 0.241605680901557 0.505669455276802 0 0 0.435011381807243 0.560824094107375 1.72109226661931 0
0.0171586186625063 0.98873374145478 1.84505374776199 0.368150518974289 0.804931527236476 0 0 0.022862599767496 0.134918305790052 1.14218590928862 0
0 2.88315881416202 2.82124078413472 0.497239878866822 0 0.486191883450374 0 0.0682341454084963 0.428554721292734 1.26425803169623 0
1.32917031412944 1.29878642153926 1.44415458617732 0.00964006292633712 0.333342035999522 0 0.896561237776487 0.455613156399884 0.413535596104339 2.10419722626136 0
1.06099465256557 1.37576919514686 2.58749865065329 0.848978479392827 0.335045855259523 0.734982042573392 0.137004094753393 0.660446230208971 0.0470215884167996 2.30440218882246 0
2.84261765610427 0.704657947644591 0.190203497884795 0.782721822615713 0.854238579748198 0.20781968603842 0 0.0194726156173423 0.528602402961386 3.08999432150673 0
1.26513528637588 1.3227527923882 0.532133115688339 0.431137481937185 0 0 0.313436168987964 0.29923497652635 0.374688882846385 1.74300204533977 0
1.7165425051935 0.285337371984497 3.99781753309071 0.458254920551553 0.668322433484718 0 0 0.0666222254361179 0.159011784708127 1.88255132125181 0
1.36516753816977 0.559937323909253 3.93873638939112 0.925060079200193 0.290154497139156 0.0242953463457525 0 0.0915981868760933 0.126038005895412 1.8293750095076 0
0 3.49531247932464 0.0254781637340784 0.776774293743074 0 0.460469729965553 0.220898121006998 0.331752035301179 0.359578031126699 1.78002063399707 0
2.72271545790136 0.963338382542133 1.038390240632 0.456392587395385 0 0.93961402378045 0 0.975245323497802 0.00287360196398651 2.94886675901735 0
0.128405178431422 0.499567133374512 3.12030440848321 0.212651313748211 0.59225871716626 0 0 0.0283829851442108 0.00413274369202554 0.789295739597688 0
1.28965293476358 2.53700529481284 1.23554134508595 0.138582950690761 0.703558720415458 0.820640880148858 0 0.134734106940512 0.101981844934498 1.68930689778334 0
1.31234119134024 1.03652889607474 2.85064027877524 0.916213805787265 0 0 0 0.583140094997361 0.130646262783557 2.12091821134981 0
0.345055744517595 0.96414123987779 0.577459681779146 0.384620303288102 0 0 0.136221765018883 0.842258900636807 0.836345320334658 1.2308925602049 0
0.197473341831937 0.765988987870514 0.804028730839491 0.21707681263797 0.0412833294831216 0 0 0.84341377254936 0.750095730880275 0.996608120756724 0
0.60714955907315 1.79667978361249 1.82767730113119 0.9786170294974 0.695996311726049 0.383003901457414 0.0183764803800748 0.0824387462111113 0.154418335544128 2.0276251775212 0
1.64891131408513 1.20776386698708 0.313466687686741 0.062466379487887 0.889167551184073 0.196476453682408 0 0.0664213110037016 0.569515409419581 1.74007524641937 0
0 0.760169806424528 1.80929381866008 0.83050498762168 0 0.158480738755316 0.133153825842421 0.217066272627562 0.400546726391574 1.21049640459753 0
0.441401796881109 0.861749143339694 1.88107541482896 0.69210487534292 0.385892451507971 0 0.00941659016836682 0.515254852675117 0.126708563650027 1.46797776168421 0
0.106054570293054 0.0932564830873162 0.220902116736397 0.88386728358455 0.296553445747122 0.835650983499363 0 0.685748206670173 0.0108678558558861 1.06157182398364 0
1.31093037407845 0.614663000684232 1.66723151924089 0.654667939059436 0.0573553149588406 0 0 0.895234490035698 0.674854702781886 1.93693464481016 0
0.612254263833165 3.86992427147925 0.951252245809883 0.662897824076936 0 0.182587111368775 0.0484432870067524 0.880297406576574 0.39784904250028 2.09594473952899 0
2.92047758353874 1.9796415658202 0.73159833275713 0.748831841628998 0 0 0 0.162794396048412 0.819127717753872 3.37064973951404 0
2.79292293637991 4.71248961752281 0.449106616666541 0.215139003936201 0 0 0.470839903690504 0.14358077198267 0.648295732215047 3.19498285081003 0
2.93352474924177 0.827474008547142 0.418194062076509 0.172351138899103 0 0 0 0.514105702517554 0.0286679656710476 2.98549207734387 0
0.37278209766373 2.03216278227046 0.188822948839515 0.96440458111465 0 0 0.0127647729845522 0.696103400317952 0.840159080922604 1.65443081489738 0
2.22531369631179 2.16905139852315 2.27018761169165 0.836836276343092 0.218056706478819 0.235297933220863 0.135724190129995 0.560053113346705 0.00378015674149867 3.09592465290941 0
0.157385255442932 3.95316554815508 0.442180127836764 0.300281702075154 0 0 0 0.290312037104741 0.980984806315973 1.23773904027933 0
0.795959325274453 0.473019924946129 1.95723390206695 0.613158690510318 0 0.644246639451012 0 0.0818233587779105 0.231444378497183 1.15635452214875 0
0 0.814337162300944 3.06704635452479 0.0789097582455724 0.66350826760754 0 0 0.11475399110839 0.976908056763932 1.05615868335833 0
1.80979882832617 0.374778375029564 1.5864107706584 0.285854560788721 0.100771782919765 0.00758169684559107 0 0.718446262939342 0.0450161514090102 1.95925278584852 0
0.318845549598336 0.907263950444758 1.33719975873828 0.791847148211673 0 0.00957959890365601 0 0.727248416747898 0.160664290849633 1.34310539001645 0
0 1.34881499921903 2.3779167837929 0.571336898254231 0 0 0.421343836136346 0.000417661853134632 0.708585854386911 1.60234783980124 0
1.10353302815929 0.254579018102959 0.200877998024225 0.702087897341698 0 0 0 0.863697560504079 0.75884153554216 1.37660744744032 0
0 3.37684622313827 1.45906403940171 0.936455049784854 0 0 0 0.905441856011748 0.300790489185601 1.97513311967578 0
0.314683579374105 0.986389051424339 0.936414088122547 0.136930398875847 0 0.828822044888511 0 0.78726838924922 0.0262061298530478 1.00787813875499 0
0.957794450689107 1.67199285887182 3.10804016795009 0.821871828986332 0.585547972703353 0.0469485411886126 0 0.126656608956334 0.788470484977204 2.0630996103104 0
1.02060468285345 1.53429040219635 0.288522842340171 0.155655140755698 0 0 0 0.48651588964276 0.935706921154633 1.26266826743612 0
0.598595433868468 0.410684548551217 0.77763854758814 0.761710340622813 0.940290107391775 0.640180416405201 0 0.0105336690084731 0.199687053751435 1.36257613996045 0
0.490376594709232 1.90049404045567 3.72371142171323 0.226465802406892 0.785499631427228 0 0.638697030919294 0.0668993005165518 0.300239176489413 2.13163146677387 0
2.87625391618349 1.76046816445887 0.321857339469716 0.815960055449978 0 0 0 0.498355397954583 0.166050145868212 3.32125238598152 0
0.280007642228156 0.208338447380811 0.482312693726271 0.228438717313111 0.990432648686692 0.629768883110955 0 0.00199850362806486 0.166022718494068 1.05368582894738 0
0 1.77276775846258 2.48388779489323 0.762438880745322 0.15989700355567 0.0437533305957913 0.122500235938323 0.64406670533301 0.257275174076686 1.68528638689356 0
0 1.97860636445694 0.86035019531846 0.433335336623713 0 0.020486457971856 0.377507238115589 0.861600537085906 0.616944890709872 1.38360291339127 0
0.673493404174224 0.559896688442677 0.3203994424548 0.322909430367872 0.734812384704128 0.688502517994493 0 0.234279841678439 0.0536223070660149 1.23213383620631 0
0.379625208675861 2.53049122635275 3.26537680113688 0.157427162164822 0.565504701342434 0 0.280802534150836 0.350837018684378 0.0777152418158948 1.54098495705033 0
0 0.191054672468454 0.408981153275818 0.698583948425949 0 0 0 0.248134343652055 0.677873864304274 0.812483693098694 0
1.02234422601759 0.783452210016549 0.0698481304571033 0.976164784748107 0.534560027299449 0 0 0.43913639878112 0.682244816562161 1.7023639487076 0
0 1.09575009066612 4.20582609833218 0.0687091550789773 0 0 0.185719210237414 0.0139097354840487 0.712005796143785 1.32852789514052 0
1.40645634941757 4.16746705072001 1.76457870472223 0.771223402349278 0 0 0 0.639598504640162 0.0941277996171266 2.71342429532741 0
0.764710371848196 0.312814807752147 0.481314290780574 0.977223554393277 0 0 0.0162838542077971 0.0457158519420773 0.161015380406752 1.07844180585241 0
0.484760004794225 0.602742156479508 1.62423011660576 0.281959882006049 0.783094116486609 0.224732382688671 0 0.0281956702985969 0.479744065022263 1.10214902172736 0
2.46532549127005 0.253156516468152 0.352328922599554 0.487377125769854 0 0 0 0.85887758503668 0.346078033791855 2.54035277211856 0
1.47113072965294 0.621401970740408 0.479055939242244 0.30041858041659 0 0 0 0.74544341629371 0.0296285988297313 1.62713320944113 0
0.0795622852165252 3.53266126359813 0.83553038071841 0.789433519821614 0 0.683789256494492 0 0.868293657200411 0.0868466742779072 1.96123198416131 0
1.19286188296974 3.0917893582955 0.0615576866548508 0.484765608562157 0 0 0 0.448578460142016 0.913219027686864 1.96291377928455 0
1.44180268514901 0.0955143086612225 0.587914482690394 0.632461396744475 0.327986971475184 0 0.170865686244636 0.351190996768743 0.727184832561761 1.69005196986406 0
0.756001375615597 0.97002331353724 0.361904561519623 0.547161445021629 0 0.169184969505295 0.269154658009478 0.741127154324204 0.671020978895012 1.47444034152243 0
0.37490374641493 0.632587781175971 0.326830802485347 0.231055568903685 0 0 0 0.64245317899622 0.299517156323418 0.729734896114031 0
0.568895476171747 3.5707295127213 0.181523125153035 0.549850600305945 0 0.741073468467221 0 0.225293508497998 0.0768237888839703 1.75949907583834 0
0 1.53001260571182 1.43614910449833 0.77964507904835 0 0.0851055542007089 0 0.361107136821374 0.35394235775087 1.29100380690952 0
3.04801949579269 2.34701997740194 0.706450585043058 0.179611472878605 0 0 0 0.751630739541724 0.523131515365094 3.19131343215986 0
0.152570213191211 0.280025011859834 1.45870197145268 0.607678679516539 0 0 0 0.650817260844633 0.976240302901715 1.36486641004921 0
0.177306998986751 1.99017225299031 1.7205911159981 0.0140477428212762 0.293991796905175 0 0.311931869545418 0.360229547088127 0.937493348028511 1.39447807369881 0
0 1.4951875791885 3.34533511078916 0.184439536649734 0.924529020208865 0.914424755843356 0.538890110113159 0.00616763516925839 0.00101622555758138 1.79771871344842 0
2.11545276269317 1.59002875327133 2.85716644721106 0.170991222141311 0.0355315881315619 0 0.688406167841463 0.45325959706499 0.167833642102778 2.9446494852548 0
1.39693123893812 0.914192263968289 1.2732640246395 0.67976669035852 0.883113161893561 0.807785645592958 0.0236312225420015 0.0739872692132061 0.025736651340813 2.01414352410865 0
0 0.549780987668782 4.71180634456687 0.900229518534616 0 0.833851978648454 0.0320598715438741 0.0780616113916039 0.0775182061931338 1.04249973978901 0
1.33406824432313 1.8628957956098 2.85060934722424 0.66656446759589 0 0 0.324748783274005 0.958682010183111 0.127497542416677 2.51743672518044 0
0 0.563597199507058 1.83860604930669 3.38172540068627e-05 0 0.082344523165375 0.988535932086285 0.994024589192122 0.226205240502197 1.50690128089829 0
1.18266397807747 1.45464639551938 3.33082855306566 0.479144797194749 0 0.148890994722024 0.0421614832599821 0.629767472855747 0.277174914803541 1.95446008584412 0
0 1.59606576431543 2.51400018110871 0.686789874918759 0.290558117441833 0 0.111641360673244 0.386344293831869 0.618279749294743 1.61483550728428 0
0.204754086444154 0.267665218794718 1.9992596283555 0.00130683765746653 0.791215382982045 0 0.853826719100475 0.128607833132182 0.452082869131118 1.64112518339473 0
1.2959030654747 0.267949457047507 0.478468323126435 0.893342792987823 0 0 0.0918867874733875 0.992832417599857 0.0951719875447452 1.63834917661889 0
0.989818517118692 0.0790646686218679 2.19323017075658 0.053908804198727 0.64249561377801 0 0 0.309152705565219 0.676510096527636 1.15020161112186 0
0 4.49850320117548 0.968296316917986 0.75243908027187 0 0.163985309423879 0 0.597981443861499 0.151745621161785 1.93284182947203 0
1.14161457540467 3.6795647861436 0.724826380610466 0.124335563275963 0.976858152542263 0 0 0.00315908474603541 0.78480543429032 1.74084088603143 0
1.72581358300522 0.977014165837318 1.21700236550532 0.735205398872495 0 0 0 0.02221574424766 0.70456833136268 2.07838325286664 0
0 0.836153009207919 0.162845728453249 0.102153310319409 0 0 0.87659313979337 0.971880697179586 0.116090207593516 0.550876512696991 0
2.6747453904245 0.810556630138308 0.429141310276464 0.480078678810969 0.549221542198211 0.295593791408464 0.034736786359427 0.102855983151315 0.251996236380104 2.85506138931005 0
0.806544705526903 0.823964036302641 1.12257222924381 0.400406108237803 0.607266780454665 0 0 0.102199309332118 0.869597049197182 1.36465852383687 0
0.572532002814114 0.215530766174197 2.12862758059055 0.968072863528505 0 0.65242382301949 0 0.659020371502265 0.304716759316309 1.58637850738057 0
0 0.323716498911381 2.47319267131388 0.923410627059639 0 0.819616114720702 0.00592909343926347 0.900778582319617 0.0262481686674782 1.55336625979487 0
1.13781526777893 3.52420105715282 0.87449770513922 0.854867008049041 0.519076851662248 0.343599181855097 0 0.357533759821485 0.347115519199641 2.64648860284673 0
0 2.87136598862708 4.70377640798688 0.178691423498094 0 0.0925867981277406 0.734780898655329 0.862799542490393 0.475812422414458 2.33446694804634 0
0.334457720629871 0.127369527937844 4.37800437561236 0.00893121422268451 0.296711356844753 0.284179551526904 0 0.307312701014388 0.343172172632746 0.672782600373624 0
0.476501460419968 3.63431554636918 1.53337917826138 0.374378246255219 0 0 0 0.829131182515994 0.0416456935927272 1.55431689951281 0
1.23219563392922 1.64564092224464 1.66920245718211 0.441230970202014 0.275425253435969 0.0624920853879303 0.313394479445742 0.437554742601721 0.496342305329275 2.09082400931044 0
0.870687870774418 0.340814733412117 0.0721872034482658 0.899364402052015 0 0 0 0.153012752532959 0.0932296402752399 1.14631104883929 0
3.08867172896862 0.181010747328401 0.380270857131109 0.641170866321772 0 0.144647823413834 0.293513405828668 0.854990402469411 0.267471710792892 3.18783292629515 0
1.01206064224243 1.98040263145231 0.808054146356881 0.539602829609066 0.850342013407499 0.820316210854799 0 0.097704940061029 0.127124814140865 1.99899642173381 0
1.67251742444932 2.85683340393007 4.73968557314947 0.123495840467513 0 0 0 0.165811885846779 0.0591284269466996 1.88755166986724 0
1.34259979240596 0.698766464367509 0.234248364809901 0.660348217468709 0 0 0 0.437574643874541 0.260116874007508 1.65146360324441 0
3.01725133694708 0.45009819092229 0.144314906559885 0.406469305278733 0 0.624324521282688 0 0.98145367926918 0.275115842486237 3.08812117116398 0
0.19832578022033 1.13236524746753 2.21614834200591 0.320108158746734 0.116739752702415 0.118619198445231 0 0.309344006889518 0.242494682006893 0.991737517924786 0
0 0.0683046085759997 0.195268380455673 0.970626607304439 0 0.116573374718428 0.0194830310962433 0.0929951618891209 0.272862042575324 0.450867602900473 0
0.356054254341871 2.77909697126597 3.9438943436835 0.756637056590989 0.896989210974425 0 0 0.0983982916090063 0.159445099066943 2.15078352236259 0
0 0.33199136517942 0.898616216611117 0.386325450381264 0 0 0 0.825094061670825 0.229934800416231 0.796264343029418 0
3.20267504174262 4.34086164925247 4.18472210178152 0.412464208435267 0.669278682908043 0 0 0.311314901287866 0.304770791204646 3.81955210259541 0
2.55909194331616 1.19917956041172 2.94958521751687 0.0854433299973607 0.943354793824256 0.0694228685460985 0.314655796893274 0.00159639282936024 0.889683033557191 3.04446297119309 0
2.25120615679771 0.53625902114436 0.232709811534733 0.635095434263349 0 0.590868318453431 0 0.902518619317561 0.364197861877512 2.43697757525734 0
0.99658119212836 2.1209317073226 3.78394157346338 0.451084499014542 0.451865963172168 0.815033949911594 0 0.0847343341496368 0.00255806140735024 1.79305287005431 0
1.96446281112731 4.88979201531038 3.0238436544314 0.421182573074475 0.945772312348708 0.673895787680522 0.326963104517888 0.0355033789492388 0.0524179516700167 3.29664543726188 0
0.195455739740282 2.59209314081818 2.01242091879249 0.143443427281454 0.806415279628709 0.0911868822295219 0.228971323121519 0.133757696609864 0.877156245251823 1.56507488455992 0
3.96607960108668 2.29874916607514 0.274075388442725 0.580100855790079 0.260571107733995 0 0 0.21915004885371 0.353445619344711 4.29851108896562 0
0.907409473322332 0.338066075462848 1.56236444599926 0.510338034946471 0.0556469534058124 0 0 0.713654887994949 0.348792574368417 1.42184079894092 0
0.716265032067895 3.00359470956028 0.81698636803776 0.0597880289424211 0.179141839966178 0.651684403885156 0 0.0168892145303217 0.015995239227116 0.953040825283769 0
0.663131142267957 3.14803379704244 4.22108636703342 0.819284155732021 0.488717438653111 0 0.121201034392087 0.0756537637551862 0.0110356919467449 2.3382384560413 0
0.914519308833405 4.31140020024031 0.939795182086527 0.794067794224247 0.867876887088641 0 0.0912745239121337 0.0921194839361556 0.668953268555924 2.77121170236427 0
3.32838963135146 1.96099886088632 1.04646685346961 0.953421936836094 0.889586683362722 0 0 0.107346036230256 0.650825733086094 3.94992900076673 0
1.90464104060084 2.72004232089967 3.84319692384452 0.972441879566759 0.462451789295301 0.80333931883797 0.00276045663512095 0.257783588171884 0.0873464187021417 3.07560961357909 0
0 3.79856264777482 0.446872616186738 0.0280511088203639 0 0.530995661858469 0.384094516594997 0.398005586815998 0.11026279898262 1.13611750236267 0
3.04164945799857 0.446320013375953 1.61474091326818 0.764100810745731 0.136337905423716 0 0.104913926745046 0.717942206574948 0.50148297008127 3.30893766106606 0
0 2.75999926868826 4.66033120639622 0.87252265191637 0 0 0 0.262081967899576 0.29708424420096 1.76969871705274 0
2.290377818048 2.33108348795213 0.00975034083239734 0.254875628743321 0 0 0.232698977815401 0.831084785051644 0.601361298700795 2.52708757761949 0
3.92720648553222 0.801935089053586 0.17987093096599 0.251324715558439 0 0.521765743382275 0 0.341930456226692 0.0882562725009612 3.97945334894268 0
1.67138016596437 0.0888996878638864 2.88899619178846 0.805485680233687 0.257066747872159 0 0.140148075815263 0.284725394818911 0.748269600793719 2.21481063569456 0
4.62429192150012 0.976667553186417 0.885650199372321 0.571577614638954 0 0.755075916880742 0.167374331520953 0.502235448453575 0.028113657923086 4.79124934080786 0
0.0680525952484459 2.23949315608479 1.24900617497042 0.99569806503132 0 0.248622737592086 0.00410551549187901 0.444419132778421 0.515143832442635 1.72209493970668 0
3.95772927626967 1.12987491581589 3.28649610187858 0.565272045321763 0 0 0.240171739677206 0.360763175413013 0.606583690969273 4.35591555102812 0
0.86045226175338 1.03549985075369 1.59294925024733 0.590538104530424 0 0 0.0044598330544674 0.921310909325257 0.472789868013933 1.66785419035989 0
1.04149839840829 0.363408089149743 0.559274874161929 0.729028718546033 0 0 0 0.905934451380745 0.378181008156389 1.45788417623295 0
2.19174751080573 0.414649274200201 0.198288090061396 0.187809527153149 0.499796235701069 0.935623215278611 0 0.0391111761017456 0.0562030955325392 2.23739026993287 0
0.131242548115551 0.861550137633458 0.0401381459087133 0.276165525661781 0.655620536534116 0 0.169841237595684 0.157861135419343 0.996579742757604 1.03702819622853 0
3.26520210015588 0.962191210594028 1.66236361116171 0.423792182235047 0.0837033814750612 0 0.116209375180844 0.565417637032251 0.545544733991846 3.49021882583309 0
1.82199162757024 0.15982635342516 1.998608159367 0.640160103561357 0 0.744529723655432 0 0.38998123886995 0.10657419037711 2.0169070943691 0
2.67235914850608 0.434696996118873 0.304032039362937 0.728541373740882 0 0 0 0.042783675249666 0.260627089766786 2.78732435735334 0
2.74830480921082 4.79124411940575 2.49056928046048 0.0472873854450882 0.368236859329045 0.198740785941482 0.228294841349337 0.275768283437783 0.718124087237873 3.10980760675407 0
0.255922035314143 3.71103191864677 1.42385865538381 0.603173372801393 0.0632806222420186 0.11674727872014 0 0.733697140752944 0.322616886602125 1.82028814054484 0
0.109202881576493 1.22720828186721 2.43760837242007 0.761693665524945 0 0 0 0.249349565943703 0.74182969564572 1.35545536851089 0
2.72360980580561 1.98036183835939 0.140340723795816 0.211695363512263 0 0.444733714219183 0.588580072246671 0.890533450525254 0.488540834083888 2.98420661668081 0
2.50465877586976 0.200752600096166 0.215810438152403 0.711785862920806 0.84449443849735 0.731940249912441 0.0933393602907787 0.0767085099775618 0.0532591235179028 2.60082983015113 0
0 3.5389436725527 3.75683027785271 0.539257159689441 0.634465072536841 0.889609073288739 0.371539255440767 0.352606768517995 0.09848989732132 2.37423359538419 0
0.307948254514486 0.393973500933498 1.83782775769942 0.924599766265601 0.113258226774633 0 0.0488284441015625 0.0636404681521227 0.279512182110921 1.00611921222727 0
0.203914301004261 3.87986705638468 2.12750089541078 0.354488962097093 0 0.389923116657883 0 0.138073592446744 0.050096438203199 1.33254386688909 0
3.31719991005957 0.0255567070562392 0.565619751578197 0.149000833043829 0 0 0 0.614417034899816 0.452433017548174 3.32377135301031 0
2.9604247037787 1.08577807154506 1.62082829792053 0.754581689136103 0.43596684676595 0.0615187252406031 0.142617282756187 0.409716413683019 0.371044759759993 3.37514231003928 0
0.92127838358283 0.437079568393528 0.167778180213645 0.2286957714241 0.967275246046484 0.250101602636278 0 0.0304775835787706 0.530094329530039 1.26932755455338 0
1.43230242049322 0.0169405080378056 0.153504149056971 0.236971295205876 0.991190277040005 0 0 0.00791455220455045 0.0591794841457158 1.44167599371155 0
2.34691852913238 0.191674556583166 1.16944033303298 0.0567461671307683 0.244008709909394 0 0 0.276097843846504 0.955626541282982 2.35824163421245 0
3.28158658579923 1.98980581946671 3.05831232946366 0.0611745773348957 0.348571831127629 0.337271241704002 0.506016319354947 0.0846970025806058 0.491071022043045 3.81453108982374 0
0 1.21810260089114 1.8267120346427 0.169451970141381 0.134834042517468 0 0.453108860369441 0.718424035631097 0.57880894234404 1.39468215678579 0
0 0.8579709562473 0.138985865050927 0.88901633489877 0 0.459314062958583 0 0.335929804947227 0.404734267749744 1.03961110088167 0
1.67042210837826 0.967396663734689 2.91734025394544 0.870638391468674 0 0.358513733837754 0.079754134540087 0.227481365203857 0.467955522653098 2.31434017761123 0
0.201007344061509 0.856356708332896 1.95598549302667 0.694000050891191 0 0.0552410832606256 0 0.191173870582134 0.436859765513294 1.10426587669975 0
0.0616444856859744 3.75407863687724 2.18583905603737 0.755408456316218 0 0.318024870241061 0 0.255804993445054 0.485316475493281 1.83541356697585 0
2.49461177620105 0.56053450028412 2.1805761619471 0.138385583413765 0.919559424975887 0 0 0.0463524073020072 0.37171958014369 2.54625167772904 0
0.20963089633733 2.40640351991169 3.37990250531584 0.790806569159031 0.16580571513623 0.221105271251872 0.186121305243081 0.653111021845405 0.51646302155341 2.17492197713182 0
3.01368483621627 1.98061367776245 4.50429899035953 0.25962495082058 0.254789083497599 0 0 0.0409186815445149 0.52937935711816 3.19470052288595 0
0.791757984552532 1.8805771432817 0.0127954909112304 0.401886967010796 0.520502794068307 0.298824440455064 0.455031748020249 0.0635811271616912 0.407332326515117 1.65504014835795 0
2.96101870830171 2.67683238862082 0.00734106660820544 0.732139865867794 0.110436866991222 0.0268175411038101 0 0.580137615693557 0.356611081680156 3.53449206276305 0
1.75289812497795 3.02687537670135 0.0405438838060945 0.416172704659402 0.316665537189692 0 0 0.586295266113721 0.719988625962287 2.36946958217116 0
0 4.90010717767291 0.126541435252875 0.917762456927449 0.811926484573632 0.0454277319367975 0.0256546270504994 0.163312464334963 0.223784029940987 2.56999131830845 0
1.88881564699113 0.28980976017192 0.30450448486954 0.357045136624947 0 0 0.559523002492169 0.952313528163359 0.325896959053352 2.06565125419793 0
1.9200286064297 3.77760563604534 1.54729885957204 0.809570526471362 0 0 0.0123051415382616 0.819199825171381 0.370320788118988 3.05379922267325 0
2.71837601345032 3.76275748945773 0.228428000351414 0.978277201997116 0.265218647895381 0.201715378789231 0.0205072017779189 0.473323619761077 0.640840529830519 3.78564666137232 0
3.13260163529776 1.96688465285115 1.14081120351329 0.294034658931196 0.515774802537635 0.17138804262504 0.385806696490526 0.409022323558482 0.298045381439407 3.49510995855514 0
0.321147747337818 1.57138933613896 1.41679588193074 0.272790044080466 0 0.423937884392217 0.609134670448051 0.682707970496267 0.0995744394779573 1.59867449597026 0
2.58693366032094 0.153485989198089 0.273873386438936 0.856026832247153 0.423580685164779 0.905429575359449 0.0214694348447637 0.564592714281791 0.0326548610525379 2.67793582007794 0
0.647740017622709 0.912657219450921 0.367766939336434 0.473972814390436 0.949999767821282 0 0 0.0383218078260743 0.557960343547165 1.47906620964966 0
0 1.49496895470656 0.696614164859056 0.204348779516295 0 0 0 0.662792450748384 0.0235440474934876 0.671624109984954 0
1.5112959803082 1.49391538091004 2.6388595579192 0.0157325745094567 0.389010370476171 0.636129793012515 0 0.236205627183689 0.338208440970769 1.5420752152083 0
0.642957819858566 0.611107581760734 0.907858748454601 0.369001390645281 0 0.943627090426162 0 0.672097600530833 0.0292407591286377 1.23059110478017 0
1.72493624035269 0.297559974249452 0.828573596896604 0.149526420980692 0 0 0.338314930517879 0.518802902428433 0.568179491674528 1.97064647606652 0
3.22773818741553 4.6508377592545 0.913110250141472 0.383379810256884 0.0655540253501385 0 0.599174417114909 0.270527408914801 0.235175436129794 3.85612232782419 0
0 0.669067282462493 0.995443879626691 0.808162102010101 0.814383670687675 0 0 0.0901692004305753 0.157406682614237 1.28516766053798 0
2.91976404935122 3.77843883819878 2.87586184125394 0.874942204216495 0 0 0.00117148472122924 0.442268395796418 0.994899555575103 3.87405294584288 0
3.2544483942911 0.320928085129708 3.7780195986852 0.813365166075528 0 0 0.0280910102302733 0.411007132614031 0.369179343339056 3.4802170787161 0
0.588353680679575 4.50584969366901 2.48799265804701 0.611474028322846 0.703963465057313 0.670379889663309 0.301027742213925 0.147343723894358 0.323556503926827 2.63659282910304 0
0.146527318749577 0.875003822613508 0.925555564695969 0.795822391752154 0.0120378183200955 0 0 0.00676367027068026 0.00585533445701003 0.919711673739879 0
2.35699232155457 0.806199823506176 1.26563750300556 0.521791949868202 0.383892113342881 0.238311142427847 0 0.237652507824022 0.116386925214059 2.57989759113306 0
1.44054981973022 0.452747021103278 3.85195714142174 0.918563263490796 0.437920957803726 0 0.0564313199962968 0.116493677111003 0.0922003039158881 1.97072889637965 0
3.11398537363857 0.206101062241942 1.16986085381359 0.470071956282482 0 0.256137053016573 0 0.565389141906053 0.652731344336403 3.18424400577821 0
2.13685328909196 0.209315686952323 0.29179977113381 0.40419714897871 0.713835488073528 0.342373125487939 0.155080958182706 0.107668648906993 0.496399283909055 2.2291666503796 0
2.26533159520477 1.71428746776655 0.607611744431779 0.00829566386528313 0.247010583058 0 0 0.597689565909535 0.408724263310432 2.27314796048476 0
2.26629644469358 0.695644654333591 1.337948479224 0.669521789299324 0.811641983920708 0 0.147256219187041 0.186243832638584 0.68524414091371 2.66304118918967 0
0.29834810923785 0.938035534927621 2.04107478167862 0.713229950517416 0 0.315679521532729 0.196393511145398 0.434153855778277 0.101593905026519 1.46968004915131 0
0.79573565418832 3.53546932060272 0.888824419816956 0.149169614072889 0.4494354208 0 0 0.0240653383116384 0.029393722768873 1.37074614091196 0
0.351276054047048 0.719630568055436 0.191643481142819 0.568360484903678 0 0 0.0440794331698328 0.378162195207551 0.621117168106139 0.944881335874105 0
0 1.13891184329987 0.896271026926115 0.0634619502816349 0.544639297295362 0.227567287161946 0 0.244741797080847 0.7548688562424 0.960756567272421 0
3.74756314698607 2.751025255071 0.433801760431379 0.439453751780093 0 0.187979445094243 0.0992503177401414 0.139330109348521 0.298051521904357 4.06224016478864 0
0.332107145572081 0.828832637052983 2.43479139218107 0.390621267259121 0 0 0.13927784350951 0.0787684505339712 0.398667125962675 1.1508300140204 0
0.232539722463116 0.493589233607054 2.86157136736438 0.666406752308831 0.958203817950562 0.0296476809307933 0.179571838037604 0.0237886010669849 0.728048920473329 1.53814635777475 0
1.73245753045194 2.97392071061768 0.892587526934221 0.90172852226533 0 0.72692923201248 0.090434898550738 0.268533684546128 0.136560218491003 2.80262565575293 0
0.0707945125177503 1.60168804461136 1.21536030014977 0.941061152843759 0 0 0.0380175781925363 0.806066715857014 0.808011847315356 1.66904819483487 0
0 0.496807733550668 0.796236974652857 0.937126989010721 0.264400478452444 0.289436563849449 0.00522058726747919 0.0158637548742189 0.435581607196479 0.858800078920605 0
0.0121661713346839 0.599166098050773 0.372466821223497 0.233828935306519 0 0 0.582302916266923 0.625322761246935 0.861889672465622 1.12896717010663 0
0.489853686653078 1.80275115394033 2.75646926718764 0.900738930562511 0 0 0.00916345133273801 0.874501001788303 0.0556507173459977 1.93719769579741 0
1.83385583991185 1.31908177351579 1.0087848440744 0.941161079332232 0.892672982765362 0.480431462870911 0.0548055356319888 0.05076330357074 0.198470893340603 2.60605842346526 0
0 0.550015260465443 2.67969221808016 0.429679971188307 0 0 0 0.998007334303111 0.815133215393871 1.4402933111107 0
0 3.67932355776429 1.14963364647701 0.314535964047536 0 0.393925095209852 0 0.455566452583298 0.062484447828362 1.22013316430615 0
1.95255416329019 2.55472724791616 3.74548442289233 0.789296475471929 0 0.70009297109209 0 0.731054499279708 0.23514697101013 2.96404785918038 0
0 1.69309049122967 0.333643914666027 0.28175094188191 0 0 0 0.790611676406115 0.132813090691343 0.770446309128111 0
3.53852116153575 2.64822883717716 0.0119398150127381 0.72854834748432 0.121103772195056 0 0.114237330764563 0.116216771002494 0.883138883160427 4.03232539228103 0
0.895290724001825 0.98607596103102 2.7662284928374 0.620076931081712 0.271627841284499 0.873887161491439 0 0.306115512057769 0.126093367976811 1.67105588625573 0
1.78252641670406 0.199475839734077 1.91559394123033 0.356732605490834 0.257226785179228 0.0227517464663833 0.281937931861281 0.683226508298026 0.651996261643967 2.29016232863091 0
2.78654608875513 0.788409098051488 3.87397426646203 0.773358259582892 0.861013284418732 0 0.102940156249523 0.0458224491384314 0.702887680847198 3.22551173841986 0
0.0789756155572832 1.59919027704746 1.85840815119445 0.851689325412735 0.443970660446212 0 0.0531355756776074 0.248327310369516 0.719515360426158 1.65542556864134 0
0.55544711323455 3.80528085492551 0.0538864836562425 0.434450670145452 0 0 0 0.162088896846399 0.269106284948066 1.59423440486822 0
1.71631376375444 1.76777888042852 1.87137207970954 0.161827287636697 0 0 0 0.188775885850191 0.408267654012889 1.88827120158593 0
4.0967792889569 2.19244562438689 0.324196745175868 0.13730194279924 0.323667683172971 0.415032508317381 0.124745777719192 0.618497814743475 0.123218286389727 4.19501640286147 0
0.0635648327879608 3.23510170727968 4.79984582751058 0.907151146559045 0.914432220160961 0 0 0.0647371351203149 0.815043734153733 2.30687300330062 0
0 0.644799100002274 0.69786350755021 0.639964299974963 0.485150100197643 0 0 0.0515995461419542 0.964785663411021 1.07158765714452 0
0 0.508325637085363 0.241765641840175 0.817698054714128 0 0.748857806203887 0.0311846808364253 0.179026318946853 0.019574533406889 0.788861120839746 0
0 1.87633020989597 0.312285852618515 0.54139789682813 0.831500995438546 0.280991439707577 0.0232773327204952 0.109071493459433 0.305563875686361 1.53649160088834 0
0.20310577750206 0.896195353707299 1.84241701103747 0.149556380230933 0.55035448493436 0 0.723243436131346 0.168525455449918 0.022854964248836 1.38388653969376 0
1.69299531728029 0.805741777643561 3.06976758060046 0.994235703721643 0.705742411548272 0.224365215050057 0 0.253989709637688 0.60147745113552 2.42146087873449 0
3.05220883153379 0.628646790282801 1.66442926856689 0.296575712505728 0.7632515525911 0.749501005513594 0 0.183369464012912 0.0314919319575172 3.14442810806436 0
0.431104346644133 1.35197524633259 1.40462859580293 0.773759071715176 0 0 0.0703328510061392 0.746448242338374 0.416266559390351 1.59844606315209 0
1.85140097048134 1.40391020849347 1.69535631453618 0.725603540427983 0 0 0.217565164753133 0.366733539616689 0.273316830862314 2.504263587755 0
0.08891677018255 0.295030355220661 0.372657747939229 0.0337395891547203 0 0.342182540334761 0.0659876709178356 0.398281547473744 0.215091765262852 0.564585482239972 0
1.54805320501328 2.30290007404983 1.21161948796362 0.487695458577946 0.0535171800293028 0 0.455614196328488 0.902819292904522 0.00362865161150694 2.36532368384632 0
0.0793502060696483 0.831739120185375 0.426460269838572 0.858900288585573 0.5549023039639 0 0 0.037601884330001 0.0109766898676753 1.20170825918749 0
0.0653317738324404 2.31918744859286 2.45765730855055 0.332176929339767 0 0 0.276664767510149 0.837556457845494 0.267327125417069 1.50013773419203 0
1.53360738698393 1.92116925865412 0.128086807206273 0.886659722775221 0 0.841229365672916 0.0946706561489126 0.720700203208253 0.123183752658426 2.39066572057106 0
1.77365898527205 0.990902300458401 0.162600802956149 0.63352441531606 0 0.704493768513203 0.032236771369849 0.349093356402591 0.251121756939507 2.10999210761648 0
2.86433041095734 0.356830723118037 2.94920571707189 0.722249014303088 0 0.674178958404809 0.0035758247172773 0.353384619113058 0.0049527131128464 3.03886237032988 0
4.31178919854574 0.198745877481997 0.679796371608973 0.148730908054858 0 0.327471036231145 0 0.18789333011955 0.582395766598868 4.31983930009845 0
0 0.529533587861806 2.53156162239611 0.203631807351485 0 0.846479826141149 0.690434575813122 0.368855701293796 0.150921706603561 1.64620818534648 0
0.147883513011038 1.86369304172695 0.178965049562976 0.143847904866561 0 0 0.338370374443916 0.740555030293763 0.0543279272969812 0.68199403796347 0
2.05768027715385 3.67256498709321 0.882652953965589 0.492934837006032 0.197202021954581 0.383260847534984 0 0.690660851219673 0.386009323348295 2.82513577627835 0
4.60483328555711 0.565643651410937 2.99823038396426 0.636145021766424 0.759368892060593 0.356488398741931 0.252543862583322 0.214391677403057 0.627826813532929 4.89649207971799 0
1.76194949122146 2.07196774240583 1.33193234121427 0.45276156370528 0 0.715266988612711 0.533744821363405 0.769967764150351 0.0171442023553455 2.63960633107808 0
1.01818291982636 1.19442339451052 2.85449871676974 0.0396405800711364 0.835280750412494 0 0.183429343144383 0.073343536719407 0.423213336616755 1.55617412760314 0
3.85059258900583 0.590848135296255 3.43653472955339 0.692041813628748 0.796806907746941 0.508516271598637 0.0721509691717502 0.125395719409358 0.103647474200881 4.06411843334517 0
0.599495177157223 1.61155727342702 3.948556647636 0.452219664817676 0 0 0 0.29512614547275 0.103799635311589 1.40580882949707 0
4.29236016236246 1.65204729419202 2.65710094431415 0.209392060292885 0 0.537270646775141 0.391330414225298 0.0699385814368725 0.409636145414037 4.63357603500024 0
2.62444975599647 0.0837016897276044 1.33627548767254 0.378540107049048 0.718504360644147 0.453729629749432 0 0.16916217402118 0.190161833346167 2.65919053397928 0
0.806061968207359 0.587594345211983 0.25445332354866 0.931178498314694 0 0 0 0.898087225854397 0.115594474133104 1.34271125700534 0
0.457794767804444 0.801572893746197 0.605830343673006 0.925973892677575 0 0.399756939383224 0 0.933432902209461 0.530731827831198 1.53828711089537 0
0 0.347835215739906 0.730821015313268 0.567730075214058 0.684119260404259 0 0 0.192505162682012 0.680464102886617 1.0647729311613 0
0.660591447725892 2.81100440211594 0.991948024835438 0.641015755478293 0 0 0.00876689103201905 0.558928989106789 0.212082440964878 1.7950054315607 0
3.22915433091111 0.868741584476084 0.297840431332588 0.263521697139367 0.425448683323339 0.720053835306317 0 0.557981070333176 0.118302666291003 3.31687674357167 0
0.519455759087577 2.54858286678791 2.56027522147633 0.58386709028855 0 0 0.0947381650130067 0.0857223134953529 0.894199116853997 1.74429136258964 0
1.85929375793785 1.20791421318427 0.929372771643102 0.127398568671197 0.634785168571398 0.606632620561868 0 0.196729438276014 0.145530496304421 1.98848863422976 0
3.9158352361992 2.89133438374847 1.1047307071276 0.749192320276052 0 0 0.0106331154675901 0.700465595116839 0.546766605693847 4.44023609054919 0
2.22693066392094 2.56155799725093 1.40392255154438 0.609171526273713 0.959201178280637 0 0.0703992968107805 0.0225402198467701 0.921458159806207 3.03126502377262 0
0.305597594706342 0.457936255261302 2.65133479633369 0.714844871079549 0.446708612842485 0.241215972462669 0.187890050911598 0.381949248435656 0.227934650250569 1.55741508855621 0
4.44163554348052 1.88226857641712 2.15211320482194 0.497963240835816 0 0.439941918011755 0 0.815261918120086 0.0624709486489342 4.68602698399512 0
3.39570056414232 0.16742032719776 0.00426092022098601 0.511478310450912 0 0.312495310092345 0 0.70414802362211 0.169201424158138 3.42137470439849 0
0 0.163486689329147 0.840953761711717 0.140106973703951 0 0.431665474083275 0.604842894564852 0.953005986521021 0.359852794712974 1.22632626512072 0
0 0.318335414864123 2.87827964639291 0.372776668751612 0 0 0.0256120236982454 0.961532742716372 0.431261031422764 1.23264970317224 0
0.515843428438529 2.99179851659574 1.05574967805296 0.129014503909275 0 0 0.497115300986446 0.363659386290237 0.326300968183205 1.35015756407121 0
2.54384782444686 0.852660235948861 0.065601407084614 0.357086405856535 0 0.905568659771234 0 0.425343725830317 0.00308128953368605 2.66608526074315 0
0.228882878087461 1.56000021658838 1.3032353608869 0.0518099891487509 0.272193563170731 0 0.241305643214916 0.0273568471957466 0.391491597983986 0.934805581268749 0
1.84394948836416 0.76838548341766 2.83741198433563 0.897544694831595 0 0 0.00437828036866583 0.892543392954394 0.598617427749559 2.56817752614041 0
0.299251129385084 0.380573420785367 0.653107169084251 0.701992164831609 0.544574593892321 0.55627080751583 0.154034752506412 0.282304591892026 0.166622192124486 1.22050994368968 0
4.16208875598386 3.10095304530114 4.48322246549651 0.140491474652663 0 0.0652662175707519 0.638837382110694 0.500806849682704 0.707518895323343 4.94796871397935 0
1.02503878064454 0.369003284256905 0.785286592552438 0.130471384618431 0.167575322557241 0 0 0.70840323231919 0.907372703077272 1.25858612953223 0
3.6381082481239 0.679178024642169 1.61369801545516 0.174474529456347 0.473399195354432 0.59957977803424 0.1211853330828 0.423736834652158 0.165901787510579 3.74567994659569 0
2.33761917985976 1.15784382820129 2.7968905987218 0.65308364178054 0 0 0.150935732552404 0.201565813971683 0.708869762718678 2.85846255655148 0
1.17648045020178 0.665962277911603 0.45708901877515 0.911066899774596 0.798117359867319 0.801208964549005 0.00748083499623449 0.176128453819937 0.0685942171556884 1.84826816872529 0
0.987957967445254 1.18702256307006 1.70764081832021 0.923508087173104 0 0.137550879502669 0.0750996354488851 0.521109838038683 0.221652701284969 1.91428383422434 0
0.83406015788205 2.34110442898236 1.93265082966536 0.685551300644875 0.286556743318215 0 0 0.359463510323655 0.202390015358105 1.95719536172989 0
0.0637879727873951 0.138312451308593 0.902076907921582 0.577574447263032 0.825983366230503 0.84168038633652 0.230077226603864 0.113564534650548 0.0781776686615288 1.12566037524835 0
0 2.53328030509874 0.457935814047232 0.139266787096858 0.464843549998477 0.0509645554702729 0.267595179930421 0.225573923088439 0.351410540223078 1.00729851370093 0
2.2080340879038 0.0169417003635317 0.377280184999108 0.755784738110378 0 0 0.226275643029192 0.813114187680185 0.188556032255292 2.30166734449429 0
1.0235440749675 2.29368616081774 0.409513663500547 0.884479135274887 0 0 0 0.395904265809804 0.175960928667337 2.05032127147595 0
0.323287646751851 1.13374962564558 0.682915971148759 0.69697546469979 0 0 0 0.907678664429113 0.341997403418645 1.28958588322832 0
1.50078911241144 0.527591719292104 1.11081828083843 0.710887362947688 0.810677232919261 0.401331657078117 0.0367150997172501 0.1449761314167 0.527917904383945 1.95017712049995 0
0.340414165984839 0.248494751285762 2.95024627656676 0.391508515691385 0.967174833407626 0.652137976605445 0 0.0304201009119843 0.134431610644232 1.14969437629529 0
0.922185260569677 1.08440651465207 0.00598737294785678 0.279745111474767 0.565246458165348 0.127190391765907 0.442211654543079 0.249919813046489 0.821347326291346 1.42699369108079 0
0 0.954892560141161 1.14808309916407 0.604755434207618 0.525172865949571 0.190915076993406 0.344655593367357 0.119588734257503 0.0845120640652509 1.28375936596049 0
0.241370078641921 1.55679209902883 0.833552167285234 0.920305736362934 0 0.37306860066019 0 0.819910286925733 0.189021423763325 1.59976152334616 0
1.99739667610265 1.38045792235062 0.436326989438385 0.615626376355067 0.121596602955833 0 0.259860792905048 0.480025505586388 0.333463491173461 2.44346979691841 0
0 0.375696357339621 1.21357428329065 0.936554573941976 0 0 0.0505007074579506 0.327918904600665 0.933139933738858 1.28231271835247 0
1.27671884698793 3.13288192381151 2.37120890105143 0.523406999185681 0.945934857707471 0.483543497277424 0 0.0418348263131975 0.361858173404847 2.41655421213585 0
4.48012850247324 0.796036636456847 1.77981035574339 0.276039360556751 0.894612272270024 0.650986020686105 0 0.0649385375001345 0.312404986696728 4.54260229497001 0
0.214738280279562 0.853296236135066 0.394738761242479 0.667832544306293 0 0 0 0.900844050105661 0.402982651488855 1.07437477070198 0
0.307615394238383 1.93788360944018 1.36210845783353 0.328214057022706 0.238713127328083 0 0 0.245823318350314 0.777815412962809 1.21563082693704 0
0.94244880718179 2.51967351953499 1.62140754051507 0.711527081904933 0 0 0 0.770822703372687 0.610511834966019 2.0887664124472 0
0.901359533658251 1.30045256693847 0.149087469093502 0.718990528257564 0.329833278432488 0.833531229291111 0 0.287955999914626 0.163050616917091 1.69311644464669 0
0.363620382733643 1.05126666440628 4.46792514179833 0.474532863358036 0.378559898585081 0.790056026773527 0.253592885810928 0.21477240700063 0.0895986926884016 1.77636328221108 0
0 0.0470803934149444 0.808471061754972 0.995574796572328 0 0 0 0.113805694039911 0.4388869011309 0.66814835547499 0
0.755321645643562 4.14074214291759 0.834090427262709 0.0126242071855813 0 0 0 0.109969557728618 0.976286963094026 0.983035803853326 0
2.83392145880498 1.98022925620899 0.96501618088223 0.265392112312838 0.39905776665546 0.278244648361579 0 0.294151181269168 0.670099983961064 3.04712277627161 0
0.487005518982187 0.0654281270690262 0.597755529917777 0.338172677438706 0.853579442715272 0.136358376592398 0 0.116612383544626 0.701623715989742 1.05498508728227 0
1.77281263051555 0.391340805217624 1.95775646902621 0.234215355943888 0.762039375724271 0 0 0.0696003617701164 0.262253143591806 1.87313662183422 0
0.677883059019223 3.68169783847407 2.69404179765843 0.600964795798063 0 0.459424912231043 0 0.913118598051369 0.143720685291023 2.17332217959089 0
0.30764736700803 0.0928502981550992 0.424156556837261 0.517095660790801 0 0.642388805281371 0.476193357512146 0.861945786979049 0.272218486008887 1.20225016096405 0
0 0.247154462849721 2.67661208938807 0.629780184244737 0 0 0.021945083819114 0.719139751512557 0.484518090961501 1.31029031575982 0
0 2.91195412399247 0.13675474957563 0.484370930818841 0 0 0 0.349833262618631 0.625027588568628 1.20435287516806 0
0.0159978601150215 1.81435849471018 0.910914396168664 0.913604685338214 0.768238776596263 0.548938725143671 0 0.224627689376322 0.25409613216205 1.82734129563515 0
1.4833648269996 1.88413367141038 0.0410131588578224 0.905367526924238 0.683878921670839 0.815133132738993 0 0.095410169191289 0.0764681245705689 2.46166824820669 0
0.370652594137937 1.96172743965872 0.323494031326845 0.422983161406592 0 0.610797140048817 0.476714652595812 0.0431580629665405 0.119404544585952 1.41041992734814 0
1.04429281083867 0.322841382818297 2.9187785810791 0.473437864799052 0.561415682081133 0.503096584929153 0 0.271530028967755 0.019852202354351 1.51365810408482 0
1.41215385682881 0.473132878541946 1.7189695474226 0.471582448575646 0.90007315389812 0.499942300608382 0.119881533118187 0.0634003132452161 0.414279972330566 1.8563979151715 0
0.316108608152717 0.926091684959829 0.536792680155486 0.703540785238147 0.71358009101823 0 0 0.0765920937884301 0.882670061895624 1.38038229722662 0
1.12690025847405 1.18078286526725 1.73333135200664 0.396339086350054 0.786420294782147 0.478165252134204 0.249750121482969 0.0542228611830675 0.493883788871804 1.94662807882834 0
1.65805964567699 0.342238676967099 1.10542446002364 0.709724208340049 0 0.407715909648687 0.285254994718365 0.399871582631022 0.413407458633277 2.08468042944649 0
0.75074525247328 1.82600225927308 0.285022110678256 0.515509096439928 0 0.5052064799238 0.105046550288653 0.0272099673748016 0.450901346762621 1.48555359163277 0
1.78062134818174 0.917531526181847 0.764747641514987 0.106343664461747 0 0 0.691259947805327 0.191598658682778 0.559252713108435 2.16044340292137 0
0.713723863475025 0.755121591500938 0.968461279058829 0.513765381881967 0.722730818204582 0.662572032306343 0.0459922786783444 0.226623908872596 0.324376094419946 1.51368652824263 0
2.29673608555458 0.860956721473485 0.459715578472242 0.410555245354772 0.336267098551616 0 0.141172115164017 0.331017903859595 0.916621825192124 2.51724810729858 0
0.754431058187038 1.17102107591927 4.28511220845394 0.626255022361875 0.473113850224763 0 0.192178231804891 0.514827461465934 0.768773949006572 2.24912988401821 0
0.31477010762319 1.49361120653339 0.304451687261462 0.909969381522387 0 0 0 0.401933755259961 0.112028604140505 1.37079835005429 0
1.21784545574337 0.655149131314829 0.660285789053887 0.521484863711521 0 0.343239576322958 0.158624418424301 0.085877092089504 0.119625992815134 1.5461923996627 0
0.952208356000483 1.94198678527027 1.94938848051243 0.601271103601903 0 0.319617805304006 0 0.347422300837934 0.242088963939991 1.7868100527413 0
2.67325082514435 3.63039910141379 1.21876376308501 0.0787413499783725 0.774049068801105 0 0.273499548027785 0.0839613005688289 0.331300535937771 2.9349915671445 0
0.500722984550521 1.72476788400672 1.1989264015574 0.328473445493728 0.139579625334591 0.0701890063937753 0 0.681269542508831 0.00154598718693455 1.23910203631576 0
0 0.319882559357211 2.21564940363169 0.375535814790055 0.0217579498421401 0 0 0.972563956390482 0.293079973198473 1.08161836867528 0
4.41297256853431 1.69830708671361 0.802605604752898 0.649237399222329 0.969248655950651 0.613661233568564 0 0.00531141192174507 0.0713488892773675 4.70809287029973 0
0.51852017082274 0.464551400858909 0.339927067514509 0.981455330271274 0.195327836321667 0 0 0.537603087819619 0.842326838523149 1.29437513782439 0
1.02678326214664 1.37038831599057 1.54988284874707 0.309947634348646 0.676184089388698 0.624871843261644 0.650044054412645 0.219801591876042 0.277778831412593 2.14945059806093 0
1.53620980866253 0.46559082926251 2.25751407304779 0.00647561042569578 0 0 0.64283716891272 0.360346749890596 0.543614088091999 2.34455300329592 0
0 0.329252293799073 0.0911218039691448 0.95289707928896 0.17705771420151 0 0.0235034493043763 0.752413087909342 0.684808689635247 0.891596530176858 0
0 4.43814265192486 0.422850956674665 0.0396648666355759 0.232052108505741 0.0112684441264719 0.432021850847894 0.549596741876976 0.506176432050917 0.889189522111945 0
0.525455161929131 0.88091393886134 0.357736796606332 0.844961543567479 0 0.976363057503477 0.0420650938943604 0.11756430612877 0.00770555422256169 1.23908291945526 0
2.23472296819091 1.37037424137816 2.04733748780563 0.999784951331094 0.665058561833575 0.412780108628795 0 0.304417825912342 0.0211326914309766 2.9431269350467 0
0.0209889535326511 0.492587975459173 1.90098059410229 0.718141999095678 0 0 0 0.258353198412806 0.720811454346403 1.12144398312491 0
0.491918292827904 2.57398726162501 0.376071662642062 0.0850200350396335 0.0598937084432691 0 0 0.271266606368936 0.63248503417708 0.831799694417151 0
0 0.15143678477034 3.97301994613372 0.498796479543671 0 0.725632338086143 0 0.610006074188277 0.108481324828601 1.26636428184188 0
2.38105381373316 0.166726772440597 1.12563679832965 0.953064986271784 0 0 0 0.92156262556091 0.309788425918669 2.60707693841252 0
1.06920328410342 0.795974303968251 0.518867682199925 0.321362068410963 0.909426322439685 0.302693321602419 0.140450109081119 0.0712684616292745 0.212969224396953 1.57183527459007 0
0.700136183062568 0.713544830447063 1.92008680687286 0.150026902556419 0.91982581326738 0 0.553793612187455 0.0562476158759445 0.0995700869243592 1.58973375308982 0
0.82438855106011 1.07148469542153 1.560832739342 0.184635425452143 0.191400491632521 0 0 0.280119599310186 0.84913278138265 1.22426999613293 0
0 0.221376091241837 1.56160383950919 0.84069737396203 0 0 0.0455004014165046 0.429139388725162 0.506261586211622 1.11461928334386 0
0.286079311044887 1.8265952244401 1.6765866857022 0.490831085015088 0 0.593232878716663 0.380238689103127 0.808207313064486 0.122375023849972 1.78104666807852 0
1.48314641136676 1.31672963500023 1.29035824723542 0.646991750923917 0.300058552296832 0.22450007731095 0 0.327578623663002 0.0347504887256735 2.0569115076295 0
1.82030810695142 1.97259119339287 0.185388105455786 0.521653338335454 0 0 0 0.953932599397376 0.986033829161897 2.29856172356626 0
0 1.99852945515886 2.13861362636089 0.875353692332283 0.606470657512546 0 0 0.188584714642031 0.400712336879224 1.75320111340332 0
2.10132436780259 1.19934247899801 0.348345723934472 0.0239275575149804 0 0.152282144175842 0 0.889714592602104 0.57842967882967 2.11783549910134 0
1.95558137213811 0.990381078794599 0.6744673717767 0.553333919728175 0 0.0590455834753811 0.198080066112652 0.0588114375714213 0.00274939465886515 2.26354030789713 0
2.61824950692244 1.50141902500764 0.642339389771223 0.315294206375256 0.698109574150294 0.500289925606921 0.0414623734242383 0.181332034212843 0.247701793010586 2.86300728028704 0
0.674350111279637 2.52396855596453 1.96319706458598 0.568834496196359 0 0.53091075993143 0.409972566389362 0.333878696663305 0.416749649613274 2.13617451814856 0
3.98126086872071 2.98705609049648 0.10971003305167 0.359156660269946 0 0.701061867875978 0 0.742145176744089 0.0694951093833664 4.24343244057339 0
4.02280247188173 0.565420099999756 0.825077613117173 0.485146062448621 0 0.629733535461128 0.316876182006844 0.52038513100706 0.30834465584581 4.17900612160903 0
0.554905855096877 3.34171743597835 0.0878955887164921 0.780976000009104 0.61959056626074 0 0.0063773304893294 0.223128836942724 0.64537810976617 2.206269405139 0
1.64844376128167 0.147494229488075 0.812128046993166 0.0329719476867467 0 0 0.37329325926327 0.801291005220264 0.66922494256869 1.90535663696983 0
1.63170452928171 3.83958782651462 0.127351408358663 0.894255582010373 0 0.246649862732738 0.0431327018743399 0.157734122127295 0.0171349002596382 2.85109339217315 0
0 0.886213285848498 0.59843281423673 0.6647343498189 0.258367020869628 0.0256410599686205 0.21192747535035 0.383414553301423 0.586192199904798 1.17362801869131 0
0 0.240147253731266 3.28597853984684 0.373723259661347 0.880437739193439 0.0349356280639768 0 0.0593945450341009 0.82857323727426 1.15660624530592 0
1.57526710652746 0.0655061081051826 0.396347112488002 0.543788664741442 0.0268196759279817 0 0.100784214008005 0.0678345467168776 0.286672672256827 1.63383812317365 0
0 1.64305982273072 0.794251563493162 0.803965466329828 0.535003512632102 0 0 0.177121137973114 0.598594437120482 1.49959301860636 0
3.54679075768217 0.774870137684047 2.9956855927594 0.996990644140169 0.42841893946752 0 0 0.0296334715028896 0.200576198054478 3.78435055207818 0
2.80354667454958 1.70848836563528 0.90982739883475 0.00136779970489442 0 0.0974406749010086 0 0.210136155365035 0.391631771927804 2.80442124903255 0
0.903919548727572 1.89531941665336 1.26793570141308 0.52134083234705 0 0 0.420401740299036 0.349564541596919 0.836179230827838 1.97501582296535 0
2.71833278122358 4.92528161033988 0.161513240309432 0.352671172935516 0 0 0 0.708986125420779 0.885423626052216 3.25689331431574 0
0 0.696677667321637 1.8401101026684 0.709108586423099 0.9653614112176 0 0 0.0340724233509094 0.355255818692967 1.36086729148328 0
1.2769008167088 2.58559407899156 1.99221664248034 0.183512756833807 0 0 0 0.359447334427387 0.00486193201504648 1.62001594174351 0
0.159683373756707 2.58338771527633 2.24409637693316 0.879708243068308 0 0 0.0506556213973772 0.229306607041508 0.420415823580697 1.74438121243455 0
0 0.500832807272673 0.356266032904387 0.0913766396697611 0.70051465719007 0 0.410381034938421 0.183168750912749 0.137954588280991 0.796048459835684 0
0.481416157446802 0.53599534323439 1.65967209404334 0.409482130780816 0 0 0 0.202279118821025 0.852473491569981 1.1249660504688 0
0 2.07801589462906 0.375071096234024 0.104762329952791 0 0 0 0.941749597433954 0.372410099953413 0.610718743544056 0
0.296372652053833 1.67388939857483 0.93557892087847 0.671809945022687 0.760681447107345 0 0 0.116074502174264 0.204275044379756 1.63728426799852 0
4.67998323845677 2.92326785903424 0.538323309039697 0.663310845382512 0.589701402466744 0 0.267320334199685 0.177192666168479 0.209141871659085 5.13829338713045 0
3.63456695154309 0.611853983718902 2.48506039963104 0.384704339085147 0 0 0 0.631082251202315 0.118551674997434 3.74196756738855 0
1.5925529608503 0.205921887420118 1.8180256197229 0.858000163221732 0.220632219919935 0 0 0.632385030913653 0.742037490243092 2.08262297709062 0
2.54224809934385 0.753519406542182 0.809799508657306 0.372997073223814 0 0.358382828300819 0 0.554636053042486 0.500338930327302 2.68047249058355 0
3.82346782460809 0.470658412668854 0.284659702563658 0.189791468670592 0.700982531532645 0.240356670692563 0.445819839951599 0.204143088892132 0.522586307731112 3.89509573331104 0
0.627858479507267 1.89822525298223 1.04105722345412 0.558923575561494 0 0 0 0.340184214059263 0.597056097118184 1.48924885327156 0
0.344167675822973 0.918928352883086 0.361864486476406 0.604583056643605 0.822135034250095 0.758655074052513 0.149762694036058 0.125429040195673 0.0961689732385217 1.48408431091384 0
0.288609103998169 0.0712658825796098 0.628134763101116 0.709291095845401 0 0.216113548958674 0 0.792778422590345 0.0608869707725818 0.923393267842816 0
0 4.2918905755505 0.0749410460703075 0.309408142929897 0.599385655252263 0 0.500191241111484 0.345012579699167 0.464519237633795 1.50719872799 0
0.909770167432725 1.86440261360258 0.655404682504013 0.995105396257713 0.307668086374179 0 0 0.686896376317736 0.0272398255765438 2.07982945478379 0
0.551859704777598 0.577151216100901 3.84088822873309 0.819793629460037 0.0279758274555206 0 0 0.438721701669632 0.94701687968336 1.77594370751413 0
0 0.140637755161151 0.187147128162906 0.610669783083722 0.753383955685422 0.977683700853959 0.198651797202805 0.101258915194246 0.00468487308524693 0.989594101327077 0
0 1.87163439905271 2.86142012942582 0.104578068945557 0 0 0 0.294434844749048 0.573583728633821 0.783944929800762 0
0.464336420409381 0.17770840972662 0.797734110848978 0.292966178851202 0 0 0 0.64435206213966 0.741803181590512 1.02764921451329 0
0 0.0327090681530535 2.99840216524899 0.275586278177798 0 0.418303297599778 0.119424465898468 0.544277855893597 0.168634739181263 1.09133763729127 0
1.41776659875177 3.98889980278909 0.887395351659507 0.830976292490959 0.614456408424303 0.509710575221106 0.13225814999105 0.00871994261203557 0.446451531556905 2.93929289342115 0
0 0.67064652312547 3.42948449868709 0.599266437115148 0 0 0.200700491009207 0.964432665612549 0.965939505025744 1.94661155468681 0
1.22509129601531 2.10589399910532 0.658693586243317 0.388275228906423 0.491612716345116 0.115027952473611 0.605969782280996 0.320702389121198 0.0748656064624116 2.04088838340557 0
2.9049110005144 0.62608896382153 2.81494273617864 0.438620447646827 0 0.847319615771994 0 0.20861219917424 0.0361291395039462 3.02648306277517 0
0.0547433733008802 0.9902139082551 0.844752873759717 0.224475581897423 0 0 0.400143439073527 0.737616745522246 0.430977323791012 1.04161118379222 0
0 1.35273531731218 0.251522025791928 0.580422937404364 0 0 0 0.578825257020071 0.788476467365399 1.0517343191973 0
0 0.294535808265209 1.6190143795684 0.899201018502936 0.732062896946445 0 0 0.230472372420146 0.470150238601491 1.27049440843369 0
3.85255132219754 1.9808279145509 0.477488330798224 0.211089960765094 0 0.587653072085232 0.204022643379046 0.0797826286870986 0.282769307890435 4.00025974616915 0
3.73683633934706 2.92214650195092 1.31414858624339 0.547888181405142 0.0165058993734419 0 0.0487308706830664 0.122665583826098 0.548745685722679 4.14807406934492 0
0.399009984917939 0.320129418978468 0.751279849093407 0.558381428942084 0 0 0.134572164233186 0.644741373602301 0.961926028365269 1.33826200059113 0
0.675343264359981 2.41053311456926 2.07490589912049 0.390474325045943 0.20562945608981 0.304538345197216 0 0.764221180316848 0.27112459356696 1.70369056489104 0
0 0.233203604351729 0.0149729773402214 0.0491005063522607 0.0051528993062675 0 0 0.396928458595388 0.814634366426617 0.815084202812085 0
0.765465272590518 4.73911891691387 0.787075565429404 0.763623622246087 0.441205482929945 0 0 0.32651308840815 0.732449022587389 2.54078502151205 0
0.954240323975682 0.410528106847778 0.370897259097546 0.271741282194853 0 0 0 0.0944932624697685 0.947081810329109 1.10823065757894 0
0 1.32650789106265 0.487707765307277 0.699254104867578 0 0.32092873682268 0.142342933140071 0.883472239831463 0.102030092974763 1.27292785176406 0
2.50062312022783 3.8213696226012 1.71569210570306 0.573348739882931 0 0.72451996919699 0.317044860962618 0.637374477926642 0.0478970203214573 3.45864573155172 0
4.60068537271582 4.72188300685957 0.879029925446957 0.498631178867072 0.276267486158758 0 0 0.389404878180292 0.362678806763142 5.09661117953569 0
1.74391952063888 2.13609275361523 0.0411491191480309 0.652766606537625 0.914287399034947 0 0.296414125479349 0.0377827867791537 0.414748101728037 2.58461103777235 0
2.16337664332241 1.32624042173848 2.55826868233271 0.613849946996197 0.751439756015316 0 0.277842567835311 0.102667192400907 0.0863449049647897 2.83948989376033 0
0 1.51854745438322 3.98384615196846 0.528868340188637 0 0.106369358953089 0.463593516368275 0.183677716879174 0.887961690348642 2.10141551367226 0
1.09011922311038 0.165219072718173 1.19051181804389 0.994308747584 0 0 0.00242130752817925 0.340112681034952 0.1660699788481 1.43002168325932 0
2.54159004078247 1.47075491771102 3.23732706834562 0.978882623836398 0.628228579647839 0 0 0.327983860817581 0.568566690431908 3.24135289744174 0
2.47580283973366 0.80506279412657 2.94598259264603 0.773198442766443 0.870187260909006 0 0 0.119934574041445 0.209551403997466 2.8437565658816 0
0 1.6736652655527 3.20079510938376 0.242922770325094 0 0.87990480940789 0.12292214389344 0.387100844876841 0.086769505192504 1.26621898507368 0
1.89184746379033 2.34621996060014 1.73866289458238 0.431481566745788 0.814700030256063 0 0.105593205097066 0.106988411177164 0.944762983825058 2.59786237084343 0
0.671326051000506 1.15360234864056 1.62544077844359 0.066077513853088 0 0.0922614915762097 0.214832645081994 0.346889516571537 0.0477229953048554 1.12487668385797 0
2.90686334297061 1.07959147542715 4.93360133026727 0.310288733104244 0.133226006058976 0.347900494700298 0.361861317334758 0.0407635091231129 0.336526429825735 3.57426085628613 0
2.22196527058259 3.19454905204475 1.41085964627564 0.743688091170043 0 0 0.0564075473563705 0.0212819678708911 0.461283128010109 3.03777494556025 0
2.04337703227066 2.96445016935468 1.22169455280527 0.617369891144335 0 0 0 0.625266626244411 0.55627054721117 2.77845627550828 0
3.73433461971581 4.8016461788211 0.95673452084884 0.374039139831439 0.859340717317536 0.0152390615548938 0.522996103491584 0.0240885333971897 0.392413096534727 4.37431924812529 0
1.42742414493114 1.81041269190609 0.440322568872944 0.818529973970726 0.341898662270978 0.268746200948954 0.157194180848882 0.344347941982618 0.0156144106685479 2.28433973900689 0
3.8828974692151 1.40059437975287 0.360980784753338 0.643848866457119 0.11421250551939 0 0 0.029255598421344 0.43083883007057 4.10909194760075 0
0.635772257111967 2.84432804211974 1.39425343740731 0.0131444167345762 0 0 0.612148992532187 0.179826831445098 0.570601915940642 1.54139688311795 0
1.94646926876158 3.46046170569025 0.467581144301221 0.693516280502081 0.983949058689177 0 0 0.000192406295986196 0.702498137950897 3.08740643319218 0
1.85173082537949 2.30817258544266 0.279257425805554 0.115551808616146 0.0780593869276345 0.638027707347646 0 0.834847837978231 0.313169075878469 2.02447037326317 0
2.79292524908669 0.574600234394893 0.810230936389416 0.523384985048324 0.582125612534583 0 0 0.399438039588166 0.858650030102581 2.95381621754712 0
0 0.522741633467376 0.966423128265887 0.622631994308904 0.885216292692348 0.457366681890562 0 0.0989838397648717 0.0444214762544125 1.2291333147632 0
0 0.853434330783784 1.99652454676107 0.0622581299394369 0.124089750926942 0 0.801327789838378 0.510450626919897 0.277374959550798 1.44789144007694 0
0 0.0179949016310275 3.78125882241875 0.917861636262387 0 0.0112535925582051 0.0122644128289674 0.696418994106352 0.484680627296998 1.54272653743795 0
1.08663250948302 1.33853184385225 0.253914035856724 0.114704851992428 0 0 0.173883283693225 0.738511019386351 0.462796248495579 1.28097676531956 0
0 3.03671276895329 0.887837888905779 0.330796762602404 0 0.185390449129045 0 0.639370354823768 0.0239447136138736 1.13764030592436 0
1.02906868979335 0.0719934031367302 0.998250867240131 0.808834551600739 0 0.798485167091712 0.00119485906825789 0.788256077561527 0.0943309422025481 1.50838420874424 0
0 1.67841160856187 2.46815968304873 0.169096309458837 0.199385415762663 0 0 0.463276621261845 0.448950549121946 0.932517194131185 0
3.94131184089929 0.870807634200901 2.4298669686541 0.77713558357209 0.696087334305048 0.877417693613097 0.0655208217282976 0.135526359790421 0.115997804229732 4.19715968336637 0
2.76420602202415 3.86295478139073 2.00193334370852 0.0186366213019937 0 0.111987950513139 0 0.474383310880512 0.155781325608225 2.79259418079952 0
3.23136028554291 1.2222464857623 2.38269413821399 0.771481836680323 0 0.643755436874926 0.00893965249019441 0.538861060049385 0.282812844577784 3.59450521291941 0
2.5155679564923 0.72099387831986 0.0229368398431689 0.890999357681722 0.935802523279562 0.214269437361509 0 0.0106031539497114 0.0547751145892765 2.85114955506026 0
0.356699976138771 0.138051351299509 1.58881162200123 0.830167812760919 0 0 0.00686021019102634 0.492664143443108 0.845265742391348 1.36858008297576 0
0 0.793068250641227 2.1972305837553 0.350304312771186 0.215490112779662 0 0 0.282916846431131 0.160715565085411 0.877858577315367 0
2.87970832362771 0.56764787202701 2.49653832055628 0.50291763804853 0 0 0.411333255835188 0.659915558760986 0.531400051666424 3.40548987718005 0
1.56668171007186 1.25030369265005 1.61771660088561 0.540195781039074 0 0.695228160591796 0 0.869218195788562 0.14913482455219 2.14151372457597 0
0.937227681046352 1.77399193914607 1.8020691620186 0.101424188818783 0 0.698484177934006 0.378426628640866 0.771754901856184 0.182862436156583 1.81810628447857 0
1.06589475343935 2.08811429794878 0.667639493942261 0.292573934886605 0 0.793872185284272 0.190736816811835 0.43662595609203 0.00560637039208436 1.71161079131738 0
1.30389570398256 1.19243701733649 0.326729519525543 0.631611699936911 0 0 0 0.558339690091088 0.997829672880471 1.80153766006247 0
0.0106731581036001 1.94684250676073 2.40784434368834 0.348432674305514 0 0 0 0.278249025577679 0.255058872979134 1.00099062584198 0
0.814733021426946 2.11509249755181 0.793823863146827 0.678895490942523 0.693369874032214 0 0.255525919659253 0.243355822528965 0.24645521515049 2.04439080685874 0
1.8258027266711 1.44498410262167 1.729568883311 0.410523520084098 0 0.903377103619277 0 0.202423122245818 0.0149666633655367 2.14640290803179 0
0.0347793884575367 2.02559733646922 2.07709983922541 0.319880520924926 0 0 0 0.0982662464957684 0.261121941264719 0.88508220679998 0
0 0.715021320153028 2.72948921145871 0.97590460209176 0 0.504833951359615 0 0.339180431561545 0.0130691290966661 1.26250712003772 0
1.9168413951993 0.934497074224055 0.196550616063178 0.445721441181377 0 0.531530674314126 0.0836408872159063 0.604817508719862 0.406788928736032 2.16440806263885 0
0.436029638396576 0.040803212672472 0.505245540989563 0.203159869415686 0 0 0.763360262616672 0.766405271366239 0.876998951658607 1.36013416505607 0
0.309889607597142 2.27630639541894 0.999059541849419 0.717860928736627 0 0.361721922410652 0 0.35869829938747 0.327025273562145 1.56806490981562 0
2.12161935749464 0.0920852806884795 1.13594984984957 0.379996733739972 0 0.373392306966707 0.0781891212386864 0.290137803182006 0.339262812863532 2.21788205371627 0
0 1.52521801227704 1.27368479501456 0.775408437475562 0.334207763662562 0.503011913504452 0 0.357898661475716 0.363066313083695 1.49410272366472 0
3.7013738900423 0.653338107280433 1.46633374365047 0.668452294776216 0 0.262135684490204 0.197550814812332 0.376284214202315 0.168018013506962 3.91889610157772 0
2.71017570747063 1.95370383909903 1.38196167163551 0.38894953741692 0.373173952568322 0.0939787738025188 0.572441672405837 0.401885289118076 0.755584240787598 3.32167818964503 0
3.79326910711825 2.13437614962459 2.48461422161199 0.986685908399522 0.451808704761788 0 0 0.518978706234387 0.326254355954006 4.40491430457582 0
0 0.373878028476611 1.46968347299844 0.506751521723345 0 0.906762673985213 0 0.834939331747591 0.0909048508093323 1.2433275065984 0
3.74891151022166 2.39269761252217 0.56753859622404 0.557409151224419 0 0 0 0.990688094403595 0.97422739607282 4.09877590623771 0
0.0106606045737863 0.671801768708974 0.0136814101133496 0.352042287355289 0.439940499374643 0 0.183705848887683 0.164225059145685 0.955136545700952 0.963178305750516 0
1.54683535685763 4.64101960766129 0.528834722004831 0.0863495680969209 0.08604906196706 0 0 0.86830088732078 0.854505248833448 1.80435333713805 0
1.50021584448405 0.602255430538207 2.34047706308775 0.215042371768504 0.814113711938262 0.212197759654373 0.277827112536162 0.163778373249635 0.220345564845118 2.02853928330874 0
0 0.525079847779125 0.154262985102832 0.315861878916621 0 0 0 0.267808156786487 0.122049319790676 0.453071249269616 0
0.267581071704626 3.15599656081758 0.490888312924653 0.445184501353651 0.397009692853317 0.831992375664413 0 0.384260605902426 0.0931366637849705 1.6540215870903 0
3.33017348404974 0.726262024603784 0.412868156796321 0.583420210285112 0 0 0.0983401591988972 0.782433995744213 0.0169436747673899 3.47932581803752 0
1.86317416466773 0.511965146986768 1.93792979884893 0.149348462698981 0.141157813370228 0 0.025854256205577 0.16321236491377 0.762792818248272 1.96805171518697 0
1.42919380799867 0.134628946194425 0.983943523606285 0.029076749458909 0 0.506186125800014 0 0.296675975900143 0.00557358258862073 1.43658761760512 0
3.6946045961231 0.613077790243551 1.51797907799482 0.422598610632122 0 0.0526561727747321 0 0.0788745963945985 0.836145731314823 3.76797239598826 0
0.760309691540897 0.72040251782164 3.99316149996594 0.967299873242155 0 0.466270587872714 0 0.0551313224714249 0.0116628710282979 1.38424323690343 0
0.76315310318023 1.99076872225851 2.90280159376562 0.769291745964438 0 0 0.0101027663396361 0.449620093917474 0.0831777460407466 1.88642269133033 0
2.72856476251036 0.656465870095417 1.55895048938692 0.80937783466652 0.22527768323198 0 0.07826588008092 0.0272404476998388 0.696629165904596 2.98031316947735 0
0.282437747111544 1.12228851020336 0.190072112483904 0.345930660609156 0.445305506931618 0 0 0.184066566712666 0.860581748187542 1.04299769684903 0
2.42029702756554 2.82712968718261 1.65555803012103 0.611305473838001 0 0 0.0770596718784845 0.748550089076161 0.947919566417113 3.13918647049766 0
1.55802892288193 1.68206715979613 2.17146263923496 0.190916328458115 0 0.0967138807754964 0 0.13386978302151 0.753195848623612 1.77159105931614 0
1.19914402370341 2.76524957548827 1.61197313340381 0.598283479455858 0 0.570950101595372 0 0.230753942625597 0.16681693300207 2.07973278674999 0
0.277266078395769 0.853616281645373 0.858120182063431 0.502684272360057 0 0 0 0.566616958938539 0.18912735953927 1.00371636321179 0
1.36164643568918 0.247051277197897 0.801705575315282 0.453249152516946 0.625959277153015 0.642286553280428 0 0.250827854333436 0.252671447901937 1.57895442702364 0
2.93550218106247 4.54463458969258 0.698600473580882 0.768221974372864 0.572967845248058 0 0.166572831049651 0.138194627153093 0.0713485809974372 3.99188482034986 0
3.10595608432777 1.70569395041093 1.60978767438792 0.137085107853636 0.993599390843883 0 0.245233635245472 0.0017055013566192 0.355930712772533 3.33811984384204 0
0 0.431901187403128 2.65953833353706 0.319922738242894 0 0.858942243503407 0 0.102494682185352 0.0141701362256517 0.611747027550981 0
0 0.565971834585071 1.16705588251352 0.17503131669946 0.581375171430409 0 0 0.416695653532563 0.910215676762164 1.09433893904531 0
0 0.728297277120873 1.17358013987541 0.705939517589286 0 0.46825907449238 0.045135936208362 0.221456395462155 0.202356532422479 0.982944522526835 0
0.118210674729198 0.0881052983459085 1.206416123081 0.658447463531047 0 0.397360100178048 0.151605983805633 0.630202334141359 0.318525151334609 1.16421125346964 0
0.0814156082924455 1.14731345325708 0.325320257339627 0.317548765568063 0.255536243552342 0.0152062668930739 0 0.317213450843106 0.563359965372474 0.869461558383443 0
0.000798473134636879 1.66221044957638 0.793713320977986 0.490286806365475 0.258092484436929 0 0 0.497611936123082 0.548534332308918 1.19332169237765 0
1.79190176888369 1.63167323218659 3.04716899991035 0.432752955239266 0 0 0.45861638545685 0.482917645480484 0.655918387696147 2.80131279642254 0
0 4.85822681337595 1.88000214379281 0.921640152577311 0 0.186849371064454 0.0559793356356151 0.860141687327996 0.307825939421186 2.3530943989977 0
0.968376749195158 1.50389969302341 0.387877611909062 0.286735973088071 0.318641548976302 0 0 0.0133860357896938 0.0656606841366738 1.37692340724651 0
0 2.1237323815003 3.84050364978611 0.857084966730326 0.59287387994118 0 0.033983975416456 0.0444930575759436 0.306116124615073 1.75043065479172 0
0.71209941082634 1.43652737722732 0.619763275142759 0.907639570301399 0 0.67778301727958 0 0.46279129688628 0.00242781407000686 1.68522657510779 0
1.16259781736881 0.913913127733395 1.94208525074646 0.854666498722509 0 0 0 0.139501286670566 0.276245743269101 1.71275299083305 0
0.252990650944412 3.64159480901435 1.20325764175504 0.88035303959623 0 0.636384036624804 0 0.855407080147415 0.322831802827463 2.19315007230718 0
0.708828975912184 0.68519731471315 2.17056535370648 0.24109241948463 0 0 0 0.739344694186002 0.798479889053851 1.3503488467651 0
0 1.7995502310805 2.42441121255979 0.64583791885525 0 0 0 0.733606492634863 0.290752294939011 1.46345995568235 0
0 0.209180301055312 0.643285143887624 0.630446086172014 0 0.395834026392549 0.0346238575053039 0.544675152050331 0.399338311045049 0.965695657548878 0
0.420192420016974 2.71783663891256 3.47165939514525 0.894368132809177 0.889475358417258 0.87426771200262 0.0406968502912051 0.0559591144307896 0.00241281193317135 2.30713844326704 0
1.96856858138926 0.809668030589819 0.155204703100026 0.689290583599359 0.900841910392046 0.0837560601066798 0.277129291096591 0.0184991928631813 0.637247463427347 2.37910985911917 0
0 1.54808361968026 0.783488903194666 0.971639571711421 0.908188243163749 0.574108713772148 0 0.00925401144335161 0.119152256295393 1.76571774040346 0
0.283740052487701 0.762395496712998 1.87041330384091 0.437833718722686 0 0.204505127854645 0 0.469667862402275 0.468891015435005 1.15849108497597 0
0.587270288728178 0.962873999029398 1.70769593073055 0.776086951605976 0.813254690496251 0 0.218292004512923 0.149778644002232 0.781910930294544 1.84423688473302 0
1.61619045655243 0.642648253357038 1.99757811916061 0.849083087872714 0.60485377907753 0 0.103559876565952 0.279621889720598 0.224456418538466 2.20939450725406 0
3.15060215909034 3.63478512852453 1.00334800966084 0.442527039675042 0 0.739788695937023 0.257797121820732 0.311121829785407 0.173614576073112 3.7276596782504 0
0.0835062991827726 0.603799736127257 0.251009535975754 0.147368273697793 0.0554947375785559 0.0701444500591606 0.41850840744526 0.150817171808025 0.31965910439833 0.668207751136716 0
2.80551012326032 0.990353702567518 1.86633216124028 0.911895435769111 0 0.956457106163725 0.0144017337314326 0.833115509711206 0.0224642077826833 3.26070107221068 0
0 1.26226560515352 4.16401043650694 0.258896372281015 0 0.0315386180300266 0 0.76188701717183 0.520880514786264 1.23336495603462 0
0 1.87539017898962 0.10742551414296 0.774838337907568 0 0.357710048323497 0 0.681965028168634 0.340015936278852 1.35454058632585 0
0.683159509208053 0.425500804325566 0.715780937112868 0.674698619870469 0.683419473934919 0.660265656653792 0.0819532790299399 0.0163127424900685 0.280514624854691 1.28282285371747 0
0 2.74067989946343 0.22100807633251 0.798505444312468 0 0.469567354302853 0.16800108102907 0.662767814937979 0.378642639232187 1.69965983810404 0
1.0728160943836 0.188710866961628 3.23291357979178 0.979781615547836 0 0 0 0.23810717347078 0.798209361266345 1.6861874164961 0
0.925241767661646 1.2999882332515 0.570941394194961 0.27383560501039 0 0 0.158456832299812 0.019438840681687 0.25280476664193 1.29053330664918 0
1.25436231144704 1.301526050549 0.397526864428073 0.727151760831475 0.778655285714194 0.750679771183059 0.103156458338289 0.213753292929154 0.160503231146996 2.10497319710257 0
1.73268214752898 0.48677785997279 1.49687715480104 0.314016697928309 0.055991921806708 0 0.498594354801811 0.654354872421953 0.329699927242473 2.2607478769769 0
0.954841598402709 0.926261246437207 0.22957748034969 0.0460440111346543 0.855171163100749 0.62594853900373 0 0.131277840721517 0.203228340199047 1.15814770758972 0
2.1716661080718 1.19535686308518 0.80689527047798 0.116844846867025 0.72179720364511 0 0.433725144344917 0.274635932114771 0.410136646125466 2.43367967967752 0
1.95315595949069 1.42412631865591 1.55011422559619 0.507570190355182 0.614615759812295 0 0 0.35336817839719 0.309970486909151 2.42503333323531 0
3.93705891794525 2.84156566602178 2.96110101975501 0.874553113477305 0 0.707815591711551 0.108138107495307 0.0799193442799151 0.0193589527968995 4.57292801065667 0
0.662500587757677 4.42216103430837 2.13297374756075 0.792474565561861 0 0.297145631397143 0 0.546735627576709 0.293529998515248 2.37847793012489 0
4.53598687774502 0.64456591499038 0.507181119173765 0.790204823948443 0.686458705924451 0 0.086708215966501 0.267575819928534 0.329528392292559 4.67981538237628 0
0.59267637017183 1.86568558961153 0.37342864391394 0.115989244775847 0.661609534639865 0.933502991683781 0.44215764988141 0.000392315874795324 0.0613057882243041 1.54158733330664 0
0.303090355359018 1.42093791300431 1.6544056290295 0.327179951127619 0.754673562012613 0 0.52319163955341 0.0966549137589926 0.160199738806114 1.55341902342003 0
3.97375455475412 2.06019410630688 1.20450186962262 0.437364116078243 0.642950717126951 0.92486057523638 0.541275346354672 0.23862812514103 0.0592330228445446 4.43609934799861 0
1.19858844741248 3.35025197826326 0.269796331878752 0.196400040993467 0 0.527238651411608 0.401997265450278 0.682420599507168 0.408001416730393 1.94627771112905 0
0 3.5640597390011 0.180090380134061 0.689454616280273 0.199056531768292 0 0 0.325728114296652 0.106494598789141 1.67841779665682 0
0.468931670533493 1.28881873376667 0.138800555141643 0.576373349875212 0 0.50420742155984 0.270452215971652 0.98251173668541 0.0405308988257007 1.40185838043436 0
2.35996313020587 1.87391060614027 3.61753672361374 0.884234127355739 0.100330132758245 0 0 0.151300049649745 0.208049953216687 2.99288569310321 0
2.81995854433626 1.06785184121691 0.982893643435091 0.251639044843614 0.302811697125435 0 0.0530652920932098 0.509638785446902 0.0251060558948666 2.95528357726773 0
2.23852651077323 0.38763078302145 0.411305426619947 0.303505784831941 0 0.0497166032437235 0.500020007229266 0.950095462379977 0.130770070111761 2.40291175314225 0
1.86025676317513 0.219155728584155 3.54817780200392 0.646486188285053 0.481875737430528 0.160012797452509 0.22045328685683 0.210667277914526 0.141608560455683 2.39847119362733 0
2.12603106535971 1.84957585576922 4.02198091382161 0.722791967215016 0 0 0 0.222023310139775 0.903579133795574 2.74170480579366 0
3.46153843100183 0.360781219089404 0.390546974726021 0.227169518824667 0 0 0.770864660406723 0.33384239836596 0.25509053026326 3.57755254329501 0
1.3981154859066 2.99575321376324 0.977532451041043 0.217549949651584 0 0.244024913292378 0.393608429533965 0.12172799766995 0.251719831950332 2.02825561886236 0
1.3570295330137 0.338711919495836 1.4809474395588 0.999753758544102 0.402299971319735 0.735606902744621 0 0.046992391312198 0.110273810119871 1.66585499672595 0
4.22960410243832 4.27920699352399 1.07672462332994 0.281575493980199 0 0 0 0.460728798992932 0.850790301570669 4.50551898426737 0
0.732206024695188 0.967798644676805 1.80199863668531 0.967688927659765 0.559101790655404 0 0.0108266350115845 0.430097051938542 0.855501872720197 1.93538182963347 0
0.618837282760069 3.43910696730018 1.93208942888305 0.119612254202366 0 0 0.0719118280248587 0.0831336395349354 0.326201431918889 1.15997167157516 0
1.27327492181212 3.44381132163107 2.99271528585814 0.711285126861185 0.713504176354036 0.460967980558053 0 0.0704002866439011 0.353914462295731 2.61002781634034 0
3.22129053249955 1.60670740064234 0.603484044782817 0.966052987845615 0.988566076150164 0 0 0.0112085223814513 0.570281310938299 3.77838759386784 0
0.949689943809062 3.16712545696646 1.80151678062975 0.83140634954907 0 0.0451674598734826 0.145995053341752 0.428127563092858 0.0308548505965975 2.32560982907539 0
1.31821130937897 1.69236761005595 0.402913257945329 0.827684561954811 0.264042664086446 0 0.0458801529785727 0.541388864187365 0.682060574181378 2.14241260155608 0
2.74392154300585 0.489187859231606 0.888148960424587 0.985841751098633 0 0 0.00770553345728286 0.211165405809879 0.210377395385876 2.93394542173814 0
2.40972892055288 2.82525909948163 2.21950700506568 0.812665714416653 0.615868778666481 0 0.00700076151110984 0.199606181935534 0.374414436984807 3.31204724171983 0
4.78745085769333 0.0486159520223737 0.768408902455121 0.524326293030754 0.197465653298423 0.254939010832459 0.359911565985621 0.616805763574725 0.0964337500012167 4.8628463254131 0
2.45585389249027 0.155097752809525 0.613964027259499 0.112861632369459 0 0 0 0.352435003733262 0.280771196587011 2.46747414197528 0
2.50716361869127 0.319970023119822 1.42033107113093 0.161170015111566 0.931138150393963 0 0.646068823550607 0.0205716089790998 0.825756807345897 2.96298469335253 0
1.52615467784926 0.668577736942098 4.03080556541681 0.477666141465306 0 0.644621867919341 0 0.765927268192172 0.12295309496848 2.10121758218122 0
0 0.778486625058576 0.089790954021737 0.998829468153417 0.155577765312046 0 0 0.476227647334975 0.855824228841811 1.06950752236611 0
0.925580385141075 0.013634143397212 3.6400646599941 0.6429336105939 0 0 0 0.827689276775345 0.856693441281095 1.90301405295627 0
2.28210759721696 0.133928066119552 0.746845618821681 0.599479675060138 0.289545733015984 0.969353301683441 0 0.262172256475663 0.0147736524269717 2.34904622970776 0
0.0584917846135795 3.22706071194261 0.928988572442904 0.167183182900771 0.838381779845804 0.309816173743457 0 0.0540324667546667 0.136310439540954 1.29500297083536 0
0.0089000016450882 2.89954879879951 3.92590920999646 0.909583524102345 0 0 0.0556071827573743 0.186724470229819 0.530273717828095 1.86027586792899 0
0.414969173027202 0.182099693920463 4.58817752078176 0.840803189203143 0.754357582889497 0 0.0808720047423792 0.0966656994265835 0.164146286668256 1.40732155045147 0
2.03749346430413 0.45010421029292 1.58546075411141 0.347907520830631 0 0.448932040482759 0 0.135866970056668 0.480246357278346 2.13378688437898 0
0.250564146786928 4.47012163465843 0.98656237567775 0.00111642107367516 0 0.909810181707144 0 0.684907388407737 0.0308063287675062 0.810180665119723 0
3.91066826600581 1.19991607381962 0.657184260664508 0.942694371566176 0 0 0.0454295622099846 0.364625155460089 0.740558078978211 4.20387810218591 0
0.376568545587361 2.87279797531664 3.49345296900719 0.780774945393205 0 0 0.00295772493379179 0.309614274417982 0.296287215314806 1.86978451784224 0
0.192922008689493 0.758155843708664 0.867256679572165 0.300666245399043 0.886163575807586 0.0684528674464673 0.637967883956531 0.0847614913452327 0.381470895453423 1.36439196927392 0
0.736119732027873 0.050008132820949 1.80399885168299 0.629067719448358 0.221820725593716 0 0.129759930294084 0.58879966468889 0.425957812694833 1.48335336306215 0
0.940830812323838 3.85028742533177 3.50195758230984 0.930439220741391 0.433741511078551 0 0.0674422343186433 0.0333114290511738 0.96648621908389 2.69196781177673 0
1.08333112439141 1.63292793277651 0.106851164717227 0.343510591425002 0 0.688636628212407 0.106367769619379 0.729059674311429 0.0419373639157319 1.60323596313167 0
2.01899122120813 0.239303196780384 0.731614565942436 0.450866787694395 0 0.427601753501221 0 0.0534241548739374 0.446148614572077 2.07654312190215 0
0.327090125530958 0.686308501521125 1.06387782562524 0.189359251176938 0.00338533148169518 0.530642322497442 0.416898106220492 0.060608002596753 0.368881834712505 1.18231526749959 0
0.211563654709607 2.14461212349124 4.2827543662861 0.862458005547524 0 0 0 0.173259367002174 0.498713205568492 1.65897226570132 0
0.80578769557178 1.04396381415427 1.88729369314387 0.564128462923691 0 0.633702230406925 0.182080170394314 0.269046125235036 0.0960686806673384 1.61739603934653 0
0 0.690857280045748 2.36179083888419 0.524193290388212 0 0 0 0.197873414726928 0.812640919350088 1.10090044307522 0
0 2.71429495234042 2.75609165243804 0.919215089641511 0.247278692899272 0 0.0481835506153312 0.579933020419156 0.107104702154174 1.97309851899371 0
2.54574088938534 0.92021640506573 2.4040839727968 0.554073456907645 0 0.224974879762158 0 0.939748537028208 0.562121713404652 2.91461527331256 0
4.80786254513077 1.90682624699548 1.42619871301576 0.539477452170104 0 0.143854325404391 0 0.499456400051713 0.350480115014127 5.02940415955461 0
3.13818587805144 2.92109202523716 1.7929455251433 0.741711813956499 0 0 0.156431470008873 0.0617457833141088 0.368920767214149 3.79693314443026 0
1.36958350939676 3.176379295066 0.603297668043524 0.0970688103698194 0 0 0.296243958719339 0.670495937112719 0.821801292011514 1.75928824533605 0
0.576498250942677 1.00892251031473 0.337777361506596 0.182538341963664 0 0 0.135886532722835 0.917506246594712 0.514079312793911 0.983818401631462 0
2.14361286791973 2.93906485894695 0.676357470219955 0.783075528452173 0 0 0.174976815545899 0.0365274990908802 0.324082049308345 2.96665751495537 0
0.0435549854300916 0.858688018284738 1.6644096118398 0.825006938539445 0 0 0 0.507229408249259 0.770177633501589 1.38136667039484 0
0 2.40790680167265 2.00928731821477 0.982632707804441 0.0564764770679176 0.968225035583601 0.00349150669408516 0.0284888143791019 0.0261821981663913 1.59123258480891 0
0.938293754355982 0.489988575223833 1.33540869690478 0.699779738206416 0.0186192872934043 0.368400599807501 0 0.6062051595216 0.0898774760667578 1.50066116477355 0
3.94031971809454 0.380570605862886 0.400724364677444 0.817191295791417 0 0.38751334301196 0 0.654421915998682 0.480166560306057 4.03401949259963 0
2.10234414134175 0.686408685520291 1.91348735895008 0.931963135255501 0 0.266307076904923 0 0.68931576772593 0.701447229078901 2.61225348498895 0
1.7185287468601 0.767739259172231 1.27707329951227 0.859759786166251 0.135995586169884 0 0.0952699135213307 0.727578714158009 0.392802579328418 2.2860480272491 0
0.646425913786516 0.503874218091369 0.176674919668585 0.216260583139956 0.124959504697472 0 0 0.057098241415581 0.15549721266143 0.810288615188287 0
0 4.33025823207572 1.0690031920094 0.65256278635934 0.413423492806032 0.0808158037252724 0.0509738837157194 0.333574893674921 0.811026297304027 1.99509050110202 0
3.25464196037501 0.653558040736243 1.67741183540784 0.941517022904009 0 0 0 0.356396320974454 0.452908554812893 3.48451611469205 0
0.216161716263741 1.05881672631949 2.23063297453336 0.195195545908064 0.387478070566431 0 0.542453632777643 0.485567953593208 0.487087617162615 1.6128831121174 0
1.1689032362774 0.335264754481614 0.111900414107367 0.100752603961155 0.154997071716934 0.154452835209668 0.304540846389314 0.328772966034236 0.658707399476211 1.28859224499926 0
0 1.77694626152515 0.774788304697722 0.165500753559172 0.676259621744975 0.933488984359428 0 0.312105031444141 0.055362052830533 1.20338956656065 0
0 0.321982684079558 2.27523299772292 0.517369722481817 0 0 0 0.655973609769717 0.634305055486038 1.21926863301027 0
0.0216928198933601 0.404021365800872 1.22558517660946 0.740845508640632 0.871034490410239 0.439588219393045 0.000650756364221072 0.0357960059477057 0.229119206027202 1.17678695844933 0
1.04157431982458 0.968261792557314 0.317570735933259 0.375856356462464 0 0 0 0.226667368318886 0.897545200772583 1.35409771306532 0
2.55751340184361 0.593138826079667 0.233168266015127 0.810582999372855 0.724748917622492 0 0.179895111776491 0.270419114795126 0.590674115112051 2.81710754121582 0
3.8227767245844 4.31035234243609 0.0650348537601531 0.190026363125071 0.937388246646151 0 0 0.0285103723724379 0.369444371433929 4.08318028715192 0
4.70359620521776 2.43945097108372 3.79102781414986 0.0373027767054737 0.842265861807391 0 0.290834336988443 0.137641080467951 0.173284771852195 4.95717312572217 0
1.68567575607449 3.22976102819666 3.57345135416836 0.937470713863149 0.886301290476695 0 0 0.0780169051815622 0.613706998294219 3.1005551334058 0
0 1.70621889759786 1.00342347659171 0.764131752541289 0.893887464888394 0 0.0782824279277716 0.0744327130888471 0.936372779775411 1.7344893801614 0
0 1.31096286373213 0.429401021683589 0.58026191429235 0 0 0.385000785083459 0.214011534582824 0.950894594192505 1.2641509488235 0
0 2.82318824715912 1.67873363709077 0.0368736973032355 0.88940068311058 0.642221470363438 0 0.02974440444193 0.270884163754835 1.01944775973955 0
0.409852864220738 0.660013888496906 1.70027956552804 0.506152337649837 0 0 0.396311104201464 0.921210512286052 0.91967400838621 1.82207682458557 0
2.02684910036623 2.83285679365508 0.144934277515858 0.368432268267497 0.0160921742208302 0 0.462994743982212 0.364830495380014 0.0591621552594006 2.48121107242539 0
4.46737733320333 0.40135287004523 4.55375789897516 0.642212072620168 0.714534887345508 0.920907211257145 0 0.0823472562791563 0.0355811167313989 4.54887289843276 0
0.670755250845104 2.99123843945563 2.17610406316817 0.966840442502871 0 0 0 0.660511199384928 0.681003701640293 2.30070540695154 0
1.61560142785311 1.86844437243417 0.796775039052591 0.0434450337197632 0 0 0.273052450139055 0.5332452126313 0.575535477139056 1.83975221951543 0
0.324958791490644 3.93864503945224 4.88659677794203 0.884227454196662 0 0.790474741486832 0 0.891958523308858 0.0615454464479295 2.54776427364675 0
0.24131030892022 1.82769298087806 1.21523636439815 0.0506523048970848 0 0 0.479081219938863 0.211831871187314 0.586936961393803 1.2333638553006 0
0.837134606670588 0.901933758985251 1.93401549383998 0.190764956641942 0.803685257211328 0.965712223434821 0.250699167273628 0.182850471654801 0.00108176180195146 1.64575023469166 0
1.07718543428928 2.97352116787806 3.17429947759956 0.418347083730623 0.341541822534055 0.35130845522508 0 0.434573698459292 0.417143837542671 2.05918195636319 0
4.65597580885515 0.889011501101777 0.711570326238871 0.996390338521451 0.844892529305071 0.596740642795339 0 0.114815663356052 0.355556291071297 4.88075901511121 0
1.81193981785327 1.33868679776788 1.18453973438591 0.479807693045586 0.300267440499738 0 0 0.417160216259145 0.199825450312346 2.21002978116805 0
1.15252388454974 2.54589527263306 1.61120717786252 0.394752455875278 0.0791431677062064 0 0 0.856202714220075 0.742020003730431 1.93808050736778 0
0.683475596830249 0.895965073723346 0.294779972406104 0.859980011358857 0 0.204973860178143 0 0.737860125256702 0.463114395016194 1.43563269276078 0
1.79898613411933 1.7749430835247 0.238141328562051 0.936258936300874 0 0 0 0.0528750065714121 0.91461428324692 2.47380407592096 0
1.0691810999997 0.411417779279873 0.612151841400191 0.63099090475589 0 0 0 0.235049044247717 0.815255039837211 1.37565948146968 0
0.10810409928672 0.788021101383492 0.0758685630280524 0.128454371588305 0 0 0.577143461898436 0.874568698462099 0.493348822463304 0.643945599888116 0
0 0.838112866040319 3.7615229759831 0.742365759098902 0.487207780359313 0 0.22558157138578 0.147859513891149 0.567260260460898 1.64881469888409 0
3.89792303321883 1.75389751209877 3.19428367074579 0.653667568229139 0.828045915812254 0.841194361215457 0.231626092769064 0.0214658512504309 0.138389939473812 4.41618949493594 0
0.864362531108782 3.63220187136903 0.595162741607055 0.77568614250049 0 0.06817577034235 0 0.767048500478268 0.66134630881421 2.2415724700294 0
2.56570097873919 0.243265151279047 2.35970994736999 0.529460253193974 0 0 0 0.906842277618125 0.16618807753548 2.76936832956918 0
0.403840340208262 1.05363014992326 0.0839166520163417 0.843545280629769 0.344505402958021 0 0 0.58734667708197 0.383172260364518 1.3401495092758 0
0.586611313279718 2.1558676189743 2.44132798165083 0.409426267258823 0 0 0.116299889308212 0.446760783204809 0.29422983690165 1.58321781742933 0
1.64899536408484 0.113138358108699 1.22425697697327 0.293761301785707 0 0.79723563650623 0 0.731768338941038 0.0457792754630679 1.77754864518241 0
1.08391825295985 0.242503907997161 1.5217787171714 0.649586575338617 0 0 0 0.464930759044364 0.779661215143278 1.56136529156413 0
1.15752440597862 4.29001479409635 3.66443899646401 0.201244520721957 0.603705517714843 0.226601754548028 0.70894413621364 0.158450210820485 0.0182407410136647 2.69484180991147 0
1.8169388116803 2.3941168107558 1.62659075390548 0.996973216067999 0 0.860909287817776 0 0.0262293762061745 0.109131586660304 2.70744035209484 0
0.206896930001676 4.43638230441138 0.321347031975165 0.379133582115173 0.148867862764746 0.253739565610886 0.000236002157187887 0.507843628603768 0.324691132670463 1.54719424168325 0
0.164448216091841 0.932496975176036 1.82655133213848 0.549114629393443 0.825672947568819 0 0 0.0479024286838726 0.612447611056268 1.32498866205022 0
1.17210685741156 0.765473117353395 0.688216837355867 0.727757492335513 0.464518639957532 0 0.0890683806794806 0.511629274466933 0.0972581626847386 1.75865117235633 0
0.251095070969313 3.85978472768329 0.248961250297725 0.557908450718969 0.519158487208188 0.787897036178038 0.128598389611552 0.183372299397314 0.200403706324564 1.98856456849058 0
0.43867508508265 2.21688423561864 0.224611156620085 0.165760998614132 0.245673826662824 0.998325274093077 0.483532187554451 0.654210896004116 0.000768116277386954 1.61598306823723 0
0 1.74693685956299 1.26160249742679 0.258026856929064 0.320992331719026 0.467542144237086 0.49141593908305 0.504880988164976 0.286915663200287 1.51386388405238 0
2.80957786832005 0.603692460805178 0.2085509034805 0.0640799028333276 0 0 0 0.37139584007673 0.913503774441779 2.82419520171089 0
0.489835347048938 0.551744545111433 0.704761083470657 0.201092041563243 0 0 0.2223132744928 0.370310497237369 0.0398681533988565 0.875692486683092 0
0.634691119426861 0.0810484930407256 0.61492319079116 0.0537952720187604 0.119093482615426 0.966959280194715 0 0.854747065517003 0.000580799180151234 1.01672087113303 0
0 0.556949230376631 1.89771343837492 0.58506646216847 0.432992056710646 0.253958550747484 0.131095470847328 0.315494467414366 0.247383434494207 1.23962049781209 0
1.05426974315196 1.80671829497442 0.418441729620099 0.695075751049444 0.178222926333547 0 0 0.470858968310738 0.00649157981388271 1.84992402699039 0
0.201093935407698 2.95438852440566 2.41709201037884 0.0663720553275198 0 0 0.846024559994411 0.280564378481358 0.175959188025445 1.68765681612041 0
1.87745394883677 0.0862322184257209 1.61475138971582 0.141851634485647 0 0 0.367974705551618 0.179123617708683 0.781851859530434 2.28895082084378 0
2.53431261051446 2.62527544540353 1.17308867233805 0.218039761763066 0.689997190376744 0 0 0.210121266564423 0.357256995979697 2.81409702038866 0
3.98401246755384 0.585846961475909 0.141365678980947 0.162100920220837 0.365620652446523 0.981823342619464 0.283969828629748 0.356732753232843 0.0159432130154688 4.0327052545916 0
1.21484180097468 2.11995181511156 0.209115989040583 0.75642918702215 0 0 0.114042270628291 0.0709076714701951 0.901890703709796 2.03058462791132 0
1.91310562286526 0.370524880243465 0.174320317804813 0.600892850663513 0 0 0.0818772196666074 0.725237903883681 0.956028167624027 2.06677332523697 0
0.920314493123442 0.920623633544892 1.60630049696192 0.126182631822303 0 0 0 0.697672929614782 0.726434745127335 1.23766460100721 0
0.743620492983609 0.0122278090566397 0.90842884988524 0.181106322910637 0.573297627968714 0 0 0.081768615616231 0.467807666165754 0.866356497502142 0
2.31019198265858 4.75336131989025 1.93846137681976 0.957378766266629 0 0 0 0.170547237852588 0.298633696045727 3.60067696915347 0
0.658640153938904 1.958347419044 0.413653711089864 0.0831275114323944 0 0.52083552419208 0 0.41737730265595 0.373930938206785 0.968606548061272 0
0 1.57340989075601 0.661397662945092 0.191074894741178 0 0 0 0.00310590816661716 0.574191194726154 0.583924157491556 0
0.57096789823845 2.3030934354756 3.55085378885269 0.359162711771205 0 0 0 0.824232549173757 0.615177769912407 1.66686038756953 0
4.94650725042447 0.627546968171373 0.829382404219359 0.294476630166173 0.312064311467111 0 0 0.565812676606291 0.474587184842676 4.99252515478338 0
0 0.988377962028608 2.78491734433919 0.214150183834136 0 0.38515213993378 0.461803086573524 0.332000543130562 0.445331993015335 1.58345032136701 0
2.71522826142609 0.415572891477495 0.858400535769761 0.05891915387474 0 0 0.830396321928935 0.910904064774513 0.855014530709013 3.05422587468884 0
1.98636725405231 0.0218966035172343 3.04267170652747 0.462088243570179 0.817449349910021 0.408826391445473 0 0.00121413168709589 0.493281236582462 1.99591976576457 0
2.20220475224778 0.611218648031354 1.19507432496175 0.19140253146179 0 0 0.613385911097977 0.919574221596122 0.182162250392139 2.5861944310484 0
2.42123419395648 0.326626105234027 1.47405173908919 0.920244970591739 0 0 0.0784257466680018 0.45110226329416 0.602080300915986 2.69628328280819 0
0.075632902327925 0.965796781238168 0.350458043627441 0.592440493637696 0 0.75892234640196 0 0.124265684047714 0.00863238895395213 0.868818170691684 0
1.55140679888427 0.459073063684627 3.61652417760342 0.0146063552238047 0.469446252798662 0.147565864957869 0.372471273829038 0.281238221873554 0.398746162094524 2.28847998068253 0
0 2.66682927589864 1.56399429682642 0.261756594059989 0.563335341867059 0.288538642926142 0.616694799804606 0.392772704862675 0.0831387119915302 1.68474321179223 0
3.81091902381741 1.81543054524809 1.53606387414038 0.242344268364832 0.0243502897210419 0 0.0801410414111602 0.309532574153063 0.738922697026283 3.96958035040137 0
0.12124131177552 0.194704189896584 2.56346630165353 0.998661279212684 0 0 0 0.851685994071886 0.423495302675292 1.53201827082813 0
0.918693400919437 1.87736274325289 0.26615920336917 0.352587799774483 0.728929625358433 0.860124228987843 0.199430611776671 0.0638755066794852 0.0309101965891501 1.78157311126433 0
0.303447041660547 1.61953046638519 0.591396918753162 0.534486995777115 0 0.966912115458399 0 0.641996859572828 0.0322034249249454 1.3906064692013 0
0 0.415346765192226 1.11715287319385 0.0188312558457255 0 0.586980177089572 0.704294886207093 0.81981758447364 0.0960477109969858 1.24363357515561 0
0 3.45139578101225 0.64936933410354 0.747799986973405 0 0.810192075558007 0 0.91578088933602 0.164623449914762 1.90989562342045 0
0.128236145013943 0.470705343643203 1.39227863773704 0.437227752525359 0.349208778003231 0.299967959523201 0 0.108468515882793 0.0852874707831313 0.820495268509066 0
0.873843048233539 0.725850095972419 2.48673483822495 0.92269179597497 0 0.92264371458441 0 0.712773852515966 0.0386752288661509 1.88800059128946 0
0.897882422897965 0.361906299367547 0.975020012119785 0.462328981840983 0 0.768452648771927 0.211001046214388 0.0792745254002512 0.150963070418068 1.28905206440558 0
1.50647561624646 1.87362246681005 0.442501209909096 0.636833594413474 0.624846764374524 0 0 0.0864135383989606 0.275126016698778 2.24880999057376 0
0 0.507647551130503 2.5629112161696 0.392590293195099 0 0.585772047517821 0.31550690100215 0.720747050829232 0.132182098901628 1.47086577972437 0
2.4168854446616 1.95082288468257 3.67355596646667 0.078557978849858 0 0 0 0.586826382903382 0.273846280993894 2.50820436957494 0
2.77954681590199 3.72599816136062 0.0850307522341609 0.362359582446516 0 0.273013727506623 0 0.888600847683847 0.248372212075117 3.21360652434961 0
2.08282698970288 0.670357706956565 0.890124852536246 0.879275191575289 0.113605648046359 0 0.081607285349842 0.522962573898896 0.30001369304955 2.45031553977896 0
0 1.62985203834251 0.435948505066335 0.714165867073461 0.417686640052125 0 0 0.240002310374594 0.885976010002196 1.37518053386406 0
2.95111493952572 2.55382998590358 0.11005766550079 0.969836299074814 0 0 0 0.548150077927858 0.0315926542971283 3.63664433231305 0
0.988937455695122 0.574604707071558 0.979725850978866 0.304680553032085 0 0 0 0.458112735534087 0.988412714796141 1.37424048102847 0
1.00519621511921 0.903869278728962 1.43822296056896 0.272117484360933 0.0298373477999121 0.982248352374881 0 0.273505604370198 0.00647143242222603 1.31046612457395 0
0.318436195841059 1.22732966346666 0.776996752247214 0.553831084165722 0 0.510316648520529 0.229471414892021 0.617263049120083 0.0334470236683531 1.36073729840386 0
4.70259978901595 1.84215866751038 0.0542276110500097 0.109152413439006 0 0 0 0.417958308011293 0.68872296041809 4.74510380117069 0
0 4.7139088192489 0.826342476764694 0.192968200193718 0.170095385517925 0 0.774980968027083 0.218088902185484 0.134556886274368 1.33695090201551 0
0.868487907573581 1.56043223850429 3.11805519741029 0.397097607143223 0.830386704299599 0.743851518491283 0 0.0131281555053338 0.252525700981685 1.64763029081737 0
2.81761006917804 0.839603623142466 0.600163532420993 0.304738126462325 0.0349808786995709 0 0 0.172807271007586 0.924716069363058 2.91206756573446 0
1.11619553947821 0.687909415457398 0.553546964423731 0.756707968888804 0 0 0.170107495845159 0.373595615848899 0.0956784144509584 1.57687884788376 0
1.60588755644858 3.29864611150697 2.16405686805956 0.828802783042193 0 0.0734785932581872 0 0.185202390654013 0.520325106384687 2.68415075782121 0
0.922715542139485 1.15004791878164 0.605471237562597 0.181961523601785 0.0377581033390015 0 0.0577006613944024 0.559932482923492 0.89445425150916 1.29722023823585 0
3.47054947633296 2.83269584155641 0.257842865306884 0.144621549872681 0.980912296334282 0 0.465299389804363 0.00789486632067398 0.0305279714521021 3.65676338028115 0
0 1.62650166358799 0.497063412796706 0.871018204139546 0.336883433395997 0 0 0.388977549712924 0.221693907631561 1.4273184846729 0
0.45541285444051 2.00301639153622 0.4777896348387 0.588486050954089 0 0.154498245334253 0 0.5076620769687 0.538146303213421 1.44185646790573 0
1.47838229779154 2.37501131370664 0.101890419609845 0.360521716764197 0 0.704616121016443 0 0.836040538270026 0.0363599843458086 1.9935414506799 0
1.97388766589575 2.88166197412647 0.313667360460386 0.0220344832632691 0 0 0 0.537779981736094 0.351638180902228 2.0066496172414 0
0 0.192672382108867 3.73791875317693 0.764870101120323 0.698756827739999 0.460841650376096 0 0.065677238354118 0.191678546720058 1.0704709037256 0
1.13746785954572 0.355584591627121 0.107816126197577 0.808613018831238 0 0.589825214119628 0.136457491894424 0.194416289683431 0.0272656404076382 1.39387272563758 0
3.77887461241335 3.29902211786248 1.93117372691631 0.915387827670202 0.768017290625721 0.498136578127742 0 0.142256640224539 0.0502427451011623 4.58737210149461 0
1.17559296451509 0.591228265548125 3.53047620505095 0.47313156328164 0 0 0 0.572862935718149 0.109881728421897 1.69615954129583 0
0.664819643367082 0.960872584488243 3.28370468690991 0.766619082307443 0.241862474475056 0 0 0.344921809085975 0.994756001513451 1.81146547409262 0
0.768929980462417 2.97361769713461 0.592799797188491 0.432056263554841 0 0 0.156478291628722 0.605181362247095 0.0416587335057557 1.65866673434018 0
1.46826991345733 2.27117872051895 1.69804418110289 0.328526412369683 0 0.515207987045869 0.0101370043899143 0.39360179216601 0.396266265724989 1.96636297185684 0
0.806338278343901 1.76789814326912 1.34430314879864 0.775816316017881 0 0.3123538417276 0 0.684812877094373 0.614219297308028 1.90910476025801 0
0 0.626873078523204 1.42287859832868 0.47636056621559 0 0 0.13332698818708 0.814829551614821 0.109063977142796 1.04809846680387 0
0.0882746817078441 0.702929116319865 0.955283254152164 0.968244694638997 0.715199062135071 0.900141929276287 0 0.248251418104132 0.0974412230770638 1.48317489691738 0
3.28551278822124 1.79420567932539 0.871920136502013 0.904172128997743 0 0.320089170243591 0 0.21780433668755 0.0951125154242759 3.73481334984748 0
0.347912394441664 1.85721014114097 2.951967027504 0.969835987314582 0 0 0 0.856027476256713 0.90147620299831 2.13003785343068 0
0 1.58951285947114 0.100837980862707 0.301858451915905 0.698146236361936 0.266783392522484 0.365826616725274 0.283637150117742 0.173156455254885 1.27490970419171 0
0 0.0564070381224155 0.716886791866273 0.037406065268442 0 0.395808169385418 0 0.578152607195079 0.233675915639961 0.634762890673629 0
1.70146280620247 2.23885449697264 0.470497262431309 0.953795878682285 0 0.316272914642468 0.0118117443888138 0.9368190926034 0.137842211828093 2.62483148190229 0
0.901967456331477 0.254986374638975 0.186765551567078 0.951451177708804 0 0 0.0398537345343474 0.554617504356429 0.870062524918467 1.28982355207816 0
1.96680781058967 1.07051935326308 2.67480837972835 0.451546569354832 0 0 0.546804402249348 0.793593398062512 0.467463958309963 2.87918841597502 0
0 2.59407319128513 1.83369039511308 0.64862835756503 0.332726026885211 0.664138635853306 0.165022089583883 0.642562682903574 0.0686070539274539 1.89441831540093 0
0.233248767443001 0.668082797899842 1.25690035801381 0.79742102813907 0.31580852274783 0.860193538945168 0.0940253836544979 0.0230915164812808 0.00888705279538515 1.11444577025836 0
1.22695946600288 0.0221357010304928 0.458653735928237 0.491743915015832 0 0 0.280137112375048 0.699207484023646 0.561720788944513 1.48755889108557 0
1.35714198788628 0.714907529298216 3.52413487434387 0.30760590499267 0 0.346419522771612 0.30243317652303 0.495151914190501 0.63209932272279 2.29583471982516 0
0.540788308251649 1.90207771351561 4.58077913848683 0.962455378845334 0 0 0 0.138298556907102 0.601548964390531 1.82083001420447 0
0.934405295178294 3.45763670862652 1.33038860186934 0.565588317345828 0.453777997987345 0.602557362290099 0.12919186509445 0.487273550541565 0.113571234942531 2.31628931061095 0
2.89392120111734 2.56150090252049 1.44168854039162 0.513665756909177 0 0 0.299944691622809 0.104376505827531 0.148953211726621 3.41805786815066 0
0 0.511228618677706 1.21274356357753 0.914293452166021 0.0428329498972744 0.65336168371141 0.0292359041220631 0.675084775348193 0.23208847692771 1.33660020459112 0
3.073600261705 0.762205961626023 1.72934356378391 0.30190834752284 0 0 0.49155931257443 0.629364224150777 0.90142084681429 3.50223086929975 0
0 1.27418687287718 0.894673021277413 0.395450376207009 0 0.971119132358581 0.475219942703454 0.625616471050307 0.0189285475845676 1.45402808050883 0
0.0944090597331524 2.24118260666728 2.32211257098243 0.829161010682583 0 0 0.0600709866538999 0.0137442226987332 0.692638324107975 1.51348048434581 0
1.48857603315264 0.706985021941364 0.932626731693745 0.546894717263058 0 0 0 0.474709559464827 0.421912595164031 1.80079459652225 0
0.910466324537992 0.324328403687105 1.71559032378718 0.442236751783639 0.340633492451161 0.993566717021167 0 0.600690704937688 0.00350797909301623 1.49976657476733 0
1.53702279785648 2.09965229034424 0.685355286579579 0.566432087449357 0.115485416725278 0.41206242563203 0 0.111137667156625 0.322745945713346 2.1428596693454 0
0.248140941141173 3.4558801795356 2.86573480814695 0.0707377060316503 0.35263510607183 0 0.180955546694145 0.415250959876883 0.338601211551577 1.22377179422899 0
0 0.0533595019951463 4.63256103801541 0.506235569948331 0 0.997313891304657 0.468860488159253 0.277285799616948 2.82164452060406e-06 1.69525523582817 0
3.94038735423237 0.209052570862696 2.75161294499412 0.436782135162503 0 0 0 0.736528354696929 0.352658765856177 4.02303269766479 0
0.788492480758578 3.47397544048727 1.60178003157489 0.853949913289398 0 0 0 0.178478008136153 0.618076329119503 2.20420382518147 0
1.09424320189282 1.72401892626658 1.1292510763742 0.468229941092432 0.0177169020753354 0 0 0.592890477471273 0.564906044630334 1.72522762885695 0
4.51773936161771 1.45356945251115 2.03347802278586 0.668194181052968 0.784968791529536 0.175390051910654 0.320823013467884 0.140124377094075 0.493533964255962 4.9158220304816 0
0.64466692134738 1.58080373774283 0.155711021041498 0.0178143526427448 0.106765447882935 0 0.367326135014547 0.694819537996405 0.113926637684926 0.777232570056315 0
0 2.50240930635482 2.62858243379742 0.698526432970539 0 0 0 0.355027115205303 0.522606018697843 1.54461576032784 0
0.267847771989182 0.901272560469806 0.442676404491067 0.0843303832225501 0 0 0 0.127797435969114 0.360361284576356 0.493984613323907 0
1.84986301511526 2.57790370518342 3.07833558763377 0.701423804508522 0 0 0.160542137003197 0.652689818991348 0.207352763973176 2.85591426436998 0
0.273454535054043 0.925734804943204 2.20759002259001 0.938293184852227 0.138766072923318 0.426567075075582 0 0.48208902377953 0.216629724126619 1.55397580793701 0
3.14862339524552 2.29873142554425 1.85675975843333 0.0372045997064561 0.126825629035011 0 0 0.135007381050628 0.725383847719058 3.17790033613871 0
0.20013172714971 2.43597936839797 0.44869540957734 0.0497537704650313 0.365412984974682 0.322661071782932 0.122806716330938 0.462718407454324 0.161281610326542 0.950746356118831 0
0.0338734129909426 2.88220979273319 4.67625578748994 0.462569836294279 0 0 0 0.110599643317983 0.525198040995747 1.29866100595844 0
1.85978277586401 0.248918813187629 1.47669068537652 0.248978000599891 0.558205692563206 0.264863877091557 0 0.0727447487955571 0.00528968631948401 1.91614768878556 0
0.571795444469899 0.786870639771223 2.58532140497118 0.13891496299766 0.0827660863287747 0 0.094746702988852 0.875594817678273 0.851966410176829 1.44847605428617 0
0.651743678143248 0.805874628014863 1.48660803260282 0.620337635278702 0.853484557941556 0 0.163146718195587 0.027069283354982 0.611778719583526 1.60030199338292 0
1.00357656250708 1.49674051161855 0.876707787392661 0.230737280100584 0.848406450590119 0.311288897879422 0 0.0903232179600972 0.00949663481434915 1.53685398075949 0
1.38639190420508 0.419964508153498 2.4506239304319 0.926185107789934 0.849162645172328 0.593830147059634 0.032132145406449 0.0481037894967846 0.269887727559931 1.8878151185043 0
0 0.501764873508364 1.18613285664469 0.224057113518938 0 0.994371647248045 0 0.290158007992432 0.00558507915665263 0.715437729852373 0
0 4.74972565774806 2.29534527403302 0.236302119214088 0 0 0.628639126146513 0.397413416998461 0.644977605203167 1.87090760862674 0
0.0674214782193303 2.07034045597538 1.93473753612489 0.96213393076323 0.667236562818289 0 0 0.0697208185045929 0.313830224564299 1.83938954296445 0
2.11641232925467 0.332590598380193 0.314164495095611 0.481016842881218 0.162857760442421 0 0 0.80527891043304 0.616695616161451 2.23027398878239 0
0.902148388558999 2.22209547832608 1.05953218997456 0.92379979393445 0.387855234788731 0.680403751553968 0 0.0252549074278043 0.134114769410947 2.10853002193924 0
3.58894177991897 0.0297493422403932 3.23434694111347 0.295741942478344 0 0 0.582136338102354 0.000205909600481391 0.836490708170459 4.15794196586362 0
2.84009225852787 0.704180728876963 2.15387922059745 0.481077129254118 0 0 0.0968892880041697 0.511179243447259 0.257078767986968 3.08446676001788 0
1.91453767707571 0.339208920486271 1.51152251055464 0.0604684595018625 0 0.587300097802654 0 0.909613677533343 0.282090596008474 1.95734536042219 0
2.43884982727468 0.371429744176567 0.203212418127805 0.654692360432819 0.421656072372571 0.761532221920788 0 0.29767107209023 0.0984516043411454 2.56520037959636 0
0.66349912318401 0.466407171450555 0.204612093744799 0.217799852602184 0 0.232093024533242 0 0.281189555767924 0.386242657312889 0.846348444286062 0
0 0.324869551695883 1.43955489504151 0.590849948814139 0 0 0.0651972871600169 0.230665638577193 0.799502907088026 1.0958822124905 0
0.0680102866608649 1.44597878213972 1.1573024536483 0.593130457215011 0 0.295545317931101 0 0.703682760475203 0.154458584444842 1.26589627600639 0
0.326448262901977 1.44319317489862 0.988547505112365 0.64364874525927 0.873673350550234 0 0 0.0570841002021626 0.682112894719467 1.62106815060322 0
1.25022012554109 1.22867032652721 0.437888975255191 0.00142332166433334 0 0 0 0.946097589563578 0.933607902145013 1.25308862286466 0
0.358259583823383 1.93776892614551 0.484538803109899 0.722647315589711 0 0.945244061294943 0 0.234764941502362 0.0189693613202169 1.46718776269768 0
0 1.49355119094253 1.96221642196178 0.209652534686029 0 0 0.211923283222193 0.949326726142317 0.464128682389855 1.22363471164693 0
0.977077222894877 0.324149366933852 2.06470117531717 0.3664453655947 0 0.369867973960936 0 0.493458006531 0.114381662554408 1.33518761322091 0
3.21266458090395 1.49681792850606 0.753946167649701 0.094795145560056 0.884407747071236 0.721892303787172 0 0.0728743208731685 0.227340165235652 3.27321646852321 0
1.32649839064106 0.58871695981361 0.640521974535659 0.41694185975939 0.0580458559561521 0 0 0.36291128920602 0.0627715843729675 1.53693129576255 0
0.653614406939596 0.908321948256344 0.073822278296575 0.863512812880799 0 0 0 0.527729711029679 0.658540219534189 1.29826839681326 0
1.8010498075746 0.793094376800582 2.98456040443853 0.100416638888419 0.190845103003085 0.0193906968925148 0 0.595882719638627 0.96168697647257 1.95002517795298 0
0 2.78188747074455 1.55929432436824 0.601937466533855 0.802934454288334 0.95060628792271 0.0320596406788264 0.158870000801927 0.0470067816139804 1.86719289150066 0
0.686940874205902 1.8676106100902 0.776404900709167 0.363082621246576 0.114704073639587 0.32034729141742 0 0.179602024107935 0.0866922703925387 1.31221064251997 0
0.952779713552445 1.86689261812717 2.55365890078247 0.379772279644385 0 0 0 0.286179419374093 0.481801023939624 1.56793505022212 0
0 0.392037177691236 0.238318735500798 0.395332952262834 0 0 0 0.991817018250003 0.0998996195849031 0.58843743318495 0
0.972296346910298 0.248099892400205 3.78931050188839 0.2167562127579 0 0.492483992362395 0.180499643848406 0.129367874236777 0.347618431545722 1.6234806631407 0
2.88328432990238 0.204793072771281 0.291231115814298 0.935202695894986 0.783904047450051 0 0.0169685916888834 0.0750399992348955 0.651031664805487 2.97675630908014 0
0 3.75656134914607 0.514719176106155 0.956480449531227 0 0 0 0.799280336126685 0.814233580138534 1.98240495324341 0
0 2.4079748231452 3.84703857358545 0.643689671065658 0 0.925708645256236 0.0864663932496882 0.0460653961636126 0.064010831667508 1.4698954165922 0
1.94833906646818 1.95824467018247 0.836397615494207 0.234333708416671 0 0.999799092998728 0 0.427540144650266 1.27281101757968e-05 2.19660547342924 0
0.431540131568909 1.31855266913772 1.85826239408925 0.351280799368396 0 0 0.225112960987658 0.042331074597314 0.517491796286777 1.32498694654503 0
0.33005882310681 2.50316546391696 2.76116993324831 0.0111886442173272 0.131131535628811 0 0 0.540692885917323 0.616854358930141 0.705761097772996 0
0.529270337661728 1.27755086123943 0.436757709830999 0.979754256317392 0.951656174147501 0.901652588974684 0 0.0142159620621921 0.0697433966313183 1.88467153385801 0
1.53713699313812 0.786294206511229 1.07909783767536 0.181673017097637 0.589364977786317 0 0 0.309678497551782 0.121979621704668 1.70033855682933 0
4.8459629737772 0.527524245204404 1.94935959391296 0.327692857244983 0 0.895105694187805 0.0649647441677369 0.279831133550033 0.00751500962071529 4.91633130021593 0
0.71722366521135 2.45282727014273 2.02123995753936 0.844834961229935 0 0.220648464048281 0 0.0811484751757234 0.224222420578699 1.874319403057 0
0.984706832095981 1.88415194745176 0.374370277393609 0.623990649590269 0.136724837124348 0 0 0.282236065342845 0.00719454535283148 1.74117535368358 0
3.06325538083911 1.72403460135683 0.927530664717779 0.571827500825748 0 0.583480889210477 0 0.172063785605133 0.0114731212025994 3.3668431432644 0
1.5564776561223 1.55786821106449 2.39430437539704 0.854591070208699 0 0 0.12421268092056 0.496624828083441 0.546234173467383 2.46594619440955 0
4.45909846690483 0.875284405890852 0.841982020065188 0.629986857296899 0 0.351306692231446 0 0.627506359945983 0.251729703144025 4.59722996028239 0
2.24618629203178 0.486041996628046 2.52321177092381 0.785435365280136 0 0 0 0.527633102377877 0.406832439592108 2.58053898973275 0
3.8554965108633 2.74670922663063 0.866294030565768 0.356456683482975 0 0.141441110754386 0.25233352758143 0.492451465455815 0.677540249017325 4.17144191526552 0
1.77294462011196 0.111473519355059 4.74731169757433 0.201463112374768 0 0.85552625823766 0.153545881115113 0.968791829887778 0.12974260276977 2.37673989333892 0
0.827126213349402 0.727630971232429 0.060196271399036 0.719988032709807 0 0 0.148205822977731 0.00890169152989984 0.73170251538977 1.26027516396977 0
1.07645695330575 2.56219039158896 0.505399556132033 0.704483845038339 0.673395762685686 0 0 0.262135344305296 0.50490499753505 2.2529785259438 0
1.22086675534956 0.142997492803261 1.77689220244065 0.641513861017302 0.073896067449823 0.922067113919184 0.33055950588739 0.363996475930637 0.0541143129004614 1.81995504967755 0
4.96820309199393 2.45177682582289 2.70593623630702 0.31120319571346 0 0 0.54741834069703 0.611753580160439 0.203628670889884 5.41187645442816 0
2.9176172777079 0.745933691272512 0.667547123041004 0.941716664703563 0.312337009934708 0 0 0.450899159671776 0.634439079789445 3.19922674157027 0
0.91591903520748 0.307040371466428 0.545751058496535 0.886759520275518 0.180341166211292 0 0.00424013640896503 0.759955643855067 0.0719398497603834 1.37937127771387 0
1.36443622852676 0.112586833769456 0.0255172490142286 0.169312647078186 0.541335184825584 0.166316129732877 0 0.338542906387924 0.372217763792365 1.39026595159632 0
0.929336338303983 2.62718449905515 0.775126409484074 0.0481202104128897 0 0.429056818597019 0 0.825655846390873 0.161027977515719 1.13446179816156 0
0.981241952395067 2.51591692492366 0.958951690699905 0.756045447196811 0 0.416372776729986 0.169976444909371 0.627159781521186 0.156763414470586 2.16037976574533 0
1.83230612007901 2.13927659159526 0.909342845203355 0.936940342886373 0.855233507463709 0.292358429869637 0 0.0368548806730388 0.414279074835897 2.84724688671378 0
0.345316788414493 3.31529133720323 0.336612454615533 0.0885663740336895 0 0.0283895956818014 0.80410900181568 0.0273882953915745 0.544041574857687 1.15358893274844 0
1.59690069174394 3.61394050344825 2.76711031235754 0.182634373661131 0.335898256395012 0.272065504686907 0.306464055073058 0.348646020783734 0.0453890428340965 2.39335738826489 0
0.445667908526957 0.0450060674920678 3.16175875253975 0.852911326335743 0 0.407978306524456 0.0237521129985397 0.495966035407037 0.461557542896173 1.51546539803663 0
3.67501723929308 3.88549245987087 0.6907119078096 0.0995117407292127 0 0 0 0.281561457319185 0.58127780072391 3.77893650470585 0
3.56564534595236 0.603915195912123 2.91187132429332 0.48366955597885 0.978498330106959 0.139316581655294 0 0.0199109697338823 0.65279187955644 3.6773482511091 0
0.397351314080879 2.35862709814683 1.09996512159705 0.50392657564953 0.991200101561844 0.376390565885231 0 0.0044255489639562 0.533532371816698 1.82585797809765 0
0.356215665815398 0.337679343763739 2.42229021526873 0.754635671153665 0.972316396655515 0 0.160136487431609 0.0110055705362611 0.319270346080884 1.38446990374936 0
0 0.166731623467058 1.23540704371408 0.841267610201612 0 0.0470357567537576 0 0.580181906465441 0.572690535545895 1.13015516255269 0
3.83199534728192 1.79138195235282 1.92920333519578 0.229357168544084 0 0 0.109509178047312 0.275457944720984 0.863080655457452 4.01118636265581 0
1.39849700499326 4.40334479906596 1.46174645563588 0.50173902255483 0 0.173823071178049 0.0343102533427964 0.220889477292076 0.0127153073450755 2.38566802351156 0
2.34888685494661 1.34545612195507 2.53207584656775 0.730993411736563 0 0 0 0.700762312859297 0.89626909350045 2.90862512256449 0
1.63233088329434 2.75096889678389 0.152394507313147 0.877589578507468 0.173184524755925 0 0 0.184833709329913 0.557983067585155 2.62277823029575 0
2.02320372802205 2.521566033829 1.00557889603078 0.428886362118647 0.670711394166574 0.336867304518819 0.415618730745721 0.279087155858762 0.138208361380418 2.7886608428024 0
0.440851415041834 0.506712038535625 2.51095907203853 0.91737770405598 0.276021851692349 0.696222135098651 0 0.466193140682919 0.292868312541984 1.61279334764402 0
0.55575135233812 1.98382059950382 0.743563665309921 0.756272212835029 0.558029022766277 0.264478401746601 0.232843916076179 0.109245289889013 0.550004521034807 1.91188429913899 0
0 0.530787698691711 0.82733385823667 0.00159108941443264 0 0.931831704452634 0.925100563772669 0.528747341129929 0.0402798282225508 1.29070545049754 0
0.445392461493611 4.82147938804701 2.88586675841361 0.837404378456995 0.899087872356176 0 0.0658002114442151 0.100545867941192 0.496548711089417 2.75850643622236 0
0.496038403362036 0.110341234598309 0.0515150502324104 0.283799398690462 0 0 0 0.0455540618859231 0.373253428610042 0.558539303194947 0
0 4.24728949205019 4.7314841998741 0.354915375821292 0.304672412574291 0 0 0.626763025988837 0.415610274067149 1.68788221048292 0
0 2.52488167723641 2.15028966963291 0.978525950340554 0.00505224475637078 0.538149080704898 0.00819751259379642 0.468750061364157 0.443217180876951 1.87838318057968 0
0 2.29917025496252 1.57830831222236 0.530121190473437 0 0.772993689868599 0 0.925904969451949 0.147084776635626 1.59452429644785 0
1.15243259398267 0.639505197992548 0.611666222335771 0.677084038034081 0 0 0.13723084646964 0.35250681405887 0.851558789378032 1.6372334023923 0
0 1.00575484056026 1.59145415807143 0.0150111748371273 0 0.107110254466534 0.49281153988846 0.956870167981833 0.590517216769876 1.31507496708784 0
0 2.78404202661477 0.424105428624898 0.579287863103673 0.285538705997169 0 0 0.00867108434914088 0.764564587501809 1.42198210223613 0
0 1.48036301787943 1.14324381295592 0.120535690104589 0.289352999301627 0 0.295714595476062 0.122014513970115 0.88410717388615 1.22736063247047 0
0.112447427585721 1.67830612743273 0.353833710309118 0.668194574071094 0 0 0 0.955727835651487 0.103361894143745 1.20903048710041 0
0.531978933373466 0.0392195146996528 1.65783437504433 0.44412981136702 0.635439856210724 0 0.296366655684464 0.0136153100580851 0.105536709073931 1.0910716556993 0
0.783303578849882 2.16503243800253 1.07093488518149 0.427359983790666 0 0 0 0.807977212127298 0.617173136910424 1.59813682810167 0
0.370774386683479 1.43874877505004 2.12154795136303 0.652559006586671 0 0.91191427432932 0 0.599953727098182 0.0597730665682596 1.5831965327665 0
0 0.133840629132465 0.430445631733164 0.299859484424815 0.418773168697953 0.3352194679901 0.595662320797794 0.235972420424155 0.552285593199933 1.04294865631641 0
0.125370627501979 0.198305042460561 0.849611004348844 0.2769700079225 0.174213079502806 0.407568174181506 0.391531663043446 0.582398222176814 0.569272589237408 1.25349063208319 0
0 1.22959945769981 1.14833184797317 0.469908382045105 0 0.344065601937473 0 0.763804678106681 0.365781206099224 1.20315945400862 0
0 0.958183854818344 0.204568977467716 0.041160246822983 0.839326586108655 0.381872680503875 0 0.131135979171836 0.229394124251061 0.951702817188024 0
3.82008257322013 1.85463023954071 1.1269501587376 0.535677156643942 0 0.759553676703945 0 0.263831933727488 0.00834644047041497 4.07649509184749 0
3.50471527036279 1.70630260021426 3.17797341616824 0.978872668696567 0 0 0.000840939932298605 0.481980085605755 0.803435508860275 4.03454637353238 0
2.72543702460825 0.6774015519768 0.559430924942717 0.0431025233119726 0 0 0 0.733886432135478 0.512162680504844 2.73899835866609 0
0.272848262451589 1.40575939323753 0.209709267131984 0.324787857709453 0 0 0.402017923365892 0.875641400460154 0.367455201689154 0.977826915651608 0
0.480647229123861 0.678482425399125 2.97133593237959 0.938656901940704 0.600276571698487 0 0 0.0907014418031864 0.912127789342776 1.55676262473251 0
1.74357023183256 1.73209960805252 0.030768885742873 0.879300291649997 0 0.491605977993459 0 0.543588076718152 0.236104489934938 2.41187820493849 0
1.5998265510425 2.1182263630908 2.20138224214315 0.25301058916375 0.525461015291512 0 0.0511064152869044 0.329645454913382 0.39259912702255 2.08092622591603 0
0 3.24463259615004 1.3313370202668 0.424535170197487 0 0 0.239469992201732 0.904569430975243 0.707733952440321 1.59082628602133 0
1.55520368367434 0.384006934473291 2.98486933857203 0.169849114026874 0.0167455791961402 0 0 0.758528751552725 0.65683721890673 1.7848934711934 0
4.99175671371631 0.75903085898608 4.38503290642984 0.1855097792577 0 0.953943382948637 0.373922427985808 0.839432255364954 0.0191358915386417 5.36822500198894 0
1.35863399365917 0.12636695150286 0.447040723636746 0.125715219415724 0.499956162180752 0.543261269805953 0.764908104438612 0.45743134712726 0.173555363064096 1.68692689586246 0
0 0.620462727500126 0.224024269729853 0.88783977041021 0 0.411015932448208 0 0.906999486731365 0.230838989381605 1.10790957095455 0
0.240198808722198 0.374803610611707 1.1635204856284 0.137773817405105 0.723598598269746 0 0.191837548597136 0.179144707568606 0.291823794133961 0.964230058690193 0
0 1.89492689445615 2.77449753298424 0.956969105405733 0.28098074789159 0 0.00719485639867866 0.0944053101294386 0.861804616171867 1.6229345489637 0
0.531154940603301 0.279830625280738 1.79863787442446 0.394034553319216 0.335401742253453 0 0.466523251968614 0.459828247093315 0.443123270291835 1.58387322117245 0
0.139915889594704 0.118710103211924 1.86301055480726 0.0230326703749597 0 0.156557455426082 0 0.629318248247728 0.0877052824127572 0.473467602417252 0
0 2.93205155897886 0.805353870615363 0.47901428444311 0.885242427233607 0 0.266021131217521 2.18395076319461e-05 0.112789678620175 1.75169640106002 0
1.56203679181635 0.41491612396203 0.935286652762443 0.545569807523862 0.0686287046410143 0 0.216863943753616 0.793058024841968 0.853903296636418 2.02677340464776 0
3.70202561467886 2.3296771699097 4.63903129217215 0.392027691705152 0 0.815285470103845 0.433851710273955 0.41675327741541 0.0532207588751808 4.45754035916964 0
0 1.56794393784367 0.125613492447883 0.257038659183308 0 0.444666411960497 0 0.0638360362499952 0.00700854400533779 0.659448214396243 0
1.40887741232291 0.762939914362505 3.48370266729034 0.527229917235672 0 0.757538023404777 0 0.352187406271696 0.134348954873711 1.86320897870306 0
0 1.24863733537495 0.503355167806149 0.67840375425294 0.958822711603716 0 0 0.0137092416993156 0.583847934147343 1.51956447922836 0
1.48233727784827 0.722559963120148 0.86753573268652 0.0293798453640193 0 0 0 0.853156459284946 0.022087991470471 1.50616021444653 0
0.981869238428771 0.863268725574017 1.43864347413182 0.41364382323809 0.0815501089673489 0.760771952569485 0 0.763648344473195 0.0276720063051447 1.56894869519548 0
0 4.47839841828682 0.0632411604747176 0.952520395861939 0.719278940232471 0 0.0409507002099812 0.277932994750738 0.162260884186253 2.45829610948958 0
1.38732150848955 2.77801007078961 2.13257931126282 0.858413067413494 0.986686777789146 0.162114619044587 0.125951915335358 0.000496101530889468 0.724494285274054 2.8263264295248 0
0 0.0243746372871101 0.257371638668701 0.704706807620823 0 0 0 0.62791009247303 0.213297231122851 0.575698194693704 0
3.78636909462512 0.165695288451388 3.09527220763266 0.729150643572211 0 0 0 0.44349035480991 0.0998262108769268 3.88551012365268 0
3.4574335324578 2.07368705444969 1.99627270549536 0.594736075494438 0 0 0.0111994768359762 0.133643136359751 0.205355058191344 3.79983600869521 0
0.811854158528149 2.35415206383914 1.65339554753155 0.508761187782511 0.347117635188624 0 0 0.0408625482264043 0.381093561416492 1.70978056398927 0
2.88062920840457 0.0380270364694297 2.33356176503003 0.630076447501779 0.011305517051369 0.839552847668529 0.310108445508193 0.547871011822549 0.0468975441996585 3.21226715376161 0
0.540020680986345 2.15715279337019 0.924480954185128 0.964597358135507 0 0 0 0.910767297027633 0.102918279590085 1.88535711209539 0
0 0.495528931263834 1.68235689681023 0.0282718897797167 0 0.0453480668365955 0 0.455046428833157 0.944214607651421 0.987906574652201 0
1.67038982198574 0.90768937044777 2.06652486789972 0.45323289418593 0.088125434005633 0.98003454762511 0.27867124418182 0.299940136542887 0.0114048728931425 2.25975588874247 0
0 1.36275503225625 0.525705469306558 0.191400901880115 0.0905122749973088 0.267984172329307 0 0.876413919010829 0.231794807586714 0.890417229998216 0
0.409536407794803 0.52054158761166 0.48427863791585 0.957408246817067 0.613153046462685 0.907544742105529 0.0272712375684155 0.218850576620073 0.0337973932638429 1.37418223235685 0
0.811558053828776 2.97556452546269 1.60011870367453 0.423191752284765 0.774539216188714 0 0 0.178385246722945 0.547756513347849 1.95302094111158 0
1.17055871337652 1.55083732050844 1.47539725690149 0.316530212759972 0 0 0 0.841585301794112 0.994355721632019 1.74900128527958 0
0 0.877002057619393 1.97299642302096 0.819001864874735 0 0 0.156618273140378 0.523743614088744 0.0634974024724215 1.31184465955168 0
2.43255706666969 0.717789300717413 1.35740614845417 0.222496207570657 0.58920048433356 0 0.0130283777971619 0.17183722918833 0.695208181394264 2.5385230531941 0
1.42612019833177 0.84595539723523 1.11088688042946 0.366401224862784 0.76608323212713 0 0 0.049187030751964 0.672155443113297 1.75740290445108 0
0.0487117767333984 1.45655317790806 3.6269252365455 0.627622945001349 0.697121791541576 0.563068056246266 0.194105389169526 0.0151613172869652 0.323565812925374 1.66987529582707 0
0.414326891070232 0.590028475038707 2.92676703538746 0.599682537838817 0.0195398267824203 0 0 0.59064586850937 0.130518818972632 1.33614905849609 0
0 0.270130584016442 3.21517119370401 0.947901414008811 0.89958795835264 0.37136602611281 0.0340045758946068 0.0567148742633429 0.239837543638828 1.28254387559802 0
0 2.66951547376812 1.3520118931774 0.272965228185058 0.351350185927004 0.822323184460402 0 0.60268207869346 0.0906947531176912 1.3847102653589 0
0.795961781870574 1.02878664713353 0.375505381729454 0.0810303401667625 0 0.525495714507997 0 0.181343164294958 0.276054079237465 0.915897912517105 0
2.38074341672473 0.654978545149788 1.35035386309028 0.661190875573084 0 0 0 0.458085711114109 0.571689324220642 2.62199056472103 0
0.491024881834164 4.80690712458454 0.72743724565953 0.981491515412927 0 0.302772162249312 0.0183525058884015 0.104030589340255 0.446779207683746 2.45360244656699 0
3.08438310166821 1.63615724933334 4.01044424739666 0.141080770874396 0 0.514507865067571 0 0.013231968972832 0.220308702169663 3.1583303547147 0
2.66890171542764 0.390118753537536 0.183788985479623 0.0440861186943948 0 0 0 0.51492157112807 0.983262944268063 2.67624901731321 0
0.810103002469987 1.16246402962133 2.17443931801245 0.765905875014141 0.50773178669624 0.577564732637256 0.183573744497354 0.286080800390771 0.321811177520714 1.98020704047928 0
2.46489271475002 1.21281418483704 0.944204171653837 0.985496247885749 0 0 0 0.0499212241265923 0.935771279269829 2.88712245533355 0
2.3137154635042 1.20660758670419 1.61487854691222 0.271170719061047 0 0 0 0.233851173194125 0.289268916472793 2.46551065208133 0
0.327041202690452 0.365658375900239 1.84201571810991 0.535631762584671 0 0 0 0.348441521869972 0.598152221878991 1.10951116281596 0
1.74782924819738 0.462166034150869 0.354170859325677 0.386766012292355 0 0.326391390291974 0 0.267033257056028 0.240166288298553 1.85934362866308 0
1.85109991021454 1.91025381465442 0.343425729312003 0.180052785202861 0 0 0.228497193854175 0.113170771161094 0.490132884820923 2.06916289981552 0
0.287575831636786 1.39680328639224 1.59130404423922 0.554454763187096 0 0.459522308548912 0.296546371249319 0.564639997668564 0.349535148033874 1.62907497482369 0
0.882639126386493 0.788727806182578 0.166328409686685 0.97227570717223 0.0780743586365134 0 0.0163682242081361 0.650239290873166 0.650433814153075 1.50790952713156 0
2.27660394553095 1.83130668383092 0.755980760557577 0.158245387254283 0.853227833751589 0 0.607289284640655 0.0315056168172677 0.36361284297891 2.64118538075036 0
4.71709869452752 2.04635414248332 2.98972538625821 0.755401340313256 0.365965095814317 0.127695657778531 0.060189042414944 0.283171002580206 0.0441211644280042 5.10661149675818 0
0.358153871726245 0.469862809404731 0.362742408178747 0.916748021263629 0.190387077629566 0 0.0472591822495394 0.557021183262445 0.283668986754492 1.1010167449586 0
2.8842944605276 3.15272648935206 0.604075263254344 0.5294692046009 0.00659890542738139 0 0 0.796170587606651 0.301429601153359 3.40037037868218 0
0.537321761716157 0.439385671634227 0.0980274144094437 0.470413537463173 0 0 0.00500822140615209 0.1673910592217 0.490360010880977 0.819603990296412 0
3.66346068680286 0.868753009475768 0.527253592154011 0.994536011014134 0 0 0 0.462517031468451 0.0476843467913568 3.90107370219461 0
0 1.65969712566584 2.94845065916888 0.135976526886225 0.329862839076668 0 0.0866394410604254 0.344246810053916 0.540836999192834 1.09082055502117 0
0.684356535086408 0.514973049983382 1.03277345187962 0.39894116576761 0 0.563451664987952 0.588939204749275 0.244265167741105 0.210255548719154 1.49480293801891 0
0.174941312987357 0.796091712079942 0.41071616159752 0.651830431306735 0 0 0.026425028441226 0.089861762477085 0.04160385299474 0.841177363399817 0
2.0946257233154 1.24696802161634 0.973630570340902 0.773979991674423 0.750136192888021 0.535940438508987 0 0.208682442011748 0.201463768511475 2.64983050811668 0
1.46244390774518 0.698785309679806 1.19531918969005 0.918888808460906 0.317374359350652 0 0 0.235525526116931 0.131565222516656 1.94469796748122 0
3.29810054507107 0.794348793104291 0.507733301725239 0.699970277026296 0.470912598306313 0 0 0.305990680191052 0.70749660814181 3.49487395624893 0
0.169846286298707 0.930668231565505 0.872665820410475 0.937708914279938 0 0 0.0579658578044889 0.911308859242126 0.390518813626841 1.38797056783711 0
1.66810680390336 4.47022105101496 0.400700016412884 0.883853839244694 0 0 0 0.494891343638301 0.520692040445283 3.00596291975963 0
3.88938195304945 2.13204657356255 1.61040579667315 0.846560987876728 0 0 0.121545473552245 0.900035752682015 0.104967300081626 4.40890190474082 0
1.90966426720843 0.128577766939998 3.86294918414205 0.337080744327977 0 0 0.645196831512834 0.647708164993674 0.578563243150711 3.04614130628506 0
2.75875438889489 2.19371346663684 2.43970856815577 0.34656455530785 0.703043140703812 0.125353371724486 0 0.119647010058008 0.624150848808112 3.0946211152428 0
2.32101518195122 2.11280429502949 1.93714590207674 0.489560235291719 0.597295238403603 0 0.0982042123872213 0.0216431657933454 0.796764149796218 2.87179883093782 0
0 3.68333453033119 1.27195096900687 0.364790756022558 0.638834752608091 0 0 0.175881393465273 0.269475671928376 1.5480353481099 0
0 2.24823702871799 0.54996900097467 0.800012990599498 0 0.227087669307366 0.11323042859841 0.8210536071565 0.0777861809936053 1.53254770387223 0
0 2.60034479480237 0.109861474251375 0.1659100423567 0 0.530501446686685 0.293883537837006 0.917948263697326 0.405621207863145 1.29061104278112 0
0.514256747206673 1.53738979133777 0.55747444415465 0.360399461118504 0 0 0.602235442995537 0.549961236072704 0.542271928163245 1.39658507163507 0
0.328649997711182 0.42855284223333 0.779528271174058 0.449512657476589 0.126704301685095 0.949575895443559 0.284231417985848 0.735509031815607 0.0120579772719014 1.33174499626025 0
2.92440939461812 0.216205659322441 0.100328851724043 0.947640558006242 0.632269658846781 0 0.0497769511018477 0.0779145825330846 0.36404424556531 3.01350988934523 0
2.55622303951532 0.975404762662947 4.03004570049234 0.160763671156019 0.760268812067807 0.67405232344754 0 0.221464919193081 0.103229178042647 2.67102665851134 0
2.83334084041417 0.103226647013798 0.522061698138714 0.325240541715175 0.327226823661476 0.0217783895786852 0 0.362410136022203 0.0378945051899872 2.85528508592453 0
0.967470672912896 0.657201922731474 0.298086097696796 0.218569274526089 0.37747052195482 0.186032566474751 0.603486098116017 0.621602479951411 0.0626005744394359 1.37270246237334 0
2.80627440288663 1.0329939762596 0.826647168025374 0.567301640519872 0 0.865953631000593 0 0.561801100149751 0.104016762687656 3.04125498534962 0
0.135007595876232 1.93096093484201 0.306478652171791 0.848629494197667 0.708987218793482 0.399715156061575 0 0.0610716717969952 0.0567508064096273 1.74627666134818 0
0 0.849983752239496 1.13656790647656 0.452339820563793 0 0 0.536483770545537 0.812310801353306 0.615951516432688 1.4112410837756 0
2.79808958619833 4.10215293755755 0.622305697062984 0.286559110274538 0.531706484733149 0.581615876639262 0.098615201620627 0.012646605164264 0.0444745597595394 3.27312517627782 0
0.339899137616158 1.40674674883485 1.90038333507255 0.708628767170012 0.0904133589938283 0.904592502163723 0 0.471859027119481 0.0728725903017438 1.5535981272739 0
1.0098255481571 4.02657061466016 2.53490018402226 0.513664946425706 0 0.765611283713952 0.437591865703427 0.982461808016524 0.0607036020820141 2.72493292901593 0
2.58909427653998 0.483005569782108 0.685686110984534 0.360939663136378 0 0 0 0.00889019458554685 0.142258491599932 2.65508518139062 0
0.615313248243183 0.192594606662169 2.92445146478713 0.414212929084897 0 0.103471081005409 0.389221643572483 0.762745204614475 0.116029122449941 1.73100009146032 0
0 0.199707343941554 0.944331870414317 0.39933423534967 0.880477410042658 0 0.479202073524646 0.0148493410649949 0.71973565290682 1.20729829498678 0
0.815143793588504 2.17606929317117 2.2447061939165 0.459450406488031 0.17193668987602 0.790347803849727 0 0.19241876789024 0.126229081760035 1.64120643065185 0
0 1.2278014656622 0.0154142174869776 0.411298267310485 0 0 0 0.0976460636593401 0.563335328362882 0.713522626587092 0
0.533811648841947 2.03204669896513 3.22734933439642 0.300270621897653 0.723774083191529 0.365360874915496 0.0131230397321749 0.18244063745753 0.442668880391526 1.56594640058327 0
2.83022995688953 1.27741732588038 2.83430197183043 0.317081359447911 0.5431254778523 0.521556818624958 0.263974654432488 0.257251873355211 0.296283002025394 3.28535481073857 0
2.65712917782366 2.17527396348305 0.358806522795931 0.473665749421343 0.366756141651422 0.793687182012945 0.246135414948924 0.00522574842622059 0.0524825113506652 3.11220543895214 0
3.9762118505314 0.672368163010105 3.18683837656863 0.579622159246355 0 0.58542957296595 0.135947827573398 0.76801636791788 0.00899830708768662 4.25807023812555 0
0 1.40058132796548 3.62030979897827 0.681655788561329 0.169191219378263 0.38579526799731 0.248423449870304 0.18853107234447 0.184606900051901 1.62389887409013 0
0 0.451733980560675 0.9459181597922 0.329655981389806 0 0.976072709541768 0 0.834975013975054 0.0109230781062468 1.10047774436589 0
0.937534792581573 2.91570942266844 4.18461430002935 0.588878877926618 0.572956147603691 0 0.381322535874015 0.21574645771565 0.390072012552992 2.61367763042194 0
0.0628763413988054 0.950140097877011 1.4255632578861 0.356092690024525 0.862946621142328 0.826345383422449 0.526035843934928 0.121173185565011 0.0996978488456307 1.59671269123543 0
0.926237759180367 1.01705680275336 3.58525440096855 0.199033042881638 0 0 0.116507636677459 0.506638728780672 0.884498391067609 1.75652104613722 0
0 1.15568916127086 0.968480209354311 0.0663608906324953 0.1605618968606 0 0 0.759736948812054 0.590251738205552 0.73277059344319 0
0.153863195795566 0.454390330705792 0.758165221195668 0.856395039707422 0.539383047027513 0.50473863678053 0 0.361097928873247 0.143812899716457 1.2513808066938 0
0.713548530125991 2.87556246039458 1.41551379580051 0.419912414159626 0.480607667239383 0 0 0.195745505353964 0.890813913196325 1.76101693832576 0
0.574687212239951 1.61084977956489 0.842942900024354 0.476557197747752 0.749869855353609 0.209431000286713 0 0.218887525604483 0.237046028755153 1.59739117343641 0
3.68478641612455 0.111170496093109 3.16069359146059 0.658469019690529 0.70427434402518 0 0.193822781228682 0.237121842920351 0.0979584618471563 3.90879719153567 0
2.75270009064116 0.0312208603136241 3.33235286409035 0.998030160553753 0 0 0 0.460217003943399 0.360368666937575 2.96186172625185 0
0 2.04452808131464 0.420343565754592 0.411400457378477 0 0 0 0.177409415366128 0.908668362535536 1.03822783698178 0
1.58603236963972 3.26966696698219 0.402448608772829 0.64048976637423 0.6821271518711 0.35032949433662 0.0817369690927182 0.210119735526203 0.435797030989342 2.69271106168965 0
0.960618455661461 0.0497545637190342 0.530720702372491 0.636666068341583 0 0.467038039118052 0.247266357888258 0.56788323726505 0.303808609782673 1.32916582708478 0
0.116237381938845 1.15494612464681 3.90783016663045 0.00633570086210966 0.214620975079015 0.635423431871459 0 0.543738486824888 0.113432935794217 0.777040070826091 0
1.23017902392894 0.631664728280157 3.81812153733335 0.886888896347955 0.70621403423138 0.731294320197776 0.105771064277124 0.185159290159876 0.106880932659206 2.11213374762929 0
0.723045255290344 0.729195259511471 0.236489845672622 0.774437414482236 0 0 0 0.181316018337384 0.0885494651738554 1.21296131538397 0
3.65903415996581 0.920150768011808 0.209467120002955 0.918866410851478 0.365031140856445 0 0 0.585286046758692 0.908815435366705 3.90825706937068 0
0.469578696647659 0.728256796719506 3.65480906446464 0.0534780910238624 0 0 0.152445752091348 0.481572587275878 0.304924765601754 1.20643355824728 0
1.1447380464524 2.28830170375295 0.183618295006454 0.94229464745149 0.478657306171954 0.82680085953325 0 0.448974317894367 0.031441173012125 2.3916332545257 0
0 2.09819079004228 0.162605087738484 0.903235214529559 0.848797247046605 0.461892829043791 0 0.124078477801811 0.0680563456081146 1.88889012566967 0
0.0569161942694336 2.53433927427977 3.02366410847753 0.528579113073647 0 0.985948148882017 0.391417763203782 0.393861462594941 0.00881175066645462 1.96024340927738 0
0.4851149674505 4.7430193470791 1.71626363042742 0.971022984478623 0.110742387594655 0.772680247202515 0.0070292485834349 0.795616725555768 0.0331987856509065 2.67970399658437 0
0.663447669474408 1.18111746385694 2.67988156503998 0.79808318708092 0 0 0.170042360102704 0.517985872924328 0.297365454025567 1.8511279564421 0
1.60028704721481 1.06186047219671 3.27007267717272 0.728744218824431 0.697273055557162 0.969676436157897 0 0.0807412640848626 0.0149096902745334 2.19154017520945 0
1.12581105809659 0.0851229217369109 0.860418402124196 0.00654905708506703 0.546085119014606 0.835820277454331 0.140503110486107 0.232229026123182 0.0843552162286058 1.2744846237835 0
0.674647970125079 2.73140412871726 1.53516092989594 0.1068632947281 0 0 0 0.156068051466718 0.467490607639775 1.01026215782092 0
0.992750111036003 3.38358014449477 0.962164106313139 0.912082322640345 0 0 0 0.877638711128384 0.601914625382051 2.43363265072484 0
1.35892623336986 0.823325415607542 2.85590827814303 0.844486047746614 0.840649756835774 0.467037634924054 0 0.014281835446607 0.433078022785508 1.98708762132929 0
2.35145279206336 0.221494514029473 4.3247537559364 0.970261787297204 0 0 0.00816418108565262 0.979888921836391 0.254420558921993 2.95320611008696 0
1.88885889947414 0.744470327394083 0.685496346559376 0.663453371496871 0.384856352349743 0 0 0.513272878560138 0.905825074994937 2.24745222565032 0
2.83464794047177 1.15728221205063 0.0527612688019872 0.232048502657562 0 0 0 0.666672831168398 0.621062010060996 2.92758606073691 0
2.87174659757875 0.269912319490686 1.68763522431254 0.343721026787534 0 0 0 0.735612832708284 0.460807621479034 2.96073271499613 0
0.821239926852286 0.787864558165893 1.97424276219681 0.336181408027187 0 0.56461863219738 0.0564543900704617 0.132114449748769 0.295537777545058 1.26469052953064 0
0 1.75812712032348 2.15554587193765 0.641381326364353 0 0.137094617355615 0 0.382874978240579 0.042345298157676 1.27007131379849 0
0.0522220525890589 0.643123011104763 3.01245928392746 0.349464500322938 0 0 0 0.918455099919811 0.202686728676781 1.1448831465358 0
2.54225214687176 4.96185785043053 0.628654197789729 0.409197282977402 0 0.00866655772551894 0 0.0209332704544067 0.264511005115928 3.18110677939329 0
1.66797991027124 1.76949653495103 1.87408464960754 0.0182490320876241 0.980137548642233 0.195488684345037 0 0.00633299567226175 0.480647446410917 1.71238056357681 0
0 0.420381274307147 0.909049637150019 0.0273098424077034 0.80024977773428 0 0 0.0490275599206915 0.908589954255149 0.92081771797704 0
1.86130191665143 2.83312995638698 3.67646623402834 0.50971989100799 0 0.65206983149983 0 0.689974565291777 0.124302805281082 2.65184067838438 0
2.11219720565714 0.170390996150672 3.43114967807196 0.881321012508124 0.0797034080605954 0 0 0.237204042309976 0.5984173535835 2.35720377326195 0
0 1.35406687413342 3.46058564819396 0.909874678822234 0.668348819483072 0 0.0428016912216514 0.248722177984594 0.969191461568698 1.88269293712278 0
0.449201464420184 0.145096889697015 0.573314234614372 0.0457900511100888 0.600185641786084 0.937470162753016 0.376693350340431 0.169323223228256 0.0387090507814067 1.02980074438922 0
2.62214264832437 0.464204714633524 0.659739245194942 0.879029801581055 0.713561170501634 0.199300180887803 0.0845127345081119 0.00836838359446551 0.213725642157362 2.83781885347766 0
0 0.1208425918594 2.30855301744305 0.369586095446721 0 0.379074161173776 0.584967728333601 0.443449737504125 0.167717190818946 1.44249721184535 0
0.641890183091164 0.534653754439205 0.209279269445688 0.408693793928251 0 0.664835465839133 0.486313323095075 0.696673735277727 0.0362029293921216 1.24271587229199 0
0.722388047957793 4.72880696877837 1.33054364402778 0.936460451688617 0.910357638262212 0 0.0556066791235648 0.0447748414885843 0.257469318807125 2.94097867105206 0
1.54654173320159 0.248789894627407 2.25154934730381 0.696690293960273 0.913778173970059 0.573771357070655 0.0379322402167041 0.0142940214978946 0.152423828961825 1.81130095955366 0
1.71401258558035 1.61500419676304 1.35458199912682 0.55445617926307 0 0.00836516218259931 0 0.46745287347585 0.402940451149137 2.20810491426979 0
0.53274373174645 0.225819968152791 1.2544540707022 0.994897292461246 0.385007441043854 0 0 0.252990469600483 0.656032189493999 1.30530000227248 0
0.0476378528401256 0.4034851975739 0.281622825656086 0.318927040556446 0.0936139656696469 0 0 0.335209777962837 0.623997471528128 0.724787331468971 0
2.9998883055523 0.682884368347004 2.75616331398487 0.215223757782951 0 0.788821946829557 0.336646138501424 0.635443075560033 0.18158316080477 3.40068935916767 0
0.913164684316143 2.55074583389796 0.877029089489952 0.0502154971472919 0 0.488375341985375 0.6191496813615 0.427821120945737 0.0730456885648985 1.6795915688113 0
0.544919996522367 2.6078556063585 2.80979375354946 0.199934436241165 0 0.220588051946834 0.0900012358060108 0.36973800486885 0.52695627621662 1.43838493238076 0
0 0.400275649037212 2.67441980238073 0.741578170564026 0 0.0246000895276666 0 0.943201653193682 0.638610413974165 1.54745333493075 0
1.91537530138157 0.179341345792636 1.73054224485531 0.558562701800838 0 0 0.234077617401187 0.28744310582988 0.356804568553343 2.24088853926727 0
2.155099125579 0.738308220403269 1.63980704592541 0.201772667933255 0.415859646396711 0.547595860203728 0 0.177090644233154 0.14884228652188 2.2537723073198 0
0.643792921444401 1.13470538984984 2.47353294957429 0.700265388702974 0.111210600240156 0.786404195940122 0 0.309648730427066 0.0219151866803026 1.54447449523539 0
0.954725026153028 0.185755370883271 2.50617203651927 0.299062244594097 0 0 0.466466260015504 0.951582356588915 0.214747569523752 1.90023584786291 0
0.0830860836431384 2.72249427856877 0.587418094510213 0.772062062518671 0 0 0 0.911058644298464 0.953139079501852 1.67693836877339 0
0.400797943584621 0.995434722863138 0.165896475082263 0.0795150431804359 0.884608638705686 0 0 0.0662002583668101 0.662087979028001 1.0170433019312 0
0.660424144007266 0.11291410215199 1.18201248347759 0.652265350800008 0.228956666076556 0 0 0.0186802839510976 0.627935335505754 0.86890573679188 0
0.420512500684708 0.329500824445859 2.99949146457948 0.896339926170185 0 0 0.025680127068685 0.523834587540478 0.896943593630567 1.70704302285556 0
0.362378733232617 0.929048175923526 1.50716547248885 0.676766403950751 0 0.489589263452217 0.167752967291459 0.636597495526075 0.323237463234946 1.55018784744346 0
4.53458267147653 1.9900299035944 0.478466521017253 0.923900339053944 0 0 0.0756792480648784 0.118777519557625 0.105860910611227 4.91816226340099 0
0 1.95466277981177 0.276652043918148 0.432491678278893 0.927827247185633 0.517508731689304 0.0187083571263942 0.015823732688494 0.394034766074022 1.50939747087701 0
0.29281203309074 1.66618863400072 0.535503576043993 0.601322412258014 0.59021553536877 0.370278399903327 0.0263822303134156 0.256446980480235 0.616564725350741 1.56831134366787 0
0.732510883361101 0.220396462827921 2.4334062281996 0.136524574132636 0.832907890900969 0.904631766723469 0 0.0635646633504948 0.0870975008896261 1.05394363772663 0
3.69248251058161 2.51252749562263 2.574499262264 0.489541198825464 0.932043859967962 0.646884387824684 0.4961959604739 0.047190244944914 0.122389886406919 4.40468084004219 0
0 2.09172757808119 0.959202221827582 0.408843019744381 0.955841084010899 0.0727710025385022 0.504255927814183 0.0141499188020032 0.204888182259219 1.6501326909863 0
4.79637175914831 2.83102401718497 1.20386312250048 0.522808863548562 0.96027760556899 0.981250917073339 0.247157995977173 0.0213536554052698 0.00445522830207661 5.23157613584522 0
0.87800243194215 2.96191654051654 0.735769224353135 0.850477391621098 0.569838821655139 0 0 0.386602705821851 0.672722309827805 2.36279975713155 0
0.505580082768574 0.765236908337101 1.04566790349782 0.244233696954325 0 0 0.674392209970484 0.37361611565575 0.293596762465313 1.36551438116003 0
1.15711783524603 0.476908478885889 0.239848993718624 0.27052991068922 0.472623920300975 0.836778960656375 0.011692336751345 0.321790724503254 0.130516848338875 1.37719768687526 0
2.06508197588846 0.346739086788148 3.36546333413571 0.75499832443893 0.794807210797444 0 0 0.00416749541861111 0.110392811475322 2.24856502477349 0
2.55464148474857 0.242638043593615 2.93420435767621 0.831517520127818 0 0 0.123540120716183 0.265343038598076 0.554709474556148 2.87765071973264 0
1.7961212778464 0.690061230678111 1.0378871881403 0.723168595461175 0 0 0 0.364533059298992 0.130150037584826 2.09991209300205 0
0.824702529935166 1.81016818271019 1.54896712861955 0.206859895028174 0 0 0.27613848672032 0.0811660010367632 0.295538506936282 1.46250567027411 0
1.93779218802229 3.40397925302386 0.746925718151033 0.405159361194819 0 0 0.403225090155077 0.410613895161077 0.203635770594701 2.6109038898253 0
0.585836528800428 0.9730907632038 0.863338286057115 0.965513516915962 0.700561858247966 0 0 0.195013077810262 0.594329116400331 1.68793145030361 0
2.40318233496509 1.32722662412561 0.0338547786232084 0.578471969580278 0 0 0 0.913804350886494 0.577327169012278 2.69157412168443 0
1.35443869978189 3.3072772109881 1.41674766177312 0.052285507787019 0.218977695330977 0.256413967581466 0.833497823928871 0.263133284578001 0.0428218023370425 2.18118618675116 0
0.946799010504037 2.36160049494356 1.78866347018629 0.119709625374526 0 0.529533915920183 0.57681576912215 0.846464668400586 0.0559963001187386 1.98269763111865 0
0 0.215377176413313 1.57386116031557 0.174725758610293 0 0 0 0.372045604744926 0.643035248853266 0.808926732589579 0
0.372156455181539 1.63305652630515 0.214291563956067 0.899698574095965 0 0.687047715531662 0 0.469977677566931 0.221832660417663 1.54933647619636 0
0 2.8898048477713 3.46902243886143 0.889175964752212 0.895743950270116 0.530928573571146 0 0.0491362623253076 0.235717706633588 2.14458752546901 0
0.399697746150196 3.22270197421312 1.05244176462293 0.617392506916076 0 0 0 0.763724959455431 0.59607088402845 1.76627160044835 0
2.16257142368704 1.17453559394926 0.715901904273778 0.305786475073546 0.583296096185222 0.87944412464276 0 0.0727303738412783 0.0240839368091994 2.37049994499559 0
0.238847480155528 3.95594593323767 1.72853532899171 0.602338198106736 0.473534786375239 0 0 0.218190897525754 0.495341985020787 1.95379840480045 0
0 0.134241638239473 3.60908593051136 0.330540839349851 0.679379080422223 0.88813395332545 0 0.166148287754888 0.0510930953068959 1.05536668477253 0
3.73150314856321 0.429992345860228 0.44158292375505 0.791608766885474 0 0.0810669015627354 0 0.894451576285064 0.0696670998937855 3.84221853851231 0
1.49903301056474 3.36222160840407 2.50265975366347 0.332284268923104 0.176216488005593 0.971654874039814 0 0.153226953960164 0.00586409495551169 2.12556659400324 0
0.344000726006925 0.617423607502133 3.31786530837417 0.0652555890846998 0 0 0 0.778139853617176 0.307114647002891 0.808891463287747 0
0.731058360543102 1.20659326552413 3.23343237861991 0.827455155318603 0.656044179806486 0.841631738934666 0.0803673053758026 0.00120851483384693 0.0925116771840954 1.80000275305988 0
1.28064408712089 0.450176312588155 3.36913674604148 0.152325650444254 0 0.915752904023975 0 0.0447933510877192 0.036111498882324 1.34614388035706 0
0.944914095569402 2.21331790275872 1.48452556552365 0.593057600781322 0.301195946289226 0 0.374103003635718 0.0978403335874011 0.581396936206147 2.08337699282565 0
3.79403426125646 3.2784933608491 0.811693794326857 0.02402597758919 0 0.712945693405345 0 0.473851353861392 0.242643173824709 3.81589597990745 0
3.08541945274919 1.95301107596606 1.31862824829295 0.20158371492289 0 0.184301014756784 0 0.679962188471109 0.568256942352331 3.23042051326189 0
2.04892219975591 0.930922195781022 0.900159327546135 0.331807034322992 0.0801525313872844 0 0 0.1742723195078 0.792293292237446 2.21109180120909 0
1.64395352918655 2.64348269440234 1.25242643407546 0.753451510565355 0.570342296734452 0.961449272697792 0.069651704362897 0.27897776118111 0.0184717393478191 2.72552778491386 0
1.15902832848951 2.41568992380053 0.553555125836283 0.560679651331156 0.580353214871138 0.457350952550769 0 0.29850194843014 0.184323981354002 2.11618219437888 0
2.25624870508909 0.420246816705912 0.0087794135324657 0.277183930389583 0.326093501644209 0 0.40958401088747 0.665344037337682 0.0853509879671037 2.31674118967944 0
1.7192550143227 0.750758725218475 0.754886293783784 0.193097037030384 0.0827087068464607 0 0.271596910754954 0.602298804226596 0.385233981534839 1.95686664451274 0
0.978739551734179 0.106545055052266 0.44989139540121 0.0537275860551745 0 0 0 0.816300304373726 0.820027415407822 1.06122108707453 0
2.33220509905368 3.32433054409921 2.48485013563186 0.934921353589743 0.602330633671954 0 0 0.281967792126131 0.561896462691948 3.48717664364667 0
0.660817043390125 0.613426346331835 0.450894865673035 0.506767564686015 0 0.606995678972453 0 0.67574151349254 0.316919682550997 1.2493875112585 0
0.171761550242081 2.21602204302326 0.880987327778712 0.743959699291736 0 0.266883286414668 0.16034342819105 0.285925250500441 0.617185646599292 1.59752573650033 0
0.470835058949888 2.15301612042822 2.5996844668407 0.0336329406127334 0.280160664813593 0.745315763633698 0 0.305469005597379 0.124161062528814 0.863950722813229 0
0.776137887267396 0.202545962296426 2.96939337719232 0.90788667765446 0 0 0 0.415199008537456 0.956818502629176 1.72592135358894 0
2.4990231601987 0.690808093640953 0.53772576735355 0.255239072954282 0.854068523738533 0 0 0.129199207370428 0.427609217353165 2.6044123393911 0
1.14122201548889 1.08651728229597 1.92579304869287 0.593622060026973 0 0 0 0.728713109856471 0.107006598031148 1.78217111680779 0
3.55336671881378 0.637418127153069 2.44161923741922 0.930731543106958 0.895151573698968 0.371047332184389 0.00366279093551443 0.0225833280786512 0.0501003333069587 3.76738051951658 0
0.253859383054078 1.57739329477772 1.54931654594839 0.731350283138454 0.75618718424812 0 0 0.185862927929198 0.640246164985001 1.69512967975214 0
2.72484067361802 2.31222048401833 1.12401628028601 0.552769645582885 0.863710707519204 0.210563021712005 0.316119470319809 0.102851402847069 0.731785548704558 3.39708452872853 0
0.143305337056518 0.901457244995981 3.13191206660122 0.399902909528464 0.210541607346386 0 0.408549497470665 0.424900090362996 0.191412337590009 1.59239215852069 0
0.95624228939414 1.93707499955781 0.951998870586976 0.721610376611352 0 0.0279918694868684 0 0.178814665181562 0.412176915824322 1.78909597831023 0
0.941795663675293 0.194858336821198 3.96400278992951 0.277696357807145 0.938759753946215 0.338079642504454 0.0286522983812119 0.0159670218043221 0.620622867688819 1.32356548132844 0
1.4322087620385 1.3404205001425 3.55427052127197 0.205510195111856 0 0 0.37395503080152 0.862490944098681 0.333228735253215 2.34426890509735 0
1.34760362072848 0.566613948438317 1.26856101118028 0.230810357723385 0.128416856983677 0.478951672790572 0.280592905248058 0.181213696865871 0.295411560047055 1.74414442820468 0
2.22212143614888 4.09595809294842 1.33419054164551 0.909516404848546 0.893610182451084 0.680086022010073 0 0.0945244392382054 0.0862325138083275 3.61321319072766 0
0.899712953716516 0.00305903214029968 3.99374256934971 0.983826787211001 0.444269368657842 0 0.00360749727402985 0.228528622425074 0.85288083855994 1.72402414128131 0
0.169539780123159 1.97261126851663 0.431217548903078 0.0531984565313905 0 0 0.235210530820721 0.951636854326352 0.968297543469816 1.11120277949359 0
2.97273511998355 0.901678838767111 1.00868262606673 0.455553762847558 0 0 0 0.479396218433976 0.170691523002461 3.12787414942032 0
1.4223536318168 0.262935194186866 0.214495551073924 0.963728685164824 0.511755974497646 0.764020852744579 0.0257762148625903 0.0185473109755558 0.134023228383649 1.65476301475962 0
0 0.65818134509027 0.796073644421995 0.00139182829298079 0 0 0.390814331510709 0.506469642044976 0.854693059343845 1.13052640191571 0
2.2069090702571 2.75673776725307 0.509420046117157 0.598058070521802 0 0 0.209547785321313 0.313857251079753 0.776230794843286 2.85245807975936 0
0.278112730942667 1.8527739662677 0.746061976999044 0.887605337193236 0 0 0.0404724386101862 0.305188818601891 0.270317210350186 1.50449714605603 0
1.28896516445093 0.00291883479803801 1.07507999241352 0.133605355396867 0.0188367697410286 0 0.267088857990609 0.719892150080155 0.925546297803521 1.72448076796071 0
4.23212684807368 1.02123374096118 0.106856862315908 0.17239236459136 0.859912615967914 0.782215849962085 0.70559947192346 0.0350386874448294 0.181595347233038 4.34004299481754 0
0.064303376711905 1.33478019153699 2.95175421331078 0.0592819903977215 0.221046518534422 0.588399209547788 0.705237120540148 0.643592596167518 0.137808270777863 1.83182713892716 0
0.606803946429864 1.96198429446667 0.935237585101277 0.490597561001778 0.514099567895755 0 0 0.218784768029843 0.459294526837766 1.58695688288357 0
1.03584857331589 0.325380956288427 0.741174288559705 0.701904012123123 0 0.112828843761235 0.210709882916227 0.969373736996204 0.398726857038698 1.60451434624785 0
0.463179453043267 2.79295008350164 0.335466763935983 0.580432031303644 0.268039302201942 0.554315641755238 0 0.177285185873106 0.0277309173097669 1.67858260956876 0
0.966001028660685 1.58604810014367 2.36146658565849 0.73883589846082 0.356683288933709 0 0.174175135365548 0.458984118152629 0.935803700238466 2.23480970784694 0
0.124397609615698 1.93174896994606 2.92383753228933 0.178837819956243 0 0 0.620854520262189 0.353881979128346 0.209451273316517 1.66038412094674 0
1.55257150903344 1.86006182059646 1.0235160626471 0.330308183562011 0 0.119632323971018 0.521034569803365 0.870393520686775 0.115597614484655 2.19384416526266 0
0.297213907120749 1.63912256760523 0.91144008631818 0.37201986904256 0 0.960949792992324 0.0429753149642458 0.585336519870907 0.0189576311485135 1.29746022278772 0
2.43404072942212 0.555082856910303 1.76107739517465 0.564268642337993 0 0.00381758925504982 0.189443304611785 0.0631237437482923 0.620930322460976 2.71929189344357 0
0.12136475648731 1.68612642167136 0.549621064215899 0.849249158287421 0.246823381399736 0 0.125478550380181 0.442887365552232 0.543208995833993 1.50369699797291 0
0.978549308143556 2.59662875998765 0.654732491355389 0.623051538597792 0.424754753010347 0 0.24119245842116 0.505244245979943 0.798185980180278 2.1337476000283 0
1.58648696867749 0.724740983219817 1.6103986222297 0.287669602548704 0.25917033967562 0 0.245493330736009 0.236434269144985 0.149188862880692 1.96239495870904 0
0.951990877278149 0.896836839150637 0.381483641918749 0.543937120586634 0 0.0395519556477666 0.0805542841881207 0.997357098152861 0.122831121103355 1.43634826100027 0
1.87150561902672 0.181638648966327 3.510637790896 0.840951164253056 0.793059412389994 0.851622050162405 0 0.0445853662271043 0.103166627690311 2.04964542043642 0
0.0694287663791329 1.39600611152127 3.79919025022537 0.0693689519539476 0 0 0 0.415730216540396 0.944439940620214 1.05950889963015 0
4.32442589779384 0.142403857782483 1.81396407214925 0.459614157443866 0 0 0.0694464573047771 0.734722786815837 0.417091765906662 4.4057230367279 0
0.686761075165123 0.78301493730396 0.285581352654845 0.435464608715847 0 0 0.356440782240729 0.194378755288199 0.218285616487265 1.12556496982041 0
2.63923200988211 2.9950331740547 1.73611308215186 0.724900814937428 0.899879980366677 0 0 0.0457709766407755 0.399248140165582 3.48597667091107 0
3.81890684831887 0.89651639573276 0.467679308727384 0.297783082583919 0.830719436518848 0 0.68433778446996 0.133453977474372 0.134271099232137 3.98803820405576 0
2.56239841226488 3.82633096445352 2.21605233103037 0.71767612406984 0 0.505270532565191 0.0761704747577603 0.753169920993969 0.178283378437274 3.53426780173809 0
0.378783227875829 0.201061870669946 0.0391525654122233 0.359360186150298 0 0 0.340649585470233 0.710289638256654 0.233091788599268 0.587433277210651 0
0.267220492009073 2.25276620616205 2.368552996777 0.269957915414125 0.969607232371345 0.397841085214168 0.0778167974963307 0.00318213373278356 0.105598842535119 1.54367100488538 0
0 0.707710436079651 0.0359473291318864 0.0233002461027354 0.8512453942094 0 0.229347450870413 0.0915769520661664 0.398544550873339 0.870760489820992 0
1.6554775100667 1.78507506661117 0.39578834339045 0.888891138369217 0.741770231630653 0 0.0749472730689691 0.0959033397468435 0.12080765934661 2.55192267337255 0
0.241554205538705 0.163613426731899 2.59974672179669 0.0357912150211632 0 0 0 0.504056251375005 0.335582745727152 0.580851147625078 0
0.168651890940964 0.903124898439273 0.801805235212669 0.283282799646258 0 0 0.627692185921196 0.638119238894433 0.932489572092891 1.46773958222655 0
0.201253895647824 3.69760803761892 0.771713923895732 0.732349393190816 0.337707143742591 0 0 0.345755426494087 0.16763463546522 1.94944026262496 0
0.264936699299142 0.320727240294218 2.57096794084646 0.247508560772985 0 0 0 0.0978594971820712 0.455591302132234 0.71387237575695 0
0.431507892441005 1.21774854511023 1.54971347912215 0.714064333820716 0 0 0.121874824846325 0.973672231426463 0.363361324183643 1.63273899841919 0
2.66670650686137 0.697405223501846 4.279485080624 0.0952439708635211 0 0.919752903049812 0 0.262397008948028 0.0349128984704083 2.70737923958784 0
0.191299476660788 1.44385999348015 1.10471423529088 0.886952492408454 0 0 0.0535837430706876 0.958493448095396 0.7455691001378 1.65468058009793 0
1.53919942327775 1.26509412797168 2.93476376961917 0.272156286751851 0.283347084885463 0.775567032163963 0.332188335584981 0.108211465469031 0.129985272205142 2.27683541577176 0
0 0.421580144902691 0.61703655635938 0.818253615405411 0.7054287053179 0 0.150197717791671 0.0297737701234497 0.512792333727702 1.0991957923558 0
0.505224722903222 0.951551784528419 1.20789482444525 0.330160975456238 0 0.497925349744037 0 0.674468061653897 0.0816921228620649 1.16414906923078 0
0 2.82097192341462 0.330996226519346 0.014333862112835 0 0 0 0.175176342017949 0.266961209708825 0.286827837988543 0
1.44066888373345 0.067806847859174 1.33095312491059 0.450488269794732 0.594994173385203 0.270972202997655 0 0.281915444880274 0.618616947404417 1.64196164842798 0
0 1.45815618056804 1.49140752758831 0.381902968510985 0 0.120020008878782 0.37675318690555 0.997850520536304 0.721629276481689 1.5915673904037 0
3.3708303514868 1.25685673067346 2.89785418473184 0.529011070262641 0 0.696307658683509 0 0.155585297616199 0.0398495559014216 3.57730932751317 0
3.93057957571 0.516711918637156 2.99799776915461 0.843005167786032 0 0.362332886084914 0.0475713989802644 0.521872602868825 0.613616502723409 4.16788229770033 0
0 0.902390015311539 0.788987327134237 0.197230013320222 0 0.0873408967163414 0.6004060834429 0.362086192006245 0.66954980206549 1.21946728433277 0
0.163567382842302 0.867204582085833 0.0710015504155308 0.475646176142618 0 0 0 0.23795406636782 0.0185274092946202 0.737789640148111 0
0.425344081828371 0.419930045492947 2.55007922835648 0.104239856824279 0 0 0.455533538731632 0.576507604913786 0.702983723487705 1.70285371452586 0
0.996253979858011 1.71646668529138 0.622724169865251 0.282621271209791 0 0 0.281248777856242 0.788574908394367 0.827999714994803 1.62300909440026 0
1.10585750592873 0.538695300929248 0.262430530972779 0.135092162759975 0 0 0 0.552484103711322 0.879993122303858 1.2140871579763 0
1.75657575204968 0.369970659259707 2.47577587421983 0.612399051198736 0.476141166407615 0 0 0.504639386804188 0.129276788095012 2.12611638549162 0
0 1.11794648319483 0.604202355723828 0.056773716583848 0 0 0.637795050912338 0.562703480478376 0.265135636785999 0.817715374350571 0
0.107263536425307 0.326712752692401 1.52667446457781 0.0438948061782867 0.863226516870782 0.165465140715241 0.90968901725229 0.0159915168204346 0.595720911034812 1.59336529334643 0
0 0.277631612727419 1.85856624227017 0.34004289098084 0 0 0 0.57735273335129 0.418290414381772 0.912519765728121 0
0.758903650566936 1.29035327397287 4.06839745934121 0.126169312279671 0 0 0 0.333828059723601 0.0508987244684249 1.06875367184118 0
1.75303417723626 2.21351371798664 0.848769113654271 0.957497420487925 0 0.36660322570242 0 0.886168665951118 0.523061543656486 2.70933740149619 0
0.947406072169542 2.8334792656824 0.775141878752038 0.869459852576256 0 0 0.0478692142591566 0.351525455946103 0.476494679693133 2.1694276863681 0
0 1.80833373893984 1.95214769756421 0.958952972665429 0 0 0.0330504746329331 0.310706175863743 0.0570676184725016 1.4860176617216 0
1.04037853656337 2.5379132591188 0.853949571959674 0.316291112219915 0.211462340084836 0.976741457125172 0 0.436441905252872 0.0180400343821396 1.72813213903013 0
0.365795651450753 1.25472186598927 0.319982519606128 0.622719189617783 0.179749241331592 0.137644728645682 0 0.545913718602634 0.541949176067749 1.28710877026718 0
0 3.78569013811648 1.6255940136034 0.377877774415538 0 0 0 0.409732313361019 0.983711456181481 1.41784335203722 0
0.578098118538037 1.87451512925327 2.24356491491199 0.907040737802163 0.0298584580887109 0 0.0310698786497884 0.164556357312356 0.794844006421044 1.79799597721181 0
2.20844190567732 0.45767717785202 0.928985726088285 0.640695651294664 0.0334080022294074 0.0189419051166624 0.033549935118722 0.490724067393135 0.0758113445037155 2.39930519129449 0
2.67186557734385 0.525190636515617 0.583902514073998 0.504680861020461 0.369330269517377 0.57782106124796 0 0.0277940200439446 0.00591510598003248 2.78316023469062 0
3.22733443416655 1.68810950824991 1.94686668179929 0.109141227090731 0 0 0.353572647555511 0.323037083027884 0.138206638861448 3.49126322392556 0
2.51514882990159 0.661037373822182 0.807845601113513 0.0800769350025803 0 0.890076911542565 0 0.614725614432245 0.035933588858179 2.54471310668917 0
1.07335580280051 3.48790220799856 2.59379701688886 0.533107984578237 0 0.0547082994598895 0 0.0797445541247725 0.536448445071915 2.02804328427944 0
1.23203222639859 0.573637901106849 1.50876041408628 0.241558701032773 0 0 0 0.829497012775391 0.598259049933404 1.53327675694436 0
3.38359071407467 2.41376039176248 2.06805914291181 0.993557648500428 0 0 0.00334160276636929 0.0440179412253201 0.427681572269648 3.99255448769935 0
1.39234232646413 1.45269982889295 4.53157138312235 0.501531071960926 0 0.0663224353920668 0 0.0602571174968034 0.91217906347012 1.86209283263222 0
2.65683566499501 0.440626980736852 3.7780278455466 0.306045543868095 0.00061927386559546 0.434272631304339 0.0853064156486014 0.513122608605525 0.476780221149427 2.92778394860018 0
0.275080742780119 0.294870371930301 2.68040176760405 0.892722290707752 0 0.469706221483648 0 0.418860709527507 0.5222813813882 1.4212500615567 0
0 0.545835044700652 3.22967772837728 0.279809124302119 0 0 0 0.598503951216117 0.897633920423687 1.26881211963436 0
1.49931413820013 2.52042510383762 1.62297692801803 0.137313205283135 0.184569652192295 0.665538811823353 0 0.705567250882692 0.309879139757141 1.8341828198303 0
1.1540366273839 0.123013173462823 2.86478617368266 0.871403054567054 0 0.961336356820539 0.103614021217006 0.817321454174817 0.0199288043266879 2.02759735713573 0
0.748424836667255 3.44714266364463 0.667424706276506 0.0950220616068691 0.897324064513668 0 0 0.039115505422554 0.297512075863779 1.40196291411269 0
0.101357171311975 1.72128004860133 2.82678107917309 0.257483086781576 0 0 0.523403983982594 0.641434769378975 0.265545670641586 1.64684358381958 0
2.19414984458126 0.689448536140844 0.500632203184068 0.462245894595981 0.0430040082428604 0 0 0.272389326069062 0.977659462951124 2.35203400913658 0
0.302745178341866 4.89231818472035 0.010765515267849 0.0287923931609839 0.583126959158108 0.903483802918345 0 0.0823814566190681 0.0759701427993568 0.906235688574322 0
0.613155151717365 0.207208502339199 1.8293992234394 0.622276219539344 0.887706126784906 0.316343560349196 0.122628611603492 0.0638448934432352 0.316097507209995 1.3332763478 0
0.0242912764661014 1.68790820287541 0.110494217602536 0.0110515193082392 0 0 0.311993610474763 0.0644801275338978 0.994851533556357 1.02984107597721 0
1.5026003785897 0.52521089091897 2.94160646782257 0.455547794234008 0.024027596693486 0 0.247812832200208 0.32345246317695 0.972913927398622 2.30032327794482 0
0.706169471377507 0.756548354867846 4.38591842423193 0.120346740819514 0.758381756022573 0 0 0.150642819402124 0.781764319399372 1.24535269027975 0
0.630737151950598 0.397466100752354 0.0319174602627754 0.0361463788431138 0.421737767290324 0 0 0.300433638667253 0.971932582557201 0.973911798207916 0
0.9113415973261 1.14045692468062 4.11204017931595 0.974112589843571 0.0985187953338027 0.492753698723391 0.0113989240092121 0.163867390299658 0.405990278910064 1.86172399454558 0
3.86872759321705 0.557021870277822 1.86703155282885 0.52636353392154 0.50245490251109 0.839518937747926 0.412419792488413 0.331614998954301 0.00915693941318302 4.17301432830825 0
1.30759209976532 1.85602053347975 0.615143832517788 0.924678349168971 0 0 0.0131265000565856 0.150909374468029 0.335485441610217 2.13733527837835 0
1.21643685363233 0.654192827176303 0.968378969933838 0.271703643258661 0 0 0.010147202334171 0.235595521284267 0.931135113583878 1.44280409191946 0
3.37312199734151 0.967519722878933 2.24790111533366 0.979148542275652 0.230426756897941 0 0 0.73423576754597 0.581630478845909 3.78203648552647 0
0 1.10625688545406 2.98292698618025 0.26326162670739 0.31134380120784 0 0.131812500247618 0.663559887386576 0.624265384161845 1.39737189404539 0
0.623141507618129 2.04601982608438 0.751978721003979 0.972030178410932 0 0 0 0.697632627096027 0.158413762459531 1.85630435112853 0
0.698522272519767 3.78469533170573 1.56556166801602 0.0515885227359831 0 0 0.476499750374156 0.689263971056789 0.827778350096196 1.70293522267204 0
2.5958131137304 4.96884464053437 2.78068722598255 0.927475311793387 0 0 0 0.436821808805689 0.927303377073258 3.88139299370633 0
0 0.312517284881324 1.78724150639027 0.333850390277803 0.0635791062377393 0 0.516829051980505 0.83426964091345 0.615276840981096 1.50285343070631 0
0 1.33444924512878 1.07604946009815 0.866854311898351 0.325172298355028 0 0 0.572013916821961 0.926099670119584 1.57757981344119 0
1.54116582218558 0.247322054812685 2.93398407963105 0.592993129743263 0 0 0.0552550083005992 0.68188224057667 0.394302384229377 2.05689020514369 0
0.456241366686299 0.987605107482523 1.30824502254836 0.365130278514698 0.301974212750793 0.529703526524827 0 0.230627640211685 0.0208425248025171 1.11450884842406 0
0.673210449283943 2.98500317032449 1.40071136876941 0.0165877465624362 0.0707283110823482 0.45286431023851 0.0695669639218952 0.715780762766563 0.397106092562206 1.16616024939514 0
0.39322899794206 0.994907112093642 3.18870063778013 0.986123330891132 0 0 0 0.739104828797281 0.0771743808872998 1.7490006234588 0
3.20749610010535 2.65770205669105 2.20058945356868 0.972358701983467 0.822010333416983 0.493260930059478 0.0029916753971857 0.103248952199771 0.46836575626891 4.0365481225022 0
1.68307601287961 1.1704457225278 1.35335443727672 0.584396713878959 0 0 0 0.0997790081892163 0.342331013875082 2.04097470349881 0
3.22023673332296 3.99666192359291 4.46352006052621 0.805256673833355 0.977576024830341 0 0 0.00414659634052034 0.980421340558678 4.21558475220786 0
0 0.734474795171991 1.32490206789225 0.792988209286705 0 0 0.132870841719324 0.462076040916145 0.932295893551782 1.4334294119959 0
1.68381434283219 1.49274882348254 0.888790637254715 0.393099825829268 0.0912229306995869 0.704287272645161 0 0.87188911626969 0.000184557956086739 2.1077401820658 0
0.0113282282836735 0.107279965421185 1.20896889665164 0.861318642972037 0.577133911894634 0.335619527380913 0.097720732660428 0.087543965168342 0.0563565191098049 0.895116215807023 0
1.02930360287428 1.64678604202345 0.414217821322381 0.22622454748489 0.827576160198078 0.911934006027877 0.324341079694373 0.0596099455749563 0.0290798808122858 1.79931148854306 0
2.54045515600592 4.381930436939 1.96187465800904 0.819929812336341 0 0.600244322791696 3.52419955367556e-05 0.915860916487873 0.310411945646368 3.68466121035696 0
1.32490744628012 0.514269869076088 2.31345462659374 0.641335494816303 0 0.559149228967726 0 0.441354372072965 0.385102842712484 1.80815546018299 0
0.737378819845617 1.91332500148565 0.767355258576572 0.0716206089127809 0.676178192486987 0.159766105469316 0 0.265899728214917 0.28801454318023 1.12523394943157 0
0 0.768936797976494 0.277158271055669 0.381980736041442 0 0.498152333311737 0.399475110561752 0.588753409683704 0.249317993996591 1.04613471893041 0
3.8292138222605 3.1547536123544 1.10947368387133 0.215673538390547 0 0.108028489165008 0 0.0189372017048299 0.524233841558434 3.99967781262433 0
0.659663598053157 0.160743218613788 0.581866122316569 0.33276536106132 0 0.00897423690184951 0 0.171113176736981 0.88156052200404 0.999278634598256 0
3.03199716936797 0.339585234411061 4.93883424671367 0.367737769847736 0.577725870069116 0 0.248252988031703 0.208781918026686 0.957496020477265 3.58756604979546 0
4.92709083715454 0.741790524218231 0.0721444543451071 0.580309691140428 0.524036140413955 0 0.372680445859904 0.383011219732623 0.547894980758429 5.02942957052326 0
3.40732996817678 2.28999429661781 0.701424580765888 0.158612703206018 0 0 0 0.441986886318773 0.564839923754334 3.51539407782496 0
0.332088203169405 4.2924920306541 1.63950548227876 0.21080663218163 0 0.864260402973741 0 0.680368373170495 0.00166730687488448 1.41081909126463 0
2.29052790231071 0.708251178497449 1.38008734211326 0.782875529257581 0 0 0.0133603273062744 0.366739053046331 0.336550269974396 2.58184976218627 0
4.0261916234158 0.551542503526434 0.328472048742697 0.795759808970615 0 0 0 0.914385790703818 0.487306002294645 4.14774907369118 0
0 0.844611702254042 1.37249014782719 0.300969136180356 0 0.939532588003203 0 0.625598752172664 0.0434359702155114 1.05903790557179 0
2.0681692531798 0.0358963897451758 0.0295836750883609 0.447360579157248 0 0.825439801206812 0 0.196134772151709 0.00756544565640582 2.07683188023272 0
0 0.467079217312858 1.4280759037938 0.164120631292462 0.699422599049285 0.139895511325449 0 0.258296952430883 0.297235060961857 0.938183068867722 0
0.411129261832684 0.769184942124411 0.494474561419338 0.467125367373228 0.113488939823583 0.71078197285533 0.112988325879601 0.531949841908471 0.209720647932981 1.22539472937671 0
0.0506740792188793 1.65635238867253 1.64292538538575 0.376735713332891 0 0 0 0.654493719572201 0.461831211578101 1.13341831490433 0
2.24014571495354 1.56505056610331 1.34989211056381 0.825860600220039 0 0 0 0.766129255760461 0.965294189751148 2.85205347469387 0
0 1.91496605426073 0.671468960819766 0.0387676081154495 0 0.197138864547014 0.920898621416382 0.691357403295115 0.601912918958082 1.3747068316588 0
1.56883355020545 0.261189920129254 3.1898810970597 0.697267714422196 0 0.385690761031583 0 0.486235602293164 0.235610177581549 1.99203666785091 0
0.358878599945456 1.1390913692303 0.47306604962796 0.94648673501797 0 0.248343460727483 0.0117185452136945 0.222921002889052 0.391365298365846 1.31403607539413 0
1.76975940447301 0.689839106053114 0.413432320579886 0.206526099937037 0.980265484889969 0.546329050790519 0 0.0042451858166318 0.440651910301926 1.92161789218339 0
0.412558737210929 1.2296393669676 0.264440011465922 0.507517350604758 0.907463251613081 0 0 0.066965426801262 0.244125769706443 1.49217504212008 0
0.390684944577515 2.50433233310468 0.477522635599598 0.904554939595982 0.050320316106081 0.831415628315881 0.05005883393565 0.806925853014458 0.167894678661633 1.99713193582673 0
0.754811646882445 1.52178075071424 0.0214895820245147 0.906789627391845 0 0 0 0.618011929327622 0.0639023319818079 1.61439301606812 0
0 3.48873420152813 0.0919449448119849 0.144662305014208 0.277459480334073 0 0.728882803916248 0.0249045852163597 0.207884470699355 0.903402011663898 0
0 4.4681453157682 0.0694178876001388 0.517670830246061 0 0 0 0.160335559165105 0.142196434549987 1.52223636820785 0
0.707865741802379 0.473709314130247 0.409673073794693 0.657453623600304 0.150605263188481 0 0 0.161167649945513 0.253940024645999 1.09316465345391 0
0 0.230910908430815 3.93454305361956 0.765280617168173 0 0 0.0331897772962794 0.241998001467437 0.56869795662351 1.23199411706681 0
0.0254207912366837 1.01914733881131 1.54772315640002 0.574042955413461 0 0 0.402602512063412 0.237334626959637 0.140070409048349 1.23002310865062 0
0.970411824062467 0.265291777439415 0.210738642606884 0.879429467720911 0.221569555578753 0.981325718574226 0 0.317094658119321 0.00428764044143726 1.30187601600676 0
0.273581828922033 2.9561833422631 0.468298283405602 0.815501396777108 0.477642480982468 0 0 0.072375856499274 0.69532347866334 1.93875348507587 0
0.0336422806140035 0.262401950545609 0.158372133504599 0.887306745164096 0.830735668772832 0.146893314085901 0.0281251742211649 0.0652381382643696 0.815284157706432 1.114003773501 0
2.89990881551057 0.798114448785782 1.84847857430577 0.302024761447683 0 0.905798722757027 0.436415037629749 0.1421503869351 0.0216872599259036 3.26427484924814 0
0.408151129959151 0.912599219940603 0.554898484842852 0.629846947966143 0 0.703146104002371 0 0.605060874950141 0.206373476039375 1.28056887845719 0
2.3438971338328 0.723947439575568 1.29725800640881 0.837721638847142 0.23106159013696 0 0.0633552569916154 0.00441344789983511 0.983512595528737 2.64570028706116 0
0.496044121682644 1.20659783482552 2.99939894117415 0.0805157737340778 0 0.634418348781765 0 0.709671436576173 0.132829326498022 1.0339045433376 0
1.17523447028361 1.13904846040532 0.195520146051422 0.557405940024182 0.364965884480625 0.0298567211721092 0.238976678108476 0.0843883659291382 0.431313318668549 1.69903662602114 0
0 0.388845455367118 0.965169140603393 0.134307629428804 0.643302655545995 0.718143540900201 0.0581542860127474 0.221864661863094 0.241470325412196 0.994029834242661 0
2.9501945048105 0.814798426581547 2.80761242844164 0.66367693291977 0 0.0933355651795864 0.263859737754453 0.217698959866539 0.534636679883622 3.41067928717205 0
1.71181824523956 0.275596286170185 1.26015742425807 0.923303205287084 0.852749959565699 0.685963617637753 0.0659569637005798 0.0660672253668833 0.0111868378402868 2.01619555701591 0
2.16336196870543 0.403091900981963 0.848498808220029 0.65612026816234 0 0 0 0.362976549193263 0.137930530589074 2.31749017007302 0
3.16033644950949 0.403351799584925 0.406954656355083 0.890580634819344 0 0.721880460856482 0.0893526182763045 0.146034425124526 0.272926667134767 3.29087499904104 0
1.8127833516337 0.28744049789384 4.14495121687651 0.369968242011964 0.370526568265632 0.375166347716004 0 0.583208736301349 0.240285688847264 2.15581977577669 0
0.523695977171883 1.72565934131853 0.178720703115687 0.497787365922704 0.84818856511265 0.460140653187409 0.296449524673189 0.0185518529496214 0.49865064196421 1.74518212940375 0
0.132211416959763 0.787421138491482 0.852251086616889 0.661551799625158 0.66564975422807 0 0.0443213571119779 0.243472127934131 0.628470545634627 1.30959363949161 0
0 0.898006827570498 1.03315622732043 0.756177218165249 0 0 0.0155133255887565 0.598404661519453 0.619265700923279 1.22037784327482 0
1.21592232910916 0.509891943074763 1.218414187897 0.13495384901762 0.020900214323774 0 0.348410812299304 0.940679444513398 0.63182769739069 1.72677039168994 0
3.04386493097991 0.983937357086688 0.0388879985548556 0.734093853505328 0.420659547671676 0 0 0.422117884085192 0.807228377554566 3.2966932985849 0
0.415567528922111 1.93594900285825 0.912291527027264 0.746787508018315 0 0 0.139216134803636 0.0483811292797327 0.0486165171023458 1.48961112439946 0
3.44231787603348 2.7361986420583 0.0692656037863344 0.907635723473504 0 0 0.0209723263644799 0.11229642899707 0.345255792373791 4.05554329708631 0
1.10624453611672 3.28004195913672 2.06045537721366 0.072137791197747 0.936206733109429 0 0.775892406803529 0.00473968632652413 0.790652112103999 2.32161047365197 0
0.888702814700082 0.809893772937357 0.265731954015791 0.528680166229606 0.0748017863370478 0 0.2986890425979 0.737958514295224 0.642634235322475 1.41253324340982 0
0.876366078853607 0.0583232715725899 0.985851163510233 0.744397328933701 0.0624439443927258 0.738774899858981 0.0786737951078677 0.721489448257369 0.138780355776892 1.43479955052525 0
2.95119794318452 0.827421634458005 1.14911627373658 0.479003826156259 0 0 0.125166925084017 0.756316437851638 0.160297051770613 3.16783031310305 0
0.971932353219017 2.77103617135435 2.11237352038734 0.42792220460251 0.285599473398179 0 0.26893525984917 0.613370024921637 0.728050848469138 2.18581601749242 0
1.47340768156573 2.37180355447344 2.51681050751358 0.689470785669982 0.800478235818446 0 0 0.192513338408179 0.400961022591218 2.51763899447001 0
2.13253122754395 1.074771868065 0.30533902393654 0.0447418005205691 0 0 0.413574339248121 0.556388189084828 0.481783257331699 2.22836524455453 0
0.744110864587128 1.3305781101808 0.726307222619653 0.0850552720949054 0 0.655603731749579 0 0.467724245740101 0.0389811359647637 0.969483723063643 0
0.596418146742508 2.66155596426688 1.38308833120391 0.769650200149044 0.668231667950749 0.0219414799939841 0.037613746319199 0.0412283596589768 0.0956452695281809 2.08513170083251 0
3.27640619501472 0.945577172795311 0.345142991514876 0.726110077695921 0.337993036955595 0.648969257017597 0 0.394282671749656 0.129145212835946 3.50776694154911 0
0 0.300036661559716 0.00476929126307368 0.855549183906987 0.356054064817727 0.608839474385604 0.0508449483531809 0.083853365828463 0.309062353694532 0.80337848595929 0
1.60379246389493 1.7397270151414 3.09532383643091 0.770200261147693 0.663222746690735 0.794777178904042 0 0.231904125659639 0.0172975454679714 2.49386974764491 0
0 1.55868448200636 1.14893392845988 0.685054765781388 0.798625685740262 0 0.276297849953878 0.0499286281350473 0.707116110716015 1.64654664044097 0
0.392878615297377 0.502780930604786 0.669541013659909 0.772897743852809 0.712267866823822 0.350552695104852 0 0.157228020448431 0.553192284792869 1.31875728617868 0
0.542046312242746 2.59441617294215 0.44323628442362 0.496026038890705 0 0.308308506384492 0 0.761397799942642 0.430646707861829 1.58167617904131 0
2.00543712917715 1.57288905791938 1.37883641407825 0.467762061627582 0.609993513906375 0 0.46878850985666 0.255960325670922 0.253999897278845 2.66490589530172 0
0.395947442622855 1.38221714785323 2.31000709813088 0.649372442392632 0 0 0 0.443041257094592 0.157034553121775 1.40935730572574 0
0 3.09637650754303 0.585562508786097 0.926170971477404 0.362098722020164 0.821851862594485 0.0315693398717881 0.25720545254851 0.0290540143841443 1.98187821500774 0
4.84160537016578 0.0114618665538728 0.680997535586357 0.0173001897055656 0 0.307646464556456 0 0.561412949115038 0.393184978343352 4.841956192294 0
2.54349774797447 2.35475369729102 0.168533685151488 0.586867570411414 0 0.676777977962047 0.389084124114104 0.00906500313431025 0.148279620219224 3.08306722821352 0
0.407874553697184 2.46097668260336 0.507809863425791 0.246478395536542 0.790659327525645 0 0 0.128695889039589 0.342963273171335 1.41062134100581 0
0.980955393053591 2.64092155359685 0.0927215807605535 0.218967788852751 0.264258607756347 0 0.752032310882278 0.270913619371338 0.723124246811494 1.52974874087429 0
0.90004669316113 0.147043444449082 0.692474675830454 0.620495078153908 0 0 0.328328385348806 0.586378193693236 0.106487566838041 1.31575588217109 0
0.269416149705648 0.0580850150436163 0.414288422092795 0.390395148890093 0 0.702108007855713 0.209673315959472 0.864630276337266 0.115971800939011 1.03249253004396 0
2.12396006286144 3.37377399322577 0.304605822544545 0.10872159874998 0.0697155387606472 0.80613691965118 0 0.555934459342557 0.0862252430244396 2.30812409187512 0
0.884138712659478 0.972358824452385 3.79089965485036 0.0244235883001238 0.800160341197625 0 0 0.12088869006136 0.443108555162326 1.05168096372897 0
0.0969996575731784 2.74262760649435 3.52112792152911 0.262794640148059 0.819794553332031 0 0 0.0164263790671339 0.85291361878626 1.39612700574702 0
1.62145852530375 4.00043750996701 2.42124046315439 0.279178978176787 0.0992068641353398 0.660442941589281 0.67656090593407 0.25581443342184 0.314308766504741 2.93437540202813 0
4.89932366413996 3.39037218713202 1.32058234303258 0.779200993478298 0 0 0 0.593036700505763 0.868986801011488 5.41225203132058 0
0.444279872346669 1.63675969513133 0.755666121840477 0.0526598470751196 0 0.485817898297682 0 0.270627934020013 0.357077632341034 0.737098717254978 0
1.69948596926406 4.32942816521972 0.484349478268996 0.411673287395388 0 0.578659493010491 0 0.279467857209966 0.0464482870418647 2.45543667152681 0
1.66196083463728 0.238704630173743 0.948402649024501 0.928763373289257 0.814279796089977 0 0 0.0531881413218615 0.741025957511738 1.90270348974214 0
0.386386347003281 1.39275090792216 0.419909885618836 0.55312016303651 0 0 0 0.27383750025183 0.548930458258837 1.14905076842498 0
1.59018470952287 0.535466410685331 0.0430987996514887 0.382524625631049 0.529584311880171 0.531829442828894 0 0.0586666676662084 0.287830178251365 1.76010252053829 0
1.74760038452223 1.35413931799121 1.16152377147228 0.844814667478204 0.832635938888416 0 0.108427756227144 0.00892871331285428 0.993832806358114 2.51418679119303 0
0 0.282577822683379 0.777606243733317 0.0718166918959469 0.858338178833947 0.313548863632604 0.164699358246525 0.061829369338425 0.410658624663266 0.973480764474908 0
0.608158426824957 4.03882218524814 0.277035667095333 0.535260095493868 0.22851921338588 0 0.257709777838554 0.0673656576887998 0.864533922867849 1.94171496609592 0
3.57654508668929 0.223734477069229 0.107925798743963 0.155135944020003 0 0.906250366475433 0 0.137153041316196 0.0795599464731796 3.58650381875725 0
1.94897146197036 1.15193255851045 0.0892636296339333 0.919332117773592 0.789818886900321 0.792621112428606 0.0733981670889261 0.139409125760012 0.195963043131742 2.57851161583083 0
4.54158123699017 1.63651539478451 3.55888368794695 0.399173601530492 0.508036419050768 0.857302464311942 0 0.177006051582642 0.13394445858052 4.71140165702995 0
2.6845492804423 1.52539652679116 0.088797427713871 0.145658997585997 0 0 0 0.520396396052092 0.159063835861161 2.76581636197435 0
2.6927339003887 3.12502260436304 0.636204485781491 0.769288283772767 0 0.321058071218431 0.00382031558791071 0.765356207033619 0.440260798861404 3.4456539591227 0
0.437657698988914 0.697018645470962 0.167903342284262 0.791218523634598 0.550979958614334 0 0.192456282129582 0.0939150107141926 0.214484566589817 1.26148866180231 0
1.00045665586367 2.88372904364951 1.97208610014059 0.834652749123052 0.0667621209286153 0.106596363708377 0.138360665021651 0.201574206783707 0.528258592501516 2.32041522807304 0
0 3.80369143933058 0.165859594941139 0.434293513186276 0 0.290866579161957 0.106081428276351 0.00915606669150293 0.637957872504178 1.36132378651936 0
2.32155380188487 3.87352706585079 2.05844094161876 0.121058771852404 0 0.73048740439117 0.783229312689681 0.240964177297428 0.0601148624263895 3.21750453910995 0
1.40239783609286 0.214700641809031 3.01048369705677 0.813994050724432 0 0.89601558027789 0.156155669307759 0.708822630345821 0.0724868082097149 2.1921366590894 0
3.00213254150003 1.87858570273966 0.532597831450403 0.634473322425038 0 0 0 0.883238492999226 0.325203472282737 3.3832753301333 0
0.96746453572996 1.78151134913787 0.221278303302824 0.741190005559474 0 0 0 0.244990947889164 0.136173305567354 1.74050610690724 0
2.63682723417878 0.666169601026922 0.0678729515057057 0.746530423406512 0 0.258871708996594 0 0.185534977121279 0.36746545347864 2.81604007642203 0
0 1.20265828887932 0.878593966830522 0.728227441664785 0 0.985545819625259 0.189021078948069 0.227855991339311 0.0123323212276012 1.25242006676744 0
0.695092648966238 3.46907679736614 0.638905566185713 0.746931883739308 0.92358210682869 0.405126272933558 0.156261378214022 0.0705036359429218 0.214900836868885 2.4847409338794 0
1.32076851674356 1.44734874786809 4.14297419250943 0.344183311797678 0 0.386752754915506 0 0.487879296531901 0.425681407701236 1.87914974900208 0
3.21155893267132 1.28351576719433 2.00341832474805 0.693004759028554 0 0 0 0.463500342331827 0.963706639362499 3.53408642782606 0
0.0784062319435179 0.321606083773077 1.8946754722856 0.167338748229668 0.554426873102784 0.745649104937911 0 0.14729730267955 0.0605792428531415 0.843171710705958 0
0.797841912601143 1.12101420643739 0.877607594709843 0.724549595266581 0 0.571982621448115 0.190586584535556 0.832211100263521 0.181961005380167 1.76291248269763 0
1.38956936635077 2.98155712801963 2.19159010355361 0.253973495680839 0 0.905054240953177 0 0.258905439404771 0.0658394467974997 1.87048037422695 0
3.05998741881922 0.981507610064 0.126871064538136 0.553192663006485 0.263867964735255 0 0 0.4513537088658 0.433580735465512 3.24584624768576 0
1.99848477775231 1.23404992278665 2.03232889645733 0.649278875207528 0.770881469827145 0.154377693543211 0 0.0216959362793648 0.233135035371132 2.47622857971855 0
0.299846790963784 2.60878431517631 2.85275809187442 0.677447631489486 0.877859405474737 0 0 0.0487795754362231 0.774902151199058 1.97781263510312 0
1.04172531934455 2.49119210802019 1.2563567426987 0.200658935122192 0.847801879048347 0 0 0.151261686657212 0.819203028455377 1.6885026806686 0
0.811073903925717 0.729105085367337 0.986433601938188 0.815942927729338 0.0189331683795899 0 0 0.619767007089993 0.202557532582432 1.48330439217799 0
0.252135230693966 2.22190247941762 4.63248714106157 0.272316540358588 0.269566579489037 0 0 0.190854348996938 0.336526521015912 1.20089332158527 0
2.69888790417463 2.00214857514948 1.71412706142291 0.717644852120429 0 0.459247397491708 0.164308064535371 0.86711239721626 0.0288203350865527 3.34611790269087 0
3.75980570260435 1.18091477779672 2.21183937392198 0.109801208600402 0.0437094101216644 0 0.16481141705258 0.272499734979164 0.442395888036117 3.90367023477519 0
1.94667072221637 4.61763950996101 3.37237653206103 0.23778335750103 0 0 0.63844553286378 0.721194942016155 0.912398116663098 3.27046289482842 0
0.157719264971092 1.49878454231657 1.08525233063847 0.36795390653424 0.510172576876357 0.0309146058280021 0 0.265909214027574 0.147183370410846 1.16746152372662 0
0.638558855978772 1.0250343112275 3.21846135775559 0.173356227111071 0 0 0 0.00132926134392619 0.717735987622291 0.853235308260298 0
1.3732023825869 2.04733385122381 1.11905067227781 0.665216686902568 0.0720766584854573 0 0.201060861118831 0.367710476250705 0.746217403095216 2.23768956474261 0
3.17678574239835 1.06770047638565 0.685991493519396 0.701779432361946 0 0 0.0146889162612502 0.748000959865749 0.348763339221478 3.43237672204532 0
1.47767293965444 1.53605152154341 0.895449151284993 0.402474058791995 0 0.821890702936798 0.386633770929564 0.715276590082794 0.0932528256520944 2.18143751602342 0
3.71994156623259 2.77005844144151 0.811340038198978 0.342966762604192 0.398366040550172 0 0.0454283083604614 0.10355022414687 0.976412991527468 3.99866285165673 0
0 2.52226199721918 3.83349362644367 0.110207669436932 0 0.628707643831149 0.437679594135005 0.354372710222378 0.160779724965803 1.70907782715969 0
0 0.471807072870433 0.908967659343034 0.279570355312899 0 0 0 0.252974685980007 0.337534958263859 0.607964817494412 0
0 0.811866867356002 0.40487656625919 0.632923077559099 0.273112967377529 0.131550917169079 0 0.702159177988111 0.189747497431255 1.0595337500363 0
2.32116779289208 0.794179365970194 4.77027609827928 0.0804888864513486 0.865282343467698 0 0 0.111699991964037 0.648407768923789 2.37973305574913 0
0 1.70869082678109 0.654800138901919 0.841880019754171 0 0 0 0.33180602430366 0.97622757172212 1.37668752453554 0
1.04569535283372 4.34081738814712 1.84514672029763 0.623125894693658 0 0.925365635659546 0 0.220844343770295 0.0420311531014195 2.31284778211412 0
0.0545526067726314 3.47209819592535 3.27142405556515 0.51038575056009 0.540628607617691 0 0.400887150558326 0.0577008556435806 0.383911983110011 2.05178096283292 0
1.4479460939765 0.73484210902825 0.359563970705494 0.474264807766303 0.654874219559133 0 0 0.122962258140438 0.982809451408684 1.78081185038771 0
0.383025164715946 0.636560778133571 0.479982079938054 0.381992393173277 0.643701906315982 0 0.066303429234191 0.0720196625119278 0.0533548532985151 1.0484933753356 0
0.142732727574185 0.740790993440896 2.9536069908645 0.247854839777574 0 0 0 0.110599020496011 0.762505149934441 0.916543144866118 0
1.93483157269657 1.93513168185018 0.742012776900083 0.747800247045234 0 0.0883854606654495 0 0.0406473248731345 0.735386432394539 2.51558464297362 0
2.96123764500953 0.766286651138216 1.0984438592568 0.0922860582359135 0 0 0 0.920593394897878 0.385665551060811 2.99676196576797 0
0.949460880132392 0.587950241751969 1.61240588547662 0.301239985506982 0 0.504646955989301 0.00975635000821118 0.407598641235381 0.401991789871341 1.32688964749465 0
1.1576882218942 2.99537036404945 0.167947627604008 0.711797998053953 0.514721915824339 0 0.153879850686789 0.150276632817919 0.669945012079552 2.34432272957863 0
1.25365438638255 1.53491137642413 0.801452104700729 0.110549523727968 0 0 0 0.618144726613536 0.718839382519946 1.42679964445044 0
1.52538004983217 1.01155496202409 0.302875124849379 0.895542017184198 0.53623954881914 0 0 0.462668861443184 0.0204949181061238 2.13079015618998 0
2.00627759099007 4.52947850921191 0.477124053519219 0.293497649719939 0 0 0 0.532087741186842 0.554522244026884 2.54363806316447 0
0.318471624515951 0.63581161829643 0.35790988127701 0.876065980875865 0 0 0 0.772386960918084 0.885244692675769 1.26432997743461 0
1.8677020734176 1.45623657898977 1.12898346595466 0.0538912985939533 0.852934929775074 0 0 0.0568773844510904 0.867819163482636 1.94267245774071 0
0 0.502028887160122 2.9158609136939 0.696319896960631 0 0.717920801136643 0 0.812281198333949 0.0107521773154702 1.44472041535569 0
3.459353139624 1.85796767147258 1.99504226911813 0.508718415396288 0.626744063803926 0 0 0.225918452710885 0.645869217580184 3.78207445397587 0
1.78619880275801 0.564656022470444 0.0167642820160836 0.463472201023251 0 0.446999561041594 0 0.960978898685426 0.163412598472321 1.94251210935653 0
0.615750310476869 2.42113003483973 2.68462144955993 0.454679978312925 0 0 0 0.911679431097582 0.189099291805178 1.698212154446 0
0.869035678217188 0.973685642238706 3.29667137097567 0.358199156355113 0.289940669666976 0 0.242953103882575 0.635539077880814 0.605181132908911 1.98049388342926 0
0 4.56959040719084 1.60120237339288 0.311550047481433 0.948888328624889 0.670831742463633 0 0.0131674503188683 0.0713386723094599 1.76356810852406 0
1.23173821298406 0.873820417560637 3.12749155214988 0.891216579824686 0 0 0.0466360025129434 0.802802321035415 0.908344036666676 2.33713072778354 0
1.36002894071862 0.608796079177409 1.78298614989035 0.871860006591305 0.934609293239191 0.271007950417697 0.113940380605856 0.00554770824476149 0.106506100151435 1.98684300596896 0
4.69218576210551 3.94601526018232 0.742026581428945 0.653699922375381 0.949778696056455 0 0 0.0262778017877149 0.478320298250765 5.28747021306958 0
1.60395986400545 1.31221150886267 0.728919488377869 0.839157183188945 0 0.638989531667903 0.0700042597566896 0.327819873113185 0.0149668830185977 2.20610518544031 0
3.18897617328912 0.568976343143731 1.74979139911011 0.173685341607779 0.439201071392745 0.619925394188613 0 0.0644313493410642 0.0563124556525746 3.22681346238411 0
2.15611312352121 0.55771677615121 0.146411812864244 0.460531703196466 0 0 0.429032489882951 0.131084355060011 0.133684602566063 2.29864209460249 0
0.343023836612701 1.12221085699275 0.846321686636657 0.872114261146635 0 0.88629944389686 0 0.950775238452479 0.0106659953441645 1.62479518627138 0
0.297409278340638 0.431433307239786 0.241875393781811 0.722489569336176 0 0 0 0.317532988963649 0.620712457457557 0.88572728924897 0
0.637461123522371 0.726698745973408 1.27352598914877 0.880913303000852 0.186313539277762 0.223186460556462 0 0.0837021179526908 0.710754660761145 1.33987436721054 0
1.11995966918766 0.969642569543794 0.267568882321939 0.960227680159733 0 0 0.0199169360496501 0.466384618775919 0.4069099847693 1.71884691143917 0
1.81719347974285 1.80096549005248 1.69354611472227 0.642703084740788 0.932162382872775 0.944104080088437 0 0.0474007935011119 0.0306115811172422 2.55230755848629 0
0.0688480506651103 0.522184090455994 2.27939330390655 0.0822860070038587 0.595070282928646 0 0 0.338825531242176 0.465770528186113 0.856294932022513 0
2.83511932357214 0.955521772848442 1.30241977516562 0.839729883009568 0.984700644621626 0.954259135527536 0 0.0147107644978948 0.0408768577540931 3.20030039782946 0
2.58448770968243 0.449047012720257 2.571180582745 0.428379212040454 0.0261434244457632 0 0 0.866506477145127 0.47209335397929 2.80143567568888 0
1.19475926621817 2.24761675577611 0.131034246180207 0.718583931447938 0 0 0 0.468210730701685 0.58681976981461 2.01261256958015 0
0.226303781149909 1.6102231470868 0.0639454780612141 0.0825145638082176 0.789213285548613 0 0.169964947452514 0.129841855715593 0.92167653539218 1.0059270595025 0
0.450388728640974 2.15252844966017 1.06845142273232 0.494396866299212 0 0 0.37965629423167 0.278921878430992 0.588256125338376 1.60381894078357 0
1.02154858759604 0.269481358118355 0.225250738207251 0.810429229866713 0 0 0.0408530544400823 0.416607466293499 0.548109156312421 1.28447769566503 0
1.56239247950725 0.838274637702852 2.79001207812689 0.176982090575621 0.574297680752352 0 0 0.326168427387991 0.687803531298414 1.80121197650665 0
2.27282782061957 0.134252472547814 0.135862707160413 0.182681125821546 0 0.0679146372713149 0 0.808043772354722 0.891292049966211 2.29009359668131 0
1.21819451544434 1.64521534135565 0.444886507466435 0.307610247284174 0 0 0 0.128464281093329 0.175925418967381 1.55241933652196 0
1.00984639953822 0.267531087389216 1.25578973209485 0.884393749991432 0 0.85601606965065 0 0.553716161521152 0.0926777878863209 1.54863389200027 0
2.96990464883856 0.689948662184179 0.865900481119752 0.0619094565045089 0.444695967715234 0.0405564385000616 0.316414671516735 0.418654390288066 0.699771108669099 3.10511579798425 0
0.993812156608328 2.4491279181093 1.94379373919219 0.277169022476301 0.547051114961505 0.929280231706798 0 0.30991300267795 0.0293275230548001 1.74623024623182 0
0 3.87347843497992 1.04554660338908 0.511074529960752 0.0516838592011481 0 0 0.403202176024795 0.157452731626108 1.48941931848546 0
1.74420854076743 0.615095891058445 0.76141315838322 0.958089378196746 0 0 0.0178121405476097 0.298343784641474 0.621082957135513 2.10334709199256 0
2.46142642619088 0.943738593254238 0.379374580224976 0.241070781135932 0 0.624777310527861 0 0.618899757741019 0.313486762932441 2.56689398498862 0
0 1.19744629133493 2.61994385509752 0.653987189056352 0 0 0.150977587265216 0.989066626876593 0.20265841903165 1.57288217063296 0
0 4.31171890930273 0.98190690157935 0.288999382872134 0 0.331583985360339 0 0.486738916952163 0.0396328003866235 1.23622573411327 0
0.241732699330896 0.514307845151052 0.333014887059107 0.0889951197896153 0 0.124486243817955 0 0.047905360115692 0.231335155878201 0.394147319233351 0
0 0.610018350882456 1.47258814726956 0.928226710762829 0.00921295979060233 0 0 0.666978278021902 0.870512132300064 1.45903669774685 0
0.509227653034031 1.3863908953499 0.853357355343178 0.375971962232143 0 0.806244008941576 0 0.745511173037812 0.00470702564959391 1.3216150415532 0
0.0912712083663791 0.110736212460324 1.81142153264955 0.0973979954142123 0.807815894717351 0.446988787734881 0.651377024485791 0.139004326679703 0.0785243247756225 1.29936738129206 0
0.806034914916381 1.52268128655851 0.158157209400088 0.525869437959045 0.134912033332512 0.230088070966303 0 0.688401537382724 0.296954728068389 1.49625661581345 0
2.0484874821268 4.58002142608166 1.36040906095877 0.027735399780795 0 0 0 0.857367241056636 0.186465254053473 2.11642770780251 0
1.5326364338398 1.85281304153614 4.46610651095398 0.204446346033365 0 0 0 0.927821883931756 0.147370268125087 1.96322571642797 0
0.140314087737352 0.111022661207244 0.174973285291344 0.0274827452376485 0 0.578475087648258 0.00383737897254188 0.693789843469858 0.0715835934907988 0.678878490123687 0
0.90429458534345 1.33906173147261 2.56933026760817 0.890614606672898 0.468990119406953 0.456317766103894 0 0.162213501344944 0.467981271749592 1.92994020777684 0
0 0.419348975876346 4.33042177464813 0.349533040774986 0.0166005408391356 0 0.558321647905525 0.525554124848494 0.543891899520531 2.00390853725763 0
0.310823677107692 1.45784404780716 4.85419780132361 0.0212254943326116 0 0.55035604396835 0 0.928906615125015 0.295400938038477 0.987959449432215 0
0.165710582397878 2.24213291401975 0.603528873296455 0.175828473409638 0 0.57625030586496 0.649019854251713 0.801921314792708 0.286230323460059 1.5406035685567 0
0.61091286316514 0.270438536535949 1.0419515054673 0.487141941674054 0 0 0.290763872240041 0.163643427891657 0.210051163798198 1.13416254546788 0
1.9583156122826 2.71987179946154 0.192394257057458 0.541437959531322 0.870256282389164 0 0.451787929029588 0.0603709136212225 0.292817301349714 2.7699437803729 0
0.199933340307325 0.295369802974164 0.889624190283939 0.874515443574637 0.438769893022254 0.451414081733674 0.0178606164174919 0.260155432515868 0.0644447968558915 1.08436246517833 0
1.12917394051328 0.852874702773988 1.96264850674197 0.142090973211452 0.496935134986416 0 0 0.149273488095824 0.586739391554147 1.33885482706546 0
1.83436255599372 0.329657205846161 0.142457891488448 0.25075338804163 0 0 0 0.241174729773775 0.0680182196665555 1.88083916728714 0
0 1.37212654645555 0.540636587888002 0.532982262549922 0.137393214739859 0 0 0.48242661247037 0.907113678986207 1.18256553376681 0
0.660182218067348 2.1450382664334 0.067181516205892 0.200947946403176 0.720067562535405 0.652677178382874 0.170377058755938 0.117802753597598 0.0367987947249037 1.49434176804694 0
1.81670871865936 0.912963398732245 2.45752749033272 0.836477234493941 0.675552126020193 0.927114166785032 0.00853233755255417 0.028554844375025 0.0561243712832236 2.31359282913025 0
0.753093268722296 0.279276492074132 0.43839793279767 0.945114477304742 0 0.328227340709418 0.0403963515562018 0.137303854804486 0.211611135906114 1.0933494926373 0
0.813387933885679 0.817963814362884 1.64445827831514 0.628600871190429 0 0.919198281131685 0 0.548683409346268 0.00229860702632056 1.54101051940544 0
0.425867313053459 0.381451840512455 1.78845477104187 0.119901946512982 0 0 0.309662638621134 0.31213439325802 0.0551528048235923 1.07352367049041 0
1.64577357890084 0.603869738522917 0.518936586566269 0.6117147882469 0.994196704821661 0.173262152820826 0.312203788836115 0.00419047350961661 0.770245825522272 2.11754663154363 0
1.4243878624402 0.997860295465216 0.0628773057833314 0.897860469063744 0.266830972395837 0.628854394657537 0.0221291705027019 0.470946479407723 0.273924286157088 2.00987804860975 0
2.32427970925346 1.4724392304197 0.863347872626036 0.317771425936371 0 0.183851384557784 0 0.364533452084288 0.211415407301216 2.52871888188917 0
0 0.554791307309642 2.24136303341947 0.801646602805704 0 0 0 0.418149257311597 0.89588712900877 1.39569586083436 0
1.33503201184794 0.868927326984704 0.443893531803042 0.914044364588335 0.464035044657066 0 0 0.0438594597450878 0.656290605431423 1.89864366057789 0
0.551522901281714 0.334110343363136 0.820195842534304 0.41785486205481 0.24888554145582 0 0 0.320053311103983 0.716408897656947 1.08094535579463 0
0.362364031374454 0.651631272863597 1.65689645474777 0.248182968236506 0.735161734744906 0.325157439569011 0 0.151700757450245 0.516112515868413 1.14613029784235 0
0 0.832492085639387 2.71195554872975 0.960141704650596 0 0 0.00262952438506169 0.220427159452811 0.339370192959905 1.21137403540482 0
2.79851421900094 1.33244852721691 0.468583863927051 0.200729723554105 0 0.150187436491251 0.727348892145964 0.137479052180424 0.138866357783067 3.02380628657823 0
0.93763031763956 0.989551385864615 0.503518124110997 0.323686716845259 0 0.299930330598727 0 0.508600095519796 0.472001678722252 1.30953026462459 0
0.966223943512887 2.68659483641386 1.98247391823679 0.110849756980315 0 0 0.505327871667243 0.321897368179634 0.816020863363519 1.99516028023609 0
2.56803049240261 2.37828849744983 1.64346548868343 0.111696826526895 0 0 0 0.150628616567701 0.725771935191005 2.6727356933739 0
0 0.919871038291603 0.323070597834885 0.599227428203449 0 0.0475065500941128 0.362674167501865 0.444933084072545 0.0576199547775575 0.905127849214454 0
1.24634308088571 1.93798123905435 0.753950511105359 0.0613296902738512 0 0.343529349658638 0.509166308487807 0.695827584248036 0.515003755916055 1.819874451026 0
0 1.97544894739985 2.20348846819252 0.402296118903905 0.380587571999058 0.203265463467687 0.473871764323128 0.409929182294602 0.690513428053326 1.85249752317181 0
2.32115533575416 1.66511337831616 0.645208504749462 0.131613208679482 0 0.202314775669947 0 0.195905231172219 0.680878760059542 2.41670544315115 0
1.29371016193181 0.283750995527953 2.67021657060832 0.427130703581497 0 0.174749171594158 0.333228845315901 0.15011540055275 0.177886235710692 1.92623554803574 0
1.80787561507896 2.18843893706799 1.5520389135927 0.311281465925276 0 0 0.570572363144264 0.432144202524796 0.948864544508979 2.6374674576452 0
1.83620929880999 0.15622321749106 0.0517144929617643 0.921768778236583 0 0.360157332615927 0 0.862802072195336 0.282390082899736 1.93302378141924 0
0 0.246382198296487 0.78465988393873 0.343805098207667 0 0.337941720383242 0.453918214483325 0.586536718299612 0.117155185108065 0.971825321534688 0
0.103267337195575 4.80288613354787 0.454291029600427 0.243273724569008 0.00668899482116103 0 0.184925499447081 0.672966911100538 0.066611752146855 1.20583094042568 0
0.791947416961193 1.14083662396297 1.3951682865154 0.600667507387698 0.310036167735234 0 0.22568874764389 0.0423805837070804 0.203237184556201 1.58034496150432 0
0.0897069429047406 0.927014266140759 4.50403381488286 0.237955729477107 0 0.878422865411267 0 0.52290852391161 0.0577424540725206 1.13504768965688 0
1.44273861194961 0.912890634965152 0.255491603864357 0.254083113279194 0.535483856452629 0.938030466903001 0 0.284631887055746 0.0345509191466863 1.68804838461345 0
2.94389094784856 2.88023752695881 1.75530210370198 0.674424829659984 0.90492827934213 0 0 0.00458054626363512 0.143524204613641 3.65165933456257 0
0.907498020678759 0.938216598704457 0.595835419837385 0.239682242274284 0.0110143823549151 0.461829034145921 0 0.430091223022124 0.0918212380841089 1.18915414196949 0
0.904537949245423 0.10754549340345 4.89136447897181 0.933361985022202 0 0.277757756412029 0.0556131660624967 0.842521402984858 0.372852050913979 2.16757678140162 0
1.67250489909202 0.795915408059955 2.71654214477167 0.52583003602922 0.0876889068167657 0.212853874778375 0.0640692069667033 0.690276247792229 0.533505839611226 2.25630096931103 0
2.8630030292552 1.77701756986789 0.595119960140437 0.266949983080849 0 0 0 0.146927943453193 0.0740262249018997 3.02256652580526 0
0.295153357554227 0.622508879750967 1.06806035269983 0.428355178795755 0.193886158056557 0.580881669418886 0.10478658812833 0.79594356538226 0.0559294735977448 1.27855464409189 0
0 1.89974493952468 2.7932540141046 0.0410049005877227 0.497191836358979 0 0 0.0618610028416874 0.565147320274264 0.691207575564623 0
0.15495438943617 3.12966494914144 2.59587290603667 0.0679118670523167 0 0.175635245861486 0.909386130895264 0.809127832530066 0.322352246013441 1.97136983639776 0
1.84067976311781 1.98147390922531 1.56395425787196 0.902649922296405 0.97487080283463 0 0 0.0211483127799931 0.663792499341071 2.81839217876999 0
1.2442439426668 3.68873506225646 0.455450865440071 0.798894652631134 0.271045387489721 0 0.0674099969761008 0.0146303693074168 0.475076355971396 2.55207228742055 0
1.08534363238141 2.11178650776856 3.36253264336847 0.0109166882466525 0 0 0.114912970711368 0.0796419926919043 0.0657178480178118 1.39429301232553 0
0 3.07992178131826 2.0060302154161 0.100794183090329 0.00461935251951218 0 0.450701955274073 0.651595391764976 0.947807150892913 1.63155369745779 0
0 0.16856915736571 0.046321539208293 0.424217788968235 0 0 0.128566762944419 0.430134690366685 0.55453314143233 0.596723491181918 0
2.700769508956 0.778407240752131 0.369765785522759 0.566377914277837 0 0.832839344860986 0.106062378541315 0.619894210714847 0.0319059049039375 2.90265631089521 0
3.13388885231689 2.13347035576589 1.32178075332195 0.45110863307491 0 0.719868018524721 0 0.646730854641646 0.135553034131048 3.45884876905375 0
1.73790932167321 3.37884410982952 0.948872648645192 0.270056828623638 0 0 0.224451879606504 0.416448348201811 0.108093144837767 2.2620696200997 0
2.28505653794855 0.733559990534559 1.55003687273711 0.619967272039503 0 0 0 0.14725479320623 0.620902218623087 2.49735897516194 0
1.32316504698247 0.538117888849229 0.293870686087757 0.916528647765517 0 0.902020073495805 0 0.174557438120246 0.0419653988949279 1.65787639858516 0
0.955439331941307 0.0242708078585565 0.0340546742081642 0.617017061449587 0.274544471176341 0.612274599727243 0 0.406065440224683 0.236487236344455 1.01663874031676 0
1.11968545522541 1.33416536496952 1.63384093623608 0.58423228841275 0.617169725941494 0.267755928682163 0.0372327449896089 0.112256821911671 0.581551822135739 1.87463406354115 0
2.0785768199712 2.64322576741688 0.955066196853295 0.341668596491218 0 0 0.0294529551770509 0.360957507742569 0.0180669610854238 2.47438991428885 0
1.92205395689234 3.44502870552242 0.556494253221899 0.143610816448927 0.379214925225824 0.191530062584206 0.731456926581665 0.0677228969436962 0.646746148543822 2.50078359024552 0
0 0.953792044892907 1.61801559664309 0.522845105035231 0 0 0.462878213145806 0.335004231194034 0.359228353016078 1.3447006322717 0
0.531910771504045 1.83324328344315 0.809624349232763 0.141884434036911 0 0 0 0.549932000227273 0.266305765137076 0.919797800946413 0
0.116167252417654 0.162423074943945 0.84130732389167 0.18029163707979 0 0 0 0.400746972765774 0.44516698201187 0.642188948329156 0
2.80341541580856 1.64945911243558 0.558000928955153 0.161850227043033 0.49035037169233 0.0299853445030749 0.220492314744087 0.240373756456066 0.342298563531542 2.96350777852962 0
1.81346833333373 0.363478371873498 0.199730057967827 0.131849284283817 0.566142637748271 0 0.560051963293716 0.254763612315739 0.559756015660241 1.93351415129344 0
2.48322383570485 1.91769064636901 2.41211679577827 0.828331308905035 0 0.666023268131539 0.110506866495749 0.219389528036118 0.333553664885541 3.156878321997 0
1.33451401954517 0.97203107806854 1.30393311008811 0.829467217670754 0.889315572567284 0.497301468858495 0.165056205434015 0.0736668516329422 0.123671591183731 2.15267918980267 0
0.775429205968976 0.875715208239853 0.443092888919637 0.362034998368472 0 0 0 0.0646516417618841 0.0462958596181124 1.0786618670033 0
0.0243545630946755 0.288959853351116 0.880677755456418 0.0644707961473614 0 0.670351687585935 0.849088620003318 0.0288384738378227 0.304196183552758 1.13691111415221 0
2.05247600097209 0.205803081393242 0.00139674288220704 0.0394618674181402 0 0.364115260075778 0.793829896701967 0.52804369200021 0.490172798046338 2.07655813624894 0
1.93255622196011 1.76624276442453 2.6699548792094 0.358848068863153 0 0 0.630748600550825 0.499313900480047 0.00808518962003291 2.81741605952901 0
0 2.66465578763746 1.51133188861422 0.608349927701056 0.797667128266767 0 0 0.0763568632691408 0.159360274905339 1.74948573810303 0
0.985852775163949 1.75069725839421 1.78820096701384 0.864769130479544 0 0.0983518853317946 0 0.31620553182438 0.810009711693631 1.97696050265666 0
2.37863369565457 2.97208401560783 0.129303776659071 0.669909238815308 0 0.791990786790848 0 0.149160548578948 0.17646690232561 3.04333899841557 0
2.59346745209768 2.4191961651668 0.831825117347762 0.521651959745213 0.276614719536155 0 0 0.336459527547649 0.245303702075034 3.06467717057424 0
4.62635787320323 0.936945350840688 4.71192334895022 0.0195599538274109 0.170669416896999 0.000248161144554615 0.339096761458779 0.178122764562906 0.503256723912288 4.98726016955829 0
0.418669898528606 0.158110062591732 1.92343904171139 0.992244033375755 0.36012356961146 0.547128880629316 0 0.164060008809316 0.129429313873826 1.12205325324535 0
0.105257871793583 0.00300814351066947 2.63445114973001 0.394618564518169 0.2770146348048 0.545075488742441 0.378910201726269 0.190419365433237 0.090827684629931 1.24956237021407 0
0.0727789071388543 1.74144698912278 1.36925844429061 0.156473206123337 0 0 0 0.98647347278893 0.138713327702135 0.805131063680249 0
1.92089787870646 0.662390880053863 0.805394246941432 0.543235491262749 0 0 0 0.897689093602821 0.592685793759301 2.19625720490315 0
1.25952308182605 1.82149685546756 0.273249908117577 0.78635993716307 0.507759599015117 0.943973497953266 0.205093051125956 0.0911741280979727 0.0328313855930876 2.23448412929684 0
1.21315276762471 0.92151343356818 1.61735731177032 0.794598413864151 0.178199329879135 0.955527125159279 0.0629099870710028 0.770646842706383 0.0244565008481577 2.07896726438281 0
1.85375564033166 2.37616484099999 3.16766708809882 0.210663759848103 0.573825283907354 0.847954663448036 0 0.0775778181577013 0.0190794950762951 2.18543624995261 0
0.41164553980343 2.48965797759593 2.84394312417135 0.558432132005692 0.504309775540605 0.600060634780675 0.249746730712693 0.258923277002544 0.0726282904352195 2.03122187200038 0
0.474518279079348 0.246695499168709 0.127257464686409 0.564309597946703 0.575547674205154 0.270622882293537 0.215558616071832 0.0454931929336555 0.494720944854517 0.986964575707244 0
1.57085627224296 0.44482311909087 0.981965202605352 0.874466663226485 0 0.643289881991223 0 0.978772990172729 0.035219673757333 2.03939619225738 0
0 0.282269321382046 0.759720749454573 0.544758104952052 0 0 0.340062264978615 0.624131503980607 0.475473926635459 1.04173510216877 0
1.55351121537387 0.096466630930081 0.793692192062736 0.0408925258088857 0.698799479519948 0.954014639835805 0.949710371974044 0.000146124319942431 0.027868743933162 1.97814750111816 0
2.1352563733235 1.5715457694605 0.240061993477866 0.780426794430241 0 0 0.126375100435143 0.915391841437668 0.477846567519009 2.64323578222909 0
4.39103373675607 0.0177347734570503 0.00857529253698885 0.319938410306349 0 0.624699716223404 0 0.454977455316111 0.0982266244400108 4.3924124728024 0
2.7433144217357 4.29504679981619 1.41514414642006 0.313070266041905 0.0904353051446378 0.713195889722556 0 0.807131982891085 0.208682920675129 3.23789844908799 0
0.579882401041687 3.01459094509482 1.65263286489062 0.594336541369557 0.537495654076338 0.637303240597248 0 0.355807985530231 0.218743032968856 2.03061818374589 0
0 2.20930280908942 2.98460917104967 0.796748826745898 0 0 0 0.231869219103828 0.648669372545555 1.5419245327521 0
0.154094902565703 3.50005408935249 4.13588778930716 0.696044288109988 0 0.480204685358331 0.217300519142771 0.887784418417141 0.312055730867247 2.38823351152074 0
0 2.8615152426064 0.0388416289351881 0.355031888000667 0.478485789615661 0.563849704805762 0 0.11272248486541 0.145455513419576 1.30975692182177 0
2.96932114684023 3.41154064633884 0.575349894119427 0.160058464622125 0 0 0.333730461494921 0.441578712547198 0.0653200563974679 3.20489949514961 0
0.717991220764816 0.47904871404171 1.93231505900621 0.950291692744941 0.412590643623844 0.970290564233437 0.00857960855288115 0.371047411866748 0.0138700980983609 1.62328974988161 0
0.138661998556927 1.72739977808669 1.46599693689495 0.32541430555284 0.467633972177282 0.869337033247575 0.0142384389893067 0.0660300079690956 0.060264981477705 1.14237648567594 0
2.24644568748772 0.0931100742891431 0.259227907052264 0.805638919118792 0.133243335410953 0 0 0.026955082081477 0.964726100675762 2.28331988710126 0
2.18483312381431 0.732677375664935 0.870449714362621 0.799335618503392 0 0 0.0266791690461871 0.170849359128624 0.409551812103018 2.45803909959852 0
0 1.46926063112915 1.40069023100659 0.858904708875343 0 0.774579857941717 0.104920322781953 0.762313666054979 0.164072209247701 1.66457269161034 0
0.255602701101452 0.0404073230456561 1.64036641642451 0.61585044930689 0 0 0 0.230025712866336 0.246564948931336 0.804400523997831 0
0.757339719217271 1.461911465507 1.71253819437698 0.937405774835497 0.152482066769153 0 0.0194827561721475 0.222736659634481 0.684448673389852 1.80747663458212 0
0.508408109890297 1.1619604176376 3.03724034689367 0.860398977994919 0 0.905790288932621 0 0.400697337696329 0.0777256875313913 1.66442893417007 0
3.57550724502653 4.92189925629646 0.596576899290085 0.50769148953259 0.171662757638842 0 0 0.567557382744008 0.325738170649856 4.20589031944247 0
0.330749529413879 0.458974223583937 0.705288730096072 0.837673085276038 0 0.766300256364048 0 0.0181999306660146 0.0593549959289904 0.824820062728981 0
0.589688739739358 2.01915155071765 0.837823739973828 0.155194946331903 0 0.967813418479636 0 0.387513471534476 0.0305854998544083 1.08493830894159 0
0.107886144891381 0.348740476649255 4.44928767043166 0.483656923985109 0 0 0.0296850804065952 0.493335184874013 0.285948824603111 1.25377456048154 0
1.22454270720482 0.995292545296252 3.06726032402366 0.0488049611449242 0 0.373747531324625 0.195439366138924 0.744424090255052 0.109562286817292 1.73655707132758 0
2.89820060692728 0.486916971858591 1.99657160788774 0.913587464485318 0 0.940833997912705 0.0275292871114859 0.575673758750781 0.056906176183449 3.17818712184671 0
0.240280535072088 0.609834996750578 1.14164859056473 0.383923368994147 0.388346348423511 0.278141184011474 0 0.519352485062054 0.401569439696713 1.15987668507707 0
0.00383558869361877 1.31087033357471 2.25882771564648 0.240539523772895 0 0 0.475422304570979 0.269976671319455 0.705910162068903 1.56480602840661 0
0.0789755759760737 0.308220454026014 1.35240403329954 0.0991374021396041 0 0.16844227630645 0 0.394609539071098 0.81274659024716 0.951447571032176 0
1.31273494428024 3.41815560939722 1.58410543226637 0.462028957204893 0.671542285010219 0.500288572860882 0.443235322266372 0.240964489807416 0.114265647770576 2.62417670491319 0
0.31720120087266 0.885197049938142 0.405346193816513 0.18418443039991 0 0.830133137060329 0.327122545801666 0.748462717281654 0.0875688189662486 1.20274982490973 0
2.05270007252693 0.332721558166668 1.93023867998272 0.297661825781688 0.215507483109832 0.0882297360803932 0 0.653471073800223 0.674046135721246 2.2255594553717 0
1.31259180488996 1.15523538691923 0.854961410630494 0.936254024272785 0.281405652873218 0 0 0.0187304680758092 0.535412014694884 1.96230446409527 0
2.06903427490033 1.17983879847452 0.151869174093008 0.314356551272795 0 0.397252490278333 0 0.580949517898262 0.206798007395277 2.24902811277112 0
0.789721729699522 1.83378436230123 0.309229248203337 0.622928561875597 0.284195551415905 0 0 0.504793581347094 0.272439955500886 1.66654039003191 0
0.858090517809615 3.14362382167019 1.29552831896581 0.908543717348948 0.459425454260781 0.560450356453657 0.0843819606892159 0.04394591124401 0.132836026008134 2.41775258350246 0
0.747217038180679 0.827777185710147 0.0431820848025382 0.116409307578579 0.82708590128459 0 0.356644718074857 0.0384658605999003 0.877965471707284 1.12955397230604 0
2.14396324963309 0.0374047856312245 3.14916882943362 0.117064169375226 0.105286794481799 0.0587197153363377 0.361322577495176 0.711587525471827 0.134107741646447 2.64368097078579 0
0.778164374642074 0.441243487177417 2.89367304509506 0.146146456478164 0.355505073443055 0 0 0.460131460962059 0.215683524264023 1.13353702166864 0
0.421428346075118 2.48143091588281 1.83353852340952 0.285569262923673 0.616900554625317 0.529701493447646 0.389812247194723 0.332984473018178 0.0987888313220502 1.84502273751076 0
1.5760551020503 2.52915067318827 2.45991322118789 0.713911777362227 0 0 0.212884089506269 0.235697839409113 0.0996969530824572 2.5599528389551 0
0.590186410350725 1.74818406999111 2.97133518382907 0.31791466823779 0.345200351206586 0.117545934626833 0.165666971376001 0.0139431667230099 0.478688565720849 1.54934500594918 0
0 3.84222431015223 2.96445894939825 0.990228579612449 0 0 0 0.707234093686566 0.9243356611114 2.3041818185438 0
1.95071058114991 3.47797949612141 0.922253753989935 0.774680907605216 0 0.685156938852742 0.106092315235136 0.0484711430035532 0.0844871805218444 2.9396768306434 0
0.06998176057823 0.576660374179482 0.98486592201516 0.0693490370176733 0 0 0 0.254256334388629 0.577850530855358 0.6327809538123 0
0.146594598190859 0.464060650207102 0.126579782459885 0.2322818050161 0.639258791459724 0 0.369018625707323 0.116381443004776 0.31052686390467 0.831416355907718 0
0.241931892000139 1.71581930993125 0.706443287432194 0.9285268553067 0.840379901230335 0.469828034285456 0.0286197932444565 0.139945812394741 0.13644963706415 1.89100504616894 0
1.35314581403509 0.162231526337564 4.40335469553247 0.103136429097503 0 0 0.647857130176783 0.296972191892564 0.322220921283588 2.62221561937095 0
0.468910082476214 2.71592022408731 3.0006431536749 0.918795814737678 0.984474008204415 0.592489796457812 0 0.00682204603156407 0.0975816971328888 2.33094237571256 0
4.48008586419746 2.52315695676953 0.876817483222112 0.0489396986085922 0 0.714647406246513 0.191851610111213 0.0903739840723574 0.0786241205295401 4.56203547139759 0
0.216838792897761 0.444567514583468 0.534314684104174 0.670143092982471 0.697145824320614 0 0.188257730637569 0.266877811620762 0.963161027990282 1.34040902304454 0
1.72080631367862 0.294167602900416 0.426537223393098 0.41200832137838 0.8143028288614 0 0 0.107059843110358 0.950961277587339 1.85696359283472 0
0.189434948610142 0.629132505040616 0.999425200745463 0.660461931489408 0 0 0.33789813371547 0.334003903437406 0.530023025814444 1.24426934483263 0
0 3.20283270790242 1.25824008509517 0.80248255119659 0 0 0 0.373226680792868 0.715340819675475 1.71656868484073 0
0 1.61872050864622 0.423541601048782 0.231567211914808 0 0.861618850613013 0.342474132288941 0.918357234913856 0.0314560592965665 1.33071403736118 0
0 0.498486512806267 1.61338078603148 0.463392466539517 0 0 0 0.528313070069999 0.474099806277081 0.994778827223335 0
3.90736721362919 1.90060675842687 0.845041345339268 0.900015675229952 0 0 0.0482694928446329 0.0185725381597877 0.069261955562979 4.31424250319353 0
0.649236647412181 0.0588407095056027 1.95595334842801 0.42369794822298 0.986977730179206 0.152534957742319 0 0.00842484078811814 0.193072099696024 1.06720495304823 0
0.265647495863959 0.0283553164917976 0.812545970315114 0.779271812876686 0 0.850585700711235 0.115058425195127 0.0874859360046685 0.061816549478033 0.669414594228832 0
3.60844317823648 0.488153361715376 0.852125366684049 0.588460717350245 0 0 0 0.0284213505219668 0.796381924999878 3.68767686712373 0
3.82702250732109 1.67710662074387 0.678441595518962 0.433173458557576 0.662018480012193 0 0.174509909929599 0.113329934300079 0.106868311297148 4.07236339315928 0
0.438115797936916 0.130505020730197 0.156468959525228 0.766024751123041 0 0 0.155550852478596 0.420781406806782 0.800937956897542 0.975679769207847 0
0.555176659254357 1.46393207460642 0.101801669225097 0.184819975402206 0 0.876470252405852 0 0.68646685173735 0.0808743444886401 1.10402331011954 0
0.446290276944637 0.642280908301473 1.06921532331035 0.66175907664001 0.195889804745093 0.0604840624146163 0 0.15632283578251 0.532284427304422 1.12077677573976 0
1.29016950679943 1.40581494802609 1.22386761126108 0.383433941053227 0.995449686190114 0.339289384661242 0.594027996212881 0.00151008477887235 0.0609147822344422 2.19282229828858 0
1.64289334788918 1.68193771038204 2.35254625906236 0.771431159693748 0.404361606342718 0.0970825254917145 0.00995644679414481 0.513715953450472 0.233616521930028 2.48516374630434 0
0.0911648208275437 2.62330064084381 2.14268078375608 0.416026294929907 0 0.784514154773206 0 0.65584105020389 0.151888830962277 1.4843833073225 0
0.825274507515132 4.78705449844711 0.0106836610939354 0.221476926002651 0.968087590066716 0.617423909017816 0.127719217549837 0.0315738602488815 0.113577895728325 2.02616240093597 0
0.649997427826747 0.93911023507826 0.150655406760052 0.800834042020142 0.143687243806198 0 0.0147552752828692 0.43312018779833 0.139319519745186 1.32551194024259 0
1.21692198514938 4.2271137284115 0.0314775067381561 0.858250972582027 0 0 0 0.663156227208674 0.242281845537946 2.60988953138323 0
0 0.826260417932644 2.921975486679 0.689817441860214 0 0.994695919565857 0 0.000759990653023124 0.000195154248185267 0.756802250244714 0
1.64182761451229 1.18182188319042 2.5466700901743 0.132751910248771 0.137633321573958 0.377440503565595 0 0.242745243476634 0.0842037081304546 1.77190211479115 0
1.74539303407073 0.79603787465021 2.51373160374351 0.423746218206361 0.0783706193324178 0 0.300893034778464 0.146414372283747 0.555384482489899 2.35269373753626 0
0 0.721274479757994 2.75365938525647 0.495054827071726 0.367144840303808 0 0.0943380760597694 0.181685850564828 0.92371883848682 1.39866478732581 0
0.958139562280849 1.57953219953924 1.17967619979754 0.916935262503102 0 0 0.031652034480532 0.364822851028293 0.808854165719822 1.92657090917534 0
2.15297517133877 1.83887297846377 1.46166129363701 0.417713187169284 0.821764619089663 0.186965307220817 0.00719526569564866 0.0165776118915989 0.781505381499216 2.59603294059405 0
4.7465380677022 0.663224572548643 0.659803213551641 0.880366000812501 0.0902419299818576 0.0312448942568153 0 0.550504853073003 0.46553040824708 4.88356055173573 0
4.56893466413021 0.831593630835414 1.28362447489053 0.588213334325701 0.145909871906042 0.639095581835136 0.0475042390610872 0.385774963280051 0.0577391669721328 4.70585201714352 0
1.326672072988 2.89332542801276 3.84830419719219 0.508824335876852 0.0373344225808978 0 0 0.77505994371473 0.541582386009395 2.33543124260956 0
1.26632730429992 1.28264491492882 2.47790440265089 0.0484860565047711 0.774929862702265 0.0529330575373024 0 0.0147067228701046 0.515106548763578 1.37377644429512 0
0 1.16470703482628 1.67425088351592 0.341330832336098 0.850710091879591 0.58461358002387 0 0.126628795281184 0.0703064586278169 1.2721424576462 0
3.06148899602704 3.51571532082744 1.72670038416982 0.675568667938933 0 0 0 0.0850534921046346 0.560167053947225 3.71014418199816 0
0.464716190006584 0.89651320502162 0.558924449840561 0.324982441496104 0.13964100042358 0 0.406450464038497 0.359092263296917 0.961624060990289 1.37597197671661 0
0.735963959014043 0.917997445911169 2.73822363791987 0.54606888606213 0.682883784174919 0 0.141530272325599 0.224092861061743 0.147788988891989 1.69535287461004 0
0.0360401023644954 0.942490034038201 0.511851410847157 0.740852971328422 0 0.135205036727712 0.222087250790749 0.629792086547241 0.288164677959343 1.14587459554343 0
0.45834265765734 2.84143182076514 2.64135564328171 0.382759856758639 0 0.871679811971262 0 0.48348421533592 0.104904031631379 1.56848241157115 0
0.490389659302309 1.16330961231142 1.75013394700363 0.632576025556773 0.517371531110257 0 0.118561547254645 0.158380923915663 0.172054129652679 1.51423540191487 0
0.84868481149897 0.623264716938138 1.16990144457668 0.0607805913314223 0.673839851515368 0.795520629966632 0 0.130976128240856 0.0936225179655358 1.03734864768962 0
0.451395001029596 0.395794551121071 3.33484107907861 0.368713441304862 0 0.296512838918716 0 0.131825711578131 0.434273114711115 0.961856627133868 0
0.143848469015211 0.0339241332840174 3.1531306670513 0.288280945736915 0 0 0 0.909618946025148 0.103662675013766 1.02639770154314 0
3.10008476139046 0.895344296935946 1.67834446951747 0.329608507920057 0 0.0736187531147152 0.43027574842568 0.165771143976599 0.215917165080044 3.42279049835309 0
1.83345712348819 0.289200155064464 1.875330460025 0.721387956524268 0.203175071626902 0 0 0.360635287555679 0.601363896392286 2.11195861159189 0
0.111552738817409 1.20386849995703 0.565598334185779 0.529521131888032 0.552230022614822 0 0.336643448390759 0.277315680907943 0.812561699189246 1.38463032305375 0
3.05036878585815 3.18666560016572 3.54279766674154 0.32799000153318 0 0 0.593012928069882 0.170634214999154 0.586317378561944 3.95356080262516 0
0 0.896816271590069 0.283637107349932 0.672877558507025 0.0510408864356577 0 0.122489464348633 0.401833345881294 0.268074528547004 0.90378114321883 0
0.189337591873482 1.93469047080725 1.42908994294703 0.472475813236088 0 0.810695102903992 0.263510985658213 0.877216458553448 0.11949563870411 1.71848390088083 0
4.36802751733921 0.137641748879105 0.0311989071778953 0.481387955369428 0.99359632586129 0.802851256681606 0.226815212949195 0.0063777461445732 0.163693443384992 4.39096464807802 0
0.615225112298504 0.343153415713459 1.68626055330969 0.200773212127388 0.734682650770992 0.816933248657733 0 0.15943068970181 0.00671912575637948 1.09869766446626 0
0.402967615285888 0.980073807761073 0.00612487317994237 0.936095956945792 0.772022437071428 0 0.0250827872258882 0.0783638684164964 0.53754596458748 1.56322554771517 0
0 0.923343783710152 0.838126921327785 0.0942903521936387 0.25238747568801 0 0 0.689188993943508 0.835582701489329 0.93453300866319 0
2.16896682139486 1.00388522911817 3.07013549027033 0.606265553506091 0.52552166278474 0 0 0.208443549069359 0.155914399540052 2.54971092894059 0
0.759341394994408 0.648188119521365 0.347981041297317 0.0559059628285468 0.292968186782673 0.915227307705209 0 0.332134537955262 0.0753156846643293 0.921901385461936 0
2.56588030047715 1.23993367422372 0.349915896775201 0.57871301821433 0.939904972212389 0.998219279339537 0.0713067822022711 0.0449517297267146 0.000787696685581792 2.95054878947697 0
0.548156452830881 0.201218148460612 1.51791327400133 0.576623114058748 0 0.797399246832356 0.0748690442080189 0.290561095345765 0.0368321092842771 1.09851497424458 0
0.0988067660946399 0.370498442091048 3.88514750869945 0.0017694472335279 0.831640899879858 0.189878441859037 0.245419771843387 0.0309498561063032 0.125803917777647 1.12959294606691 0
0.338352607795969 0.143841829150915 0.341782911447808 0.969988441094756 0 0.0296061008702964 0 0.372746148146689 0.331604231318588 0.824660954005523 0
1.28062920644879 1.20427568024024 0.873324436368421 0.9579265746288 0 0 0.0394505530088006 0.922266988782212 0.0207582560833544 2.04714391553174 0
2.27431734418496 1.36431690957397 0.907957281684503 0.420930715743452 0 0.530695282621309 0.386757281663487 0.406806579325348 0.266026499514181 2.70988819463572 0
1.88087138556875 1.31288006342947 4.45614103460684 0.670564900618047 0 0 0 0.546550403581932 0.322910743067041 2.52374168323729 0
0.361236328724772 3.05628420319408 2.2149623488076 0.168069870211184 0.389692187309265 0 0 0.202815049527928 0.0736329273786396 1.14009996311443 0
1.0935513318982 2.70916264504194 4.97737465659156 0.594875763403252 0.529776105191559 0 0.313865779869624 0.451712252499793 0.253945426549762 2.71474273627452 0
4.60823537199758 0.431319800205529 0.731452139327303 0.199277681298554 0 0.825533328810707 0.471543470636674 0.750214246334508 0.160862652281992 4.718196630625 0
0 0.757060318253934 0.644796286243945 0.814349460182711 0.431333834305406 0 0 0.391661696211292 0.596502111293375 1.21376520908977 0
0.291612765751779 0.133892993675545 2.5207579897251 0.608189724152908 0 0.996298112906515 0.328690779575355 0.833481686189771 0.00246096701355099 1.69553200583037 0
0 1.824918219354 0.62554374220781 0.882459402317181 0.215003976132721 0.202616058988497 0.0294240818450564 0.248750037956129 0.590224394332812 1.48495476447807 0
0.772183637367561 0.72944393963553 2.04345261119306 0.71620070352219 0 0 0 0.360766136320308 0.919774138135836 1.59275842615743 0
3.58259236556478 0.52467253850773 0.822248939657584 0.47439475893043 0 0.884299491066486 0.0772747861767889 0.742320893798023 0.00764348386336569 3.69649931737898 0
0 2.54177179886028 0.279163363622501 0.594444565707818 0.48198498855345 0 0 0.106488816155885 0.338388772914186 1.49965735758641 0
0.356152254389599 1.63224672689103 1.11594442790374 0.650828784098849 0.230033550644293 0.325793701922521 0.200950002087939 0.724455657889329 0.464556746512724 1.73718642400149 0
2.10804090369493 2.65529306139797 1.74922764394432 0.852405555313453 0.103023307863623 0.218184866243973 0 0.539258659587711 0.76759307423858 3.02198068092947 0
4.83698597294278 4.6804307657294 3.62872111704201 0.432933568954468 0.654613532358781 0 0.231714352536276 0.011159135904321 0.974199652904645 5.44842425077852 0
2.98510674037971 1.29587654722854 0.32038846006617 0.782205222174525 0 0 0.193290484964795 0.628827332286164 0.578492579283193 3.32928889412565 0
1.53521522576921 1.68792509450577 1.18305319803767 0.674512347672135 0.831652420572937 0 0 0.101943051260325 0.190270947525278 2.32378706409421 0
3.06478703743778 0.901851901784539 2.56594381295145 0.741263849427924 0 0 0 0.0949166058562696 0.354226318886504 3.28690200813607 0
1.43874703533947 2.54201029194519 4.16649793158285 0.817291338462383 0 0.310154120437801 0.140774531474403 0.717809563502669 0.244319832369929 2.80597045850097 0
3.48942918470129 2.77736289077438 0.94422005629167 0.609862377634272 0.0172288124449551 0 0.0501971042220287 0.207535169071826 0.723373088752851 3.94484373631488 0
0 0.211122103966773 3.11309774639085 0.73465084657073 0.724329736549407 0 0 0.216824282732633 0.339873072924092 1.26800575673636 0
0 0.212880177423358 2.98747884272598 0.976678858278319 0.718842121306807 0 0 0.0513512854030923 0.789405695628375 1.19822856940078 0
0.983488002326339 0.93620608584024 0.107565327780321 0.724457437172532 0.262448380934075 0.630384160904214 0.140464408866693 0.308386854508747 0.158687550365604 1.61287641098978 0
0.991201660595834 0.942179047502577 0.880091370316222 0.434880766319111 0 0.507141999201849 0 0.363021697849035 0.0959523293216332 1.40093473523154 0
0.607707278802991 2.81822863407433 0.308823970844969 0.0616430509835482 0 0.0157531013246626 0 0.831136152148247 0.595043311838474 0.88159234401367 0
3.49254804104567 3.14377107191831 2.42953092232347 0.784489411860704 0.901070372201502 0.697813492035493 0.0732729075363529 0.0194891166296689 0.00443993915383367 4.2787958626383 0
1.54610979184508 1.30763344513252 0.0784869969356805 0.953643321758136 0.287001796532422 0.428342936327681 0 0.356256245060169 0.0868620145856124 2.22198625658052 0
1.35757854534313 4.57763507612981 0.427488468587399 0.566508194897324 0.556679542642087 0 0 0.163014136478602 0.0515616910997778 2.62115762478583 0
0.198894932866096 0.0115041497629136 4.21344698872417 0.866399777121842 0.33154476666823 0 0.120131028892178 0.177076601845116 0.151118799811229 1.27287915901045 0
0 3.00779382325709 3.17500646784902 0.276279067154974 0 0 0.09999546741603 0.822369654430076 0.936007312498987 1.62243713791548 0
0 0.122963990550488 1.27229002537206 0.0563050783239305 0.813753888243809 0 0 0.183801290255861 0.693064229097217 0.894547055025457 0
0 0.621528506046161 4.49053599382751 0.147280560573563 0 0.24047284713015 0.72072503617718 0.988884360063821 0.627338190777103 2.30605149508668 0
0.330074741737917 3.97391006932594 0.980240230448544 0.818926982814446 0.983570006908849 0 0.135622968327233 0.0151162972992661 0.649012856883928 2.52143391097795 0
0.521065318956971 1.66465765004978 0.708273159107193 0.560456570005044 0.972802269272506 0.122522511519492 0.304970036733876 0.0111935360698315 0.0761586982259311 1.80886208193685 0
0.84168180800043 1.37541139125824 0.845347233349457 0.913414419395849 0.251210401998833 0 0 0.571764051777839 0.403374746441841 1.83195211545206 0
1.86722462018952 2.51192708313465 0.107424699002877 0.436816459987313 0.105067974887788 0.620090599171817 0 0.720356769087577 0.0477919660312225 2.39631495925914 0
1.51091756485403 0.949841804569587 1.07464910438284 0.415298077045009 0 0.388087698956951 0.187645720633313 0.337793409824371 0.491590941028438 1.94925260993876 0
0.234402846544981 2.67621895484626 3.43940203427337 0.543075530789793 0 0.899063946679235 0 0.516616539563984 0.0337485113511883 1.68544770384916 0
0.684430060442537 1.22834589192644 1.98383196629584 0.272245652507991 0.000118279829621315 0.905088163679466 0 0.401947452762095 0.067267111894013 1.24169046025756 0
1.14476113696583 0.469411196419969 0.895553563954309 0.0445296068210155 0 0.97663333103992 0.0222141294539971 0.323334100656211 0.0130479750132094 1.20862212759414 0
1.22153798351064 1.72805006662384 3.33234903682023 0.526883395388722 0 0.0968340993858874 0.285111165198962 0.861645514145494 0.0630393246571651 2.33894020354494 0
0.306242268299684 0.268257900606841 2.68335271440446 0.595216846792027 0 0 0 0.468669256428257 0.274803880602121 1.16503312554042 0
0 0.689680736046284 1.20522583485581 0.440278857480735 0.916007535299286 0.371872536139563 0 0.00549005832664642 0.140345468774324 1.17810391838528 0
1.90493512083776 0.108359818346798 3.4108862914145 0.61284560803324 0.0500231119804084 0 0 0.178955862241224 0.819109655218199 2.08315577949234 0
0.327064482495189 2.14391544926912 0.422335626091808 0.344553179340437 0.113035519840196 0 0.41974296040879 0.00785336122399238 0.0863804391119629 1.18137500554494 0
1.00445412076078 0.165310826152563 0.64094871468842 0.290953859454021 0 0 0.68253081979392 0.882417664164677 0.207810554187745 1.47172323972015 0
0.193330069771037 0.516409069765359 0.00707193394191563 0.870452550938353 0.160395896760747 0 0.104319922368449 0.333160878479617 0.680993864312768 0.858227118090355 0
0 0.491355292499065 2.87466360488907 0.508335557999089 0.209806890925393 0 0.301917454985796 0.522426861167744 0.177038396941498 1.41694686631381 0
0 0.171773278154433 0.144716138485819 0.631240751827136 0.900953935226426 0 0 0.0719118167694997 0.263678637566045 1.0162409624859 0
1.05924937129021 1.71432032482699 0.737156656570733 0.824648319976404 0.17572333314456 0 0 0.101508451795139 0.829550945898518 1.90824987987695 0
1.49789968854748 1.63807712262496 1.65205863327719 0.800068605225533 0 0.966731793479994 0.120061041426794 0.605382473440841 0.0141468031573099 2.39439803987411 0
1.86247747018933 0.878576769959182 1.44488262105733 0.86860225815326 0.954769740346819 0 0.0621470724216628 0.0319819186872726 0.821147976443172 2.44603874559423 0
0 3.83800999913365 2.38733924925327 0.566358457086608 0 0.096590343862772 0.0252159930838526 0.742026535794139 0.813736816081837 1.84237049278674 0
0.787369509926066 0.14003299176693 0.877633837983012 0.482572943437845 0.674562240019441 0 0.255959643056615 0.204901989314768 0.0247351480647922 1.22711517594167 0
0.465467585949227 0.909385488368571 3.55193235725164 0.806244257139042 0 0 0 0.612726317718625 0.34702837234363 1.68235384844658 0
0.268957990920171 0.55778800137341 1.14797153742984 0.947553643258288 0.918631414417178 0.0559881895314902 0 0.047779753543222 0.0801176202418415 1.41554196966823 0
0.414027734659612 1.86245383578353 0.0623558193910867 0.649212510092184 0.553591736592352 0 0.0220739574119442 0.324509513621899 0.451578928157687 1.59140911229272 0
0.60609568329528 0.596993717364967 1.66012132819742 0.321268512867391 0 0.615841845283285 0 0.555812667356804 0.135867292306364 1.17286196051263 0
1.31951293558814 2.52956795250066 1.53717109654099 0.693448738660663 0.482630726415664 0 0 0.298435569575312 0.362077699042857 2.34658859601957 0
1.50605059601367 3.36046660784632 1.91961474716663 0.130079888505861 0.964371729176491 0 0 0.0325031859192084 0.708124818978831 1.95423571450279 0
4.30056460783817 0.414986148476601 2.2796113435179 0.413859705906361 0.76580731314607 0.332491289591417 0 0.0362081538423715 0.12364220182708 4.35076608076482 0
4.53093978459947 2.47098447754979 3.99637805856764 0.150508485035971 0 0 0 0.181712184799835 0.274134612875059 4.61694294403984 0
1.75718964682892 2.64734430564567 0.133587273769081 0.369711901759729 0.242456209845841 0.367354525020346 0 0.736041296593605 0.154700382334356 2.27883621827559 0
1.50589637691155 0.777661646716297 0.321515653515235 0.951354505494237 0 0 0.0457436383220203 0.230898448266089 0.50459125218913 1.92613755784757 0
0 1.73733321740292 0.773947322973981 0.308490928960964 0.244388691615313 0 0.639088529222039 0.253686344669062 0.90574630908668 1.44868135730039 0
0.529774973168969 1.38915529660881 3.98412648029625 0.861997115425766 0 0 0 0.778229944640771 0.626940515823662 2.04163679745419 0
0.792553164996207 0.945008845068514 0.702834484633058 0.561684586340562 0.732489313930273 0 0 0.192147989324227 0.627715265611187 1.54628024685249 0
0 0.6552535132505 1.80418748874217 0.425380515865982 0 0.559598333202302 0 0.00852182833477855 0.227749621436717 0.553966521141821 0
0 3.61342502757907 0.593843017239124 0.749838909832761 0.204540022648871 0.322635579621419 0.0777330617048084 0.0447687337736616 0.326260821509827 1.79428046121992 0
0 0.369867275003344 2.3101406050846 0.155612856615335 0.0984214199706912 0.300797225208953 0.534524872613272 0.372967431352373 0.425137945002078 1.47155863478958 0
1.03934295382351 1.54642526130192 1.23154430044815 0.066734173335135 0 0.611067677149549 0.586600786716408 0.493395525263622 0.106358709134217 1.79571346604786 0
0 0.499721599277109 0.85471916012466 0.75386708509177 0.304032603045925 0.442066332092509 0 0.305964638284779 0.304514082508807 1.07166948570173 0
1.16729107778519 1.79721333179623 2.46256670309231 0.875010188203305 0.0033691693097353 0.185138173168525 0.0254970263471882 0.126143955550477 0.684724538290409 2.07581522014836 0
0 4.16083091055043 0.647827249951661 0.158057732274756 0 0 0 0.729047641158104 0.993574860040098 1.11909565963409 0
0.850780956912786 0.685149042634293 3.4906838927418 0.574122207472101 0 0.119725794997066 0.243703898925974 0.825213841628283 0.587109836667334 2.13226787127221 0
0.0118392501026392 3.6335571128875 2.55246621090919 0.0540513810701668 0.0883085057139397 0 0.716165927075838 0.243207311271923 0.187748691765592 1.52873070095545 0
0.113795426907018 3.9648648025468 0.394079993013293 0.28656153799966 0.669629500247538 0.407978442963213 0.153867577458878 0.215399760056471 0.288956189173883 1.64009231798772 0
1.23612880823202 0.879211025778204 1.18127532117069 0.160420829430223 0.286330294562504 0.615946114761755 0 0.390592502857447 0.0550213331615098 1.43573853361164 0
2.96279671881348 0.915269444230944 1.33242863276973 0.188513334142044 0 0.128518881974742 0 0.587469906779006 0.871002770267225 3.04274615247612 0
2.46970748645253 1.84876703005284 0.95174926170148 0.363011309411377 0 0 0.0921209293041646 0.754021605709568 0.429085830226541 2.78729887659122 0
0.318916964810342 0.0493704723194242 0.681841403711587 0.890932899201289 0.651604287093505 0 0 0.153685600426251 0.637963228626177 1.03771231491183 0
1.75352190504782 0.336245355429128 0.073658755980432 0.604490923229605 0.663423996185884 0.334062697598711 0.241168057211794 0.218175462103101 0.357867794329371 1.94789341221247 0
0.233168283244595 0.220982640981674 1.79504338628612 0.556068624602631 0.849734947551042 0.640317675890401 0 0.000976700924654683 0.214241125919934 1.01023240647195 0
0 1.89765734318644 1.16974177584052 0.260346995200962 0.558521350380033 0 0.21240175411688 0.379135223889736 0.924487480195239 1.39951383300406 0
4.88549188710749 0.324424263555557 1.44563815789297 0.396146014798433 0 0 0 0.488913816632703 0.260369906900451 4.92378754526541 0
1.12402381747961 0.565846520476043 1.43213515076786 0.637369111645967 0.382908393861726 0.431276634568349 0.318359038626173 0.0922134972591392 0.129707058360257 1.75241899304852 0
0.605750158429146 0.503881253069267 3.81086131185293 0.115151643753052 0.90301745175384 0 0.0465019020315172 0.0387423390979663 0.60826747212559 1.19900255345676 0
0.227585828863084 4.84322093776427 0.711631280835718 0.654977577272803 0 0.064833497395739 0 0.00320440367795527 0.313776658560552 1.89881708551469 0
0 0.904203375102952 0.458500319160521 0.966411763336509 0.965410095406696 0.650652705226094 0.0224979045345309 0.0211939364931124 0.138154998123813 1.55147171098226 0
2.59356426517479 2.90568284061737 1.94270496070385 0.202060309471562 0.379443895304576 0.362638017395511 0 0.357655262900059 0.456099099709377 2.85963006434459 0
1.83576761884615 0.22325547458604 2.31800014106557 0.0254062307067215 0.32648465805687 0.152669415576383 0.131267729789664 0.528801452960232 0.663693766530188 2.07662734968826 0
0.270934442523867 0.726405429653823 0.713406793074682 0.346250456757843 0.916473870631307 0.289291363209486 0.132949537168581 0.0535552106452979 0.403310440500676 1.27175935512347 0
0 0.296519901836291 0.533376225270331 0.451585857430473 0 0.54557807627134 0 0.578735187416896 0.138539082285158 0.842499972492421 0
1.80965546984226 0.703823162941262 2.74747870699503 0.849274012958631 0 0 0 0.84644572599791 0.11901554861106 2.41383832907365 0
1.73515776870772 2.04449991323054 0.608859926462173 0.0199041063897312 0.558978726854548 0 0 0.123438846642398 0.547343867830932 1.76977761916034 0
4.77065373328514 0.613995815627277 0.27310341806151 0.141657778061926 0 0 0 0.210240375250578 0.366433539893478 4.78919886361619 0
3.61366670462303 2.71398465754464 2.26489172875881 0.563217422226444 0.322089242050424 0 0 0.135212762828758 0.895100173074752 4.03960083580948 0
0 1.40984956454486 1.56950591178611 0.746046261396259 0.290237408597022 0 0.079395416069045 0.119267954005264 0.0287197500001639 1.27789966648468 0
1.55551113979891 0.353447267087176 2.22300166147761 0.827834633179009 0 0.13175814319402 0.140752654901173 0.598638839554042 0.542615639741266 2.19675992937484 0
0.375697816489264 1.89605071325786 1.46164667932317 0.527818476082757 0 0 0 0.825425386661664 0.0393637244123966 1.41251623836246 0
3.18154803011566 2.9487082560081 2.19910593004897 0.943641374818981 0.214141411939636 0 0.000717056943623375 0.253609109750184 0.288542896509171 3.96251978083497 0
0.32572333025746 1.11891210637987 1.42892458289862 0.446181646781042 0 0 0.528676606550322 0.0140138843562454 0.417021033121273 1.42837801133071 0
0.394736886955798 3.36537377815694 0.949624109547585 0.218310688389465 0 0.929590261774138 0 0.962997275171801 0.0584459453921568 1.46091133715096 0
3.95775897428393 3.55491171963513 0.280625178944319 0.714678831864148 0.618211600696668 0 0.0314512362893642 0.322347042795971 0.0958424159325659 4.6011900725036 0
0 0.413938977057114 0.86978139448911 0.0839892248623073 0 0.377205843105912 0 0.51321738678962 0.292969063694219 0.684715319980949 0
0.867759580723941 0.130533252144232 4.84638627851382 0.542553482111543 0 0 0.422335747185242 0.759850507834926 0.568105418933555 2.43387035303294 0
1.17530914815143 3.92477012821473 2.83133041579276 0.865403461037204 0 0.814565380103886 0 0.818029936170205 0.114129456444987 2.79928559125054 0
0 2.43838451849297 2.88318920065649 0.116466818610206 0.93932221014984 0.689553874311969 0 0.0025654878057665 0.151124324050494 1.1820068721952 0
0.659167943056673 3.74244172684848 0.544230615487322 0.567015768028796 0 0 0 0.0321540411096066 0.901820357656106 1.82670695341042 0
1.88515110500157 0.333849646151066 1.09443020028993 0.946758039528504 0.966520740883425 0 0 0.0202974221381364 0.0272227306850255 2.15857931584523 0
1.11278280522674 2.95590817881748 0.0440004328265786 0.46876686043106 0.966366703389213 0.590958534507081 0.0769471976919043 0.0140222971000109 0.118849341033673 2.24817245188194 0
1.14741118904203 0.724852406419814 0.975301819853485 0.385954193770885 0 0 0 0.321382000111043 0.430347182555124 1.42818511909754 0
0.97861995594576 0.920180205954239 0.00192322069779038 0.0728505509905517 0.933612468419597 0.727599445730448 0 0.0496386130319559 0.199853695787656 1.23257654579724 0
0.998580582905561 0.123742436990142 0.817882988601923 0.329572382383049 0.738923218566924 0.599235949106514 0.096432348129559 0.156038014424266 0.113311306156929 1.2663827814222 0
0.290159988217056 0.666035413276404 0.816634721588343 0.877332562347874 0.81806180998683 0.481483181472868 0.0998431231088376 0.0304732525185497 0.22244155197077 1.42232199421906 0
1.06056161108427 2.2728852443397 0.809557411819696 0.0517950397916138 0.148271475220099 0 0 0.397039664323799 0.653547541936859 1.20123313326577 0
0 0.138804433867335 0.589002505876124 0.471794737735763 0.551530352560803 0.04938248032704 0 0.445341884262706 0.254682724667264 0.883433717275481 0
0.0859840016346425 3.64645089954138 0.538327237358317 0.820225724484771 0 0.754213433712721 0 0.586944920709357 0.160457853269916 1.94024849987135 0
1.21280865650624 0.730033720145002 1.51158927753568 0.83619841048494 0.0188211847562343 0.426453181775287 0 0.476539210418779 0.551918593221527 1.85270020907361 0
1.725829760544 0.859641187824309 3.6254996759817 0.658867184771225 0.259089312981814 0.523482245858759 0.093355238425206 0.0940020755354726 0.181288283737246 2.24602402216116 0
2.36875106347725 1.13774736877531 2.59954484947957 0.39121706946753 0 0.49385048286058 0 0.706468608928844 0.26379127249646 2.66427593432702 0
0.105398487998173 1.69960388331674 0.150240873917937 0.674222416244447 0.00583488750271499 0.142756145680323 0 0.616470328101218 0.639361597624748 1.24591829530605 0
2.84456907701679 1.31917997938581 0.544630145188421 0.646325529087335 0 0 0.0783010065549009 0.315037657506764 0.367184451082721 3.14383506392007 0
2.66677491227165 0.733148063067347 0.316060004523024 0.380236745811999 0 0 0.0407266324592943 0.195460594259202 0.974105131812394 2.77890698492664 0
2.23319867276587 2.77391191804782 0.983378146542236 0.512278484879062 0.192513208370656 0.390432979213074 0 0.148142888508526 0.083345596138422 2.79450577212414 0
2.00522450963035 1.01712965872139 0.354832889512181 0.766294330824167 0 0 0 0.024087731493637 0.776501361746341 2.34008781044938 0
0.320630066562444 0.484428622992709 0.695048396941274 0.77403017017059 0 0 0.0481103895627874 0.359051738167182 0.754351972136647 1.15196099939835 0
0.652675058692694 0.11179010476917 0.0705365960020572 0.142761378083378 0.577572096139193 0 0.82546416142536 0.419838672058252 0.49523948202841 0.887431092000984 0
4.32505718199536 1.74603536259383 3.44044773280621 0.571982706431299 0 0.239494034554809 0.235944897229069 0.652379275998101 0.513253888842088 4.79395117428478 0
0.643437538994476 1.02987457253039 0.393750118557364 0.712811444886029 0.951985321706161 0.12973425979726 0 0.0367619512626066 0.588751623555143 1.6763032663407 0
4.75406096898951 0.179384337039664 0.753391719423234 0.770803005900234 0.782877378165722 0.0318975201807916 0 0.0145943655600177 0.0949575779399319 4.78902695353208 0
3.83674094453454 0.393897809553891 4.89923625835218 0.997242849320173 0.134522899985313 0.0925409686751664 0 0.466973398576101 0.619205099264215 4.101721636978 0
2.14356826571748 1.90104498481378 0.208142278715968 0.410349074983969 0 0 0 0.706870887195691 0.667073571588844 2.47258827466114 0
1.2642959842924 0.150778367649764 0.674577326979488 0.27092900662683 0 0 0.353222930452149 0.946632913313806 0.809053712990135 1.68028393927432 0
0 0.428643289022148 4.63570622261614 0.342601958895102 0.902053505880758 0 0 0.0442415885091284 0.706877381075174 1.1615356448082 0
1.62284629186615 2.52411036891863 0.250531899277121 0.131776595721021 0 0.488626927370206 0 0.348296251380816 0.171666446324385 1.82058546821849 0
3.13881463184953 0.246915087802336 0.410067853052169 0.212106647901237 0.320263072615489 0.897765956120565 0 0.18838518156647 0.101492342954277 3.15955126265562 0
1.33425753749907 0.66954960487783 4.56095070810989 0.890543655958027 0 0 0 0.444235206581652 0.674815414007753 2.1672409978512 0
0.917952625779435 3.2096449425444 1.97689804597758 0.0731428989674896 0.275430909357965 0.0846849782392383 0.0135735097543834 0.366351165901321 0.317707728733832 1.25811896526939 0
0 0.210196005180478 0.120310234837234 0.340175986057147 0 0.369606720283628 0 0.970980943879113 0.22546983153582 0.800199727917469 0
0 0.7982541853562 2.14673844329081 0.0153308364097029 0 0.888284823391587 0.405333256895943 0.604852061253041 0.100106955966529 1.33513308711281 0
0.0892655982170254 1.16044827457517 3.69778510276228 0.77867457526736 0.903448731871322 0 0 0.0545305361036374 0.660648158984259 1.60771845689282 0
0 0.590847196057439 0.0387312001548707 0.298064299859107 0 0.577251956565306 0.0633238482710514 0.570961833931506 0.274601559024014 0.84665180266036 0
1.80687261815183 3.97588527295738 1.76840765401721 0.720923230517656 0.33777748583816 0 0 0.1967256785043 0.376916193403304 2.94410593294313 0
1.217342461925 0.230121071683243 0.525888646719977 0.225415177410468 0.732319785514846 0 0.278768981457267 0.129782218674114 0.347764377482235 1.44374945287618 0
0.947090284898877 3.04669256694615 1.74495048169047 0.379950659349561 0 0.932439801748842 0 0.394937833072618 0.0423599135534083 1.780856782167 0
3.59376602526754 1.71092009288259 1.15023075253703 0.107868632301688 0.508882543072104 0.0735340274404734 0 0.092199242110313 0.327178572535529 3.65358582873834 0
1.99716071481816 0.979261379688978 4.68702104524709 0.434375579236075 0 0.475919893477112 0 0.581780685344711 0.153450743745008 2.41202246290804 0
0.200709345750511 3.11738702375442 0.145367451943457 0.902167389169335 0 0 0.0824154040839259 0.434686437249184 0.225887206150219 1.79520192184228 0
0.0573440543375909 1.63959467969835 0.0475661242380738 0.204536825185642 0.472234006272629 0 0 0.182524091311181 0.726563237607479 0.888759583839115 0
2.62815107032657 2.54692080896348 2.95227806316689 0.47934084595181 0 0.737759061856195 0.00548259354918523 0.139009378617629 0.252682329885657 3.0618763659367 0
2.05015883850865 1.30635041836649 0.893681365530938 0.872546359198168 0 0 0.0584227129789578 0.955472509143874 0.529255543136969 2.64028104260781 0
2.03657500189729 2.23591631557792 1.19434085441753 0.121468083700165 0 0 0.621236559519529 0.645456057507545 0.132142686052248 2.47848111111197 0
2.09489037771709 0.311368890106678 3.91447641421109 0.413172347703949 0.424665750004351 0.679014856694266 0.119549035471377 0.0349849670908472 0.117233221497001 2.38661524652969 0
0 0.326758733019233 3.22325909510255 0.104886007029563 0 0 0 0.19650292256847 0.911090276902542 0.982451284667232 0
3.30005543772131 2.56553170830011 0.480333160609007 0.4212270535063 0.123597671277821 0 0.276732217249648 0.068515715847866 0.210469418438151 3.64662910406451 0
0 0.871797269210219 0.838794772746041 0.797485471935943 0.831786012742669 0.731595103163272 0.0813223082720463 0.0402770549125688 0.178950862662874 1.41483957169004 0
0.397973343264312 0.601933846250176 0.716152966953814 0.334058545762673 0.307291966862977 0 0 0.0783868537364605 0.579337457893416 0.869989018098918 0
0.950762140098959 2.86982888169587 1.59439730574377 0.493144548265263 0 0.110601926688105 0.213230616478605 0.684703883249313 0.300451899949419 2.03632119734986 0
0.669769305968657 0.603631228907034 1.17473923554644 0.248384294798598 0.531219469383359 0.277214874047786 0 0.0877225652762145 0.219628637086358 1.04413550534959 0
2.85029850807041 0.282276191748679 2.33799433219247 0.23290995368734 0 0.463861914351583 0.633105101344789 0.620725935092196 0.245225373824221 3.39381891325547 0
3.72955157188699 2.10827011498623 1.72511370666325 0.360666941152886 0 0 0.499750641667462 0.428931271424517 0.497422898421064 4.16469082067822 0
0 0.43107249122113 0.176266570109874 0.351734603056684 0.421883026370779 0.0274626149330288 0 0.44000663473885 0.422813118294607 0.762020452526346 0
1.48810075782239 0.681702462723479 0.677061881870031 0.836686957394704 0 0.120147033128887 0.115456333123905 0.0496132620610297 0.870291392162904 1.88784542051462 0
3.49551371415146 2.87108158809133 0.667013018857688 0.938527840888128 0 0.0642859537620097 0.0549698575345998 0.815726935863495 0.411412713370939 4.18445841966679 0
0.78235023515299 0.188201518496498 1.97984568309039 0.107755300123245 0 0 0.335126443797935 0.513250766787678 0.609998647356406 1.56410379178982 0
0.772115816827863 3.20550528005697 0.775788218015805 0.995279464172199 0.117097228299826 0 0 0.13411689861252 0.289438827894628 2.27485075099213 0
0.158877748763189 0.706981631694362 0.23182673426345 0.700287692248821 0 0 0.0584778484479128 0.654273891355842 0.916555540869012 1.12313124552389 0
0 0.594586969353259 1.64302930422127 0.577740580309182 0 0.181219693040475 0.310327811848145 0.561401952290908 0.67942633673138 1.47804590909206 0
0 0.431722910143435 3.68954149913043 0.994768116623163 0 0 0.00124969979570034 0.61969919456169 0.261133524589241 1.50467532865084 0
1.16733433259651 0.808843381237239 2.10507981711999 0.457376496400684 0 0 0 0.85639754938893 0.103197700576857 1.69246722409085 0
1.95390197541565 1.05018415302038 0.029016621876508 0.669402778614312 0 0 0 0.999295320361853 0.177929404890165 2.26796469959257 0
0.188206653576344 2.86472266889177 0.58917588670738 0.449614491779357 0 0 0.496746748283737 0.717560656601563 0.634211453376338 1.51414250210617 0
3.04440474836156 2.18565555405803 0.929450964322314 0.399020120035857 0 0 0.271680808092474 0.051637216238305 0.250117471907288 3.38445771038573 0
0.33307889313437 0.237246882868931 0.461240234319121 0.282773617189378 0.89756042486988 0.253849860746413 0.35782126525012 0.059181756474391 0.18358138879725 1.09154789254777 0
0.260561590548605 0.465308204293251 0.331556614488363 0.551756856497377 0.325831332243979 0.382032551337034 0.246893522943102 0.200307018192559 0.0741087408390891 0.976414611514858 0
0.34388204338029 1.17648885934614 0.648911095689982 0.654599853791296 0 0.595885334536433 0.0473618609324034 0.445814283797517 0.201595108597314 1.29893369346268 0
0.40092927403748 4.29854684509337 0.0167235913686454 0.726589616155252 0.869716493878514 0.607305791927502 0 0.0625374715047315 0.247530858580339 2.42805150385519 0
1.86458070529625 1.83270226931199 1.89375070575625 0.386520567815751 0 0 0.25274277331163 0.599963426124305 0.144372186157852 2.44140969494619 0
0 1.4758041575551 2.11008173879236 0.967442638007924 0.915838924935088 0.0815765385050327 0 0.053391420988943 0.20797461409303 1.76647474686842 0
0.369396212277934 1.40181610919535 0.819247329141945 0.103604016359895 0.522612571716309 0.991509250365198 0.372241410394465 0.368205451829081 0.00419103981937856 1.44578450477135 0
2.71343269734643 0.848144424147904 1.09420985355973 0.220594708574936 0 0 0.327475768884544 0.0970305704977363 0.768096523592249 2.94520011811487 0
4.58626231993549 3.30647020367905 1.71501086209901 0.418341207085177 0 0 0.240142990815409 0.357142028864473 0.454160610912368 4.96740651399657 0
1.49594293348491 0.501113399630412 4.10172474803403 0.0694477832876146 0 0.511021783109754 0.0217333672034653 0.366315735736862 0.451501497036539 1.66071223927242 0
1.80680602695793 0.744417555397376 1.75913407001644 0.671911117387936 0 0 0.243671280613951 0.903361743316054 0.32958472520113 2.42701864828577 0
1.01659466745332 0.00787154538556933 1.88056503608823 0.995242870878428 0.0728226189967245 0 0.00183805274283988 0.881219225914061 0.586638508597389 1.80522000792695 0
0.628358642570674 1.24772835429758 3.71066612424329 0.87606266932562 0.0672075324691832 0.0450789199676365 0.09831945274205 0.648316284392891 0.290628697589258 2.0280522774146 0
4.06004223157652 0.939011483453214 0.192812888417393 0.286074619041756 0 0 0 0.135546091711149 0.249164964072406 4.12562169682471 0
1.65301318280399 3.64341218862683 1.88235864182934 0.422067699721083 0.839706633239985 0.0902636835817248 0.340673000991237 0.0283717298535885 0.573092394314491 2.7725180428406 0
0 0.300307993777096 2.68393792910501 0.034082991303876 0 0.876067508943379 0.326028715394177 0.791072807507589 0.0595097285427079 1.33260081775739 0
1.82704352890141 2.1602534269914 0.0423104958608747 0.797304768115282 0 0 0.146703671228954 0.0362772340886295 0.0615893080830574 2.51469764152798 0
0.703372191637754 2.60878167324699 1.72250851336867 0.627925304463133 0 0 0 0.646005012793466 0.0216669593937695 1.81822186011438 0
0 0.0341022363863885 0.77877195738256 0.702020253054798 0.800386560149491 0.414644000353292 0 0.0338955896205175 0.233385261198537 0.881644925362651 0
0.733095336472616 0.502551458775997 0.941162548726425 0.106305975466967 0 0.853602258954197 0 0.688114234479144 0.00878186301621067 1.01528878539395 0
0 1.20924550364725 0.510674744145945 0.601985392859206 0 0.495103027438745 0.19197991824288 0.582192505244166 0.194563622031409 1.21488817827254 0
0.985101930331439 1.15758385602385 1.56365484185517 0.452370482031256 0.288941779639572 0 0.466400919497769 0.203076894720316 0.781032302882522 1.97658646369116 0
0.378771167015657 1.5963034145534 1.02761432994157 0.704059198964387 0 0.18511107377708 0 0.0269275822211057 0.439167952055087 1.27947114026524 0
2.09416549187154 1.35777432471514 2.70583505625837 0.973546954803169 0 0 0.00286172306585509 0.338815972674638 0.685046063968912 2.73914538986366 0
0.779668978881091 0.448473908007145 1.3242389888037 0.526895148213953 0 0.761018866673112 0.189857218600633 0.240963315358385 0.0910898593984708 1.35202519664927 0
1.24263544334099 1.51209321850911 3.81878108484671 0.791994721628725 0.0309465792961419 0 0.100652059757469 0.689073775855448 0.263571124989539 2.36413085068641 0
0.230382339097559 2.77816555788741 1.93918393366039 0.441431145882234 0.432213319232687 0.0848491273354739 0 0.239509912230288 0.691751761329191 1.55784713993195 0
0.937849509064108 1.44411001587287 0.998568347189575 0.33074780087918 0.959513900568709 0.20367458416149 0.456064917550599 0.0304983695478551 0.761716798383196 1.94083151651827 0
2.05573247093707 0.908285706304014 0.214077399112284 0.0523085643071681 0 0.0522308349609375 0.562513754987029 0.498877323698252 0.451194637416943 2.15779875480574 0
0.0597956911660731 2.54123563761823 2.55896456516348 0.103525387588888 0 0 0.272343212506385 0.148289046715945 0.831401712726802 1.43757647206824 0
0 0.569754753261805 1.64589706249535 0.127492858795449 0 0.104489192832261 0 0.982892683474347 0.549618112623776 0.930287172494742 0
2.010010732105 1.52369301021099 1.24960964173079 0.524176150094718 0 0 0.43312374843874 0.0840229156892747 0.248627128079534 2.56443727196392 0
0.513426406541839 1.43333387863822 0.0220722784288228 0.167472147848457 0 0.266817396506667 0 0.902354295365512 0.305018997911575 0.94482439865651 0
0 4.20506835333072 0.339499209076166 0.968105925247073 0.592698344029486 0 0 0.0495821403157715 0.320570705225691 2.33763641122675 0
1.01722255395725 2.00331830536015 0.407445751596242 0.167414678726345 0.287248226581141 0.536741324467584 0 0.375354751820134 0.162455651960133 1.39458584488794 0
0.645457311766222 0.0560933919623494 0.394421611446887 0.706540770595893 0 0 0 0.651574331102893 0.366728512803093 0.984371092274084 0
1.8913991516456 2.09931117994711 0.438803856959566 0.187183083966374 0 0 0 0.262873403495178 0.581216647755355 2.08659665590347 0
4.90417788270861 0.451174319721758 0.273340920452029 0.519928250228986 0.655933429952711 0.996943676145747 0.354739081610578 0.140907738833574 0.000580148737499433 4.98664450713307 0
0.821770900161937 1.19051627721637 0.191728624980897 0.459674099460244 0 0.47833833633922 0 0.0790637526661158 0.363271866564962 1.27256341630062 0
3.89363293885253 0.782817263854668 1.42682594479993 0.0031009609811008 0 0.418349167099223 0.877222439494934 0.899495206773281 0.474598529984057 4.25207851990152 0
0.588417916093022 1.71153202699497 0.204823096515611 0.784422607393935 0.196491267066449 0.933255074778572 0 0.18816105839872 0.0380534252992685 1.62317390456671 0
2.56568632554263 1.46932932734489 2.38833196274936 0.849690067814663 0.909824270522222 0 0 0.0890786181304251 0.389356188243255 3.1517511494594 0
1.72301562689245 4.65910550672561 3.77310054376721 0.971158975502476 0.856759205460548 0.143738410435617 0.0142053389473664 0.0202702494618364 0.565115540225737 3.47874071275307 0
1.85417492780834 0.545526071917266 2.40415092464536 0.459846934070811 0 0 0 0.278823639964685 0.48210045020096 2.06926295777427 0
1.97978250589222 0.0186146153137088 1.54864566400647 0.161886256420985 0 0 0.201621431884896 0.984138871543109 0.587336746742949 2.23722203000351 0
0 0.0771897779777646 3.34352086577564 0.897257354808971 0 0 0.0941650391686747 0.139567264355719 0.166811255738139 0.981187873002572 0
1.5431944001466 0.636754184961319 3.70864650979638 0.219836671371013 0 0.625365196960047 0.747687400292302 0.724577787797898 0.0111472829972418 2.78222849654812 0
0.9717842428945 0.248414220288396 0.00422502728179097 0.943218687549234 0 0.751372912200168 0 0.613917887443677 0.0947013614054593 1.24978915144364 0
3.61481331009418 0.696045455988497 1.31643010582775 0.877996843773872 0 0 0.0649658586152406 0.985787149053067 0.176864318083972 3.87514574768019 0
2.24216228234582 0.679581874748692 0.663328904192895 0.83301404165104 0 0 0.135003357267636 0.599870424252003 0.98167583043687 2.59499503062702 0
3.51216052658856 4.68636219971813 3.40909700491466 0.682844559429213 0.345967359142378 0 0 0.314167222347871 0.757492495933548 4.35996167261279 0
0.191876800963655 1.85510719567537 2.35960364062339 0.875938380602747 0.227193902246654 0.0354910781607032 0.0679727887752498 0.123845769493036 0.176160045581401 1.6115867789598 0
0.348963174037635 3.8136373385787 1.38162063714117 0.756361473118886 0 0 0.101283074252475 0.744318782351911 0.943283247994259 2.1294470115394 0
0.795234512072057 2.60494151478633 3.39836396090686 0.929932628758252 0.106310956180096 0 0 0.80565103683084 0.252100907498971 2.38354230598308 0
0.819893630919978 3.74746955838054 0.835419060429558 0.741662952583283 0.971823516767472 0 0.00677376558926512 0.0118783437143551 0.211579648079351 2.56681254615499 0
3.34095953311771 0.36000540223904 1.52429937734269 0.729399615665898 0 0 0 0.223723407369107 0.389882076531649 3.44096442339639 0
0 0.32593881431967 1.08058198471554 0.585047263884917 0 0.190724239917472 0 0.303545085014775 0.113685505455919 0.748997311165593 0
0.724498586496338 1.42348511260934 4.55455215880647 0.322452688124031 0 0 0.424830160045262 0.552263560239226 0.102119106566533 2.10274222397824 0
3.82251717895269 1.654014660744 1.39222949417308 0.185045634629205 0.561522386502475 0 0 0.068374993135504 0.774058939423412 3.9154458482628 0
0 3.93300025491044 1.86765478388406 0.991813476663083 0 0 0.00466876282658879 0.669786811573431 0.76435545948334 2.18766908495581 0
0 0.456285126507282 0.0328832836821675 0.769994256319478 0 0.863297512987629 0 0.828683456173167 0.0352487762758914 1.05454348859778 0
1.79261740343645 3.51734403334558 1.51825079554692 0.498686234932393 0.673625746741891 0 0.245781953992301 0.310542203556335 0.308141512097791 2.80784218327468 0
0.35967193543911 0.408445602515712 0.999073332641274 0.131035733036697 0.884652198757976 0.639458783436567 0 0.10620045264473 0.104104763700457 1.05424894456076 0
0 0.045400025555864 0.97379994764924 0.204460815759376 0.880294614238664 0 0 0.0343169483368697 0.552057047607377 0.911347090177292 0
0.145674866158515 3.27067823847756 0.736566197127104 0.878348191501573 0.429884372511879 0 0.0784385865749787 0.422421022205101 0.426552137127146 2.05373486911732 0
2.33334824792109 0.235892495373264 2.10800528805703 0.400368308648467 0 0 0.586552873883936 0.325484106782824 0.916955429827794 3.00178020678068 0
4.74858654197305 4.0557123941835 1.08986404491588 0.536425369791687 0 0 0 0.321555441478267 0.787763272644952 5.17709270978643 0
1.15446189558133 1.96099440520629 3.26435386203229 0.173997001722455 0.0517093266826123 0 0.128364595225142 0.072877222174855 0.580994461430237 1.73949325047764 0
0.613593116402626 0.756855160463601 1.29037856403738 0.0851287830155343 0 0.937546845292673 0 0.825782823143527 0.0392259773405175 1.07573169232687 0
0.820482548093423 0.400103730848059 1.77554598357528 0.157936518080533 0.289505332242697 0 0 0.221206669084613 0.935751635348424 1.17869743487798 0
0.317285402910784 4.44704052642919 0.616144438274205 0.741411119000986 0.411874557845294 0.419918976956978 0.12626563589442 0.453220249069719 0.375210810589437 2.31395416399492 0
0.475466168718413 0.0506006521172822 1.18429461447522 0.646755821770057 0.766006354475394 0 0 0.0414740515152034 0.923567452467978 1.10212690191818 0
2.64003018848598 3.55628853430972 0.144736094865948 0.347975821932778 0 0 0.474404452885526 0.798004164127633 0.774525815853849 3.07761237316025 0
0.234999197535217 0.995837896829471 0.911104466300458 0.777858292218298 0.962582531152293 0 0 0.0111009773063926 0.409583422821015 1.55473818729045 0
0.0108608820009977 3.01435141731054 1.55136014334857 0.543954942841083 0 0.186905768699944 0 0.0774314131122082 0.247571641795408 1.3163520796962 0
2.9711267107632 2.0357562135905 3.94046531408094 0.376033420208842 0.348014305811375 0.185641036834568 0.409612972478327 0.18178137074099 0.225446340863771 3.70210583175024 0
2.78500178083777 2.40379907749593 2.71721937973052 0.140516572631896 0 0.0193121191114187 0 0.543239280348644 0.5764554488619 2.93054831504009 0
0.422268373891711 0.452425529249012 0.681874733185396 0.00419983314350247 0.966010203585029 0.386609130771831 0.0488466267298536 0.0308671662785798 0.322837870835987 1.01156865606721 0
1.63013654225506 0.0931582825724036 2.26696547144093 0.700572265544906 0.681943156756461 0.581683913012967 0 0.228061729589351 0.1267058347934 1.87425019678478 0
1.95288674044423 1.79812855971977 0.480657561682165 0.627432962181047 0 0.434750588610768 0 0.449347925139591 0.143483382081468 2.45382619599469 0
2.22708955779672 0.412993202451617 0.641807796433568 0.987257904838771 0 0.587545628659427 0.00414652060548507 0.1456421201583 0.0624505158996519 2.41621682989184 0
0.71420370368287 2.40547950030304 2.08034435752779 0.540967182256281 0 0.209561722818762 0.160453096164651 0.483282421715558 0.0288328039596826 1.83260325508185 0
0.243808607105166 2.31436669849791 0.490402923664078 0.617757661966607 0 0.747965368209407 0 0.596061421558261 0.235580274753493 1.54510673649044 0
0.00407668715342879 0.541331418789923 0.430670114932582 0.553722485201433 0.504403993953019 0 0.380704451213377 0.36385537038507 0.714525546878576 1.15093227718135 0
0.112677176715806 0.0509175201877952 1.69067726098001 0.251760977786034 0 0.622086531016976 0 0.153598765144125 0.0587143274325093 0.542234650554937 0
0.416800104780123 1.2095408635214 1.34116089390591 0.608611881267279 0.275836181594059 0.989415107993409 0 0.412907474995194 0.000953173268737771 1.47032806352177 0
0 0.14867053180933 0.408855897840112 0.76433052145876 0 0 0.0222732907534408 0.781270944746211 0.730161822400987 1.00978227798806 0
0 1.60170039255172 2.85204205149785 0.946829060092569 0.904886029893532 0 0 0.00355536495223599 0.97843703860417 1.76902387795079 0
0.519443675410002 1.92931581288576 2.55071750609204 0.476307978155091 0.501287204911932 0.33037541504018 0 0.144115927150127 0.562287682540315 1.57851569515184 0
1.0626276594121 0.849686097120866 3.07681433856487 0.240960149792954 0 0.0254402263090014 0.46999556911882 0.466370836365968 0.852443241068893 2.27957207774589 0
0.398310262244195 1.86316311871633 1.33203422091901 0.855714792851359 0.272531264694408 0.795737531036139 0 0.0576950484033018 0.00542372994610688 1.62909581978787 0
2.29075270052999 0.136165917152539 2.5535444773268 0.334754782961681 0.24854729603976 0.368733766488731 0 0.651540070795112 0.0986427899006144 2.42787563409245 0
3.26071460498497 0.287930183345452 0.97060302272439 0.36559832515195 0 0.675922156078741 0 0.445710357511416 0.0339057125973859 3.30845867381504 0
1.53477397793904 0.806489048991352 0.529463946120813 0.791446482297033 0 0.186143863247707 0.170860773665622 0.768784640124068 0.598932259770677 2.05014237204464 0
0.180089255329221 1.28360861353576 2.07163768471219 0.569646887481213 0.325967441545799 0.0304435403086245 0.0590387660315166 0.402211289889227 0.00618090809317773 1.34669708637104 0
0.0859799974132329 1.88697804324329 0.0616271949838847 0.0669232299551368 0.288327655522153 0 0 0.467129212141423 0.612614946439862 0.640525427689763 0
0.578490988817066 1.38375031412579 1.19638985441998 0.589376110583544 0.229389640968293 0 0.134019506381753 0.264552265393377 0.00595274171791971 1.45759195279091 0
0 0.782607587054372 1.63281816197559 0.0701627223752439 0 0.425613636849448 0.747999053318048 0.0111164706759155 0.286483568159035 1.35748776744458 0
1.67741983011365 0.274497227976099 1.68422568705864 0.439174248836935 0 0 0.37776727767562 0.611853607231751 0.899061320582405 2.31627378454387 0
0.362000515917316 0.118197023868561 0.0331166370306164 0.314367444720119 0.114111706381664 0 0.145142017472446 0.258642373304838 0.889060189947486 0.90558861934307 0
0 0.026534684933722 2.99483587150462 0.742900871206075 0.364156268769875 0 0 0.558041933927266 0.763524199370295 1.50035967876184 0
0 0.720853488892317 0.308371535502374 0.604353258851916 0.892852422548458 0.837190246675164 0 0.0963147408697071 0.0776702334954519 1.30393727353866 0
1.31742725614458 0.992250290233642 0.802944135153666 0.524786333087832 0 0 0.18390818073722 0.809825918637216 0.468519062269479 1.84236580018973 0
0.143318960210308 2.42153530567884 0.766053581610322 0.174087331164628 0 0 0.178551996381473 0.588234656723216 0.8475374460686 1.16025421655133 0
0 0.208497201791033 0.614742200821638 0.631695475662127 0 0 0.214436432609231 0.611577920382842 0.663208629470319 1.05025050461047 0
1.99749729968607 1.04551807045937 3.8828898370266 0.65973778674379 0.925031628459692 0 0.248891961913797 0.0186347500667716 0.593309215502813 2.81058978321854 0
0 0.24545598262921 1.76842088112608 0.585444222902879 0 0 0 0.954336126567796 0.459490607492626 1.20906289528712 0
0.766102745197713 0.294300088658929 2.29334256704897 0.704577879514545 0 0.207402016501874 0 0.0259790190029889 0.565506295921157 1.04938004513537 0
1.09097384498455 0.167327225673944 2.29269266221672 0.60738986521028 0 0.789803567808122 0.269911477556647 0.0372648744378239 0.118666773516276 1.61138067492323 0
0 1.45051707094535 0.946594911860302 0.213760501937941 0.743668753188103 0.836249809479341 0 0.156430225159282 0.0201585340781472 1.15248881622807 0
0 2.16238649119623 1.26171753043309 0.516793023562059 0.869442222407088 0.45206982572563 0.359932311961771 0.0423419805881988 0.339539634739227 1.80544791481505 0
2.22156766243279 0.749594342662022 1.91360807418823 0.71057243575342 0 0.112874195445329 0 0.867674219887704 0.357662976035735 2.62853887133962 0
0 2.94892747700214 0.633194242138416 0.387363663641736 0.65383194736205 0.618171596433967 0.160106650000228 0.282597908879584 0.379861093702333 1.68064420400802 0
0.0528831973206252 0.469338806113228 4.18812980991788 0.855351191014052 0 0 0.0499716844507158 0.372275217901915 0.177467606263235 1.35786801325543 0
1.29262045654468 1.59870504541323 0.639538617804646 0.315580083522946 0.56439428566955 0 0.403636340130827 0.0119050017158168 0.389062842354178 1.85914462319445 0
3.74992114957422 0.222408333793283 2.6361602183897 0.501401527551934 0 0 0 0.316978423856199 0.420524298213422 3.81159302788967 0
2.20477186585777 0.871530125616118 1.78401986369863 0.697775277774781 0.143749361624941 0 0 0.551220979443074 0.265161387855187 2.57673453264458 0
0.806852923007682 2.76360921002924 2.62521089636721 0.583902807207778 0.539593339664862 0 0 0.360129872862436 0.0690647186711431 2.05506865723408 0
0 0.96263259742409 0.785690564662218 0.274417040171102 0.195198813686147 0 0 0.488201956914973 0.865638377144933 1.03800483174613 0
1.3398510706611 1.88237139396369 1.27157481666654 0.632777091814205 0.671374383848161 0.273119647754356 0 0.235570736865199 0.720596697074545 2.21690314269591 0
2.36529959831387 0.828018093947321 0.802247428800911 0.660091895144433 0 0 0.000335539813533348 0.57875513471663 0.712688366416842 2.63356395308909 0
0.668335895054042 0.433172261109576 1.53928397037089 0.457169153960422 0 0.148262241389602 0 0.905697298701853 0.608065861811412 1.43279115417252 0
0 0.699249605415389 0.225363809615374 0.22482548118569 0 0 0.756481713813288 0.794037950458005 0.289874454261735 0.729212826093165 0
0.0863547876942903 1.89835436828434 3.87420581094921 0.682721051387489 0.104388845851645 0.0364510542713106 0 0.75545806297215 0.940326363478557 1.93010520354105 0
1.29738340526819 0.178786324104294 1.8185918983072 0.843256599968299 0.623623283812776 0.324294598773122 0 0.106976949596259 0.0201224709666734 1.57370644359167 0
0.218767794314772 2.77686291374266 3.71946873841807 0.429675852414221 0.859825050691143 0.209099395666271 0 0.0148535017373917 0.173166214251282 1.68585414170862 0
2.87942972686142 1.00842243572697 0.547400912037119 0.352460492867976 0 0.528860623249784 0.284370059546416 0.649646348087117 0.0209811793751639 3.08233279584769 0
1.60940033895895 0.188259542919695 0.170894445385784 0.198922070907429 0.592291119508445 0.588609780184924 0.633072867066379 0.243330777755488 0.32038332865486 1.7748264565488 0
1.67632898828015 0.30042152479291 2.83057225309312 0.612051164032891 0 0 0.174115362042297 0.876099278219044 0.117696366505697 2.2890181379533 0
0 0.746785131981596 2.14669567067176 0.772439557826146 0.605411623138934 0.0337271888274699 0.0360215362326041 0.0435735279637429 0.264416930259235 1.1959704437607 0
0.514444747008383 1.77993384003639 0.610186479752883 0.477554135257378 0.401505397399887 0.0541968517936766 0.200113409615526 0.225049343394908 0.799000457423614 1.54060763958311 0
1.70756187150255 0.563311781734228 2.97879526996985 0.298399319173768 0.971105456119403 0.939136917702854 0 0.0286211025779803 0.0586384895307842 1.90531829833377 0
0.769350821152329 0.735768056474626 0.370776973199099 0.73631763830781 0 0 0.00740936078480214 0.43866174085997 0.6688700360246 1.32203653782634 0
0.738266589352861 1.80103944381699 1.62230668170378 0.411409320076928 0 0.718114559073001 0.371796732602032 0.0994393709115684 0.255195729535463 1.77950734714568 0
2.06738310330547 2.07460739370435 1.82322933804244 0.0174919688142836 0 0 0 0.495639640605077 0.526260054670274 2.08958843653172 0
0.802063962444663 2.32129399990663 1.27716692397371 0.637749680085108 0 0.954188322881237 0.325743082873567 0.862162825418636 0.0374007549200085 2.20484738069871 0
0.651774784550071 0.387724519707263 1.10746415005997 0.346940709976479 0.924842582317069 0 0 0.00624199924669963 0.357306595193222 1.18335589288104 0
0 0.867431013612077 0.632654461078346 0.355633114930242 0.32004907191731 0 0 0.367323308105955 0.544916539918631 0.909059304482214 0
1.17394927539863 0.568273754324764 1.90474508889019 0.838975411141291 0.446667257230729 0.860197657486424 0 0.169254450471667 0.0292863150529445 1.7137618573132 0
0.851035910658538 1.47235385654494 0.825941343791783 0.866045409813523 0.0640350410249084 0 0 0.216053333846311 0.325491780182347 1.69948769921664 0
2.14841899531893 0.65469135157764 0.635082428343594 0.293807757552713 0.45740064769052 0 0 0.477219464072577 0.867164239054546 2.28775554031435 0
0.241810879670084 0.807524583069608 3.0117213644553 0.347201485652477 0 0 0 0.517856155522168 0.804135484388098 1.29929382375102 0
1.55280994996428 0.48655658448115 0.350551622919738 0.851324951276183 0.678039233200252 0 0.037727201927862 0.243027774905536 0.718790893675759 1.93920804851614 0
0.553266673581675 4.98162551200949 0.445193632040173 0.43566121882759 0.964445317862555 0.447595150908455 0 0.0197501592184861 0.32550715266352 2.24961168601356 0
1.37566711334512 3.99887150269933 0.272426555864513 0.726490503875539 0 0.729925240390003 0 0.608665006002411 0.0425930004739483 2.5951097032991 0
0 0.623971954453737 0.28058779402636 0.934080250794068 0.360757405636832 0 0 0.279130048880081 0.759994169929996 1.0938805709854 0
0.69530149619095 1.77434802800417 0.68093708762899 0.579284995561466 0 0 0 0.55627476493828 0.56940308958292 1.52198587980228 0
0 3.64674077183008 0.850518560037017 0.317119259620085 0 0 0.296644982561885 0.585472915321589 0.222920695319772 1.27013874336021 0
0 0.565530308056623 3.05971857532859 0.887319653527811 0 0.927743844687939 0.099053954677478 0.572457966860384 0.0168735985686214 1.54743880979691 0
0.184465262107551 0.171508307103068 0.993754820432514 0.563816337147728 0 0.13547492865473 0 0.0462254635058343 0.399376609030945 0.593820220283866 0
1.53514990909025 2.71839802502654 3.77179809380323 0.0208058736752719 0 0.923356849700212 0 0.478447488741949 0.0197066911084115 1.59622485137954 0
0 1.73158746398985 4.14733226643875 0.651325249345973 0.316988971550018 0 0 0.00883282439797051 0.397785799810663 1.24527895966009 0
0.0513099210802466 0.505727851763368 0.651117755100131 0.434850650606677 0.772568210028112 0.00878315884619951 0.124764576870757 0.0477003153996233 0.732345594178976 1.09196071093702 0
1.97619181405753 0.747097707353532 0.874525529099628 0.0395842033904046 0.376017610076815 0.249539418378845 0.218577238452568 0.25073071212687 0.010788884142319 2.1006785849374 0
0.814959933981299 3.83589613623917 4.13276789127849 0.568564308341593 0.149991381680593 0 0.358462445557622 0.289893738198581 0.324057706166059 2.5314628226087 0
0.412427951814607 0.992985859513283 0.303002076921985 0.132424844894558 0.433416781248525 0.80874186870642 0 0.210721565974362 0.0657896148270384 0.915304419752799 0
0.394887835718691 1.5535033964552 1.27481119753793 0.274297483498231 0.915335833560675 0.387898668879643 0 0.0706365330945809 0.571714035355018 1.40133634808281 0
3.26069266302511 4.29766527493484 0.109994281316176 0.490253486437723 0 0 0 0.075214801589027 0.13758759945631 3.8134812198499 0
0.45605496969074 1.56920520635322 1.86178758833557 0.44487036508508 0.587978097144514 0 0 0.31362145450222 0.828350369352847 1.55220880600681 0
0 0.50249233818613 3.18469638354145 0.448128323536366 0.0613590301945806 0.643516373122111 0 0.854495905025481 0.211218475123357 1.40664936558199 0
0 1.24827916966751 0.43650263058953 0.436731769237667 0 0.464476514607668 0.33347414240175 0.298503225203604 0.111616745073494 1.06127127966146 0
3.732671527192 1.26586448703893 1.46011824370362 0.0936233857646584 0 0 0 0.252805047901347 0.180196260334924 3.76669349255085 0
0.292308077448979 0.569159810431302 0.383153904229403 0.00727224629372358 0.358062293147668 0.11861183331348 0 0.263355435193866 0.303333027780766 0.528286227968431 0
1.12100052181631 0.639295279979706 0.184372226241976 0.52413081121631 0.582952236989513 0.548781605670229 0 0.338871563110037 0.144251001396319 1.55019583718641 0
2.13827119069174 0.644748887047172 0.322969476692379 0.620943653862923 0.780293290270492 0 0.232222822555876 0.0709789477542605 0.93269048887305 2.43573224985752 0
4.45876555517316 0.0070977471768856 1.58259933837689 0.124278198927641 0 0.359918269794434 0 0.613492367323488 0.354109503816206 4.46561741053025 0
2.45973116904497 2.97250311123207 0.0187373568769544 0.564638429321349 0 0.0556071603205055 0 0.0261064493097365 0.622146533055148 3.01631784932555 0
0.403109564445913 2.60160702257417 0.035305380821228 0.276155034545809 0.231862328480929 0 0 0.130162877984085 0.410166319925338 1.17039133294726 0
1.51596759678796 0.026195427402854 0.930765372235328 0.814490799792111 0.0955213478300721 0.545645586913452 0 0.616588065077235 0.289949503068287 1.75428062563307 0
1.03419194929302 0.085682402132079 1.4702089112252 0.862023038091138 0.215689128031954 0 0.1100073975466 0.632616761986875 0.782245209440589 1.76886936397523 0
0 1.11341575859115 1.89835618645884 0.672405331628397 0.232943929266185 0.400537095265463 0.119681514499826 0.670639257397699 0.362856075872117 1.57106749544163 0
1.42585649807006 0.932522255927324 0.427478743949905 0.301356856245548 0 0.253662459319457 0 0.271077817073092 0.0913539496594306 1.61893058715292 0
0.843185715842992 0.323804241605103 1.01481552934274 0.391956720268354 0 0 0.576060895467863 0.749844433506951 0.318730285158381 1.5536908324045 0
1.90433348226361 0.547002944163978 2.37873584963381 0.150187810417265 0 0.65209183562547 0 0.150619237683713 0.138134198183415 1.96281633586347 0
1.58130053943023 3.90307380165905 0.616805033059791 0.963073805207387 0 0 0 0.191161603899673 0.234809742774814 2.89463904383964 0
0 0.101927534444258 0.582962338114157 0.718053899938241 0 0.48931338172406 0.142993329220519 0.2656606414821 0.0785165714257972 0.707930863745728 0
1.1654129717499 0.724656742298976 1.65574907278642 0.726779737044126 0 0 0.233317519874222 0.85830030310899 0.390407662140206 1.99366927584677 0
0.0289532849565148 1.57852563005872 0.643749019829556 0.638148340396583 0 0.824471269734204 0 0.345144621562213 0.0964780883783432 1.21293947135879 0
0.389250303385779 3.68037656648085 1.47617399413139 0.605927769094706 0 0.57730975584127 0.0640625716446088 0.814910048618913 0.0938103458097594 1.98924564765427 0
3.8127861043904 3.24423858313821 0.788839973974973 0.0960364539641887 0.439679811242968 0 0 0.45560026248188 0.291184611385688 3.90543963380618 0
0.809594972990453 1.22304047760554 0.141288479790092 0.142479320522398 0 0 0.408990866531356 0.719256063457578 0.923264264594764 1.20351108894749 0
2.00585133978166 1.5345642529428 2.60749939829111 0.511720697628334 0.538085674867034 0.113862949190661 0 0.411780599847731 0.022490214267901 2.51841045543341 0
2.82179299369454 0.415838987100869 2.25938160298392 0.938987412489951 0.814202325418591 0 0 0.0274919517730826 0.483240686822683 3.01011950407763 0
0.678757130401209 2.76587310433388 0.834316747495905 0.166799589060247 0 0 0 0.79023205395788 0.927716602105647 1.28141891735406 0
1.34538628673181 0.458026408450678 0.866429998539388 0.763344490434974 0 0 0 0.708274360047653 0.8623205893673 1.81106737717625 0
0.0674073109403253 0.123968983069062 4.80162952677347 0.240037631941959 0.341337995836511 0.414861743105575 0.72060384486974 0.34472990456702 0.405268482969703 2.21451380940556 0
4.21703375643119 4.07168864854611 2.24829995306209 0.38870493369177 0 0.124794268980622 0.550921838855389 0.0535943969152868 0.290374484565609 4.83233880819212 0
0.409501354210079 0.750798886176199 1.05465268786065 0.0720674402546138 0.670976518653333 0 0 0.242376855205828 0.164288613945246 0.853195128777573 0
0.427887845551595 1.22378150280565 0.112590253353119 0.614000655710697 0 0 0 0.442278535338119 0.306927587836981 1.12742012195142 0
1.59019036497921 1.19022254878655 2.47786544286646 0.353160822065547 0.474972418509424 0 0.0178048437369345 0.473805269697029 0.686193365603685 2.07239537894778 0
2.99169583199546 1.56171733886003 1.18783324258402 0.25123623968102 0 0 0.271262636825809 0.785269318148494 0.319522303761914 3.24723175165224 0
0.421599709428847 2.85516288969666 2.30550660169683 0.388141251634806 0.566231757635251 0.887800589203835 0.43893919656867 0.0197948052317408 0.107677480130427 2.06869957744715 0
0.274465904105455 0.932187327882275 2.55656259739771 0.475416027475148 0 0 0.240120738746265 0.772991822101176 0.350515042431653 1.56174003874305 0
0 4.99360811430961 1.68019988457672 0.245951329357922 0.557613678509369 0 0 0.105999005709012 0.942395098507404 1.45814959161218 0
0.410576506052166 1.19902503211051 0.306401601992548 0.691085764905438 0 0 0.206787261836164 0.615987477591261 0.99117639916949 1.39422443605175 0
3.70328963617794 1.47773745376617 0.281696988968179 0.758256959496066 0.322538708569482 0.740193785401061 0.188335432894142 0.428555337595791 0.023153262182189 4.04463545138821 0
3.77589715528302 4.7735131974332 1.105578253977 0.479576936224476 0.933950654696673 0.20185527112335 0 0.0654876510119318 0.315962530097742 4.43313840715279 0
0 1.64214112982154 0.495239323237911 0.387012810213491 0 0.503191705327481 0 0.701490122359246 0.265678979494619 1.12049448654404 0
3.49395965691656 1.82701653172262 2.85148805473 0.153976445551962 0.324411824345589 0.0426789403427392 0.557513449571539 0.0555169107933572 0.00267600332886175 3.97587406625641 0
3.5014035680797 4.60139614064246 3.6797457113862 0.253403290873393 0.26467270264402 0.723720127250999 0 0.499377382611599 0.0676534560847177 3.86862118122937 0
1.59937951434404 1.48686302849092 0.552458161488175 0.149660972878337 0.418994671665132 0.120349663775414 0 0.226895542022633 0.350383438271663 1.7756019694685 0
0.0128557931166142 2.24825556459837 2.17070620902814 0.842969082063064 0.272493530297652 0 0 0.671452883204767 0.590180611470714 1.84339791880711 0
0.581930380314589 3.04252395755611 0.50709259416908 0.276026968611404 0 0 0 0.777319793123752 0.0636089430190623 1.29728188540566 0
2.43823954928666 3.77857800805941 1.45741983829066 0.964507179101929 0 0 0 0.988365565659478 0.654448399087414 3.58651518067406 0
1.76320402696729 0.717871965141967 0.712277921847999 0.0480479078833014 0.756884191185236 0 0.576593637484661 0.0935249615009617 0.166028062580153 2.01422755173026 0
4.73511817981489 0.480126935523003 0.329936733702198 0.573131947545335 0 0 0.163121666032235 0.267582370201126 0.929835400776938 4.80892691757368 0
0.871451935730875 0.840819873847067 4.42746961954981 0.86647288966924 0.931255028117448 0.55477359588258 0 0.0503643019560216 0.033854833511205 1.82450734991005 0
0.903475692728534 3.30055858124979 1.46683908440173 0.975182281108573 0 0 0.0151823217323932 0.620860172901303 0.698863169411197 2.44252649218643 0
1.68844346422702 1.04321619775146 0.829498523846269 0.36119992681779 0.449962136335671 0.108701534569263 0.0167772599411856 0.423255299275346 0.334395268079287 1.99613065603058 0
0.323708151699975 1.1191120329313 0.766602166928351 0.412807965185493 0.294476069277152 0.913444559089839 0.146055287153336 0.697299492354922 0.0441216294112614 1.46094088978783 0
0.43498516571708 1.34881618851796 0.436804939759895 0.46043504262343 0 0.914554541464895 0 0.267902566120028 0.0282026936452608 1.15162380213934 0
0 0.321911370847374 0.159487947588786 0.362551152938977 0.431599933188409 0.752320937346667 0 0.225957889224863 0.0337756733656835 0.813619575731658 0
2.33730193111114 0.287086949218065 3.0160578538198 0.496779231121764 0.348733170889318 0 0 0.413227882296457 0.530164123745635 2.54255374147476 0
1.83275157934986 1.31490685977042 1.0027180579491 0.112024192931131 0.0560817192308605 0.537538819946349 0.436484539731778 0.211008060830135 0.201816038023576 2.20647689914508 0
0.887535643996671 3.98978490848094 0.635327423224226 0.0214873156510293 0 0.697020480874926 0 0.972891799174249 0.132444086215654 1.11814475644901 0
0 1.53287403099239 4.27875074441545 0.450861406745389 0.529341029934585 0.0607701924163848 0 0.309871895002241 0.340399181640851 1.42171458307092 0
0.818287985399365 0.802818258292973 3.65683482959867 0.114288341486827 0 0 0 0.00338475592434406 0.0517958470154554 0.919811469498758 0
1.75592005206272 3.87694296659902 0.0834897109307349 0.395883873105049 0 0.387648322852328 0 0.302684924798086 0.527812780869153 2.4115117041805 0
2.45332934893668 3.18691577413119 1.59834093530662 0.099654671503231 0 0.811130920192227 0 0.734433538280427 0.0259307298336789 2.60612610439364 0
1.40416330471635 1.83739508502185 1.28868905548006 0.281867267563939 0.59977988502942 0.18467439012602 0 0.185374816834521 0.187246486236917 1.85595062132942 0
3.18896098341793 1.03223402216099 1.02406930318102 0.556671519065276 0.791330252541229 0.247117276536301 0.368203708931299 0.193629155912845 0.120249473323046 3.53266851012842 0
0.512265507364646 1.20463202195242 0.394602759042755 0.222573664039373 0 0.185796318110079 0 0.0834406649228185 0.669883323514006 0.884440907277764 0
0.856025895336643 1.55671866517514 0.0864356439560652 0.18603140884079 0 0 0 0.832156790653244 0.615122680319473 1.13411222523197 0
1.4446887827944 3.70870904158801 2.41147050820291 0.885143641615286 0.638467255746946 0.585696954047307 0 0.325797090431782 0.126867802586001 2.98867475404321 0
0 1.84049998223782 3.78045521909371 0.567209750181064 0.501148762879893 0.352720441296697 0 0.0883581700267885 0.563667514600011 1.4246166305281 0
0 1.85841073282063 1.71073054010049 0.0986253316514194 0.37372636096552 0 0 0.251513460916681 0.685021502431482 0.862804994042221 0
0 1.9195404946804 0.839486913057044 0.25142560293898 0.576754041016102 0.0747465034946799 0.746342089730268 0.266365590929095 0.777678068309249 1.55495419360314 0
0.225045215338469 0.0703369791153818 0.75712681026198 0.296657031634822 0 0 0 0.394653962226585 0.448321742936969 0.716202087520202 0
0.412881187163293 2.92121923761442 1.31551343598403 0.205542619107291 0.502834328915924 0.693653054302558 0 0.0189862844611816 0.155069889361623 1.2434944672526 0
1.88037929357961 0.387240614276379 2.03699055290781 0.240535210818052 0.307534697232768 0.592999570770189 0.326778332467747 0.450461270153558 0.247543702579358 2.3422659569833 0
0.1587990866974 0.0252937828190625 2.16245884518139 0.376805951120332 0.463493466610089 0.693287512054667 0.143617870947361 0.24098876140197 0.0491926528351944 1.06061179322288 0
0.126452849945053 4.30012591299601 0.0788463824428618 0.557383487466723 0 0.0087750090751797 0.441051096784093 0.291891037719324 0.330248229213475 1.63483278367377 0
0.990703317802399 0.724537669215351 2.73334435839206 0.47633219929412 0.905596171040088 0.209544395329431 0 0.0545464881352463 0.622236902096786 1.60129390822552 0
0.0459360061213374 1.67114753741771 1.43390888627619 0.0169419818557799 0 0 0 0.992782313143834 0.435550456866622 0.537698523175489 0
1.01637467416003 1.71399722108617 1.29871711786836 0.53510009101592 0 0 0 0.847519349772483 0.78793272213079 1.82793640883986 0
0 0.330232262378559 0.808098257519305 0.672981989569962 0 0 0 0.246537527767941 0.613933525048196 0.867093115681299 0
1.74663593433797 0.617705838754773 0.357986775459722 0.620151871349663 0.982603684533387 0 0 0.001351088396784 0.566582507686689 2.09208415588219 0
2.13821819284931 0.991183168720454 0.479035708121955 0.782837634207681 0 0.253239740850404 0 0.677823656471446 0.0801830383214106 2.50076921284886 0
0.150749130407348 0.397661911090836 3.56013663765043 0.279992741066962 0.831352453446016 0 0.323329553497885 0.135915376410629 0.876275363611057 1.75272644967918 0
1.18265096284449 0.698307060170919 3.84969638381153 0.401361279888079 0.701942118117586 0 0 0.180015064914362 0.0902878062333912 1.66009049866556 0
0.687752332538366 0.0605410817079246 2.00115535221994 0.167282625334337 0.572675670031458 0.19169365032576 0.822275195319682 0.211064621582135 0.308220781001167 1.83737007315198 0
0.974047234281898 0.221183015033603 0.281510337255895 0.03902573348023 0 0 0 0.435090659186244 0.539818821940571 0.993346987257599 0
0.0135832033120096 1.41616371879354 1.17427490185946 0.425502662546933 0 0 0 0.24494850053452 0.440400589490309 0.930124825410088 0
0.491161404643208 1.85024534957483 1.97263033222407 0.863749740179628 0.424600241240114 0.889648102223873 0.0888119801936939 0.189754772061175 0.0130366002303014 1.91052104737306 0
0.27576153841801 1.95231042569503 2.5714648864232 0.0269221225753427 0.93469182215631 0 0.374568176151283 0.0261746589012851 0.0706421805080026 1.25630454347587 0
3.51370730670169 1.0015542616602 0.502510544843972 0.000410699285566807 0 0.398415009956807 0.166036977292864 0.462421739473939 0.162532894798579 3.54450225144668 0
2.52739389892668 0.728920090477914 0.906604212941602 0.968615959398448 0.577763167908415 0 0 0.295476407055865 0.0991210853680968 2.87536741858597 0
0.522011896595359 0.735704757738858 1.24327924009413 0.861609300831333 0.595989452209324 0.649308112682775 0 0.264001489703807 0.32214293147039 1.56252104025984 0
2.80683677527122 1.33432779088616 0.223764245165512 0.0551161388866603 0 0 0.916908840557069 0.223596245516092 0.697822268353775 2.92454745606993 0
1.84706211090088 2.57353100809269 0.632807453395799 0.0230746979359537 0.710482979891822 0 0.736739950886677 0.14882375322875 0.21897869091481 2.13315906486137 0
0.144585728412494 0.703744614962488 1.6312863919884 0.521828059805557 0 0 0.170095160516981 0.904992922209203 0.10100990626961 1.23571671518704 0
0.125155913643539 2.16969270445406 4.09128386992961 0.240799507824704 0.844041542382911 0.580903025576845 0.555363816034091 0.140590032231742 0.142406141590971 2.10349609129277 0
0.257564824540168 0.367987345671281 0.866332105593756 0.836829064646736 0.735714711248875 0.767547218129039 0 0.138288651655637 0.074838752882479 1.23223892630579 0
0 2.72301670792513 1.15749510610476 0.288124404614791 0.585376892006025 0.957520365016535 0 0.134656110196117 0.0168799229485459 1.31031936464205 0
3.34656557813287 0.601128093898296 2.25987457414158 0.277778391959146 0 0 0.156823593679876 0.407353455200791 0.761925101978704 3.54679348401369 0
0.519945793552324 3.38186598499306 0.157717807916924 0.817920346045867 0.183270518900827 0.615634167566895 0.108527204658359 0.428912373346809 0.289499214551902 2.13927548915132 0
2.54568090289831 0.981677444884554 3.94072591443546 0.221253867959604 0.305422393139452 0 0.225995456424957 0.482174231417529 0.729737193789333 3.06981933416924 0
0.157963989768177 0.58158125448972 0.900487920502201 0.670271820854396 0 0 0 0.666804528795183 0.963351889047772 1.31724652595595 0
3.18090219702572 4.29780889302492 1.1405416354537 0.83553472510539 0 0.13946483284235 0 0.979283407563344 0.648593750928693 4.12541016317695 0
2.97643278818578 0.25494020502083 2.73621857631952 0.988866365281865 0.19507693592459 0.936133580747992 0.00398781821743472 0.423313914519528 0.000942184724917597 3.19272116553074 0
0 0.527569593396038 1.86846034834161 0.587206490105018 0 0 0.0780379246691385 0.221925023244694 0.721429519820958 1.13743775491593 0
0 1.95661238045432 1.23321472061798 0.613216457189992 0 0 0 0.140413000015542 0.362122072372586 1.15488881597328 0
3.21669763070531 1.88690644223243 1.47716671647504 0.159503718139604 0.685209696181118 0.862711706431583 0 0.184951040284749 0.137268025250829 3.33757529318742 0
1.70592079753987 0.181015530601144 1.20283372467384 0.0029940630774945 0.843563583679497 0.136793275363743 0.310309466009523 0.022934946338229 0.0825705091991255 1.91446987646463 0
4.20074263471179 0.402943867025897 4.72658909624442 0.0128732637967914 0 0 0.508850515488368 0.997080688830465 0.188956005265936 4.73385137399348 0
0 2.63663323223591 1.88865883462131 0.630526711698622 0 0.683215451426804 0.135897745621791 0.997117289341986 0.293714008876938 1.91197448610391 0
0 0.931989717297256 1.12472556415014 0.475412591826171 0 0 0 0.882535007316619 0.869846514659002 1.27173022885854 0
0.836576046422124 2.47226730827242 0.911627468420193 0.629674613010138 0.299031020142138 0.518469787202775 0 0.0808284840294718 0.131136909771197 1.86417688259484 0
0 0.781706262147054 3.72745008091442 0.456254664575681 0.328745157690719 0 0.0454189114894366 0.282811657908571 0.0164806027896702 1.1321927812178 0
0.254280011635274 3.62492697034031 2.9445792445913 0.793726991396397 0 0.016275726724416 0 0.909144578501582 0.339077232356333 2.1479209914965 0
1.9908981602639 2.92103678570129 0.587999247247353 0.594886883161962 0.0327945230528712 0 0.325275876511626 0.661561780591745 0.548181034624577 2.75455968439116 0
0 2.30312895658426 0.771659401012585 0.640276953577995 0 0.117476213723421 0 0.554376389132813 0.533527054635745 1.37999924925446 0
0.786242929287255 1.09626021794975 3.3602445316501 0.433070540195331 0 0 0 0.302080249879509 0.257820643717423 1.40015790102499 0
3.3152658008039 1.21101649198681 0.077428879449144 0.997357864165679 0.906629396369681 0.474498483585194 0 0.0251203030393348 0.425585280308688 3.74199566883893 0
0 0.239936400437728 2.31430367380381 0.0474923606961965 0.836236798437312 0 0 0.118394671540565 0.927626029821113 1.00805106713284 0
0.377613619202748 0.124119263608009 0.463733437471092 0.815436739241704 0.493101021740586 0.743578107561916 0 0.399320925087141 0.249988538175421 1.1604134731349 0
0.38449600036256 1.40847048442811 0.682746999897063 0.322930919704959 0 0.162418764084578 0.275714261571894 0.839388498803601 0.680535980822978 1.38038062763663 0
3.21494747768156 1.11282890103757 1.90495054936036 0.801326375454664 0 0 0.159357281452839 0.403520345222205 0.784201780566946 3.62729194537999 0
0.983453683089465 0.0915655356366187 0.969118491047993 0.120708378730342 0 0 0 0.446865109493956 0.260170839028433 1.05610694218638 0
3.14787047798745 3.98513975436799 0.51937727839686 0.516089524608105 0.330145826563239 0.492379306117073 0.178208835209285 0.446376117485773 0.393443648614283 3.81648031302443 0
1.73598840949126 2.09984215442091 2.29037312488072 0.00386340566910803 0.296471371082589 0.891298661474138 0 0.107636019012319 0.0567569321521201 1.74223649057599 0
0.268790639704093 0.733682086924091 0.433226844994351 0.718739912612364 0.172903556609526 0.644225957104936 0 0.00342282575320885 0.219012254697889 0.951008934571602 0
0.868536223657429 0.533244665712118 0.391302002593875 0.583629017462954 0 0.547997346147895 0 0.385351073229685 0.121617349011835 1.23963378655249 0
3.63196537364274 1.83615195564926 0.0697578471153975 0.224010266596451 0 0 0 0.903512144228444 0.308478276012465 3.74295463385889 0
0.326953038806096 4.81745377182961 3.99275936838239 0.679254196351394 0.186442527221516 0 0 0.625546664468136 0.713754134252667 2.33589870523924 0
0.0895121400244534 2.4914964963682 1.89563406980596 0.381071446929127 0.694462132407352 0.366233128821477 0 0.257191384605293 0.0326051947629545 1.51314177119672 0
1.87294994946569 3.70031837839633 1.24984786659479 0.538802970200777 0.857023010030389 0 0.0457250662293072 0.0254201953443061 0.30965208215639 2.88268679511874 0
1.51800606120378 3.70455791801214 0.13591811992228 0.40689393132925 0.531420737272128 0.259969937847927 0 0.367185322894218 0.460819307980099 2.36780178917493 0
1.29284472577274 0.783889728132635 1.08303287066519 0.753801462007686 0.511801569955423 0 0 0.450746260898303 0.358832087833434 1.89385281385577 0
1.18540561757982 3.10047145467252 1.73965826397762 0.922629112377763 0 0.366173540009186 0.0141529850659409 0.779659458901733 0.360477555351208 2.58991423344537 0
0.416245331289247 0.301258316729218 0.459914405364543 0.903752377722412 0.175201754551381 0.110418555792421 0.0461817132402789 0.0764069104579489 0.764794143770717 1.01229116296904 0
4.09071208327077 1.81001116102561 0.143313170876354 0.631511029787362 0 0 0 0.679991222219542 0.0832751595880836 4.35640026741696 0
3.65033726394176 2.61740973335691 0.92923725489527 0.424708533799276 0.333819690858945 0.736326501006261 0.228897880910458 0.525954463112819 0.167056754083006 4.05905567567519 0
0.0343273808248341 2.24085886683315 0.224763543112203 0.590611665509641 0.931306017097086 0 0 0.0232410932681393 0.0310808545909822 1.71831199183694 0
1.83603844139725 0.198387224925682 1.86298975069076 0.821258172625676 0 0.720488910796121 0 0.728711282834411 0.18306343342165 2.20370426400666 0
1.96366582904011 1.98738679289818 0.660510235931724 0.413883358472958 0 0.253448088187724 0 0.0576608409173787 0.500959631399678 2.32275616825239 0
3.97324544936419 0.723053836729378 4.58517796127126 0.192672304809093 0 0.780250238254666 0 0.0709976379293948 0.0546321803666621 4.01205471241467 0
0 1.63667943840846 0.710923990234733 0.0478054590057582 0 0 0 0.101843044394627 0.492736091371626 0.511599308020674 0
2.45727629493922 1.73401192296296 1.11048189131543 0.674941508332267 0 0.99256487400271 0.15244413079815 0.468039603205398 0.0053194322707393 3.00020640617009 0
3.45608404744416 0.499166361056268 0.75598874152638 0.0890913964249194 0 0.953686472494155 0.212293771257087 0.325808200286701 0.0182096366117847 3.52615123113988 0
0.533053748309612 4.89299246692099 1.88163015060127 0.607706638751552 0 0 0.14010944879328 0.695129274856299 0.185035332571715 2.19718761359688 0
0.779268121346831 0.319844185374677 1.11659913416952 0.835663283010945 0.543088522506878 0 0.156888648637979 0.298609638742534 0.982174069155008 1.65398104735986 0
0.99683368508704 3.60265790601261 1.14290236495435 0.444864910328761 0.48604288790375 0 0 0.179185134237054 0.170139895752072 2.05153248285215 0
3.56155440327711 2.27207496529445 0.485260361339897 0.282807793933898 0 0.0141394480597228 0 0.917612314224243 0.733965875884663 3.74453519822431 0
0.571952426573262 3.77319943439215 1.9865358537063 0.220258612651378 0.0332547130528837 0 0.0860038741826353 0.180607503912111 0.186429706169292 1.38082082157556 0
0.62086282344535 1.94043888710439 1.03074471186846 0.597785465419292 0 0 0.395284751009816 0.415962286991999 0.691965924808756 1.77965363593111 0
1.3056898850482 0.312587085179985 0.959934778045863 0.255703488597646 0 0.6483376508113 0 0.0605157352983952 0.0937870647798916 1.37383676799826 0
0 0.436420007608831 3.87404654733837 0.100133152445778 0 0 0.0443764053534724 0.0853321284521371 0.890031031798571 1.08400824120594 0
1.86719316197559 4.74514960544184 0.841829718556255 0.608678302029148 0 0 0 0.510881880065426 0.204286384629086 2.89753898547949 0
2.61603878228925 3.56183719239198 1.59845811501145 0.914014760870486 0.14568892493844 0 0 0.377328926851094 0.650276434840634 3.60965549840093 0
0.129571676254272 0.342079411493614 0.585571003612131 0.75013856519945 0.696849640924484 0.207550885388628 0 0.272196049264146 0.411761940897515 1.16973431691309 0
0.395133809652179 0.341814583400264 0.934247535653412 0.163824541959912 0 0 0.324426720494884 0.328793165506795 0.357063450850546 1.00041443712724 0
1.98259450634941 2.69220946263522 1.40050379931927 0.535909366328269 0.53719317750074 0 0 0.0804302281648521 0.318026170367375 2.67082748411634 0
0.184992809547111 1.24581882962957 1.99486357625574 0.583036001771688 0.0801390651613474 0.654745507054031 0 0.824949873681176 0.0402662745404715 1.50098709046945 0
4.57992260344326 4.37295398674905 1.13202921231277 0.318334060488269 0 0 0.217759322076267 0.757953793974593 0.73808349086903 4.93400206271616 0
3.33629668410867 2.04612730187364 0.694692834513262 0.307673761155456 0.91862905328162 0 0 0.0140060512023568 0.97263084561564 3.57382718827691 0
0.233836798230186 0.591101951198652 2.31184395216405 0.911258455598727 0 0.338088153162971 0.068595434808075 0.394782446790487 0.0783282576859508 1.3439981759305 0
2.83053733687848 1.64438845682889 0.166391656268388 0.518447269452736 0 0.891149055911228 0.455852264411076 0.209821920376271 0.0757678736935688 3.19711467778974 0
3.75772817339748 0.114681319799274 3.21769475820474 0.938714082352817 0 0.603323150426149 0 0.627002052264288 0.161094477904282 3.9179868817253 0
0.541654574219137 0.946501062717289 2.36159775406122 0.675107133109123 0 0.616845537442714 0 0.954685514327139 0.155071677357748 1.72823864154816 0
0 0.878981305053458 1.24005407188088 0.699286318616942 0.282700927229598 0 0.0371062187340668 0.0261415521772262 0.674903939478099 1.03267352386248 0
0.69087116420269 0.607326461700723 0.551760088186711 0.254846045048907 0 0.147823170060292 0.43769415955809 0.858420490985736 0.135224674429695 1.21471769309143 0
0.674583904678002 0.535550934961066 0.0920251600909978 0.700092767365277 0.318096518749371 0.917917577549815 0.208670625386442 0.537735100292079 0.0442808751479261 1.38271261309578 0
0 0.33254376379773 0.51306523848325 0.208326229825616 0.337819881737232 0 0.456575349976235 0.455092596156033 0.344207000685856 0.828846890466197 0
0.865638290764764 1.60620643990114 0.148151293862611 0.664957067929208 0 0 0.208462336848221 0.309452307177708 0.149172578239813 1.57773816201114 0
0.802745181368664 3.24640215374529 0.120292525039986 0.947299511404708 0 0.202495799632743 0 0.155128300422803 0.0177116016883652 2.20820412447145 0
0.69844736577943 1.67204406531528 0.494335679104552 0.697330891154706 0 0 0.132566636488668 0.330571393482387 0.0928623965010047 1.54754595808106 0
3.28284455346875 0.905785078415647 0.997041222872213 0.17416943795979 0.208351681241766 0 0.265379315819075 0.218870145910152 0.835594727192074 3.43789315080631 0
0.6146299270913 1.60476763593033 3.15907762944698 0.273959204554558 0.267439857823774 0 0.602840526357656 0.66570243927271 0.569606350269169 2.19659733251674 0
0.441251662559807 2.01759406551719 3.01781569514424 0.238630156964064 0.192123977234587 0 0 0.75978332266216 0.149188626324758 1.3023184341302 0
2.20450104330666 3.62993521965109 0.730651602847502 0.297880444210023 0.90173859661445 0.0502196573652327 0.122838780178596 0.0677592879792046 0.412138200055997 2.81540785477202 0
2.03785318043083 0.565964587032795 2.15067995572463 0.480201203143224 0 0.439274569740519 0 0.289881200762466 0.490983676401434 2.24195935020469 0
1.31920727249235 0.0585276635829359 0.971753845689818 0.296463854378089 0 0 0 0.519153434317559 0.121295344084501 1.41338164490921 0
0.189008110202849 2.77277350984514 2.15727206133306 0.647218823200092 0.124018388101831 0 0.0801855622232539 0.165436669502995 0.420164000475779 1.63976275801035 0
0.82894818438217 1.09285853849724 0.878077465808019 0.0592795039992779 0.656710539478809 0.0293426252901554 0 0.14736311593905 0.882534996748165 1.0832601458055 0
1.44510571262799 0.0450207246467471 3.83916413295083 0.531045836396515 0.0388614740222692 0.688848337391391 0 0.713314634925232 0.134100515470315 1.94867226124351 0
1.83851987542585 2.97846713289618 0.397430071374401 0.120426700683311 0.0588504550978541 0 0 0.389569951395121 0.374187587760389 2.0265426912313 0
0.271799348527566 4.80631977552548 0.166646386031061 0.690872174222022 0.0452275478746742 0.101739659672603 0.055009855959204 0.297789397117942 0.823383695064262 2.01438083659891 0
0 1.78308207425289 4.72540832706727 0.0845696686301381 0.879188852850348 0.854717559181154 0.462808871972981 0.0360343392182412 0.0441501560969425 1.83400168152845 0
0.240260161925107 0.476944413268939 1.95675921114162 0.685778534039855 0 0 0 0.629293553298339 0.0260162914637476 1.16177434013276 0
2.30405909568071 3.11950393021107 0.955469474662095 0.590895781060681 0.00231159245595336 0.364758481737226 0.267103629274232 0.41270996130806 0.106093715779805 3.06425090285538 0
0 2.74594057397917 1.18956079613417 0.285312303574756 0 0 0.305834640591862 0.835116656962782 0.978857147274539 1.52358986806015 0
0.21861397754401 1.13112308899872 2.05912402714603 0.399393491214141 0 0 0.0139746584314964 0.958957931958139 0.96828484418802 1.51680610459713 0
0.460620315978304 0.364644069224596 2.63158686971292 0.840772822266445 0.744350695749745 0.852972035063431 0 0.166656697749529 0.0972745529660368 1.44193469705534 0
1.29773666197434 0.586824391502887 3.07968018925749 0.709627046249807 0 0 0.211337130702259 0.846677861642092 0.68414615187794 2.34349466543732 0
2.67320842831396 1.90096386522055 0.022391103208065 0.373752725543454 0.810860784957185 0 0.0269938953030322 0.163131927747174 0.560326244216412 2.99848888769865 0
2.33215631823987 1.27820354653522 1.02745472546667 0.0200151978060603 0 0 0.931116326319556 0.579814315540716 0.42644138680771 2.75427842207443 0
0.703003517352045 0.616533941822127 1.6551292128861 0.860960413236171 0 0.969048405764624 0 0.33458991185762 0.0013452348888186 1.42557496562103 0
0.154455995187163 2.86496511846781 2.66770199406892 0.953317653853446 0 0.184478496666998 0 0.708247663453221 0.190245047161221 2.03812284787864 0
3.26915341150016 0.0884228013455868 3.41440658550709 0.699079974321648 0 0.542584044393152 0 0.808344428660348 0.375045179449769 3.47447753238237 0
0.00993823679164052 3.25303545501083 0.903507428243756 0.562735295854509 0.774197114631534 0 0 0.0541316277185916 0.920028896536678 1.8089593710684 0
0.00988009269349277 1.39855463244021 2.89195392862894 0.0491452410351485 0.774847022257745 0 0.472108198749333 0.0130037522104754 0.420913450885564 1.446357223176 0
0.478357402607799 0.572106190957129 0.643868243554607 0.0908192039933056 0.922450268175453 0.0563996445853263 0 0.0566832076254193 0.534056838898808 1.03423401283434 0
0.493152198381722 3.54609214235097 0.251530463108793 0.939253563527018 0 0.737026662798598 0 0.0550137332174927 0.067413609465022 2.09858208327893 0
1.05103107308969 4.94993143016472 0.809300827328116 0.79903505067341 0.206634795293212 0 0.132655313483479 0.538428400336684 0.88144642021507 2.74231713346948 0
1.49564603948966 2.20003836695105 0.668727834941819 0.696043980075046 0.34377817530185 0 0 0.270389985394011 0.121123113902286 2.30558294006995 0
1.02718755044043 0.201271744212136 1.15663796337321 0.754997140960768 0.353258902905509 0.702574920607731 0 0.002764309046554 0.198959144118954 1.20814674788938 0
0.241143972147256 2.23678738158196 2.44425543397665 0.671164606465027 0.0888832099735737 0 0 0.766975201266417 0.379572911188006 1.72727301038032 0
0.696668342221528 0.588230441557243 0.910778037039563 0.713510182453319 0 0.100630392553285 0 0.770310830092058 0.735051990105525 1.4843733691771 0
0 0.449523251969367 1.18795114662498 0.242376375477761 0 0 0 0.241966512985528 0.496737273642793 0.687960910413822 0
0.213664672803134 0.544220080599189 4.81707341037691 0.280249946052209 0 0 0.436864959873101 0.655300819780678 0.046487829182297 1.78967246732528 0
1.97211228869855 0.373853695811704 0.440974639263004 0.0657443474046886 0 0.898221022449434 0 0.834230536129326 0.0515235189781988 1.99511370794815 0
0.778470562538132 3.85861149523407 0.669983967207372 0.587341784266755 0 0.920994915766641 0 0.542736149160191 0.0543307748449647 2.07573264382279 0
3.53962809965014 0.596171841025352 0.38053530966863 0.871390766231343 0 0.563627371797338 0 0.858733799308538 0.271516931293318 3.7084648492211 0
1.1436697486788 1.58963236538693 0.282647844171152 0.0530636326875538 0.0156147070229053 0 0.266359533410905 0.234990256660371 0.0258060055784881 1.27333152933152 0
1.01656942558475 1.26793327508494 0.430857736850157 0.708251807838678 0.857517003780231 0.354599713813514 0.122394943618892 0.0345660990705717 0.15821219395905 1.92679638485751 0
0.330495156347752 1.35227099410258 2.72130487742834 0.317847167141736 0.307548908749595 0 0 0.0268338737723584 0.432421158067882 1.00494289900181 0
1.07208606856875 1.73812413681298 0.509452821686864 0.717917369445786 0.99395911465399 0.771372990682721 0 0.00593664178013246 0.108584054019179 2.15232520664618 0
3.25927354278974 0.0988319185562432 0.366350709227845 0.00206308811903 0 0 0 0.50264529697597 0.386400760151446 3.25937667090051 0
3.99930764175951 3.55371932615526 3.90781363588758 0.388562023639679 0 0 0.576652391439211 0.800753675866872 0.148876123595983 4.82186796462567 0
2.95258819707669 2.95069304457866 2.63028791709803 0.676205829018727 0.246494469931349 0 0.137139873452375 0.191707711270142 0.060846867505461 3.66418942903631 0
2.65384625829756 0.435947749530897 2.85885286284611 0.319345199503005 0.789364755153656 0 0.589809663212879 0.0652653606949936 0.364150635665283 3.29323854059292 0
3.415536605753 1.81321208644658 1.66456992318854 0.216904522618279 0 0 0.379041285421305 0.787151714321226 0.420283912215382 3.73421480085354 0
0.850434023421258 0.207987612113357 0.74911261559464 0.309377905214205 0 0 0 0.580535402754322 0.930569036165252 1.24533664033939 0
4.97408389928751 0.7992218057625 0.730060957372189 0.114481426775455 0 0.25969016412273 0 0.919333959929645 0.249737260132277 4.99585807098366 0
0.644933134084567 3.0041494849138 1.45384838618338 0.689660748234019 0 0.159835821250454 0.270243506469512 0.709065181436017 0.307332493029905 2.10971795509233 0
3.80732789286412 2.05820808140561 0.7672712164931 0.887429393827915 0 0 0 0.513637347845361 0.922607785789296 4.2606162947337 0
1.34430654812604 1.21496716048568 0.901591893052682 0.123153338441625 0 0.577729670796543 0 0.546177568845451 0.386895852712772 1.50998638183645 0
1.88514175219461 0.500154459383339 1.0055995574221 0.694015404442325 0 0 0 0.589219674933702 0.857529425760731 2.18562519562703 0
0.468654116615653 0.42041789367795 1.41686719143763 0.407323227962479 0.803398858755827 0.96509927418083 0.241986063734007 0.00698808907944337 0.0186339856547142 1.27956103544133 0
2.81316605629399 0.0169820412993431 0.0179389542900026 0.0618302742950618 0.95799858123064 0 0.797568507547804 0.0321357553217185 0.516473484225571 2.8199495781953 0
2.84148961398751 0.698889950290322 1.37661754526198 0.0836235387250781 0.326192204141989 0 0.728172004632047 0.0685453350007016 0.522186562418938 3.23245841753638 0
1.51402762066573 1.23059119912796 2.64917970169336 0.300006022909656 0 0.451033021556213 0.569051937677102 0.563984234584495 0.224333844247655 2.50174866279679 0
2.38545511150733 0.734315463807434 0.111884315498173 0.454331657849252 0 0 0.299229404517054 0.999768240144476 0.225446257274598 2.53991715516338 0
1.72943198424764 0.897203682688996 2.92991939000785 0.667086514877155 0.803334034280852 0 0.30438857841006 0.16212019016825 0.45561358705163 2.57326916295385 0
0.968118937918916 0.342311716172844 0.157120209187269 0.127086209831759 0 0 0 0.646782733034343 0.325416603591293 1.02829371326777 0
0.407294651959091 3.1091884477064 0.539706059033051 0.236190979136154 0 0.0880937287583947 0 0.856109138811007 0.0900452141036615 1.16815962105498 0
0.206451396457851 0.126246381551027 0.525588303804398 0.858968001324683 0 0 0.0197127857447212 0.00184596446342766 0.766123929060996 0.791592251797302 0
0.129647523863241 1.55383612029254 2.24716122611426 0.600139777408913 0.058158645639196 0.278936100658029 0 0.293553441205089 0.182499252146617 1.27018232944679 0
0.454929065192118 3.13091215025634 0.942883910145611 0.745949044357985 0 0.764333612751216 0 0.280192190548405 0.214075117006395 1.86740342640014 0
0.355719235958531 0.828909406205639 0.978275211062282 0.0319517499301583 0.827894941205159 0.284492025850341 0.553664166890829 0.0590011106562974 0.402012157943433 1.32311065234706 0
3.6943992478773 0.417679243953899 3.28710454888642 0.958810456795618 0 0 0.0385804822592381 0.246008038986474 0.570144514087588 3.89521497772223 0
0.45107991155237 4.83709217631258 0.811474865069613 0.108569939853624 0 0 0.193232390533241 0.114492196356878 0.00317419436760247 1.08728111032097 0
1.41233344189823 0.687416044063866 0.635285940486938 0.376270698616281 0.0435478126164526 0 0.226691200835437 0.428655122018114 0.49934730771929 1.73167178597749 0
2.46890500094742 0.462274943478405 1.09139127074741 0.592091136146337 0 0.525603550719097 0 0.834997495636344 0.452126348869949 2.67707389465447 0
0.804238252341747 0.659540380351245 0.774663999211043 0.110831961268559 0 0.6731874528341 0.1049447798536 0.674000221537426 0.274848630362911 1.20723302300051 0
0 0.988234441261739 0.545169120887294 0.999600290553644 0 0.92439007316716 0.000279518373636295 0.587672772351652 0.0438428187446528 1.34044599896528 0
1.04225729219615 0.843092695809901 0.932885820511729 0.716395519673824 0.56222684495151 0 0.104817223393065 0.398086219768678 0.562694067601115 1.79024269431017 0
2.84902341174893 0.774155525490642 0.630085722543299 0.4711380796507 0.391734597273171 0.251675083069131 0 0.244929433642737 0.303732596078888 3.0004968320203 0
2.63905621506274 1.99101767316461 3.9956966706086 0.642714893678203 0 0.0641399750020355 0.237652429344647 0.834108780371025 0.932843233812484 3.58706464551113 0
0.900804903823882 0.272172604920343 4.71669086371548 0.4226849663537 0 0 0.086149113037424 0.674405691446736 0.313340557040647 1.76800325188573 0
1.37092379014939 2.04790049232543 2.6246655441355 0.631094248266891 0.136826782720163 0 0.0377142188414372 0.224743685701139 0.989286397350952 2.21804408909154 0
1.27872876031324 1.74962424812838 1.36675114813261 0.232274222420529 0.859164072899148 0.65784377255477 0.759426552612754 0.0303271735532773 0.272912355142559 2.34619473124183 0
0.330877404659986 2.83824834320694 1.80590444337577 0.888311756541952 0 0.638577792327851 0 0.898607759037986 0.104636171223853 2.10887084130805 0
1.78223094064742 2.81830214825459 0.0337828295305371 0.10908519406803 0 0.306382585549727 0 0.293074689572677 0.304516119678152 1.94520244863393 0
1.64912651013583 1.47327600046992 2.71020550164394 0.655667327344418 0.240221389103681 0.570667941123247 0.287655905404435 0.176912326949552 0.271043167233066 2.53760140012149 0
0 1.08677067328244 3.36889131180942 0.76702238782309 0 0 0.168720669647179 0.183515862096101 0.50756854028441 1.47891473762292 0
0.142854998586699 4.40848333179019 1.88205505302176 0.0318964605685324 0.946116509847343 0.59782737493515 0 0.0162369142582921 0.20485388004541 1.10429103153053 0
0 2.60401064180769 1.70893405983225 0.113851725822315 0.401744823670015 0.963499501347542 0 0.394103610123596 0.0261662178709628 1.09398658388022 0
2.95365549507551 3.31954929162748 0.306766403373331 0.970611832337454 0.160259151132777 0.880211744923145 0 0.790611291142079 0.0292343423495274 3.88105444105592 0
0 3.98122131451964 2.99878380028531 0.801344951847568 0.35110794659704 0 0 0.481829306558201 0.739940882427618 2.18161698306375 0
0.852585341781378 0.207327760290354 0.929386772215366 0.392661202000454 0.749645450618118 0.695385144324973 0.418036010753799 0.220891736064893 0.0881704845196086 1.47798277653348 0
0.206815239973366 1.15399602800608 0.666313308523968 0.482767037348822 0.893029254861176 0 0.152073800374813 0.00142898893203799 0.981612859526649 1.44246742743907 0
0.150699598016217 2.17002451373264 0.160518161021173 0.0501907486468553 0.187269473215565 0 0 0.776045457816489 0.753045377787203 0.777047128273025 0
0.288524387171492 1.47580411983654 1.76980528095737 0.641333512263373 0.413223432842642 0.219262342667207 0.308701799973792 0.0239918928338343 0.619743757879938 1.6672017558935 0
1.52002233406529 1.45466902293265 0.434783703647554 0.946224675746634 0 0.126830149674788 0 0.822708381572738 0.575029785759318 2.24396711747232 0
0.394695123191923 1.61022629868239 0.438007087446749 0.145031108055264 0 0.873219303786755 0 0.359488036716357 0.0386181867811064 0.891706118963663 0
2.1557795451954 0.628814640920609 1.75115972757339 0.877876007463783 0.472403964726254 0.455688622780144 0.078114746061609 0.376428274314794 0.382356875151232 2.61645517905476 0
0.657331626862288 0.166257854551077 1.25095695210621 0.686421046266332 0.339924311265349 0 0.163929837544078 0.158578968636605 0.917641297681257 1.42082195869825 0
2.95578953996301 0.631705946289003 0.776929452084005 0.204308934276924 0 0.758882293011993 0 0.467666328419 0.0606354087912231 3.00918157835056 0
0 0.650473313871771 0.596224695211276 0.792890886077657 0 0 0 0.31602485710755 0.390732875559479 0.899626728392205 0
1.92723777657375 0.390092473477125 0.651019284501672 0.00342159811407328 0 0 0.198905410126114 0.343686242587864 0.733946975320578 2.02823568920756 0
1.08332627895288 2.73004771675915 2.32682618452236 0.0247927368618548 0.770601815776899 0.749170163180679 0 0.115797937703192 0.0663533854277042 1.2594383657435 0
0 0.0533314156346023 1.54404575098306 0.15714870323427 0.957393856719136 0 0.489001994668995 0.0284673321523705 0.385894159087911 1.12575369176126 0
0.86387451319024 0.23890136461705 1.06312164547853 0.966492268489674 0 0.260871827369556 0.0166561168026078 0.788139299023896 0.21540564841362 1.51189224231342 0
1.13286432554014 0.535401163622737 1.41619986738078 0.716870014322922 0 0 0 0.588553476845846 0.189352460904047 1.62512193520303 0
1.1135174089577 0.992387248203158 4.89713981980458 0.754187535028905 0 0.750809681834653 0.0253168904210071 0.84458569670096 0.130288264838732 2.28607319214537 0
1.32761111762375 4.45476926397532 2.4588940362446 0.542882111156359 0 0 0.336657637512459 0.878897897200659 0.273868913762271 2.72717480966318 0
0.674159343354404 3.55919770430773 0.609413822880015 0.793636216782033 0.580117635428905 0 0 0.407419934389106 0.383289432618767 2.33819569011337 0
2.88757820078172 0.360138587653637 0.310902314959094 0.840508563444018 0 0 0 0.144679935649037 0.691781953442842 2.99415920773997 0
0 0.297864333959296 2.5548716308549 0.5800225737039 0.97078970214352 0.484814513009042 0.298076846793573 0.00987815141745249 0.329184855201942 1.35496386802519 0
2.87766177114099 0.863392697414383 0.975839303573593 0.206562284147367 0.352296878350899 0.183236761949956 0.502817689423283 0.415885183550907 0.609886387378736 3.15947199262057 0
0.0668072735425085 2.09993942058645 0.276722610928118 0.342189697781578 0.0362146967090666 0 0.0373592959275594 0.648790990515688 0.068855952937156 0.945713100602405 0
1.92903890274465 0.365075720008463 0.337845896370709 0.821169545641169 0.486360198818147 0.699343946762383 0 0.217986548914161 0.246299272031299 2.1399190530119 0
3.17841736599803 3.37127624312416 1.75159201445058 0.729153915541246 0 0.0724573791958392 0 0.994535871315747 0.604104440261721 3.90954882042782 0
0 2.53220219048671 0.876987660303712 0.0809871011879295 0 0.552727141650394 0 0.243984804023057 0.0768431110596506 0.624870136747921 0
0.484232033835724 0.638181763933972 3.96667760331184 0.680621999781579 0.783234635135159 0.33882520487532 0 0.168570379695862 0.293167116755958 1.56304511570222 0
0.943353739567101 0.302261959528551 1.81273661414161 0.462824968853965 0 0 0.503487751124095 0.460868225432932 0.973209854215384 2.04246802687546 0
1.40544236311689 0.526397874113172 1.86707088537514 0.101052397629246 0.881900885142386 0 0.502218427571068 0.0765202223042332 0.481577914906666 2.05468970251774 0
0.26609565038234 1.53077560849488 1.31116218748502 0.128212907817215 0 0.219739374471828 0.556441978502578 0.457946557551622 0.380038457805058 1.39382366179857 0
1.82581372675486 0.756436081603169 1.28126294491813 0.223719155648723 0 0 0 0.806443080073223 0.648284326773137 1.9964613481572 0
0.514472862705588 0.360524966614321 0.663801409304142 0.527868646662682 0.356031538918614 0.194649756420404 0 0.566223406831511 0.466415683133362 1.19214632725213 0
1.31775717111304 1.27127916575409 1.52851421479136 0.6611995594576 0 0.279757906449959 0.229417818297348 0.595068335300311 0.0974837802264539 2.0905715651813 0
2.02022516448051 2.90654690167867 1.51601792220026 0.136761361733079 0 0.402450853725895 0.478919610844596 0.867670886684209 0.286761365174077 2.63466249209969 0
0 0.483956244774163 0.835138154914603 0.753449082141742 0.149662478594109 0 0.178794523035993 0.764631668774545 0.802769052796066 1.33911959747822 0
3.79495968809351 1.83746255817823 1.7643439010717 0.878214702941477 0.0288964116480201 0.534755234606564 0 0.971072199648327 0.213581854889398 4.27653774893826 0
0.891081362497061 0.359625201672316 0.460553436074406 0.00312249967828393 0 0 0 0.903210989898071 0.645720195258036 0.89806331757737 0
4.3368859263137 0.63025700673461 1.80234861304052 0.910273456247523 0 0 0.0651960430748275 0.445721688913181 0.167547849006951 4.52759367079137 0
2.99136959761381 0.646321406587958 0.924092556349933 0.426030681701377 0.680576061364263 0.754099211888388 0.0965992093415282 0.0759882027495775 0.0741852031675279 3.14358621798703 0
2.54419699776918 1.57893632352352 0.508502484764904 0.814134532818571 0.545176740270108 0 0 0.0486265240898763 0.611542192054912 3.05885752571767 0
4.98749174876139 0.293911987915635 0.89910140261054 0.21645602863282 0 0 0.180459389608139 0.31106053548865 0.954958461457863 5.04273629709077 0
0.915848953649402 1.68039946025237 1.25723854359239 0.130120886256918 0.951014909427613 0.0196828439366072 0 0.0284971237442713 0.560275021761589 1.40755425298834 0
0.54383815638721 0.537067159311846 0.142104774713516 0.24442934570834 0.130624988581985 0.356441224226728 0 0.273394342805369 0.077497969348101 0.808659683183808 0
0.481483677402139 1.0397763736546 1.9997261473909 0.279988533584401 0.494311701040715 0 0 0.203410337147824 0.192979355342686 1.13029383556416 0
0.690408111549914 3.62311896122992 2.96073337085545 0.764342344831675 0 0 0.231660967526532 0.331941757583991 0.722536586923525 2.42088707024152 0
0.953006829600781 0.102246998809278 3.72431081836112 0.691258006729186 0 0.122503125108778 0 0.489669324597344 0.693182772624085 1.72653632676537 0
2.25479502882808 2.77796865906566 4.07975628389977 0.517657628748566 0.269058453384787 0.164250543341041 0 0.00877517120874372 0.733403414561188 2.82176313262281 0
4.3010716047138 1.6734091930557 3.18258752813563 0.174772325670347 0.680702346144244 0.749554600566626 0 0.312455339174514 0.218763093389618 4.39246614498115 0
3.43367019761354 1.55848979367875 2.22627492970787 0.794963866239414 0 0 0.124269489322936 0.557691022288054 0.793154552578926 3.91890052118476 0
0.817014875356108 4.80479387450032 2.71770850173198 0.126092990860343 0 0.899961956776679 0 0.256455321563408 0.0816234711470733 1.37825364213679 0
1.2063305224292 0.668174253311008 0.39703019708395 0.926689526299015 0 0.0449041977990419 0 0.469455827726051 0.392179723987913 1.66446091476352 0
0.30475676455535 0.24503318965435 0.869403968565166 0.434401724254712 0 0.800176009535789 0 0.710695422021672 0.0968666661066921 1.07532748100355 0
0 0.045643831603229 0.385807990795001 0.668032711371779 0.571935349842533 0.139075692510232 0 0.378276640382841 0.290899286855592 0.882297555517489 0
0 0.932596885599196 0.890197827480733 0.171366699505597 0 0.434823880437762 0.477214204345746 0.735724908765405 0.478442146846417 1.30569922147577 0
0.0270978107582778 2.95889905188233 0.623148729093373 0.480687743751332 0.726281742565334 0 0 0.12326720253971 0.254115825984627 1.63022589895395 0
0 2.22125829546712 1.70860786968842 0.14992818236351 0.185916741145775 0.213589653605595 0.792271593956203 0.224223905136698 0.10659420497077 1.50035552963241 0
3.61360401730053 3.31497061531991 0.980243409983814 0.438951455522329 0.952130102319643 0 0 0.0032576311488922 0.607553855516016 4.07907857152091 0
4.26524215261452 1.01558076217771 0.689223036635667 0.212103256955743 0 0 0 0.0414343515876681 0.125775894382969 4.31549220367224 0
0 1.34365042089485 0.740519747603685 0.0785796632990241 0.860868786461651 0.801064456813037 0.761500321084017 0.117227788029601 0.0196525158058505 1.5188967339708 0
1.28772867727093 1.19811396393925 1.79978042724542 0.0918949323240667 0 0 0.0655928910674091 0.848457368323579 0.711111882934347 1.59124719080697 0
0.987923640757799 1.70758982072584 1.97510658879764 0.622667273506522 0 0.925292371073738 0 0.449235842796043 0.00105541412074887 1.8357799410538 0
1.01573895849288 2.71663035266101 3.93737074919045 0.298145208973438 0 0.199081732658669 0.364440098058373 0.707878916058689 0.444261153542337 2.36982958819911 0
0 2.68473294680007 2.74758749152534 0.409028501715511 0.870466001797467 0 0.265105347894935 0.0615350470102831 0.412720934022218 1.78559173974251 0
0 2.14718833006918 0.556916358182207 0.103090727468953 0 0 0.873734551932222 0.79002989269793 0.830189828295261 1.29448925792766 0
0.922662831377238 1.75661500077695 0.878082677721977 0.392790906364098 0 0 0 0.129379796795547 0.570867620175704 1.43819301422465 0
0 2.31725094281137 2.86108492524363 0.577497171470895 0 0 0.0589312073889091 0.44538504187949 0.941139383008704 1.65913951113276 0
2.47337727039121 0.134728859411553 0.0231057645287365 0.987728298408911 0.451801234157756 0.114845956908539 0.00481719903773943 0.441670908195704 0.0972978575679158 2.53980790955507 0
0 0.127386501990259 2.52060080529191 0.0149379521608353 0 0 0 0.732592623215169 0.465184335596859 0.555220317770482 0
0.125058474484831 2.49471139395609 4.29096639272757 0.423443886451423 0 0.279221331933513 0.326425522848648 0.500131843378767 0.178637183018038 1.90819538054968 0
0.253102979622781 1.88620379054919 2.10499875992537 0.299623570404947 0.691521733533591 0 0 0.298304762439916 0.365167862270027 1.36727150890146 0
0 0.0169343634042889 0.487627615686506 0.183502305764705 0.591422886587679 0.457149106776342 0.38842943381491 0.167101010943526 0.113609289367355 0.810169049036623 0
0.578207477694377 0.627860858570784 0.615173089783639 0.00970690557733178 0 0.910698037594557 0.110461779532491 0.143659902038053 0.0130680918410802 0.81560814919451 0
0 0.304361152462661 0.0842320015653968 0.199279825668782 0 0 0 0.322685720166191 0.721436206949875 0.732807012290914 0
0.683886033250019 2.30930395307951 0.978487845044583 0.248552644392475 0.192872065352276 0.960841161664575 0.149735728900384 0.696096745412644 0.0191693995403214 1.65037002542266 0
0 1.54759400477633 0.326930846087635 0.94121954170987 0 0 0.0364877646743348 0.92504580039531 0.622251225402579 1.36455850138632 0
1.21617561206222 3.06114934198558 0.0853709802031517 0.643469496862963 0 0 0 0.294504545629025 0.705122230108827 2.14131695919112 0
3.21053040772676 0.436944623943418 1.40715722274035 0.0234638664405793 0.495457482524216 0 0.152707041134366 0.459330699239142 0.228255538735539 3.28625031782162 0
0.655987884150818 1.24969345331192 2.44200894981623 0.115150412078947 0 0.636601914651692 0 0.386001835111529 0.20166502593119 1.03047169908222 0
0.210642309859395 0.572249388787895 1.34907885175198 0.3439785244409 0 0 0.232282643684215 0.178423553006724 0.00168282445520163 0.889631150470494 0
0.369567268062383 3.21161758154631 0.696259119547904 0.444607288576663 0.877028179587796 0 0 0.0635725029814568 0.108152942499146 1.84950694871532 0
3.25174493947998 1.95092982798815 4.73406251287088 0.690995804732666 0 0.348250720417127 0 0.941700525581837 0.0241457548963866 3.82837407500078 0
2.87913182331249 3.29884629114531 1.77916331822053 0.0392541692126542 0.528796078870073 0 0 0.307552564393701 0.153064412996173 2.93612906666946 0
2.36858885642141 1.19037905335426 3.32909776712768 0.513803558656946 0 0 0 0.617303993320093 0.835160645423457 2.78311581438349 0
0.704105594195426 4.83774669119157 3.47173229418695 0.984605885576457 0.168720079353079 0.797241420485079 0.011427583290199 0.0697591884050395 0.0186093796444665 2.6769310818365 0
0 4.61812185239978 0.478304777992889 0.256627517286688 0 0.0975875237490982 0.218791004716286 0.178335458738729 0.25287838056695 1.21047456633106 0
0 1.44450325286016 1.95126151992008 0.0659690583124757 0 0.517329891677946 0 0.813186925835907 0.288845605311244 0.931602376667799 0
1.95405099308118 4.95366317802109 1.20922048389912 0.855283928802237 0.465199342463166 0 0 0.422882713004864 0.114991653710604 3.42839833833615 0
0.259568529669195 0.0519222009461373 3.98508757166564 0.892684329301119 0 0 0 0.812624352518469 0.170579612022266 1.58256221470974 0
0.174304043641314 0.0960316276177764 1.84380563348532 0.767493655905128 0 0.192391783231869 0 0.182701651705429 0.0106763903985284 0.760603642429035 0
2.44551714975387 0.444703311193734 0.231017756508663 0.22315367590636 0 0.222916894359514 0 0.0498164251912385 0.47696057843483 2.48603921220664 0
0 0.124859356787056 0.089871549513191 0.746743907453492 0.392795465420932 0 0.210300967356634 0.258188257407825 0.980499740224332 1.03237440255566 0
0 1.18855629581958 1.45760917291045 0.935471988515928 0 0 0.00259366734178994 0.744827636284754 0.901421131566167 1.60271549897392 0
0 0.599916578270495 4.57045301911421 0.675131487427279 0.673349571414292 0.654793677851558 0.291002211878489 0.00822945847863477 0.219600955468993 1.56552224054077 0
1.84694655612111 2.38554573222063 2.25883647985756 0.0645101487170905 0 0 0.0835500912300159 0.391070284647867 0.514178950106725 2.06143971171139 0
0 4.88888291525654 1.38214184087701 0.631111711962149 0.267995309317484 0.531597662251443 0.289996804739803 0.00697921662845302 0.047148959659303 2.09261021922775 0
1.40186842647381 0.854254048317671 0.00381493661552668 0.584242756245658 0 0.315543728647754 0 0.745641368906945 0.517032400389454 1.7281431102911 0
1.21382812829688 0.750595394754782 1.63391865696758 0.146146757528186 0 0 0.187420778080191 0.679896034300327 0.557419414399192 1.65045434778963 0
1.4591078418307 2.97235773364082 2.55433886311948 0.524149164790288 0.832960709230974 0 0.244639358067174 0.033852669663127 0.19744023331441 2.60715371865228 0
4.62531071039848 0.489401714876294 1.9404389411211 0.888416986213997 0.246001930441707 0 0 0.714135669246933 0.500099197495729 4.78442865073284 0
0.205624289810658 1.07429401832633 0.548903584247455 0.912836206378415 0 0 0.0139934857044017 0.526001452933997 0.202813084935769 1.22458423318593 0
1.28223888436332 0.0494224766734987 2.95789207681082 0.974222398828715 0 0.210085886530578 0 0.571612622123212 0.485487452002087 1.92762814958534 0
0.876822256250307 0.478895996697247 0.185578867327422 0.437320108758286 0 0 0 0.966187094338238 0.869930111570284 1.22671017865269 0
0.139060197630897 0.892032664967701 3.54476245027035 0.757758794818073 0 0 0.160009247204788 0.585084842285141 0.308278001379222 1.66251072174282 0
0 0.280458686174825 0.0263099898584187 0.0768385708797723 0.374337500426918 0.502408259781078 0.434265320764702 0.494451227197464 0.232460222489132 0.891421922320345 0
1.39486377313733 0.841480650473386 1.72991473553702 0.856303565204144 0.227504258509725 0 0 0.101487911252153 0.691115849185735 1.90003730887043 0
0 1.27988133020699 0.888492899015546 0.601362078916281 0.847948202164844 0.249503697734326 0.0351605929127842 0.0982946846790429 0.705942725393394 1.47507602932915 0
1.3110013618134 0.297256953082979 1.41478509828448 0.490802647778764 0 0 0.22096521431416 0.524004542967305 0.127585977781564 1.72374295963319 0
1.10755212139338 2.768962838687 0.335145386867225 0.600536217913032 0 0.091478604124859 0 0.33357439818792 0.480729750832329 1.97928748841492 0
1.46872298978269 0.838250970235094 0.691106288926676 0.919861302012578 0 0 0 0.600722927367315 0.711062110029161 2.00173947734155 0
0 0.0494511215947568 0.437109218910336 0.588445219909772 0.54384982236661 0.159614280099049 0 0.295708327181119 0.688382843483639 0.987916582211287 0
0.660789699293673 0.914302581455559 0.499668364180252 0.151541015366092 0 0.100697320653126 0.588740303372027 0.982879103394225 0.533489176358728 1.32355339599282 0
1.0174511494115 2.33547374699265 1.38138848450035 0.00419714488089085 0 0.297029164619744 0 0.940741572761908 0.47587233761352 1.05150581603935 0
0.268227997934446 2.01370960660279 0.318200616631657 0.867743816925213 0.319316187873483 0.38677987921983 0 0.0716228999048774 0.608056173383332 1.63694356179207 0
0.846031942870468 3.62539088446647 1.66717829555273 0.0951969977468252 0.815259555820376 0 0 0.0711623555294962 0.80314537207596 1.43337604441697 0
0 0.0170642256271094 4.38338636420667 0.203015569131821 0 0 0.510501390127617 0.936834304360673 0.997241406934336 2.19229015134305 0
0.342404717579484 1.03375641535968 1.23750345502049 0.200017750496045 0.396914719836786 0.0446104372385889 0.274723198417056 0.517952923376903 0.21100346029969 1.17466738955873 0
0.0619583651423454 0.368172212038189 1.58650008402765 0.478431680472568 0.888748550554738 0 0.40915820967453 0.0808978334261989 0.567149301059544 1.37779122980835 0
0.411860506050289 1.5432505486533 1.79840315179899 0.206527112284675 0 0.693237712839618 0.116978597943596 0.503075808053836 0.0392144793488321 1.24427717389818 0
0.839517374522984 0.732970084995031 1.52439945330843 0.408131949836388 0 0 0.372028128770769 0.0827170063275844 0.585319970035926 1.60998745833689 0
4.84450455522165 0.274157554842532 1.68631230317988 0.1335620933678 0.0473148187156767 0 0.837210970964501 0.336866011399863 0.759581516729668 5.17475790205162 0
0 4.46281877928413 0.574200694449246 0.270735857775435 0.31356045906432 0 0.402605187439162 0.583386878721568 0.409221889451146 1.41235004729119 0
2.78473327774554 1.89648337336257 1.15572298970073 0.928534331265837 0.351211345521733 0.749280819436535 0.0297717855502222 0.274793062965366 0.15302775005431 3.41647381549112 0
0.469549430534244 0.505058825947344 0.92219760757871 0.206686345860362 0 0 0 0.226322270929813 0.575356714427471 0.816497049334203 0
0 2.69352437811904 0.254750459222123 0.972650592215359 0.576544540235773 0 0 0.251052730117641 0.905937536619604 1.95035531784846 0
0.817586052231491 1.60924082156271 1.39564589364454 0.453717283206061 0 0.647692542290315 0 0.263524258276448 0.198364723161476 1.46530844776324 0
0 1.56230254098773 0.811804963974282 0.856500760186463 0.120054221246392 0.67426379583776 0 0.215451069835394 0.104205270874961 1.33328600724183 0
0 3.52284003398381 0.346378205344081 0.657442491268739 0 0.230016086716205 0.121252636645639 0.501189929898828 0.542820128612022 1.65557658350555 0
3.85302914772183 0.447785954689607 0.232208997011185 0.238918872084469 0 0 0.0265755002807396 0.400046134833246 0.186344852438197 3.88379012375597 0
0 0.383216005284339 3.61809796281159 0.0587055163923651 0 0.252092706272379 0.133131287803204 0.793364695739001 0.522427129162986 1.21614154787086 0
4.51571185374632 3.98738168762065 4.48657539207488 0.322856865590438 0.47777125518769 0 0 0.0221560494302485 0.357697988394648 4.81423935672946 0
0.63955928850919 2.82220087246969 0.561308858916163 0.91191576118581 0 0 0 0.758273310726508 0.411256403196603 2.02741744626799 0
0.194441781379282 2.02047806233168 0.420711979269981 0.568665019236505 0.121000716928393 0.215353748993948 0.422682841120638 0.648512391820215 0.183914634265967 1.47596250138466 0
0.646231873426586 0.964423917699605 0.351656245533377 0.681830203160644 0 0 0.176507091092296 0.551014375640079 0.278836057288572 1.30763995010946 0
1.43602083902806 4.5595113420859 1.74323028651997 0.174902213038877 0 0 0.334549591730079 0.813505216967314 0.590841302415356 2.22123416411572 0
0 0.0469047676306218 2.80671795015223 0.584732303163037 0 0 0.159284984081006 0.959033388411626 0.841597956372425 1.67644820098403 0
0.0295376060530543 1.22817471181042 0.402190254768357 0.599927004659548 0 0.306689991615713 0.345507646699507 0.788017002632841 0.569635189909237 1.35394066329524 0
0.368644708301872 1.57523437216878 2.34924617689103 0.150687454268336 0.170229422394186 0.121420755516738 0 0.455685990247559 0.337910132944345 1.00541257366562 0
2.68122320296243 3.07730313297361 4.51013246667571 0.980997343081981 0 0.893786628264934 0.00140913211825277 0.5481844577007 0.0974374484164405 3.71425768602446 0
4.27475891076028 0.778045601211488 2.53980144462548 0.554244256345555 0 0 0.127332888238423 0.909930809168145 0.443131282227114 4.51906648932434 0
0.398130764253438 1.13409769162536 0.557305456604809 0.867513573495671 0.995879137888551 0.981894381344318 0.0556505040067206 0.00194053469969895 0.016160943592656 1.75735929902786 0
0.687739830464125 1.70369407720864 2.38808629545383 0.291746464325115 0 0 0 0.827863490208983 0.860277162399143 1.54911744910085 0
1.20558134792373 0.819849691353738 0.62474955059588 0.522668245248497 0 0 0 0.96114708785899 0.173113317927346 1.60806850685673 0
0 0.208858204074204 1.22239897307009 0.493976662633941 0.101126818917692 0 0 0.789139622028163 0.375565803144127 0.989591065562395 0
0 0.54645997681655 3.06966163869947 0.923987080110237 0.0909571056254208 0 0.0166290984741666 0.73650893724741 0.227336534997448 1.52124570236294 0
3.52477735467255 1.84088404290378 0.166458652354777 0.329239098122343 0 0 0.502078704685803 0.530779460212216 0.833165193675086 3.71939772097111 0
0 1.61039246013388 1.06332543119788 0.538831713609397 0 0.30768521479331 0.378078748053491 0.775034178281203 0.0352631570340831 1.40868267371334 0
0.9904181859456 1.47428868687712 4.87285855575465 0.805067954817787 0 0 0 0.334582408657297 0.832731886068359 2.07324906228108 0
0.716560281813145 0.712581422179937 1.82409275695682 0.13762142485939 0.350926684914157 0 0 0.172160110040208 0.817654650658369 1.07873979355452 0
0.737742390483618 1.84679599478841 4.48191441246308 0.80748043465428 0.160929682664573 0 0.177869146569275 0.350016306328521 0.0301279202103615 2.15756198648559 0
2.7417865677271 1.72709994297475 0.863262626342475 0.128088038880378 0 0 0.0754679079350948 0.45714902644977 0.906283977208659 2.86145363978493 0
0 0.746501048095524 1.16309419088066 0.548060773173347 0 0.326953711453825 0 0.74414624646306 0.365920572648755 1.16507578144533 0
1.01372172636911 0.131654452998191 3.31213471479714 0.0234021649230272 0 0 0 0.157132228137925 0.527135277399793 1.03955003735286 0
1.60398761928082 0.55460382415913 2.20405945577659 0.601986773312092 0.925392423756421 0 0.0238522280106251 0.0680793261792588 0.578274604165927 2.00764795550688 0
0.783519768156111 0.565600661560893 0.240579906618223 0.270290713524446 0.143079793546349 0.79140207124874 0.167437222674126 0.855968788735882 0.104147900345068 1.29729582020818 0
1.32489722501487 1.09660860314034 0.77310224622488 0.670070902677253 0 0.70903436280787 0 0.831300831865519 0.23032625983746 1.94219481561101 0
1.04537721141241 1.99746695253998 0.620609215460718 0.814455270534381 0.556628164136782 0 0.128005525303688 0.0197155420116644 0.323316685156897 2.12812733278891 0
0.56717982632108 0.0609642073977739 0.910014051012695 0.279624959919602 0.245651966659352 0 0 0.70871346375666 0.954335573827848 1.23471917885871 0
4.0745775483083 0.227731925435364 0.838411252014339 0.439183424925432 0 0.788754280190915 0 0.372294056462124 0.156957297082152 4.10797461355781 0
0.303651913069189 0.959937166189775 2.444864298217 0.446297918679193 0 0.579719385365024 0 0.246646958403289 0.394454879055741 1.1385345249977 0
0.132209948496893 0.291215983452275 0.121173334307969 0.574872080236673 0.30967181106098 0.503569862106815 0.0601046838524809 0.00630474688639815 0.176672691618468 0.671251462644031 0
1.86121645383537 0.410082865040749 2.10692437365651 0.291908726096153 0.23195537715219 0.444861588533968 0 0.375867107351961 0.386948513497823 2.01670204183762 0
1.4013783056289 0.207766893552616 0.907107633538544 0.152946388116106 0 0 0.422785455623147 0.029819275951013 0.490332487039268 1.73082557671323 0
1.74663740303367 0.646622333675623 0.0528032158035785 0.0949310730211437 0.832582551753148 0.0498912963084876 0 0.0296159157300075 0.00245022512476878 1.8096025255669 0
2.16305184550583 2.21383185870945 1.58993068523705 0.14575142855756 0 0.420898718060926 0 0.985779900336638 0.422140299492775 2.36736541693065 0
1.90294630592689 3.93657533731312 1.92772877309471 0.800261711701751 0.343591718003154 0.213097982341424 0 0.43045640666676 0.755089724383956 3.14411196208489 0
1.68110755225644 0.552083265734836 0.0970972538925707 0.305622038431466 0.452994626015425 0 0 0.505227452166984 0.918307108106092 1.81703524473155 0
0.1076366500929 0.364643385400996 1.52308144513518 0.955738085089251 0.675885634962469 0.0237276076804846 0.0437325000615516 0.259182826122741 0.855482530883355 1.46404218530909 0
0 0.382081346819177 0.0673393439501524 0.678921175654978 0 0.852698149392381 0 0.068282803054899 0.114313181511394 0.581842820507693 0
0.712363535538316 1.93288636696525 0.0894800941459835 0.36818482959643 0 0 0.342836922740661 0.181431274861097 0.00533108646050096 1.29104975714204 0
0.505061296280473 0.218973726034164 1.49202436907217 0.406142510008067 0 0 0.267757227667108 0.167830399936065 0.291122236987576 1.15027743227794 0
0.721056113718078 1.85997309256345 2.18939094850793 0.457735748728737 0.58344244165346 0 0.203152385519529 0.0975866740852921 0.972951747244224 1.91290371011192 0
1.65394800854847 0.0508102227468044 0.189360328949988 0.0341564218979329 0.37896293005906 0 0 0.326231200615764 0.73498850571923 1.65709615822507 0
0.779528374085203 3.34982874896377 1.56645211670548 0.536245852475986 0.245386260561645 0.584522172110155 0 0.23523690530849 0.181337667110353 1.9513210409929 0
0.91507161129266 0.283573425607756 2.32915252377279 0.757604722864926 0.809570731129497 0.419236510293558 0.0587424686359286 0.138822009736068 0.505481803803856 1.62353620885177 0
0.837971156463027 0.844804235966876 1.45728241698816 0.143282408826053 0.909692518645898 0 0 0.00828910434349457 0.703258860157803 1.22827256582295 0
3.47540219035 3.36273384396918 0.644624483305961 0.335373498033732 0 0.814570266287774 0.12296604893886 0.414555806200951 0.00344090869354396 3.82800017124943 0
0.264925661031157 1.71403158223256 2.67548391642049 0.5932946363464 0 0 0 0.777220671297982 0.977846783818677 1.75298402018037 0
1.18337356578559 0.392445961944759 2.98044278821908 0.839386910200119 0.646267486736179 0.274194928817451 0.00159644598731834 0.131481307639165 0.588686088762607 1.75500030423308 0
0 0.842242131009698 1.44749574735761 0.689485541079193 0 0.841317435260862 0.0309078321432494 0.259374555200338 0.0213217216914724 1.05822821204553 0
1.56549731036648 2.8933257132303 2.23887314926833 0.402111708652228 0 0.67079918878153 0.0630558902551017 0.339708620449528 0.0227747175984028 2.25953495522063 0
1.77699081227183 0.443351622438058 0.816651396919042 0.452809797599912 0 0.741740256082267 0.464997918344391 0.345187292667106 0.0576155575978522 2.13737775209047 0
0.822265556082129 3.72708431165665 2.96672078547999 0.064969320083037 0.716122980462387 0 0 0.19569762637742 0.85457678232342 1.33757604904498 0
0.277460820740089 1.30933419940993 0.342039885465056 0.486009947489947 0 0.882786161499098 0 0.353735983371735 0.0546371855489416 1.11736537183887 0
2.86794399702922 1.67261520400643 1.80306043755263 0.186795916873962 0 0.714029723778367 0.0904528061675578 0.586483977735043 0.0265050862830664 3.06521982801218 0
0.889784669270739 0.127871729433537 1.54866507905535 0.567448763875291 0.0481761046685278 0.911885530920699 0 0.410725838820308 0.00840006118716895 1.27429243819128 0
3.78536679781973 1.30855105351657 0.945921755162999 0.536424407269806 0.336940462468192 0.365311170462519 0 0.505341260391885 0.0554970568737444 3.99760260061624 0
0.208605068735778 0.17773219011724 2.88798526860774 0.913560257991776 0.381803047610447 0 0.0637996536707115 0.579522479085901 0.737526356242597 1.70825820117484 0
0 0.670561869628727 1.65987685369328 0.110666261753067 0.130703680915758 0 0 0.180434529522762 0.736296208575368 0.806658252083651 0
2.08127106749453 0.942768171895295 0.222492947708815 0.440354026621208 0.387566888472065 0.775993670104071 0.559131853264073 0.0998588996358378 0.0988914057643913 2.43129700978174 0
0.94251867919229 0.381209359969944 1.05068422481418 0.74872191157192 0 0 0 0.939543032087386 0.329022055258974 1.53075934222671 0
2.1624467682559 0.132605985272676 1.73120288969949 0.460937794530764 0 0.658186601707712 0.359964879853742 0.692670100135729 0.218584542257811 2.57753165272538 0
1.82489058654755 2.70019343681633 3.28986758366227 0.0690296310931444 0.869769463781268 0.956806441536173 0 0.118195750340481 0.00319792184305165 2.00932279086739 0
1.1934300721623 2.35221250983886 0.665882068686187 0.269710882101208 0.448975247563794 0 0 0.423769280001624 0.065336050465703 1.72607710364997 0
0.115822325460613 2.46508803544566 2.62178424047306 0.44009434315376 0.136438485234976 0 0.0465411301400706 0.0212064592300168 0.836553982691839 1.32314710150654 0
0 0.0956147853285074 3.62301588431001 0.775798626476899 0.982998440274969 0.707527394173667 0 0.0142519496980784 0.0473536098592486 1.0952508454524 0
1.69859104510397 2.82354681193829 2.02843078435399 0.906586113851517 0 0 0.00599375387792231 0.31944954697974 0.878715972881764 2.75005286705312 0
0.650906995404512 0.947972370777279 1.88653224520385 0.309296399587765 0.909386005951092 0.794945247471333 0 0.045609378414937 0.0305194713082296 1.37110946439347 0
0 0.563536567147821 1.28114946070127 0.456486586946994 0.0732548336964101 0 0.206284776379328 0.737075181162638 0.361937548732385 1.12605280377242 0
0.359420054359362 0.533018643036485 0.259790172800422 0.318262860877439 0 0.884567487752065 0.241696208655526 0.186683996580541 0.0620771989447193 0.907350431697721 0
0.113794595003128 1.77017256384715 1.81277240766212 0.902052372694015 0.729329499183223 0.311206450918689 0.0529347601374891 0.1657979462234 0.490211460760922 1.85558023563992 0
2.02997310669161 1.8397080367431 0.0510845929384232 0.0834149073343724 0.596645181067288 0 0.372470698532175 0.390418245131185 0.174071676563472 2.13965626553285 0
0 0.646552121732384 0.128795913886279 0.451606562593952 0 0.438765849918127 0.190353068211453 0.796213833382353 0.23136616625708 0.960282915894858 0
0.0252344645559788 2.83052151161246 0.0504880647640675 0.56642426806502 0 0 0.148166881413587 0.945124223129824 0.152523655677214 1.29154145596314 0
0.814915114548057 0.903908770997077 1.14496530406177 0.0780231794342399 0.778825767803937 0 0.619407677542057 0.0208356629735332 0.566883659921587 1.5940737690816 0
0 0.218241086695343 4.64005104848184 0.734676789725199 0 0.697415470611304 0 0.376830616034567 0.024395838142072 1.22434659913975 0
0 1.23849165067077 0.657289965543896 0.35869949683547 0 0.264120548730716 0 0.802222540602088 0.439860238222618 1.05573107045508 0
0.977923086611554 0.848838689271361 3.73423819243908 0.25371822481975 0.967450046446174 0.884643228258938 0 0.0284969795418791 0.00293014453012262 1.46488397255908 0
0.064423936419189 0.54311309941113 1.25835450179875 0.722821211675182 0 0 0.118335822729617 0.381314084399492 0.235929082380608 1.04073585926016 0
0.573321428382769 1.83598101977259 0.588386074174196 0.545832863310352 0 0.284850648837164 0 0.574131176341325 0.152968952029009 1.44315862314261 0
0.494258519494906 2.4370576639194 0.618244213750586 0.292469815351069 0.0781565504148602 0 0 0.612353231418783 0.79411606467329 1.27849782746252 0
0 0.376462978776544 2.43328707292676 0.377241954905912 0.0187473343685269 0.188939781161025 0.48308049789205 0.788953154675532 0.17087883635845 1.49122945961199 0
0.289646416436881 0.861700472421944 2.88689294666983 0.945376097224653 0 0 0 0.791410407051444 0.757429068908095 1.83182204277777 0
0.721754968864843 0.806337327929214 4.18455540435389 0.926731469808146 0.305910909781232 0 0 0.196611782202531 0.0369929876178503 1.63916667672598 0
0 1.45212998264469 1.6135045317933 0.462400572840124 0 0.6507393498905 0 0.496964644175023 0.202835389050248 1.19734787027205 0
3.06357923429459 0.262300629168749 0.26704526739195 0.822190269362182 0 0.722937533631921 0 0.736989904427901 0.233475194814168 3.15476948452472 0
1.99456986947916 0.381379601312801 2.67440147465095 0.818886253982782 0 0.873229935299605 0.0259610645931093 0.967298817820847 0.11483595076953 2.56084757092646 0
1.4613605523482 0.723821992287412 2.48770202114247 0.307474924484268 0 0 0 0.934603451285511 0.404971443116665 1.84933873772982 0
0.0258390312083066 0.795339089818299 2.04031535005197 0.696980356005952 0 0 0.216255926172212 0.562771911965683 0.0921645055059344 1.31121847231576 0
0 0.124352395068854 1.89918442629278 0.84414862957783 0 0.524929746985435 0 0.776736804516986 0.428830467031754 1.40347826825583 0
0.834738577250391 4.9995655589737 0.483095840085298 0.535201984224841 0.28854249464348 0 0 0.429936386422179 0.247391830431297 2.23682293690184 0
0.851846275385469 0.622061904054135 0.199268903816119 0.416218474507332 0 0 0.323260999628735 0.910734831588343 0.613069244194776 1.25322392362911 0
0.949356348253787 1.95581569196656 0.0387223544530571 0.35939792660065 0 0.717153827892616 0 0.762150406837463 0.0870622420737992 1.55184755377674 0
1.02720218827017 0.129768530838192 0.56773870671168 0.734234519070014 0 0.115900691132992 0 0.485706370091066 0.819274177632665 1.3821035863094 0
0.179305326892063 0.669426667271182 1.66120985196903 0.700340872164816 0.611074727959931 0.919137495104224 0.111559294863098 0.326811213133651 0.0592349264235563 1.49832963925954 0
2.38534071482718 2.00452641956508 0.607345739379525 0.105583636555821 0 0 0.284432658480984 0.305751848733053 0.913994362810627 2.57601886185651 0
0 0.513693789253011 1.98739421367645 0.0906342698726803 0 0.431987605523318 0 0.379268766846508 0.145459175652364 0.63222263994556 0
1.89279896160588 0.356770062586293 0.739609086886048 0.438442195532843 0 0.634980363072827 0 0.320288653485477 0.147339343733026 2.00483064235792 0
3.02637561573647 3.74976195488125 1.7563965418376 0.588346012402326 0 0.715385735267773 0 0.59473735676147 0.1863399076211 3.69310611756296 0
2.8547665476799 1.07243937812746 1.48365080030635 0.461615095147863 0 0 0.365198089119922 0.582707551773638 0.799455767730251 3.27416563234419 0
0.578391166869551 0.316194696817547 0.946937315398827 0.632947961334139 0.278192661702633 0 0 0.229433493550997 0.633543310221285 1.13370270385517 0
1.83006394607946 0.913025469752029 0.537701898720115 0.737432227702811 0.370158836478367 0 0 0.182598090858589 0.766714567318559 2.22078917894062 0
2.59085450693965 0.48350494611077 4.45139564457349 0.890078691998497 0.0391730654519051 0.319956551073119 0 0.67269668933021 0.119429445119845 3.04761811039632 0
0.0884986775927246 1.35122549487278 1.36856811959296 0.459597127279267 0 0.74986802903004 0 0.749851378845051 0.0850453152085118 1.29821875082613 0
0.293871357105672 0.192346910713241 1.62979376316071 0.715683064889163 0 0 0.128914175494009 0.894019703613594 0.963510361500084 1.63664934775094 0
0.637364631518722 2.20851838169619 2.41766797495075 0.884788289899006 0.0978459478355944 0.157768026459962 0.00130315015468564 0.22273616533343 0.390904977023067 1.90847998410104 0
0.125070739304647 0.234725343529135 0.281866916455328 0.651764063164592 0.525746677303687 0 0 0.198114829567084 0.517812005942687 0.869915515617776 0
0.272218016674742 0.845794809982181 0.545840345788747 0.357107116375118 0 0 0.605116984606082 0.419163107872009 0.685281860874966 1.23614470019614 0
0 1.23476136801764 0.393405348062515 0.13614131975919 0.161329692462459 0.611005808692425 0 0.331750106495871 0.373071447091238 0.840374797483135 0
0 0.812573166098446 3.23636739887297 0.0246594690252095 0.404355708742514 0 0.485283184134928 0.181150443244714 0.367220905376598 1.46370989438939 0
1.06664203852415 0.660131446551532 1.00530405063182 0.694824156118557 0 0.779308094410226 0 0.30717330891639 0.035240043414159 1.51343002245765 0
1.8365436620079 1.15832505980507 0.726971990428865 0.797579206060618 0 0.663518231129274 0 0.392629523994401 0.28989905576838 2.31143109223954 0
3.24894196540117 0.161072127753869 0.274320751428604 0.265350258676335 0 0.431533659808338 0 0.819535949500278 0.0560796481515424 3.2683550162111 0
0.126483872300014 0.520177759695798 0.04503038758412 0.901752472156659 0 0.349942457396537 0.027111868200005 0.285956491250545 0.493980974186243 0.903502474965526 0
0.38599041220732 0.610232522245497 0.406754530034959 0.276056591654196 0 0.809585593175143 0.564794538283003 0.660723070148379 0.179732296849906 1.29941072752592 0
2.75663081347011 0.372198539786041 0.400792486034334 0.105888869147748 0.984779810532927 0 0 0.0140384772122503 0.998829219257459 2.77878592278967 0
0.826957320328802 0.103474980220199 0.676124911988154 0.810371546540409 0.660052878782153 0 0 0.0311132794967879 0.886023023631424 1.1406913125608 0
1.07798315025866 2.6118218251504 0.770764632150531 0.263553492259234 0.413117094198242 0 0 0.383041968428426 0.81373352999799 1.68782650363069 0
0.176926459185779 2.21128849196248 1.38372658006847 0.597021374618635 0.491801470750943 0 0 0.375924154213472 0.281097480095923 1.59208433008433 0
1.5736122620292 0.932922749314457 0.251434818841517 0.479762520641088 0 0.555098303360865 0 0.80917736585252 0.279394129385702 1.88923175008344 0
0 3.01690075430088 0.10442650038749 0.179763014195487 0 0.785702895140275 0.252803799275404 0.59948531165719 0.168323112811223 1.28826232092361 0
0.82108423509635 0.640046702930704 1.71372389513999 0.0451589988078922 0 0.307543866336346 0 0.349319142056629 0.571673706505646 0.963254579159006 0
0.795547981280833 0.833359746728092 0.4170928071253 0.767418819013983 0.426501375157386 0.327251312788576 0 0.489521658264698 0.0060209240176935 1.53489713348118 0
0.395380199654028 4.4080374634359 0.360832622740418 0.835481858113781 0.300387899624184 0.327271060552448 0 0.136911369744423 0.509199839122468 2.28592415651399 0
0.666049913037568 2.5707707866095 0.978974882047623 0.960587272653356 0 0.87069881381467 0 0.3450548928231 0.0377332006712756 2.05006779543743 0
0.48644695058465 0.862744305515662 4.17286374839023 0.0791369718499482 0 0.111650608479977 0.702539418970585 0.403047162340954 0.412592265585754 2.21425862067387 0
0.47222945233807 1.19765156228095 0.852700301446021 0.61932963761501 0.930654117139056 0 0.0722091142565609 0.0312292055758629 0.902602268615738 1.63736225414233 0
0.704692549305037 1.46996491355821 1.16308083478361 0.751826281659305 0.924866556189954 0 0.226172210724358 0.0218975652902585 0.428433463675901 1.95823332753642 0
0.0886704749427736 1.43505851039663 1.40663569886237 0.372754525858909 0.301838573301211 0 0 0.525670236879925 0.985725881066173 1.3430966093094 0
1.92065126937814 2.69379496946931 2.45692818984389 0.198709561722353 0.50875435792841 0 0 0.436093450409758 0.355473574018106 2.28429533010692 0
0 1.55359055264853 0.365470569115132 0.861365163000301 0.123632498085499 0.576773216249421 0.0220268191319483 0.280515734273549 0.257483125893171 1.34646976942681 0
3.96522057149559 0.823741286061704 0.927543334197253 0.406612044665962 0.377095879754052 0.338667462114245 0.458724464725584 0.000707961376161692 0.174337599532502 4.16855882012878 0
0.274728122865781 0.317949361167848 1.10123867588118 0.973258692072704 0.421777355484664 0 0.00629710404641736 0.350955568243047 0.941000243881717 1.41108783525818 0
3.75887901522219 4.33773050201125 1.57670267159119 0.549821102293208 0 0.345195540692657 0.280663909391736 0.980070298537612 0.320727412878678 4.47903555672106 0
1.08461639704183 3.16361460718326 4.24366348655894 0.702265872620046 0.967462894041091 0 0 0.0181404115827209 0.718090345151722 2.52770687773563 0
4.32348946342245 0.564000407233834 2.53626107354648 0.727741656126454 0.617307479260489 0 0.0344075564581351 0.216839191709484 0.0915142470039427 4.47352676046195 0
0.0484769444447011 0.263259100727737 0.223129699006677 0.287239516153932 0 0 0 0.380732586141676 0.642316946992651 0.705272761702602 0
1.55128080118448 0.284703239565715 1.82007232867181 0.642963234335184 0.979046428576112 0.335405441001058 0.152590433430766 0.00290175342627837 0.300601484422874 1.92702761950072 0
0.524557096883655 0.0612322501838207 0.74794776015915 0.0177323471289128 0 0 0.718017897282247 0.549741588998586 0.0842418789397925 1.07465565742424 0
1.34823692589998 1.56529334792867 0.0960095124319196 0.381202656775713 0 0.966166840400547 0 0.867917337920517 0.0259975436676583 1.80780163393609 0
1.77539040753618 0.934542733244598 1.75943455705419 0.176577536622062 0 0 0.552770618766864 0.885721642058343 0.09402607078664 2.33314311055815 0
1.72904994687997 0.364124353509396 2.68332629394718 0.755407108459622 0 0 0.193093311186984 0.805864983703941 0.0794961103238165 2.37158596139584 0
2.57783064618707 0.668935548281297 0.609771135728806 0.595613888697699 0 0.696679198881611 0 0.112919669598341 0.059737933111671 2.73099487892636 0
0 0.954448908567429 3.48864251095802 0.310117396060377 0.782371348468587 0.388419334078208 0 0.13497812441795 0.0451219648577625 1.18587575298509 0
0.436508449725807 0.415542935254052 0.0136199751868844 0.799715525936335 0 0.0702889512758702 0.105284527691312 0.722018951782957 0.506619456680247 0.904135404386605 0
0 0.261317893862724 2.80058347154409 0.607249374967068 0.531402964843437 0.936698099132627 0.353800653850878 0.286633746523874 0.0102763048246117 1.5022886142688 0
1.08671683259308 2.15495390910655 3.29902367200702 0.91268551396206 0.0830748395528644 0.192541488679126 0.0791604517260229 0.340480982522764 0.381871012857125 2.34566256411977 0
4.01968109421432 0.29538631439209 1.57928487821482 0.765333047835156 0 0 0.196660726757267 0.204466080991551 0.405269384384155 4.17204679929329 0
2.62203600350767 1.34490622021258 0.736801660386845 0.0809001452289522 0 0.389960215426981 0.343384358446436 0.520707193063572 0.287435366287106 2.7968979843526 0
1.8137187436223 1.27629544143565 3.12572799064219 0.557336547179148 0 0 0.100808514370969 0.934386066393927 0.404406155925244 2.5409730764565 0
0.13213718123734 2.49760519247502 0.526772992685437 0.253462535329163 0 0.306112086167559 0 0.342539024772123 0.25026999441686 0.973085618823001 0
2.04131800378673 3.24566750973463 4.70779513358139 0.53152547380887 0.222330324817449 0 0 0.258253475843799 0.644902113825083 2.81985786346305 0
2.45655299862847 0.86601510643959 4.57436054362915 0.527493910863996 0 0.610903482418507 0 0.144615093711764 0.234221319960657 2.68297583354943 0
0 0.491008620942011 1.22250012261793 0.270513723837212 0 0.555913304211572 0 0.347741085803136 0.227218443818476 0.782517167150309 0
1.30224456777796 3.53140883985907 4.0475956350565 0.0162740694358945 0.137408039765432 0 0 0.708618414726245 0.697350396309048 1.40032681796879 0
0 1.677896365989 2.38563765166327 0.947570853866637 0.862079278798774 0.401293493341655 0 0.120303930117624 0.437054576264234 1.85600518349264 0
2.7569139667321 0.0607804709579796 0.411402725148946 0.463598338654265 0 0 0 0.343512068735436 0.298011342296377 2.7765823625129 0
1.33096872083843 0.322422725148499 2.51644596573897 0.611333265434951 0 0 0 0.984851140761748 0.454252959927544 1.95090046964143 0
1.81454191333614 4.39802241628058 1.62122171954252 0.284307465655729 0 0.280407274374738 0.480039383099033 0.445793283404782 0.526954546723766 2.76328728859759 0
4.57580919377506 3.48825694061816 0.722581072710454 0.657135181128979 0 0.223453911254182 0.291880417558624 0.450995313934982 0.727896147627193 5.09609379125823 0
0.467357448069379 1.19801239203662 4.96582252671942 0.451123951934278 0 0 0 0.525604924187064 0.0162571836262941 1.42890681605299 0
1.59422765346244 0.676153225824237 0.267024138243869 0.458119235467166 0.743336364626884 0 0.380051749175119 0.11675526077304 0.3495000267867 1.92770948913329 0
0 0.650253849569708 2.34321050508879 0.373831493780017 0.216017285129055 0.272442071000114 0.0869790189654832 0.637471238439617 0.485954235062041 1.32535131018468 0
0.37205602414906 1.34514934150502 2.15754822012968 0.840606048936024 0 0 0.0884306206425026 0.84044106467627 0.58754119486548 1.82322125393628 0
2.58804332348518 0.923085155664012 1.60883925016969 0.430016996338964 0 0.0865782068576664 0.155118220706522 0.486461068503559 0.192963557866921 2.86688382113942 0
1.95074600796215 0.680404467275366 2.38991420716047 0.394898988772184 0 0 0.289941706252429 0.0659243955742568 0.502994768088683 2.43337402697865 0
1.20958454255015 2.13274743198417 2.42393632046878 0.224129012320191 0.635586079675704 0.0957616760861129 0.165395930666197 0.0901505825191431 0.599892296207686 1.93123746909299 0
0 0.978183023398742 2.71651969919913 0.431675435742363 0 0 0 0.737748306710273 0.475866125896573 1.2442501115832 0
0.69473245064728 0.984239480691031 0.169653113000095 0.00541440839879215 0.204011705005541 0 0.40070927887378 0.623167803292862 0.660215106792748 0.944114134858998 0
1.07973316404969 0.960080373100936 0.866723657818511 0.870827505830675 0 0.845629187766463 0 0.741899151122198 0.119553247955361 1.85533161818371 0
0.452316886978224 2.67119517200626 2.27005049493164 0.461230535292998 0 0 0.0408088031028652 0.142628706991673 0.874843640252948 1.53872784834165 0
0.501459480263293 0.424344453494996 0.670120359165594 0.0888756280764937 0 0.580154728610069 0 0.525351569056511 0.133354554203077 0.780142741463793 0
0.864671237301081 1.77774252626114 2.78434829134494 0.519070930313319 0 0.909087446285412 0.324559307410432 0.0985075265634805 0.0886026465773171 1.99993719968604 0
0.18533326825127 3.29626702470705 1.37352297152393 0.961663732072338 0 0.352429457241669 0.0277606541561857 0.0875821267254651 0.105157863925315 1.91748374367495 0
0.522128228796646 2.80782843381166 0.631011103978381 0.997884488664567 0 0.565784530015662 0 0.902375660371035 0.354821552178759 2.17063771770957 0
2.89282685355283 2.15858038235456 0.33847950049676 0.427318210247904 0 0 0.0755112900905378 0.469175708945841 0.576919178245589 3.1990045350613 0
2.89329170831479 2.64515057671815 0.287390529178083 0.121662272373214 0.347743302816525 0 0 0.517234979434026 0.955615230835974 3.01713549475922 0
0.0361909065395594 0.49837888055481 0.0692615071311593 0.537971168057993 0 0.489376761950552 0 0.750613890122622 0.237623990901873 0.905975250381477 0
1.45191334700212 0.0854033809155226 0.741629102732986 0.552546428516507 0.356888737529516 0.585821130312979 0 0.0855460464087586 0.298356227923783 1.51957661182985 0
0.971245295368135 0.383231626357883 4.99584196251817 0.761270855087787 0 0.743226976133883 0 0.453473368426785 0.0347021492238492 1.7788540916628 0
0.662886848906055 1.37919959099963 1.4789144913666 0.0329553878400475 0.14885417977348 0.59239740180783 0.746561744435111 0.375834623073951 0.242260129375755 1.76828686385149 0
2.32945013302378 0.946012717904523 0.396162027027458 0.572338175727054 0 0 0 0.370855333516374 0.822954752016813 2.55987216952084 0
0.438885442912579 0.134456714848056 0.0827007030602545 0.854233076330274 0.421486792387441 0.00815197895281017 0 0.490666510013298 0.2163954744294 0.845644546197301 0
0.215863694436848 2.98726583924145 4.18793010641821 0.99298680271022 0.797873780364171 0 0.00461641877607436 0.165902393333955 0.660859290277585 2.37029952100607 0
1.12933853664435 0.85949683142826 0.287675752071664 0.386200485751033 0.713751107919961 0.63310711318627 0.407686358637219 0.262934996461332 0.0146175935724452 1.72729191479816 0
2.63224673643708 3.16973794903606 1.27839303575456 0.574491925537586 0.120385047746822 0 0 0.667706219681817 0.339508654316887 3.26469929712048 0
1.73583760904148 2.64896525815129 0.524711149511859 0.00722912093624473 0 0.554315092973411 0.657162519257789 0.990009480854496 0.146661966722879 2.18632223317921 0
0.684733078815043 0.978989618830383 2.77213521790691 0.643351993290707 0 0 0.021905993158024 0.514540654141456 0.785410812823102 1.70520074196068 0
2.46792629244737 3.02764689316973 0.34659695927985 0.244925826322287 0 0 0.0723327451688971 0.684104095445946 0.696342016337439 2.75905390904514 0
0.032806413481012 0.727404616773129 0.853015674045309 0.964213303755969 0.811674445401877 0.619716955814511 0 0.0690000416514834 0.0645181014833815 1.39155978802553 0
0.921602368354797 0.369531894801185 1.17292733630165 0.144506329670548 0.37647720403038 0 0 0.0265020796564236 0.752253528451547 1.02845203694385 0
0.737925063120201 3.95567899663001 0.917305308859795 0.947933504125103 0.408510949462652 0.460223990725353 0.00602193177054309 0.352433768814004 0.226281087744247 2.584081690342 0
0 0.36376950610429 2.41454827599227 0.115400040987879 0.491096891695634 0.588609835598618 0.778942040459455 0.273003329302556 0.240793549311069 1.66356272684979 0
1.25106564350426 0.89505139994435 0.24464892083779 0.719183998880908 0 0 0.272942238205686 0.446872332599014 0.624733961420134 1.7260094273849 0
1.69096339610405 0.496777279535308 0.977851322153583 0.3633437321987 0.662772779585794 0 0 0.0382314961189689 0.735072790645063 1.85284676921273 0
0 3.66552739054896 0.882678294787183 0.466388597153127 0.932237355969846 0.822255816543475 0 0.0192620072031904 0.12329122503969 1.86195139585439 0
1.37378320470452 0.0531861276831478 0.330490889027715 0.258179323980585 0.18205149914138 0 0 0.130444186279721 0.408485986525193 1.39442097967249 0
0.768631102982908 1.24872558843344 1.3349376542028 0.810174353886396 0 0 0.0152003893279864 0.272743177833036 0.846649027429521 1.63880366225559 0
0.0255221002735198 2.76227808790281 0.414708813885227 0.263814424397424 0 0 0 0.361168197821826 0.792668681126088 0.981398949406617 0
0 4.03423496056348 4.35484703630209 0.693602131446823 0 0 0 0.0755243462044746 0.145603442098945 1.71564898395682 0
3.85457505658269 3.70108352974057 0.943100642878562 0.614388782298192 0 0 0 0.903915765462443 0.144445069599897 4.39941902583183 0
1.22299082111567 1.83427793323062 0.715903205331415 0.684998047305271 0.328120588557795 0 0 0.2740887329141 0.394010886317119 2.01633208628712 0
0.986492320895195 1.94452682696283 3.01185940043069 0.788278167601675 0.879763200413436 0.541555075207725 0.0207675466798435 0.0400374161529613 0.0417773389565502 2.2138217241695 0
0.960194134619087 0.570217996370047 4.85204799682833 0.448022848693654 0.526786303147674 0.140850663650781 0.380122904262604 0.472447358950588 0.321967314961456 2.33411419283368 0
1.23818719899282 1.41131239570677 1.63781738001853 0.798719049897045 0.653751276433468 0 0 0.250837513157476 0.455563017167151 2.13268199264441 0
1.00485224602744 1.56943742302246 3.18941367557272 0.571311308303848 0.468858651584014 0 0.3788881082167 0.491186690111315 0.134774037636817 2.28769104170532 0
4.39085941412486 2.86812331527472 0.500976519891992 0.744042638456449 0.132479046005756 0 0.064075722213385 0.211675507004973 0.751214653486386 4.85466473002124 0
2.97163479216397 1.20938268606551 1.7728636355605 0.201786917867139 0 0.433422243688256 0.673088060202796 0.577893785899505 0.49019786253577 3.50300325751911 0
1.72412824933417 2.04748433921486 0.230494993971661 0.172628502128646 0 0.228091170778498 0 0.744177861372009 0.45003227332023 1.92987382316968 0
0 0.377956873970106 0.265043192077428 0.234022486023605 0 0.827396150212735 0 0.639572260668501 0.143345119141875 0.880027596421789 0
3.89558256953023 2.35648960061371 0.34453186346218 0.499679210362956 0 0 0.0153305925923941 0.346847579814494 0.329921531956643 4.1822071620614 0
1.96477704006247 0.73429248505272 0.857025044970214 0.842043136013672 0 0.617180678760633 0 0.984152403892949 0.359254328947622 2.4183929705635 0
0.0106491702608764 0.361113921739161 0.801594807067886 0.641378541709855 0.736589726991951 0 0 0.176831385158694 0.0271654406096786 1.04634581567273 0
1.44457542896271 2.77777080517262 2.41636199760251 0.88616264751181 0 0 0 0.485061212675646 0.0686604855582118 2.56597055627523 0
0.174060772173107 2.12451766896993 2.63324184995145 0.956403880147263 0.219255309551954 0.33845829917118 0.00349658162325432 0.378314085935409 0.548820377678142 1.90329275835924 0
0 0.997551430016756 1.8120578834787 0.697148500941694 0 0.359153965488076 0 0.824683065060526 0.047621973720933 1.34393903451927 0
1.22314942162484 4.3021697900258 2.31044434499927 0.439313963288441 0.033293210202828 0 0.174893122153855 0.876320349166746 0.673976154765114 2.44393863666226 0
0.864750026492402 0.43498974526301 1.07653766777366 0.483124848688021 0 0.282535647507757 0 0.449509037891403 0.13807599139826 1.24014992237795 0
0.91454860358499 0.745232404908165 0.248720935545862 0.992246593115851 0.398684888146818 0.953075818251818 0.0013920123214654 0.107354943360079 0.0185661287937677 1.58810186450736 0
0.449820040492341 4.20175680192187 4.35066819074564 0.134779179701582 0.458837339887396 0.779898806707934 0.704426207291487 0.383707158235152 0.151040464166224 2.5865699282519 0
0.202351945219561 1.64115857658908 0.766838402021676 0.142705549718812 0 0 0.34992034296736 0.216099392157048 0.617983562871814 1.06767202326847 0
0.790690032765269 1.73415221041068 0.0616498701274395 0.0158812548033893 0 0 0 0.0549854168202728 0.39464664272964 0.824254688617388 0
0 2.47514193551615 2.12157963402569 0.850579435005784 0 0.3638826161623 0 0.705830781953409 0.333988252354813 1.81167494535452 0
0.55069098668173 0.0427409026306123 2.07627177215181 0.585007328307256 0 0 0.265037730234129 0.216676430078223 0.154552040388808 1.2584813708547 0
0.556073543149978 0.619806381873786 0.927580524701625 0.318767409073189 0 0.742231329903007 0.00966974708474999 0.00458998861722648 0.165883611904511 0.822407392070972 0
0.768443158827722 1.67746295337565 0.837787530384958 0.918875672621652 0 0.983287711394951 0 0.935103381285444 0.00253655433028305 2.00171982841834 0
2.78449796955101 3.55955766397528 0.847513920627534 0.87960618478246 0.378971002995968 0.766814940376207 0 0.162154638939735 0.188258147661855 3.73698074431108 0
0.496487041004002 0.739395463606343 0.281983967171982 0.620476139709353 0.121710513485596 0 0 0.762984337022257 0.552314932690933 1.15492386554999 0
2.34132904442959 0.437553097028285 0.366806214675307 0.7999135220889 0.293933387845755 0.0118486089631915 0.0451953032698497 0.34170925267187 0.0351804891501657 2.52324439716012 0
0.391098392196 1.9179101253394 0.953709701541811 0.268808319000527 0 0 0.459086136946504 0.830308794975281 0.189847945701331 1.31561299254287 0
3.80738737247884 1.90778365731239 0.64705533022061 0.980562998214736 0 0 0 0.310176506638527 0.752841952489689 4.25972213765121 0
1.72097101807594 1.29590715514496 0.506245182361454 0.647341339150444 0 0.923341919668019 0.346964732886316 0.776915807509795 0.00215828199291716 2.35484094026517 0
0.241108966059983 0.0317929391749203 4.31644421652891 0.683834888972342 0 0.0215283515863121 0.197732625276924 0.572071822127327 0.047900805943994 1.55238975210906 0
2.47084998618811 0.536004850640893 1.99993260274641 0.307038981467485 0 0 0.374299734438227 0.750292445765808 0.747890890808776 2.93983843647729 0
0.392801848938689 0.494703187141567 0.168166792951524 0.440032811136916 0 0 0 0.445413129869848 0.483727689832449 0.797489233187058 0
0 1.25530311791226 2.50777313392609 0.232809545006603 0.119433017913252 0.44309516530484 0 0.46866904566326 0.53124020678948 1.12975218749577 0
2.37033741781488 0.566715962486342 0.654725725762546 0.541322099044919 0.912222750717774 0.431350274011493 0 0.0789854116390803 0.019086710670097 2.56426175731983 0
1.90312434034422 0.870667766779661 2.36352699995041 0.696011708118021 0 0 0 0.538257388398051 0.977706306613982 2.41078625574056 0
1.70241314265877 2.30061976471916 0.49549530306831 0.103340278146788 0.653688256395981 0 0 0.176516588150849 0.673540840158239 1.89921430302846 0
1.2745958622545 1.40358122903854 1.99251422937959 0.459725561318919 0.283410758944228 0 0.47477665076505 0.689376148482975 0.455283379880711 2.28587101357313 0
4.8385150753893 0.290560774737969 1.33052960038185 0.165151544846594 0 0.976263727992773 0 0.0455946936272085 0.00235978182676033 4.84885747102534 0
0.142847915180027 1.35582049400546 1.78983600204811 0.264600726310164 0 0 0 0.236833426635712 0.277214029803872 0.82538887004823 0
0.865355989895761 0.627981920726597 0.00518225505948067 0.97030456806533 0.539647693512961 0.28370520984754 0.0272838317597247 0.447460271564947 0.695409221665027 1.56642523465762 0
3.9298827694729 1.59194448683411 0.291195331607014 0.995347427437082 0.923016410786659 0.00668143946677446 0 0.0081256051136664 0.0407628635098524 4.38741790063819 0
1.30049094348215 0.379750180989504 0.446343307383358 0.623049359070137 0.183971375226974 0 0.00765818200466867 0.348799416544252 0.183931880164891 1.53193534289435 0
1.04965136479586 0.457446804502979 0.401646046433598 0.65105229918845 0 0.815126433270052 0.0644683525099278 0.532119169831276 0.14894549338141 1.4529430007553 0
3.97498052101582 0.930593675002456 0.109946817392483 0.650031605502591 0 0.684629439376295 0.16131203660348 0.103955870028585 0.163677744670472 4.13320672130665 0
1.09349634032696 2.35692556109279 2.33356552314945 0.504632657859474 0.0985675523988902 0.857169006252661 0.223993698136753 0.380936041340342 0.108449075575459 2.19787215442884 0
0.655321693746373 0.164738902589306 3.53873206116259 0.666042059194297 0.561549906153232 0.06023666029796 0 0.193332350361347 0.625437945848523 1.43618953975226 0
2.77214771602303 1.75701717892662 3.55867728241719 0.854293774580583 0.23375317780301 0.280195859493688 0 0.365655896266756 0.458010469027553 3.37748634755995 0
1.40240077651106 1.22629619669169 1.47171701537445 0.703164356760681 0.723945116624236 0 0 0.203348495361478 0.303067754022777 2.10906237224105 0
3.08522152341902 0.920639802003279 0.112080253660679 0.446700142230839 0.598593697883189 0.681235914118588 0.474374506216916 0.0877068996993152 0.298975738581067 3.29445367562439 0
0.46142806392163 0.594669047975913 0.324725003214553 0.303668623324484 0.0100234125275165 0.940500378375873 0 0.772927025043619 0.0242914006631937 1.09134701951821 0
0.123984463047236 0.332152429735288 1.97795340651646 0.399921047035605 0 0 0 0.158631627680734 0.962055040057749 1.09647805270516 0
0.322996012866497 1.07401404902339 3.4451797446236 0.688436994561926 0 0 0.00291846793166067 0.0388034654315561 0.601078482577577 1.14002141755975 0
0.206469342112541 1.37238865136169 0.72561223898083 0.286242245696485 0.0264093743171543 0.658866780577227 0.510587838943089 0.632322438264102 0.0427358561901599 1.37589831837299 0
4.95814305613749 0.205431849695742 0.804497024044394 0.0249673828948289 0.742167202988639 0.46944185346365 0 0.0858707487059737 0.291562099920477 4.95944955750354 0
1.46652937028557 0.327406758442521 3.97481445595622 0.0508248584810644 0.250924513675273 0 0.501742526942073 0.398072863638662 0.238046470563859 2.40972719106286 0
2.67234376282431 0.513271544361487 4.80533352470957 0.567898822482675 0 0.0362163393292576 0.382351866271355 0.808677268680185 0.110724185594751 3.48947581135149 0
2.70480247028172 3.24862866778858 0.251211792463437 0.818491225829348 0 0 0 0.639824043260887 0.167533539701253 3.48023490509391 0
0 1.99922336125746 0.508518793620169 0.152984925778583 0 0 0 0.0217959140427411 0.94184287590906 0.94473313718033 0
0.764751159586012 2.20347990375012 1.91874679876491 0.0941069398541004 0 0.324569855583832 0.893999884946722 0.325549901230261 0.137012432881471 2.00664358004387 0
1.27955808676779 0.997449624817818 1.62503411178477 0.915676984237507 0 0 0.0525614744563278 0.150728074833751 0.393538284581155 1.8966213079041 0
0.412282870151103 3.3609978761524 2.24734375136904 0.956713859923184 0 0.148321924032643 0.0404904510811371 0.532691329019144 0.546147962196442 2.2433567046628 0
0.206374624278396 0.20074933487922 0.866662462241948 0.694895075634122 0.518206452019513 0 0 0.185846415486438 0.314504141919315 0.946227283643195 0
0.344700884073973 0.801932886242867 2.21551655349322 0.863314107293263 0 0 0 0.895666615804657 0.175041207345203 1.56909846341423 0
1.11101370304823 4.72548446734436 3.02721237298101 0.562849277164787 0.994431102881208 0 0.0860507934366481 0.00358513484853375 0.827081465162337 2.75689471256595 0
3.80147802177817 0.415982762351632 0.861116466578096 0.788049973547459 0 0 0 0.0631184198427945 0.813930321484804 3.88934438458239 0
2.25209618825465 2.89562151953578 0.431362932547927 0.247967289760709 0.679010903928429 0.227321184938774 0.418577960808014 0.26265732290769 0.55386229462742 2.75341960061087 0
4.56311372807249 0.0885127615183592 1.83908062195405 0.195890905102715 0.0547413728199899 0.849304329138249 0.754146028648269 0.000481928429856615 0.0870925887682243 4.85980405548185 0
1.92025934392586 2.94121146574616 0.176353669026867 0.974180951481685 0.0678818775340915 0.157503035850823 0.00609790364240377 0.678144681781967 0.611798789372239 2.94919065558996 0
0.738610643427819 0.706372848711908 1.41718284343369 0.251782878767699 0.391804725397378 0.951707546599209 0.0656979117138911 0.108247822228846 0.0205459126346342 1.1831877175376 0
0.100913114845753 1.85732339229435 1.78157559013925 0.124399290187284 0.481566054280847 0.762281421106309 0.392251471376464 0.0672182785910603 0.122232112707747 1.41590544458684 0
1.58847405901179 0.182697210693732 1.92392977979034 0.0838748582173139 0.621389143634588 0 0 0.170526385673198 0.894032681826502 1.63975653344153 0
3.7137072335463 0.242023800499737 0.605878900969401 0.692861763294786 0.266441374318674 0 0.252199655438871 0.496804437796182 0.122709730872884 3.81815912237016 0
1.14930838393047 1.79047415126115 1.82238840963691 0.950159954838455 0 0 0 0.110333997290581 0.224020985420793 2.03645949580301 0
0.264028457459062 1.67252775398083 1.51834943844005 0.0035615551751107 0.0575004746206105 0 0.211784567067098 0.334889142326855 0.907995012123138 1.24056614107849 0
0.318361214362085 0.751208291621879 0.313039926812053 0.832229467807338 0 0 0.0313000366994538 0.312561231665313 0.16133893863298 1.02867510665345 0
0.36171713238582 4.52539998339489 0.87660449068062 0.756601636530831 0 0 0 0.677431875141338 0.778655681526288 2.12757779303835 0
2.57407458405942 0.196580328047276 1.41637502401136 0.935431219171733 0 0.844253605697304 0.00595126943043309 0.972759637981653 0.0156064101017528 2.83035799261452 0
0.294958972372115 0.750775972846895 2.26253297412768 0.0637111202813685 0.832097074948251 0 0 0.0967294410620739 0.0494362800382078 0.931985781873862 0
0.780070010572672 1.31875241454691 0.257639198563993 0.665684842504561 0.604237192543224 0 0.299736480060853 0.33837136754478 0.951841917354614 1.72763985598151 0
0 2.47921168454923 0.733808322809637 0.569696608697996 0 0 0 0.818633242044598 0.450264855055138 1.34046228669536 0
0.123669525142759 0.202694191597402 0.487914376892149 0.797347984975204 0 0 0.162303745723246 0.215520218014717 0.499882666859776 0.840762334311499 0
1.3498401036486 1.29727932531387 4.55916649429128 0.167378290789202 0.279795973561704 0 0.0508643065301241 0.396890184720078 0.964616981102154 1.91893051091338 0
0 0.693744116462767 2.96449059247971 0.258532585343346 0.0705325722228736 0 0.348725830140473 0.473976857199507 0.446521589998156 1.43944344948562 0
2.9014783417806 1.65583200403489 0.109008298721164 0.416776768863201 0 0.967185205081478 0.130834969666933 0.74782087164931 0.0137063878528353 3.16750989385367 0
0 0.848533181939274 1.44411603640765 0.515178350964561 0 0.0208442462608218 0 0.283978659426793 0.271033957417239 0.887812154248068 0
0.225658533163369 2.48641722090542 0.819231443572789 0.709654518170282 0 0 0.166698198456883 0.957251509651542 0.386654631234705 1.65958938988147 0
1.93978785676882 2.51407590927556 0.341182847041637 0.952596039045602 0.836488169850782 0 0 0.106395497690162 0.664743771543726 3.03550019894447 0
0.453399908728898 1.62719465233386 0.11635066755116 0.44703679298982 0 0 0 0.158548307837918 0.453843384515494 1.11622713073234 0
0 0.368434749310836 3.42284762486815 0.204250990413129 0.737741320859641 0.477027467917651 0.328815110136471 0.195825463973787 0.481020526870116 1.54525827188596 0
0 1.10321308951825 0.399165703216568 0.334693591110408 0.479681226192042 0 0 0.503149147212498 0.449872762896121 0.983326108139674 0
0.0555683998391032 1.02880570292473 2.13876473903656 0.302564034704119 0 0.935772157507017 0.637822849217673 0.492035131435841 0.00820249078804015 1.66847525134915 0
2.80514423619024 4.60387870087288 3.0909367185086 0.638542097993195 0.22134695132263 0.689673847286031 0.167793666923708 0.205193046494991 0.274609840093434 3.84541093236366 0
0 0.38191428501159 0.199346653884277 0.793665937846527 0.207724184729159 0.391478621168062 0.0320286004855463 0.299866042084085 0.560343174662357 0.962280794725578 0
1.76039884053171 0.448386450530961 2.38542765704915 0.453847358701751 0 0 0.505316514912427 0.339641166850924 0.113271160284057 2.42981694364197 0
0 4.565300893737 0.479637856828049 0.556274061091244 0 0 0.155941741140913 0.701664160005748 0.106944940751418 1.65542137849499 0
0.317745805718005 0.971218952676281 0.763662170618773 0.288595794001594 0.791592712746933 0 0.0503093928378239 0.079090753404081 0.841061542509124 1.2084712503758 0
3.32567378180102 2.84780630562454 0.246788855176419 0.879241988994181 0 0.199245325056836 0.0265994300281946 0.816461605019867 0.576281112588877 3.97894281163998 0
0.105251080356538 0.465171645861119 4.74869132740423 0.223602727986872 0 0.680688356980681 0 0.807743088807911 0.228552318256652 1.28921255113096 0
0 2.21188770141453 2.35795579734258 0.0430196591187268 0.945752633269876 0 0.482979436612651 0.00972211330011717 0.648787176702172 1.50405863065858 0
0.240419957786798 2.94094946794212 3.33836162812077 0.141786103602499 0 0.595821539172903 0.314241023824596 0.160087226890028 0.371131306977919 1.66072534187467 0
0.472406163346022 2.25883067306131 3.48324629478157 0.890327042900026 0.6028606032487 0.000187639612704516 0.0185165472389728 0.048058862788929 0.735653765255189 2.02168845960812 0
0 3.17594048450701 0.829639160074294 0.663950055139139 0.85962937050499 0.734600310679525 0.25395979374895 0.0983817249465752 0.0911997791482578 2.10906662165804 0
0.914572042180225 2.37514687422663 0.88633310329169 0.841104914434254 0.205290940823033 0.785960128763691 0 0.250533775566287 0.151799204919944 2.08940975582997 0
0 2.98476724652573 2.60931048262864 0.527414696058258 0 0 0.333821755851247 0.368522797245532 0.78229142841883 1.87865710844686 0
0.457674552686512 3.00110511831008 1.24753846996464 0.197240367298946 0 0.44186120852828 0 0.317288989666849 0.0643247019891088 1.12665960593136 0
0.520836176350713 0.561182733392343 1.84098325436935 0.883966294582933 0.970644289627671 0 0.0932096149125382 0.0223977772329461 0.353985798778012 1.55854925242378 0
0.774222435429692 0.722618889296427 0.0360051111783832 0.465712913777679 0 0.152721415739506 0.32229921974767 0.247465058928356 0.511371317600108 1.1560030916759 0
0.119247239083052 4.60150070372038 0.872696962673217 0.866129233501851 0 0 0.0957334300558354 0.0932391406968236 0.246503048110753 2.08989442352515 0
1.32100391644053 1.60723779210821 1.46155465045013 0.180697980569676 0.000165374716743827 0 0.500701010737606 0.389869966252634 0.399350258056074 1.96832813969694 0
0.781568996608257 0.917569265002385 0.956613649148494 0.667400124715641 0 0.959657162660733 0.102914118843382 0.0548238239716738 0.0325145669990256 1.38195561301047 0
2.32428330578841 1.35820379387587 0.139972476288676 0.153807664522901 0.409833907615393 0 0.473138211275876 0.242552301989038 0.567346771247685 2.46235214461331 0
1.37699057115242 1.7124591472093 0.275331954937428 0.934941292041913 0 0.154381743399426 0 0.432000616099685 0.489776829526483 2.16256241937879 0
1.32265682751313 0.551132107619196 2.17637736722827 0.729988818522543 0 0 0.000434936191322233 0.614233339903876 0.56096598575823 1.91171528425163 0
3.28992425277829 1.8588979379274 2.21491690445691 0.283278153976426 0.547205733135343 0 0.621694875053392 0.362525006906604 0.705829897662625 3.89943170802732 0
0.857413912424818 0.0613478519953787 4.96263975393958 0.191624226281419 0.222885818686336 0 0.308036770098326 0.296152123558755 0.674438443500549 2.0691774997298 0
2.68110339506529 0.321243152720854 0.460829594638199 0.210770522709936 0 0 0 0.643822130514309 0.32048768713139 2.71565020111993 0
2.47987376013771 1.68637060839683 1.32472103228793 0.564209184143692 0 0.940426448127255 0 0.202582117635757 0.0473623752146069 2.84236962954376 0
1.12503913114779 0.267503266688436 1.79573631938547 0.591300787869841 0 0 0.131995536501585 0.967174036661163 0.344936407636851 1.78066251883648 0
1.19626570446417 0.989875614643097 2.10608742479235 0.464946631342173 0.836024722550064 0 0.101525603651829 0.120179482225679 0.337227969197556 1.8609778254627 0
2.44210578384809 0.304426772054285 2.87270104908384 0.117066309088841 0 0.597807640442625 0.568637831931441 0.0487392568029463 0.171272057166304 3.03917141371243 0
0.0807559308595955 0.767779982183129 0.491676938254386 0.983094428898767 0.210860195569694 0 0.012398417248625 0.77769398596616 0.689873273251578 1.31624682250683 0
3.07166785700247 1.52941292244941 0.854461515555158 0.669702457264066 0 0.436584636569023 0.277509097318874 0.175708235008642 0.325151005856822 3.47110312998875 0
0.483901074621826 1.33574052434415 0.31007124716416 0.739559567533433 0 0.791467202594504 0 0.527989855734631 0.0569909062838933 1.43471159562877 0
4.00703200139105 1.06382554816082 2.83188799931668 0.286845246097073 0 0.172629520762712 0.536234114381914 0.841811244608834 0.713297029259136 4.52286959354281 0
3.34348208177835 1.80305364122614 0.341674875002354 0.60322672710754 0.208878743695095 0 0 0.0985700890441793 0.79648212948814 3.66063732888973 0
0.499248117674142 2.28098171087913 1.23515461804345 0.501347508048639 0 0.0536234201863408 0.300799028182755 0.600609212182462 0.0961036757424825 1.62504959021239 0
1.16045382851735 0.895277199801058 1.0169488992542 0.550858369097114 0.342110304860398 0.38225377863273 0.322479747554542 0.427218753364987 0.0131901277169582 1.83833503937758 0
0.846253987168893 0.933979751542211 0.667588461190462 0.335804882925004 0.0890475835185498 0 0.360879150159379 0.372156861459391 0.0030638906173408 1.33085786429887 0
1.59021929884329 0.867955230176449 0.0259646296035498 0.139922470320016 0.277609999291599 0 0 0.517684951987291 0.914957012049854 1.67865952477123 0
2.52898992667906 3.61258480348624 1.1572724506259 0.854087834479287 0 0 0.0387966256649875 0.540628912625834 0.368006964679807 3.47952503567128 0
0.950662949122488 0.312263031955808 0.493286771234125 0.284739218652248 0 0.0076556783169508 0.47559633192113 0.449376323027536 0.650033930007032 1.39351071595061 0
1.34937721071765 1.59040049999021 0.579571611247957 0.852543651591986 0.42364210775122 0 0.0270381207662841 0.173178368817567 0.0727333703543991 2.16092990455918 0
0 3.92237918823957 0.554516083095223 0.342077478067949 0 0.0773012035060674 0.572912745227208 0.596321896417066 0.505078153349027 1.47936684063577 0
0.49657035106793 0.318559237523004 1.39491160470061 0.340643359115347 0.381024494534358 0.488396929111332 0 0.488321557089052 0.0791661113085618 1.12910983034451 0
0.806189635070041 2.9422841835767 0.380650310311466 0.858103423379362 0 0 0.059563027970889 0.968001046683639 0.124163633910939 2.09766960682207 0
1.87663715006784 1.95628096815199 0.0891225216910243 0.284295608056709 0 0 0 0.494760655099526 0.0434053717181087 2.13939504869371 0
2.38624093704857 4.76726123713888 2.66361318505369 0.702152569778264 0.0837729384656995 0.0805640169419348 0 0.867183400269137 0.594132350604952 3.52692037736727 0
4.33407698292285 0.583007616922259 0.756355122197419 0.155453421641141 0.138164560543373 0.348519825842232 0 0.203440950321228 0.573531708797122 4.35715951952771 0
0.591347360052168 0.475583103485405 3.89199111051857 0.341685760999098 0.774151354562491 0 0.157620994945917 0.180751427053186 0.935380786424503 1.77326933252421 0
1.00150096043944 0.547366624698043 0.221380682196468 0.442454685922712 0.867306745378301 0.661743654403836 0 0.0933523194375764 0.257115789710042 1.46154189218829 0
3.80800760816783 1.53056130185723 0.19195418455638 0.8211580789648 0.197921030921862 0 0 0.521873676573937 0.105122214648873 4.13262126068554 0
0.100560602033511 0.404777325922623 2.6809919020161 0.87243858887814 0 0 0 0.364139790879562 0.57845797133632 1.2937956654621 0
0.1915985471569 1.83566570235416 1.36668734368868 0.74714985024184 0 0 0.234842338283544 0.441033332142979 0.106973659712821 1.52526988272587 0
1.71877564955503 2.56221851054579 3.2675853499677 0.284853868884966 0 0 0.637907669503608 0.627370306989178 0.564813080243766 2.93225328986018 0
1.20781793212518 0.999454368837178 4.33674051659182 0.151808615075424 0.303853778867051 0.103904553456232 0 0.624025526251653 0.829421525486306 1.68877315954376 0
0.973179958527908 0.609440796542913 1.65982467494905 0.550737831974402 0.606129458872601 0.136433549923822 0.26480756316869 0.324782352213694 0.508265104594105 1.81372894824336 0
0.834641561144963 0.210221278481185 2.07567107398063 0.964217271888629 0.424554459284991 0.677273653214797 0 0.497506056709615 0.265280848594015 1.6985068390816 0
1.94379809405655 0.960094632580876 3.37097509065643 0.857928567565978 0 0.132133901817724 0.104306679948147 0.948143239365891 0.812604929997204 2.88149739714375 0
2.67329283058643 3.38037324603647 0.256645849440247 0.610572489909828 0.635296012740582 0 0.26262425292271 0.115160803853354 0.374144348083064 3.43470648065573 0
0.862070011906326 1.21766982786357 2.70078935753554 0.463270163862035 0 0 0.101892897505644 0.265323558822274 0.0529472238849849 1.55187650397603 0
2.28489737492055 0.572589861229062 0.985601734137163 0.906276238150895 0 0 0.0618929791227036 0.60725274332799 0.45317024202086 2.60859723427248 0
1.56547217210755 3.3369142850861 0.823793144896626 0.673602616880089 0 0 0 0.919383827131242 0.32723744539544 2.54083257625068 0
2.35774269816466 2.91507707932033 0.981135639362037 0.270364493597299 0.0736614211928099 0.191791804973036 0.390881835783948 0.0799548977884056 0.250622130398266 2.82755365088838 0
0 0.248282873304561 2.67551307450049 0.223379663657397 0 0.988150663906708 0 0.978729233145714 0.00710393597872328 1.22777073592302 0
0.187295511132106 2.88524305913597 0.143860307987779 0.172750306781381 0.144009594572708 0.617356228176504 0 0.41824227232147 0.101367693749992 1.02842646521757 0
4.73751471377909 0.73689394374378 0.744969878345728 0.45318109751679 0.402906811563298 0 0 0.469481215139644 0.780492944642901 4.82195924161936 0
0.648604054003954 1.79769390774891 0.819321234710515 0.343178404727951 0 0 0 0.798755625728518 0.772436361759901 1.37163883959779 0
1.25909270136617 0.0717256939969957 0.523818265646696 0.0503686424344778 0.845888550858945 0.18468866404146 0.549546112244506 0.124327270342357 0.026149622644405 1.47978139421415 0
0.255528561305255 0.625152684049681 0.882789414841682 0.854320348473266 0.283445029519498 0.712642591213807 0.117876150469362 0.52378539933513 0.0831021328669879 1.40351447001945 0
0.923040467314422 1.30902200518176 2.65874563506804 0.195907266577706 0 0 0 0.0376427897717804 0.514962733956054 1.16824559946752 0
0.670595426810905 0.074179511051625 1.2144364612177 0.0958428550511598 0 0 0 0.528799642343074 0.747006156016141 0.967104702947011 0
0.697151919361204 0.882003090810031 0.270760131301358 0.255081155104563 0 0.117556672077626 0 0.198663894785568 0.282455308875424 0.961588702779183 0
0 0.220659771934152 0.243053879821673 0.272686231182888 0 0.400893231155351 0 0.0931057557463646 0.129502923519041 0.376818743673077 0
0.339086862513795 0.00999962212517858 2.94641405087896 0.0089864821638912 0 0.858982468023896 0 0.254964042687789 0.13750927605999 0.571675769871706 0
3.22271856362931 3.11084035411477 3.41156331123784 0.0710968233179301 0 0 0 0.0936341076157987 0.943256425438449 3.29282164477634 0
0 0.843005194328725 0.330508748302236 0.195994273293763 0 0.971370965009555 0 0.857988807605579 0.0151152660295721 1.03231436973823 0
0.752861055079848 0.874675389844924 0.692367885727435 0.284850183874369 0.935089454520494 0 0 0.023021149301386 0.656630684621632 1.35771573971499 0
1.0356103987433 1.67953187832609 1.37036736216396 0.530918879900128 0.374893086031079 0.961164029315114 0 0.0691933343527277 0.03516903182052 1.73374799575531 0
1.21955480845645 0.106135355774313 1.67245477857068 0.151168266544119 0 0 0 0.599577406654134 0.928286177106202 1.43769430082432 0
0 0.656751182395965 0.359698802931234 0.885100987041369 0.127423440804705 0.699212103150785 0 0.459240103975046 0.229953749699465 1.13580115887216 0
0.337678325362504 2.31983844749629 0.618010035715997 0.494414167711511 0 0.322755746543407 0.449482409771092 0.54931671358645 0.199925405341733 1.58874416272607 0
0.733617563266307 3.87928379047662 2.99773714039475 0.00538206333294511 0 0 0 0.996334054972976 0.492584346560761 0.81918661655936 0
2.66827082214877 0.265085549326614 3.40857445634902 0.937323201913386 0 0.909497041488066 0 0.690955820260569 0.0886350432554501 3.0242780986814 0
3.28406152222306 0.162242576014251 0.613901792094111 0.557102631777525 0.96642146538943 0 0 0.0179217130477621 0.35673304926604 3.32328814203089 0
3.56990735139698 0.00888707349076867 3.23290457110852 0.94368913769722 0.0825424040667713 0 0 0.204105124478069 0.0174391109030694 3.62110928128977 0
0 2.47591772931628 1.79936409648508 0.69762784591876 0.526943837525323 0.878592415479943 0.0140191591284157 0.209009443785061 0.00779884088194771 1.73597350924218 0
0.490115463035181 0.298204608261585 1.65832945611328 0.422455105697736 0 0 0.220276286741576 0.207929422147572 0.229468876728788 1.14118119451652 0
0.379108071327209 3.40044153854251 1.81394710298628 0.992268031230196 0 0 0 0.492355749476701 0.847609397256747 2.20520597348284 0
2.31134481076151 2.5888418359682 0.144019184401259 0.999002283904701 0.25908016343601 0 0.000149724543700092 0.0842663392716266 0.137374952901155 3.1939276758419 0
4.93852241546847 2.23201580881141 0.889498261734843 0.00539441197179258 0.139201007550582 0 0.115895074826027 0.145921824074123 0.617653059307486 4.9647651658808 0
2.51594968931749 0.918723380193114 2.84686546912417 0.0264835103880614 0 0.580436625983566 0 0.794950200477615 0.239212816890654 2.5375218887156 0
[truncated: 2,661,435 more chars]
