# Supplementary material for: How can we augment the few that remain? Using stable population dynamics to aid reintroduction planning of an iteroparous species
Source: PeerJ. 2019 May 2;7:e6873. doi: 10.7717/peerj.6873 (PMC6500717; doi:10.7717/peerj.6873)
Supplement: Supplemental Information 2 — The .txt files and R code that underlies the interactive software. [file peerj-07-6873-s002.zip › Finalized_Supplement_Software/DOM_EVALUES_4_Master.txt]

1.27565459674224 0 2.57239125366323 1.05277774762362 0.309730515582487 0 0 0 0 0.921502021374181 0 0 0.263024055947728 0.0677179977047733 0.874921323731542 0.0370313278399408 1.73945764775167 0
0.748332922812551 0 0.155028440058231 1.52806600462645 0.63755266321823 0 0 0 0 0.0953197397757322 0 0.0958268747860516 0.13880206933049 0 0.351065089227632 0.902585268951952 1.33044545333956 0
2.16013101045974 0 1.48225797805935 2.1633154656738 0.762070120777935 0 0.487169284273903 0.0741708314139522 0 0.779159617610276 0 0.0564861304056598 0 0 0.0723278671503067 0.368277417495847 2.34199242006027 0
1.30296384450048 0 0 3.51544185634702 0.355889209313318 0 0.354760163801026 0.0155949869219611 0 0.0433307071216404 0.134363397491757 0.107591930273939 0.447806212456816 0 0.484945406671613 0.854773959610611 2.36511719194002 0
1.09414661745541 0 2.65285150706768 1.20604888303205 0.928387189982459 0 0.231470879409799 0.0497565939701922 0 0.253342392854393 0.232688305924345 0.264243748719399 0.0133846584092354 0 0.439635099610314 0.580229217419401 1.54513448238532 0
0 0.792413878487423 0 1.49990895390511 0.182093971874565 0.00402742482179595 0 0 0 0.852231715572998 0.625039201263807 0 0.293159467210954 0.0791092559336506 0.211064323782921 0.437368410639465 1.05609877387934 0
1.24134182045236 0 0.996541936183348 1.73483757209033 0.913387679494917 0 0.00779608754860982 0 0 0.21521650115028 0 0.0279397896349198 0 0 0.370461425278336 0.694598670816049 1.42497922740966 0
0.245872469386086 0 2.2279881760478 0.0792712857946754 0.800986149581149 0 0.0417179858971805 0 0 0.583289141999558 0.0115230384829521 0.0835823304140907 0.070585790900565 0 0.884697030996904 0.561929324176162 1.17942604252299 0
1.43472976190969 0 0 0.694982375949621 0.107910439372063 0 0 0.0270838910716837 0 0.75193560612388 0.736612189538472 0 0.67339930854784 0 0.234767705900595 0.932175261899829 1.91694486373625 0
0 3.40382005553693 0.615853938274086 0.112916154786944 0.200745160225779 0 0.422963945768202 0 0 0.784726617857814 0.00106204352218792 0.519924481557026 0.683037568325302 0 0.0941583609674126 0.265908002387732 1.33111813082679 0
3.62407541461289 1.66457228455693 0 0.636121111921966 0.119434722932056 0.00149301773690737 0.394558309598971 0 0 0.0808344560209662 0 0 0 0.133219928923744 0.251368056517094 0.725883620558307 3.67923293780173 0
0 0 1.78569522174075 0.112720163073391 0.383159227203578 0 0 0 0 0.890347119187936 0.286925885309034 0 0 0 0.505414030281827 0.301080966135487 0.968060608271044 0
0.0824495358392596 0 0 0.486420052824542 0.651801776140928 0.243651365949641 0 0.128428938810047 0 0.660467653768137 0 0.524961896838094 0 0 0.202477410901338 0.0812354597728699 0.6325081146465 0
1.84182776510715 0 0 0.556074309162796 0.683125416282564 0 0 0 0 0.877468143124133 0 0 0.0571241937906178 0.0485004674364524 0.789817061508074 0.867221955675632 1.94470705199406 0
0 0.623731249943376 0.966940692160279 0.541960299946368 0.735203356016427 0 0 0.052464153637501 0 0.450093467021361 0 0 0.0676671195026774 0 0.328654633369297 0.404785915277898 0.984426536353849 0
0 1.13283400330693 0 2.86213346105069 0.271602974738926 0.0717411596254551 0.0202168130113454 0 0 0.90061560110189 0.294294801047151 0 0.54980593125971 0 0.25384834385477 0.641270488733426 1.71906928925895 0
0.952313410351053 3.19280564785004 2.57504303427413 0.494330544723198 0.811287355609238 0 0 0 0 0.929798763711005 0 0.918127178481029 0 0 0.50563312927261 0.0774731261190027 2.40823713331904 0
3.66373888961971 1.4019046514295 0 3.83203035593033 0.948042491218075 0 0 0 0 0.497239878866822 0 0.0300378899281764 0 0.246174692904459 0.994928541593254 0.969399990513921 4.09299853461478 0
1.23956887144595 0 0.0168779813684523 0.284135178895667 0.103185078362003 0.0243205886014715 0 0 0 0.553336291341111 0.0624665385792029 0.303087441330992 0.421057003538535 0 0.710932056885213 0.400458437623456 1.39366577202457 0
0.371269625611603 3.55327207013033 1.87312068790197 0.22526002721861 0.888218760257587 0.512556652382555 0 0 0 0.0144103765487671 0 0 0.0874936157054256 0.0486715123306077 0.667275358457118 0.746972942724824 2.23126545533227 0
0 1.70658755418845 1.58364063547924 2.9277438337449 0.0434740020427853 0.113985741399034 0.000122966230977202 0 0 0.18162372848019 0 0 0 0.619141815643312 0.680772674269974 0.747553195804358 0.902084402489145 0
1.68197643058375 0 2.66298517468385 0.549091275781393 0.290154497139156 0.0193513084488319 0 0 0 0.362969493726268 0 0 0.220343869854893 0.0629379933440627 0.769739653216675 0.527898650150746 1.86727080380827 0
1.26007815683261 1.70985995000228 3.10110755916685 0.294437007280067 0.518330808728933 0 0 0 0 0.83951731864363 0 0 0 0.118821768828643 0.795745484530926 0.0334056480787694 2.03705647913081 0
0 0 3.54886733461171 0.162713910685852 0.485638180980459 0.0145563384141127 0 0 0.233180928686923 0.67700831242837 0.0248567090368202 0.21805532988559 0 0 0.838939568260685 0.629253999330103 1.44302780312314 0
0 0 0.506225203396752 0.397166931070387 0.144853527890518 0 0 0 0 0.572924745967612 0.772453817835898 0 0 0 0.148483425844461 0.552932977676392 0.852690704946258 0
0.389379342319444 3.08986496459693 0 0.0956734700594097 0.836345320334658 0.00616122542160191 0.206187648131937 0.00503886538990251 0 0.960505331633613 0 0 0.143268711876368 0 0.289970996556804 0.971697233617306 1.87747168944065 0
0 1.82144867721945 0.520177516853437 2.84391924366355 0.543080674717203 0 0.196110748968587 0.0585665028426892 0.00303878494601896 0.50224517728202 0 0 0 0 0.271176796173677 0.587772171478719 1.22224315316713 0
0.0930643370375037 0 0 1.12291048304178 0.370204400271177 0 0 0 0 0.746610064525157 0.238607038829607 0.104726497723842 0 0.188608102559569 0.341254505096003 0.847129804082215 1.08080887031332 0
0 0.876839092001319 3.68061537155882 0.0473743285983801 0.0157575155608356 0.177238217593779 0 0 0.651499652449563 0.758108550217003 0 0 0.054447978695256 0 0.287418093299493 0.723866324638948 1.5686066526193 0
0 2.02186593599617 3.73549325484782 0.983197780558839 0.072936728131026 0.0418287541978056 0 0 0 0.1667198643554 0 0 0 0 0.654667939059436 0.31665336061269 0.557341026070705 0
2.51490715797991 1.05112568149343 0 0.337102175923064 0.182587111368775 0.158577058191694 0 0 0 0.163019845495 0 0 0.197633450488011 0.00431793448229148 0.484059617156163 0.470883393893018 2.62408965986505 0
0 0 1.96517986874096 0.860733134206384 0.0575020764954388 0 0 0.0569195309080567 0 0.90814928850159 0.000212759180506769 0 0 0.0197606705825992 0.877589408075437 0.648295732215047 0.821565661049703 0
0 0 2.7108184536919 0.152682523243129 0.514105702517554 0 0 0 0 0.939994969172403 0.0234728458923389 0 0.267415031009483 0 0.805772098014131 0.492224498884752 1.14776143207514 0
2.9879251755774 2.0485840884503 1.95970237185247 3.98309053108096 0.209747542394325 0.174158538446317 0 0.341929398189857 0 0.218056706478819 0 0 0 0.0535883789640919 0.831828221911565 0.640188549412414 3.15484072910046 0
0 0.820333271287382 0 0.0570455810520798 0.749189813388512 0 0 0 0 0.598756859544665 0 0.0456068971625553 0 0.237814600266702 0.021383048966527 0.222874553175643 0.795965049613514 0
1.38782036816701 0 0.698200999759138 2.30028476589359 0.0789097582455724 0 0 0 0 0.818487660726532 0.353765074613545 0 0 0 0.349388865521178 0.299841387663037 1.44514745908677 0
0.89857663330622 4.82056190259755 0 2.00565619091503 0.32647559675388 0 0 0 0 0.803463231539354 0 0.464255045786212 0 0.0479477307865144 0.492423871997744 0.00957959890365601 1.81997444268884 0
0 0 0.286338406149298 0.857326203491539 0.530586673645303 0 0 0 0 0.708585854386911 0.575742188331353 0 0.182492237442043 0.131420394353324 0.410906296223402 0.139167884597555 0.967919359818862 0
0 0 3.567063966766 0.852944559417665 0.155788444215432 0.00634729951009921 0 0 0 0.635233990149572 0.219001884501795 0 0 0.0935394655059875 0.686311611905694 0.905441856011748 1.03645079642077 0
0.954403223702684 0.762571290601045 3.45227840449661 3.07504825107753 0.402996302582324 0.0384875551394142 0.125846866910118 0 0 0.712169512407854 0 0.230334625392508 0 0 0.79788385797292 0.0626448050606996 1.70173960138136 0
2.59694012417458 0.744677246548235 3.88778550736606 2.51911321235821 0.855738578829914 0.116532164267175 0 0 0 0.688045453513041 0 0 0.0176711848596468 0.124291898521119 0.940782108344138 0.700702283065766 3.15790125210757 0
1.6851077163592 0 0.119419785216451 0.615011034533381 0.509623405290768 0 0 0.518170058665774 0 0.751364174531773 0.00696028354512965 0.0894407684399695 0 0.0376414722914106 0.974073366494849 0.226465802406892 1.76178878615424 0
0.522939388174564 1.60844370443374 0.374652553116903 1.28679795213975 0.890488948207349 0 0.0794414078101181 0 0 0.583345554303378 0.175039596630143 0 0 0.312428743653455 0.70409054053016 0.64171950169839 1.75992305289992 0
0 1.15172039833851 1.39812379470095 1.07871107524261 0.0790437930263579 0.00124548299782593 0.236266689065679 0 0 0.157240137923509 0 0 0.542190782573619 0 0.50146010145545 0.302596191177145 0.983983518239682 0
0 0.233067768625915 0 0.010487955994904 0.707119470229372 0 0 0 0.00212831091136367 0.861600537085906 0 0 0 0 0.713783925399184 0.784894955577329 0.797089240261094 0
0 1.66579576814547 1.65571274142712 0.99227092647925 0.34612477151677 0.0959900626904343 0 0 0 0.6720553599298 0 0.0518152414074824 0 0.0177820134312826 0.565504701342434 0.333267963957042 1.10145230810035 0
0 0 1.50708025787026 0.387745853513479 0.999044253025204 0 0.162097976515098 0 0 0.488827886991203 0 0 0.000237153648288484 0 0.772958535933867 0.0901609449647367 0.992262752704017 0
0.239616561681032 0.169540061848238 0.297275476623327 0.504365407861769 0.218393899267539 0 0 0.00394558750713255 0.207488906618595 0.0687091550789773 0.0346724949570154 0 0.0190444615448819 0 0.826134425820783 0.987112791044638 1.11016386357343 0
3.61510710977018 0.483586235670373 0 1.44160598143935 0.869974919129163 0 0 0.0810615704954896 0 0.589098280062899 0 0 0.0803093168996722 0.0202693887619474 0.521000411361456 0.78627537866123 3.77688039094482 0
1.14022907894105 0.96952000958845 0 1.73817121423781 0.992709553567693 0.510013112410039 0.13995396360164 0 0 0.187909571221098 0 0 0.00205561341582481 0.052740229018161 0.618810916785151 0.0612922213040292 1.91182607348171 0
0 1.57716015260667 0 0.712082935497165 0.632217317586765 0 0.158010737158168 0 0 0.27522851456888 0.0678539481164364 0.395559741009427 0.0834650010601096 0 0.656275345943868 0.0858843172900379 1.11731431782634 0
0.942198164993897 0.35365402745083 1.41306450543925 2.70659500616603 0.912572762230411 0 0.0282495594080552 0 0.0160842399151909 0.452829934190959 0.0225577647629852 0 0.0347813307383588 0.150279209217036 0.602379372343421 0.710563281085342 1.80121077014764 0
0.0786512559279799 0 0.982168716145679 1.13960054330528 0.952242845669389 0 0.0751399541568259 0 0 0.706042758654803 0 0.162351825482982 0.0238382486044532 0 0.843437934061512 0.689335595350713 1.32369736228267 0
3.54014730080962 0 0.717992248479277 1.82928490359336 0.80389146367088 0 0.459573493880961 0.186587873907728 0 0.517654180061072 0 0 0.116561466439016 0.42527353211472 0.367412218824029 0.673169197514653 3.69812146464985 0
0 0 0 2.69617440551519 0.131028647068888 0 0.0613548598630712 0 0 0.863931137602776 0.0471167586674402 0 0 0 0.741073468467221 0.990742641733959 1.15179026874598 0
0.0786326206289232 0 0 2.75391321326606 0.386866877786815 0.047496189625725 0 0 0.0268619416958515 0.0789626014884561 0.0631500909314458 0 0.0928939882836606 0.138508232240916 0.553784672170877 0.914031023625284 1.28035402235889 0
0 2.16760403243825 0.741552489576861 0.30277135479264 0.851399005157873 0 0 0.0625272675590261 0 0.0405912138521671 0 0 0.0993154973602487 0 0.650817260844633 0.785465132212266 1.40171290387245 0
1.10924794012681 1.68135037994944 2.80577609664761 2.70974268019199 0.806048568803817 0.0759492322059223 0.0547745021223774 0.00300957887768515 0 0.552084147231653 0.00161662529917954 0.0321592238215649 0.17867247367684 0 0.82959955278784 0.924529020208865 2.39025166075584 0
1.83655611239374 4.48640219867229 0.242361017735675 3.56299790553749 0.641989512369037 0.0906562866818414 0 0 0 0.768191812327132 0 0.0947974908242519 0 0 0.976406157482415 0.542903868015856 2.94577150513882 0
0 0 0 0.353461428778246 0.395022455835715 0.00339628233316103 0 0 0.0964887062230649 0.992515525082126 0 0.136721544291607 0 0.00332404700189402 0.900229518534616 0.574521866627038 0.912017225028717 0
1.33406824432313 0 2.85060934722424 0.33343553240411 0.00067591411061585 0.334770117672456 0.0189984775741644 0 0 0.408719216473401 0 0.0740220909647986 0.528418671504822 0.0711703388093541 0.868798475712538 0.082715422147885 1.51462372957147 0
0 0.0457225488498807 1.77399596711621 0.43381906952709 0.879474062705413 0 0.132343122620561 0.47997533324106 0 0.855218259152025 0 0 0.106986085518721 0 0.550002502510324 0.325663238298148 1.29622152255501 0
0.112445198465139 1.23334511113353 0 1.49658656702377 0.544574972707778 0 0.191515093846324 0 0 0.204969430342317 0 0 0.173903109201657 0.56532029486579 0.327569601358846 0.855448157060891 1.49852397587567 0
0 0.384016720345244 0 0.0521459735464305 0.567331476835534 0 0 0 0 0.30705925449729 0 0 0.151495894606542 0 0.861515035387129 0.675799584714696 0.72852667884741 0
0.613284837920219 0.103678997373208 0 0.270495594013482 0.00764577672816813 0.0675004112233573 0 0.0028574498056219 0 0.768858614144847 0 0 0.25440846321973 0.00752500079115356 0.515851841541007 0.700379410525784 0.926113190107904 0
0 0.183325335849077 0 0.579861104488373 0.124335563275963 0 0.00848936157992016 0 0 0.967369236052036 0 0 0 0 0.893693836173043 0.0229858341626823 0.520895112782512 0
0.0916696297936141 2.65965134929866 0 1.43896276783198 0.977600986137986 0 0 0 0 0.825441626133397 0 0.222200561987891 0 0.160345331091642 0.694589834893122 0.597246553981677 1.82979556717181 0
1.88915722887032 0 0 1.03984264237806 0.292672828072682 0 0 0 0.331873061374226 0.357742781518027 0 0 0.29582853631335 0 0.478019454982132 0.29990057181567 2.10891178752843 0
0 1.12176367314532 0 0.604556996840984 0.494365532882512 0.00378110156589076 0 0 0.116025509360459 0.467843104852363 0 0.210754187332334 0.0916295518581078 0 0.943892669863999 0.659020371502265 1.15086464749511 0
0.164008619496599 0 2.36850360338576 0.727423820644617 0.0774140486028045 0.191294836102436 0.166015672226381 0 0 0.504413104848936 0 0.333900761726612 0 0.0917680294374722 0.385132216615602 0.627809998113662 0.910078393011105 0
3.89781737583689 0.513135576620698 0.500424255151302 1.39975743577816 0.69600007799454 0.178661874884069 0 0.0676999316005692 0.102830834422503 0.189154972322285 0 0 0.00647584334379042 0.201119750840596 0.0577659686096012 0.566332331392914 4.02595987442801 0
1.16739497706294 4.17233211454004 1.40657728631049 0.802784369327128 0.523498539580032 0.390190277273519 0 0 0 0.355905208503827 0 0 0 0.0325877689980046 0.325795111246407 0.374378246255219 2.34858677246876 0
0 1.23219563392922 0 1.0053319609724 0.270896527450532 0 0 0 0 0.0624920853879303 0 0.144748522803566 0.137253690431845 0 0.0223138674627989 0.817973039578647 1.02061570484182 0
0.48196156998165 0.488705482101068 4.23493623733521 1.18928672652692 0.567771551199257 0 0.35787938934834 0 0 0.897068263730034 0 0 0.321191717161639 0.07454017319272 0.301092837471515 0.738774880766869 1.81592444812558 0
0 1.17121810675599 0 0.258812995627522 0.430076555581763 0.148834350116707 0 0 0 0.652854834450409 0.124199216187591 0 0.467517440402483 0 0.581870643887669 0.291298671392724 0.933714705884363 0
2.9047963405028 1.72227256000042 1.58386708237231 0.481598294340074 0.249282106058672 0 0.0406837287006918 0.0113128824398629 0 0.930069986265153 0 0.0516980002238369 0.163542684445577 0 0.752881598193198 0.757759342202917 3.12065683791245 0
1.17068412946537 0.721574532799423 2.96765347360633 1.50270191486925 0.409061760874465 0.578100901442305 0 0.141294694541811 0 0.283304310636595 0 0.213841626588789 0 0 0.419672743184492 0.203664005268365 1.66902461355268 0
0.82680356525816 1.17358895135112 0 0.0512284564319998 0.804731619544327 0 0.333646157388996 0 0 0.970626607304439 0.034208724271744 0 0 0.0131779811441058 0.445407347520813 0.845024197595194 1.54791734944264 0
2.77909697126597 3.9438943436835 1.68254701141268 0.179107352159917 0.550401737447828 0 0.152740256250407 0 0 0.950041695265099 0 0 0 0.020366262003907 0.810044523328543 0.901054832385853 3.48540253566027 0
3.80726247280836 0.0782829422969371 3.75755292270333 0.86707526142709 0.163055579643697 0 0 0.31586920953893 0 0.260059157619253 0.345316361470367 0 0 0 0.304770791204646 0.38805858627893 3.82284092881921 0
0.63995444169268 0.437665450386703 3.27973592444323 2.0822533252649 0.437198460800573 0 0 0 0 0.762787012383342 0 0 0 0 0.0565067955758423 0.723369059152901 1.38213565504973 0
0.0974813806824386 1.3438222464174 0 2.19566200394183 0.451865963172167 0 0 0 0.0387949206535217 0.275704198051244 0.244201536037435 0.000199092822794174 0.170945843313593 0.010016936284174 0.385592072270811 0.990967404795811 1.47466098339146 0
1.5119218272157 1.62195277889259 0 0.117273443844169 0.443573796190322 0.0812533585858281 0.0933898502085082 0.0147360923803696 0.186434788669188 0.836181301157921 0.0564695730341052 0 0 0.0001472961464591 0.325073094107211 0.387732496950775 1.92535337427919 0
0.191348967375234 0 0.460245917551219 2.19028020743281 0.0140464219730347 0.0307402693687052 0.0396031713923766 0 0 0.242509805131704 0 0.054874690319045 0 0.104767548314329 0.661933924537152 0.729533199919388 0.7972020889431 0
0 0 0 1.45897205779329 0.211068998090923 0 0.0138082532508476 0 0.175881513595015 0.481605763779953 0.0687723013970381 0 0.469961013805219 0.0993886164414566 0.651684403885156 0.534014333970845 1.26055452970374 0
2.39233505702578 0.157366691157222 0.361431688535959 1.31731249392033 0.0110356919467449 0.0527969802863782 0.209822877341326 0 0 0.180839906446636 0 0.747999619032257 0.971894371589991 0 0.137719959951937 0.0580154182389379 2.88550306882657 0
0 0 3.26833143481053 0.222228918923065 0.738383286632597 0 0 0 0 0.594405211508274 0 0.117478022658289 0 0 0.972220013849437 0.523839739849791 1.21978845774633 0
1.77566199447028 1.53727876953781 3.09795191395096 2.51650679530576 0.287249008892104 0 0.00219246766711525 0 0.0370095730636094 0.750271894270554 0 0.318477939786396 0.208451264094316 0 0.975727495737374 0.680650776252151 2.53015933397165 0
0 0 1.74529684474692 0.538246971089393 0.0614956240169704 0.151454845216292 0 0 0 0.634525108151138 0 0.0398491866372562 0.427568035940315 0.152355929795713 0.925703599117696 0.871454312466085 1.15791673896951 0
0 0 0.450956414220855 1.0143744405359 0.192558715585619 0 0 0 0 0.277806765632704 0 0.0978752300465346 0.152906454366762 0.314462018167926 0.254875628743321 0.686594157246873 0.970172089456678 0
3.92720648553222 0 0.893372799037024 0.748675284441561 0.521765743382275 0.0180574657451203 0 0.064342244967969 0 0.737852536840364 0 0 0.108110581399416 0.0250159621730708 0.532303122337908 0.89880263293162 3.97938756629762 0
0.389028639532626 0 3.39304803987034 0.835562207968906 0.184536254266277 0.00535807737783054 0 0.805871869294136 0 0.980835750699043 0 0 0 0 0.81732108280994 0.114785192068666 1.21428453934497 0
1.48914508684538 2.21530811861157 0 0.351513761328533 0.444419132778421 0 0 0 0 0.0105676809325814 0 0 0.058392336173048 0 0.717531271046028 0.178375974530354 1.99428555900008 0
0.426965803373605 1.17867466807365 2.58874962688424 3.08219164423645 0.82923886552453 0 0 0 0 0.916096892207861 0.467640270689944 0.040134842034019 0 0 0.0108919367194176 0.234472234733403 1.79871830067407 0
0 1.0316648487933 0 0.497814514674246 0.152094520162791 0 0 0 0.296877101832769 0.00919557199813425 0.0179881545796376 0.298222069024673 0.380384079870665 0 0.920428817626089 0.655048250919208 1.18271992819454 0
1.55252448050305 3.89443117007613 0 0.0267587639391422 0.276165525661781 0 0 0 0.383876366743236 0.256435685558245 0.0368180466751056 0 0 0.174470666808507 0.697663553291932 0.309862923109904 2.07369281774554 0
0 0 2.27227633004077 1.82199162757024 0.57383437640965 0 0.097349075868823 0 0.056682184954576 0.864479854470119 0 0.122062045288073 0 9.43112225696152e-05 0.692274428438395 0.744529723655432 1.40570439163613 0
0.46591914864257 2.41691529750824 0 0.420288305496797 0.974722646409646 0 0 0 0.00027666570416109 0.260627089766786 0 0.474775812199472 0.00631757970795732 0.315317899905516 0.450339038157836 0.0417511761188507 1.81630324232126 0
3.15881570335478 1.60251842811704 0 1.41776969027705 0.883051532553509 0 0 0 0 0.200154175749049 0 0 0 0.351421496193101 0.274236403638497 0.783262477722019 3.59751547046455 0
0 0.306802070466802 0.953225337900221 0.340777165256441 0.265912844100967 0.208368101739354 0 0.0126933927530909 0 0.0921300647314638 0 0.0946854178247579 0 0.145267851440831 0.172954046633095 0.360656970879063 0.598537707351074 0
1.06046519358642 0 0 1.28561186604202 0.881380824139342 0 0.339160679658385 0 0 0.0381640607956797 0.0840937981364973 0.0468931553320731 0 0.0712301007643107 0.14196710055694 0.79104728391394 1.22597480872606 0
3.47663014312275 0.0319688580930233 0 0.106103340396658 0.692051745485514 0.133812152397578 0 0 0 0.606026499066502 0.786653419625169 0.00853969677115089 0 0 0.131495784502476 0.924599766265601 3.48348817429098 0
1.05722973193042 0.0589255269151181 3.87986705638468 1.87245041131973 0.285399770131335 0.0512777483983711 0.0127487246552104 0 0.163579757305202 0.389923116657883 0 0 0 0.171658694125575 0.8937211134471 0.242761258035898 1.75464388960047 0
0 0 0.195024909917265 2.18980656308122 0.991623191861436 0 0 0 0.00136921344538072 0.437392845517024 0 0 0.00115287367585267 0 0.495515775866807 0.331458217464387 0.948553122749332 0
0 2.10597046860494 0.640942727215588 0.482502733590081 0.613369390601292 0 0 0 0.0346830702723467 0.931331175845116 0 0 0 0 0.280752180377021 0.920123928459361 1.32217516712452 0
0 1.42960091074929 0.332009896636009 0.935237176483497 0.600719943176955 0.048724684180445 0.195910000247139 0 0.272556402499859 0.933668634621426 0 0 0.0888080378303535 0.00209256639435831 0.244008709909394 0.23738740477711 1.27966720836057 0
1.61325370660052 4.34920972096734 0 0.651428168872371 0.401242073159665 0 0 0.284214924738878 0.0201641698479829 0.890979162417352 0.297513732431735 0.00613522688028867 0.0576847843391513 0.0183672511869431 0.390948699554428 0.465602062409744 2.39753062595796 0
0 4.25236026407219 0 0.42898547812365 0.861014134949073 0 0 0.513372224740543 0 0.88901633489877 0 0 0 0.0907250331658335 0.717858199495822 0.17597652762197 1.99401394098115 0
0 0.749147047055885 2.78398029785603 1.1939417491667 0.414975867141038 0 0.336460815966218 0 0 0.683501065010205 0 0 0 0 0.310611525084823 0.455045600887388 1.16143816446693 0
0.230638057924807 0 1.52391765243374 0.96609008568339 0.00159333157353103 0 0.00373151129014217 0.042279459038476 0 0.606742278439924 0 0 0.754204840171857 0.00977100821547583 0.711633686209098 0.501077644759789 1.24862275841599 0
0 0.516801588702947 0.822137302486226 0.126341417431831 0.581353649031371 0 0 0.0619811099986484 0.0927134446501029 0.425331116886809 0.228794512722768 0 0.213654465500598 0 0.15502437367104 0.376625604461879 0.899361891732549 0
0.728872381150723 3.58472164254636 1.34206464630552 2.96140997903422 0.254789083497599 0.00522937705581235 0 0 0.0624340778011709 0.759919520234689 0.193044502726357 0 0 0 0.625148851191625 0.509270615177229 1.65041721401457 0
0.483970190864056 1.93443881766871 1.73480084398761 1.77661122498102 0.897701579844579 0 0.262855861472652 0 0 0.85797074995935 0 0 0 0 0.184866265393794 0.0091320697683841 1.89673133122863 0
0 0 1.38497454486787 2.46984065137804 0.301201575435698 0 0.0558697525880949 0 0 0.0508331570308656 0.0933781200804004 0 0 0 0.303822968620807 0.0243329575750977 0.407873443665172 0
3.02103009074926 1.35916024912149 2.28820620384067 2.24468939192593 0.810447885422036 0 0 0.0140183484023954 0 0.618269813014194 0.309483688093413 0.016923407382479 0.160692380075216 0 0.555551547789946 0.226179402321577 3.55589311088598 0
1.76072852499783 0.805257432628423 0 0.709489295026287 0.370320788118988 0 0.350826031022202 0.002351544421888 0 0.665038444800302 0.229821633044516 0 0.394610063452778 0.201028460223166 0.247448502108455 0.37232329393737 2.09691826066194 0
0 1.81694935867563 3.27814108808525 3.7065636087209 0.658119378378615 0.0851268464041508 0 0.184267663141192 0 0.216386500513181 0 0 0 0 0.84469442255795 0.56884234584868 1.43006303906386 0
0.392847334034741 0.377240504603833 0 0.926769077777863 0.407088541658595 0 0 0 0 0.509200471453369 0 0.222457199167297 0 0 0.0144249857403338 0.423580685164779 0.655522548315064 0
0 1.68915514927357 0.232853203546256 0.714492747327313 0.894357816083357 0 0 0 0 0.959768581669778 0.460367697979175 0.11285278896256 0.0370606426850275 0 0.388276249403134 0.870551468105987 1.48340756068847 0
1.61030126549304 0.557068367255852 1.0421681185253 1.66921139275655 0.327523208456114 0 0.0144735720466787 0 0 0.718332185177132 0 0 0.337602317479738 0 0.0157325745094567 0.399931804975495 2.08872471491633 0
0 0 0 1.44336761720479 0.943627090426162 0 0 0.0579157749927618 0 0.79435443948023 0.681553937438193 0 0 0.0582596609827615 0.199321060208604 0.639323184499517 1.11868967796619 0
0 0.0753249095287174 0.389645856572315 0.484692708123475 0.0698324481490999 0.13595798224574 0 0 0 0.185583614278585 0.0306873552541049 0 0 0 0.215503674233332 0.235175436129793 0.33477717534573 0
0 0.982200960628688 0 2.88713835622184 0.48578269360587 0 0.00467909983030277 0 0 0.270058987662196 0.00616020580800238 0 0 0.13073765987235 0.146757962182164 0.281034539686516 0.92557733638178 0
0.3757907403633 2.87286734953523 2.3832103300374 0.954932910390198 0.263989492785186 0.00038961030297884 0 0 0 0.589811475714669 0.31361297080037 0.00454317208174201 0.38064286427881 0 0.150513222208247 0.803882106440142 1.55727913745591 0
2.7035098162014 0 3.13621574779972 0.225205612601712 0.218501604394987 0 0 0 0 0.965136687271297 0 0.313429401815868 0.321975947210631 0.0266035569051148 0.602440862450749 0.676380609394982 2.87389145905845 0
0.662319814786315 2.56565681658685 2.43544377596118 1.58012997824699 0.521791949868202 0.298211441081805 0 0.0283144353613666 0 0.182467211270705 0.495526392164081 0 0.183580298982674 0 0.343034156132489 0.547252978896722 1.86827556776712 0
2.18695591622964 0 0.960913041606545 0.818546124733984 0.283270865911618 0.00302755371559519 0 0 0 0.578658140264452 0 0 0 0.00473632787526009 0.462285532383248 0.256137053016573 2.22542273583899 0
3.44848842709325 0 0 1.66519416868687 0.302325705299154 0 0.00415206386718909 0.0249800361003279 0.330774662122212 0.754834242863581 0.008422539480302 0 0.325800562602924 0.187013964127304 0.982255945913494 0.657142506446689 3.69320971954464 0
0.746733759297058 0 0 0.485268668504432 0.312168971868232 0.0325534354458367 0 0 0.322558079076973 0.777884432813153 0.0699579972374955 0 0 0 0.853870612103492 0.988775718258694 1.3009539817592 0
0 0 0 2.05296143540181 0.684846661984921 0 0.272380830240389 0.00934374464238334 0 0.734754781937227 0 0 0 0.0664402534567809 0.105847923783585 0.919203653465957 1.10768692536472 0
0.5505645792 4.10171470139176 0.636960332980379 0.0315306279808283 0.00675088353455067 0 0.0183969222946155 0 0 0.647090737940744 0.0301587808040384 0.535275579495265 0 0.0266240930602246 0.871600853512064 0.404765039915219 0.934581194482669 0
0 2.97509168391116 0 0.736887135077268 0.437996866414323 0.0073562360484239 0.183359073596021 0 0.163222789964182 0.833084677346051 0 0.274829088686199 0.01099473066167 0.00649633057907905 0.63508020574227 0.439453751780093 1.35665012498444 0
3.16475383471698 0 0.828832637052983 0.54793981090188 0.496179474750534 0.0370846921504962 0 0.0322640948351763 0 0.912161075044423 0.223921885238829 0 0 0.0109871648155787 0.441981058102101 0.761267854599282 3.20949831804221 0
0 1.45592240639962 0 3.08860313054174 0.653508493909612 0.0016707475355497 0.22599689895282 0 0.0114453618325007 0.0177228185348213 0.0289119851949859 0.00402368648180963 0 0 0.717310833744705 0.884116171160713 1.09573587804287 0
0.721890850691125 0.461531635839492 0 0.176816541468725 0.840361674083397 0.0202326558988862 0 0 0 0.806066715857014 0 0 0 0 0.708440832793713 0.731281908461824 1.18796815741666 0
0.342094571795315 2.82138433190994 2.353525579907 0.213123451918364 0.454952566651627 0.0508238040032169 0.0112405805448596 0 0 0.875844392925501 0 0.206839001793452 0.271383129928279 0.0495885637778914 0.857886382145807 0.760016846237704 1.70175833766664 0
0 1.6920228144154 0 0.135720753110945 0.710951701272279 0 0 0 0 0.0830720800440759 0.825278569013404 0 0.252773026802597 0 0.0181558399926871 0.776753284735605 1.14493098588372 0
0.214654034469277 0 1.18804294103757 0.420108338817954 0.399026370374486 0 0 0 0 0.429679971188307 0 0 0.0775836610861238 0 0.236799058271572 0.277796496869996 0.733833227650881 0
1.07581684365869 0 1.35491790995002 2.17773418966681 0.744421796873212 0 0.148636225815855 0 0.0469590991058357 0.0395336530636996 0 0 0 0.276379371308715 0.0982695664279163 0.274926108773798 1.42508983960795 0
0 0 0 0.406874055275694 0.935195433907211 0 0 0.166666178147993 0 0.807771957945079 0 0.483784153518151 0.0182587475348918 0 0.132813090691343 0.292295767692849 0.622648150663935 0
0 0.00238796300254762 0.596731651574373 1.79058144800365 0.514204809209332 0 0 0.0616414387335801 0 0.753481009742245 0.124775673058045 0.18198411243366 0 0.0941682540401721 0.263511955738068 0.721216237172484 1.09562902043793 0
2.63228567689657 0 1.85461222752929 1.23838095716201 0.257226785179228 0 0.112479025384857 0 0 0.438290412770584 0 0 0.288988372227882 0.374758972122898 0.752934630261734 0.631710479035974 2.8449550476189 0
0 0.138986715581268 0 0.234925326891243 0.684384160675108 0 0.656200546046179 0.0165291891963264 0 0.0707959244027734 0.0776058986861966 0.0424016286247144 0.225525572839735 0 0.118976345518604 0.868048086762428 0.942105176966258 0
0 1.45679786941037 0.035924322437495 2.7525857614819 0.0187030306551605 0 0.235415065161676 0.111263869823902 0.267281032287122 0.238886358682066 0.0852392192414309 0 0 0.325677035192857 0.219326111255214 0.649037333438173 1.01789652391558 0
3.50899410806596 0 4.0967792889569 1.4925517369993 0.094863262725994 0.0468173852402804 0 0 0 0.695841715438291 0.103702803721916 0.86423353489902 0 0.0224050725300672 0.415032508317381 0.107397397514433 3.5338078773112 0
0 0.223928929772228 2.31967021990567 0.545330036431551 0.815043734153733 0 0 0 0 0.439971268875524 0.10410383465756 0.0142851479608327 0.0806814255363699 0.28600899421222 0.855006756959483 0.977678211173043 1.34269500463529 0
4.80164212058298 0 0.847209395142272 0.35303237917833 0.81705318344757 0.00850391437625783 0.13032432315938 0.162378606715717 0.0160291950959726 0.981177300913259 0.159669885233947 0.0352629761648163 0.0718974316376966 0.00559161076867465 0.179026318946853 0.786258595529944 4.84193956608838 0
0 0 3.72694942750968 0.81242311000824 0.457330228760838 0.445590650759283 0.19916404303847 0.00882129621494424 0 0.393264700658619 0 0 0 0 0.385860996320844 0.55035448493436 1.12474721116662 0
2.93143510725349 0 0.642962629906833 0.74304832960479 0.527010602410883 0 0.167187972984942 0.0244662697902247 0.164125684549218 0.416499258251861 0.0301031528900684 0 0 0.503651187892126 0.167364573804662 0.142416757531464 3.00995945643217 0
1.25403104047291 0 0 0.613687684293836 0.390305195469409 0.478959517959998 0 0 0 0.109027885366231 0.209491971441923 0.161084854696228 0.14161780122407 0 0.773759071715176 0.481835493119434 1.38651428604754 0
0.428930210415274 0 0.374112016754225 0.274396459572017 0.199368585133925 0 0 0.0743446807995639 0 0.0673580055590719 0.0398744323063703 0 0.573781421451205 0 0.831573011353612 0.870309376623482 1.11116918496648 0
0 2.70404645847157 0 3.07053343206644 0.148505070945248 0.00731466799565753 0 0 0 0.752166979713365 0 0 0 0 0.483867343515158 0.00362865161150694 0.812441908275328 0
0 0 0 0.744465937372297 0.0844800695776939 0 0.0125840100711406 0 0 0.98366705654189 0.0243349831012175 0.00162572874261038 0.550403126358567 0.00513282276067621 0.304326157784089 0.827113162027672 1.18516474028106 0
0.371531570795923 0 0 2.3503570202738 0.556851279223338 0 0.118100951794823 0 0 0.465694554848596 0.00970011624687871 0 0.147954827740868 0.507049576292659 0.835278141777962 0.40878033824265 1.43051641521645 0
0.0533850872889161 1.81243169866502 1.18202492594719 1.30181328719482 0.353908381657675 0 0.0719960250668713 0 0.132048360520135 0.821584638440982 0 0.017285207419875 0 0 0.633985828608274 0.977317580254748 1.38224340936442 0
0 0 1.97907526651397 0.509847278706729 0.148730908054858 0 0 0 0 0.920260868733749 0 0.138529623744903 0.84022222895076 0 0.565954972757027 0.831777161918581 1.38771840864054 0
1.14208738412708 0 1.18696552328765 0.147883513011038 0.647720985580236 0 0.0580092228309094 0 0 0.54120094073005 0 0.499525109076538 0 0 0.107242218917236 0.458034512819722 1.37820246029579 0
1.95877571823075 0.573414006037638 0 3.21119191218168 0.426570700481534 0 0 0 0 0.625887495232746 0.294285702603935 0.0184910452209323 0 0.0424979907915328 0.0790333428885788 0.296429760754108 2.10049813148323 0
0 0 3.52389898244292 0.941533115692437 0.482008064398542 0.329217015984178 0 0 0 0.181979302316904 0 0 0 0.272380010374686 0.529564497526735 0.769967764150351 1.081196274318 0
0.0452308913227171 1.8070934608113 0 0.704273915151134 0.191000722581521 0 0 0 0.212876810561062 0.878763415385038 0 0 0.129502472955756 0 0.00643301312811673 0.387449065223336 0.756142116695115 0
2.2896995942574 0 0.804640314308926 3.60224204603583 0.150831074919552 0 0 0.173319036116641 0 0.794326290953904 0.00814891944031829 0.0285734304526701 0.0109210240573689 0 0.972388351336121 0.796461447374895 2.38073171801178 0
0.671996460063383 2.11575482506305 0 0.458956903778017 0.19374034088105 0 0.253493459305114 0.237621513955886 0 0.964307549176738 0.0886278562585579 0.208900129094818 0.100930337237443 0.00192130240156577 0.383092609932646 0.378540107049048 1.27284175045913 0
0 0.161020169733092 0.606021184939891 2.87716493639164 0.939566632034257 0 0 0 0 0.117674508830532 0.246055056014296 0 0 0.47704109500236 0.680904913460836 0.5238824384287 1.38705850449724 0
1.13730388786644 0 0 0.968945811968297 0.221726963995025 0 0 0.101678482712386 0 0.0395886527840048 0 0 0.342673298753061 0 0.125967880478129 0.00884873094037175 1.3799293758737 0
0.167097043711692 0.393087416421622 1.58244743384421 0.0289022857323289 0.702696020482108 0.070908939127667 0.00569661067893865 0 0 0.558928989106789 0 0 0.0897932155458888 0.108421011156854 0.640630735317245 0.237227964447811 1.05845391310367 0
0.526975687593222 3.40329231810756 1.15481845289469 0.331219436135143 0.526858206605539 0 0 0 0.276462285773956 0.502307654824108 0 0 0 0 0.557167300954461 0.227663236437365 1.81253529395595 0
0.929646878968924 0.875290958443657 0 1.57346951775253 0.161651745205745 0.0129156300465121 0 0 0 0.104309690883383 0 0 0.451591137742699 0.00593076077985429 0.877695144386962 0.4476346464362 1.62770609246384 0
0.689028600929305 0 0 2.04924639780074 0.729003790998831 0.102899116921459 0 0 0 0.609171526273713 0.159208187407599 0.0518305128052732 0.0107264910862279 0 0.116140420315787 0.697656976757571 1.07262216796177 0
1.72231255937368 1.28996085189283 0.195403246209025 1.02328593959101 0.00682454602792859 0 0 0 0.104001891947222 0.114464790793136 0.0520625413193043 0 0.0240759238271778 0.0521276604063445 0.795781436376274 0.295067075639963 1.7884201620285 0
0.923690409399569 0.368885810254142 0 1.43622387666255 0.550871902843937 0.102842306836006 0 0 0 0.751113658770919 0.307629068177147 0 0 0 0.246109483530745 0.17603598930873 1.23481876465743 0
0 2.57967907888815 0 0.366829255828634 0.099057580344379 0.230079721462116 0.0390685226197688 0 0 0.731019535567611 0 0.0160906580797902 0.807571528490377 0 0.427425360074267 0.982448941329494 1.28329808763754 0
1.67593666119501 4.8001249472145 2.4278451371938 0.26393741951324 0.368024892639369 0.119577529420859 0 0.0788290685004344 0.0131632046988309 0.570750377839431 0 0 0 0 0.528766522649676 0.177162870997563 2.51483166248058 0
3.21456797071733 0.377725360915065 0 0.419760706136003 0.219999891705811 0 0.0168945572733784 0.0106732603547951 0 0.348382319556549 0.0157574631166447 0.00686677741532298 0.169692443555429 0.556233620512943 0.966007930925116 0.533361710142344 3.2729165358234 0
0.92197474418208 0 0 1.21488466206938 0.79197427071631 0 0 0.0158442466886654 0 0.700748870614916 0.269486875130764 0 0.00888968087307052 0 0.376152802491561 0.346892830915749 1.20113975474227 0
0.298007835168391 1.52051960118115 4.16208875598386 0.942239431897178 0.276819896185771 0 0 0 0.176878399313907 0.0169653932098299 0 0.746989476786231 0.0435999276691053 0 0.0652662175707519 0.182956689503044 1.33208255224735 0
0 0 3.18160060793161 0.942579281283543 0.907372703077271 0 0 0 0 0.27237835037522 0.296958103345243 0 0.0778783885945583 0 0.549535893835127 0.200839754892513 1.10944010990029 0
0 1.8098531384021 0 0.69821477169171 0.300777350319549 0 0 0 0.091614118060429 0.939911316148937 0.222034273742518 0.381879476724111 0 0.0325726032664791 0.201565813971683 0.29588345810771 0.860005518122277 0
0 0 2.56957627716474 1.30988621292636 0.0120662609115243 0.0246789228273443 0 0.00674174475634053 0 0.60432581230998 0.123443343748897 0.00107523203233415 0 0.0207924079247771 0.0673913767095655 0.990771902026609 0.992479017650069 0
0 0.694091615499929 4.34808616177179 1.00619266135618 0.173837336478755 0 0 0 0.66836291124494 0.623680087737739 0 0.00348933011856497 0.00748677219841187 0 0.913308257702738 0.952869752421975 1.98252934692968 0
0.515224445611238 0.791598068317398 0.910685089416802 0.379393927520141 0.434499356430024 0 0.269960840503989 0 0 0.542064185952768 0.130145441783502 0.0938545614520497 0.0879767626111481 0 0.139266787096858 0.698112132493407 1.17333550035358 0
2.2080340879038 0.733459141803905 1.79527339828201 0.244215261889622 0.928888825001195 0 0 0 0 0.198051597457379 0 0 0.0432551557677232 0.166973085239527 0.198738790582865 0.322374159470201 2.53962552156877 0
0 1.75542393140495 0 1.70062443846837 0.960183016723022 0 0 0 0 0.973064460558817 0 0 0 0.0187734101189582 0.705672380514443 0.341997403418645 1.5268307000814 0
0 0.292938313446939 0.489847891964018 2.13052374124527 0.765761739341542 0 0 0.224247134620064 0 0.183321042684838 0.0238132824981227 0 0.000892398885506629 0 0.975846831686795 0.119196941144764 0.891500535104042 0
1.04358607018366 0 0.334702426567674 0.637706934008747 0.998004209017381 0.170878684333072 0 0.10867987557978 0.000220953011613382 0.565246458165348 0.363273272209199 0.873056924757458 0 0.0249013377026631 0.613965502474457 0.0148288377095014 1.45034871535722 0
0.424014484509826 1.97622282896191 1.91026810230687 2.6866383429151 0.879314960679039 0.0523769137162384 0 0 0 0.413655412849039 0 0 0.109947027988279 0.305763518288489 0.583223916357383 0.887193622533232 2.09066047478648 0
1.17358711664565 2.61162789538503 0.690228961175308 0.349061591550708 0.615626376355067 0 0 0 0 0.729060078738257 0 0 0.0467385269010477 0.18317246147396 0.250668820925057 0.624303642660379 2.05877911735821 0
0 0.0634454260580242 2.68832438159734 3.69483162555844 0.392057064920664 0 0 0 0 0.128233928699046 0.361797716132189 0 0.398051912505093 0.645404417109294 0.499591266503558 0.483543497277424 1.72497828987678 0
4.95608968310989 0 3.86284634005278 0.421550910919905 0.145685803610831 0.0330486546666703 0.0761145713214956 0 0.300472118056618 0.89510737452656 0 0 0 0.0493195087985949 0.761255366029218 0.977386072976515 5.2033970927395 0
0.457784542813897 0 0 0.228818515082821 0.129526646109298 0 0 0.578403442040876 0.200341336096249 0.980844808276743 0 0 0.473610915910077 0.0144130689189279 0.313047827221453 0.322904974687845 0.882497375340418 0
2.65709120221436 0.256310951896012 0.998312968760729 0.254050209652632 0.784746528370306 0 0 0 0.0472779059086363 0.703718466684222 0 0 0.0841368860388142 0.057585734819767 0.566515811020508 0.970307655166834 2.83363742302193 0
4.83387554762885 0 0.309911101125181 0.350422221468762 0.260509808082134 0 0 0 0.381163518661859 0.607167035806924 0.17294378558221 0.681712461180042 0.0453918807292344 0 0.499590263236314 0.294661364052445 4.86902579934202 0
1.03242606110871 0 2.64454497769475 0.104344460647553 0.268276054179296 0.497616964208388 0 0 0.0452784569002621 0.382187648676336 0 0 0 0.0269663224667819 0.165909572737291 0.0126242071855813 1.35593648301301 0
0.597609826829284 1.26169896544889 0 1.12987739313394 0.581974286586046 0 0 0 0 0.278244648361579 0.112561933041178 0.176878841486885 0.0545132833663367 0 0.54638786171563 0.817139033228159 1.37701462625911 0
0 2.94568222598173 0 1.99074599356391 0.645437473896891 0 0 0 0.0213406391888788 0.188163738464937 0.0967183678846669 0.687083490072601 0.0877235774956622 0 0.587053686147556 0.0830765338614583 1.49887948030663 0
2.91294284863397 0 0.736339567694813 1.19710561260581 0.206329040462151 0 0 0 0 0.913118598051369 0 0.500958592539338 0.364632210926004 0.0488495438581407 0.180465428857133 0.326068687485531 3.10506070997182 0
1.8106673436705 0 2.93815816752613 1.21676504192874 0.495132193667814 0 0 0 0.403916966050167 0.531723510706797 0 0.455797882951198 0.0759947739851891 0.158286276993231 0.634960979223251 0.0592758217826486 2.56109976923966 0
0 0 0 1.32773894676939 0.996785669587553 0 0 0 0 0.992001069942489 0.713305964452401 0 0 0.00630472892403676 0.0928207526449114 0.944811865920201 1.15657277688328 0
1.16438767779619 1.74668191373348 0.741682413499802 2.10749922133982 0.646140183787793 0.00317914629715171 0 0 0 0.905367526924238 0 0 0.280867294464917 0 0.942460136255249 0.629347405862063 2.25552109447641 0
0.162042025942355 0.546535633038729 0.577016838593408 0.521486615063623 0.0615825003478676 0 0 0 0.290685292872412 0.0551178690511733 0.0134975454477846 0.359712106236072 0 0 0.964877765625715 0.1707811311353 0.944966052291309 0
1.9044717529323 0 0 0.757338890340179 0.294460508972406 0.118627629967982 0.0117449232357281 0 0 0.389217043993995 0.105566837428391 0.626181438017089 0 0 0.828464340884238 0.238146986812353 1.92025123011059 0
0.185218336991966 0 1.46149459644221 2.70988525170833 0.718274935381487 0.179220440459495 0 0 0 0.583559724036604 0 0.0210266599015852 0.0530413865701168 0.115474444078273 0.0958999218419194 0.956026374129579 1.4087520271393 0
0.107125710230321 0 0.806949720950797 0.27635611500591 0.172116309870034 0.0107759576872304 0 0 0.29263189847904 0.982703356305137 0.724717987609393 0 0.201441643671089 0.00129689996548344 0.102723493473604 0.391332580242306 1.12420951558568 0
2.69447311176918 4.93372155353427 1.9455800652504 2.57816207036376 0.443267925176769 0 0 0 0 0.617626179242507 0 0 0 0.00439389192160716 0.561458875192329 0.881309231743217 3.3983507032976 0
0 1.76734562031925 0.329182574525476 0.554538363590837 0.209256414789706 0 0 0 0 0.323929934529588 0 0.0404678824651491 0.0747953723962876 0.403439760935341 0.139043278526515 0.839113523019478 1.00155467256357 0
1.99119870434515 0.416890874039382 0.754431058187038 1.10336902434938 0.391903533134609 0.129288766016907 0 0 0.137335536282934 0.175062802620232 0 0 0.0781543019093332 0.116093971927637 0.44855820457451 0.290500692557544 2.20576106224993 0
0 0.912182331085205 0 0.659621700178832 0.112028604140505 0 0.122639596425987 0 0 0.457685091765598 0.248834690796567 0 0.664966590033298 0 0.184762017568573 0.92459721211344 1.29144278573403 0
3.34253499633633 0 0.299254424404353 2.61048602568917 0.848539305850864 0 0.131173350575263 0.0852148465258147 0 0.84298967034556 0 0 0.0782948452263339 0.0501832969742107 0.347422300837934 0.331687293713912 3.4542418179068 0
0 0 0.778192616533488 2.97094265185297 0.713992562144995 0 0.15014539327393 0 0 0.175058184191585 0.154538230787364 0.270211763203077 0 0 0.600357866147533 0.139579625334591 0.892765792686461 0
0 0.419905657880008 0.533695716178045 1.29298912198283 0.559049011906609 0 0.785387695522178 0 0 0.964144522324205 0 0 0 0.0356473586685575 0.0281953301746398 0.867633234476671 1.17317160632169 0
0 0 0 3.1416531316936 0.535448599141091 0.197418068595507 0.00043898263139784 0 0 0.384877589764073 0.00318330758201415 0 0 0.348005422615768 0.981455330271274 0.404167086118832 1.24516548850811 0
0.476787418592721 0 2.30807066056877 0.971447731833905 0.624871843261644 0 0 0 0 0.417820251081139 0.739784608900034 0.00592649426944659 0 0 0.180607022484764 0.971029483480379 1.35260595529936 0
0.537973382975906 0.530470737721771 0 2.61677821073681 0.0593571518547833 0.0569798045307849 0 0 0 0.462851988850161 0 0.189378957985898 0.128791608260257 0 0.195903807412833 0.684808689635247 1.23341355471411 0
0 0.704751594457775 0 2.512385570677 0.715669315541163 0.375743154574655 0 0 0 0.237402058904991 0 0.561814658166647 0.116210353370994 0 0.606945982202888 0.0826857010833919 1.22344900382107 0
0.0709108274895698 2.28995828703046 1.42247200524434 1.14105579955503 0.317554170731455 0 0 0 0 0.665058561833575 0.0161024561365327 0 0 0.0649076012894678 0.552556636044756 0.204619482625276 1.11327602235182 0
3.15102205146104 1.94614105531946 0.134975054766983 1.48329360317439 0.469546030042693 0 0.172751901572299 0.199254107172577 0 0.644781651208177 0.110280662796445 0 0 0.222642562568226 0.68759584845975 0.0853201535064727 3.44581561440955 0
0.681493539363146 0.778198764892295 0 3.17841595690697 0.498796479543671 0 0 0.0253342516114252 0 0.569061274407431 0.407670900263492 0 0 0 0.147717867046595 0.833273227559403 1.2693381258326 0
0.510203357320279 0 0 1.06920328410342 0.577792236115783 0 0.0017717866586517 0 0 0.824410527246073 0.0177900408653753 0.192249487887348 0.2926254867788 0.113866366641452 0.980212889844552 0.302693321602419 1.29790783668616 0
0.71130078099668 0 2.56011574249715 1.87412576540373 0.256042063701898 0 0 0 0 0.0995700869243592 0 0.214211889494923 0 0 0.053001111606136 0.785703060915694 0.865820408758783 0
0 2.73472458519973 0 0.191402186173946 0.944655977189541 0 0 0 0.00361003767653219 0.609599040122703 0.471983248033609 0 0.0119648657487652 0.110181763507782 0.160342558287084 0.429139388725162 1.6175193316816 0
2.03011094825342 1.07493367325515 0 1.22030136385001 0.746782998554409 0 0 0 0.0480396744337077 0.197278169216588 0 0.118289573133864 0.0281401222355959 0.561769637309466 0.902815278153867 0.811168011277914 2.51931494869927 0
2.00409540371038 0 0.493636470055208 1.0346188286785 0.15489085088484 0 0 0 0.00287852105118749 0.275088998256251 0 0.362960841188567 0 0.392227601984276 0.6863915969152 0.418652043677866 2.03820597828864 0
0 0 3.59892515745014 0.419472869951278 0.212844587629661 0.131145138700719 0.204568689592717 0 0.064820785039539 0.598584116902202 0 0.723633586017355 0.170978344243637 0 0.651654276065528 0.0239275575149804 1.30168790221192 0
0 0.240472294855863 0 1.23057714337483 0.332899888046086 0.149806581005181 0 0 0.260333595694781 0.0590455834753811 0.552615965196431 0 0 0.119369939495535 0.32631991058588 0.160142402630299 0.834267628321103 0
1.28467877954245 1.36941158724949 0.78952753264457 1.9789938563481 0.195614991942421 0 0.196057935719037 0 0 0.108936076983809 0 0.123137930771039 0.763808917349784 0 0.275718280812725 0.66925829462707 2.33922107249151 0
4.54493735800497 0.388181956950575 0 1.92253001919016 0.420581556390971 0 0.00779647279485992 0.316260300613378 0 0.742145176744089 0 0.157940442067266 0 0 0.867467145668343 0.0762586356140673 4.58616113271151 0
2.63137471396476 0.0611186951864511 0.334471601527184 1.13138948287815 0.342533237067983 0 0.00961952865705974 0.31377446360043 0 0.100921675330028 0 0.312812146162414 0.227542822846103 0 0.61959056626074 0.0291170396376401 2.74330644460303 0
0 0.123245555441827 4.83514026156627 1.52861916739494 0.592124185524881 0.0068350735056907 0.171533802702497 0 0 0.882996516535059 0 0 0.326827221385802 0 0.349014997016639 0.545426395256072 1.6283269209716 0
0.373491418547928 0 0.3612568564713 0.590808857232332 0.350326876388863 0.0243158416674532 0 0 0 0.6647343498189 0.366368893688368 0 0 0.0623057455697562 0.420410661026835 0.759590315399691 0.989563033791988 0
0 1.12168943812139 4.05149575555697 0.616675453959033 0.745906413299963 0.328792198564684 0 0.242622511013569 0.0667774603728696 0.448761783307418 0.318726400984683 0.00668638376389488 0 0.204391283020712 0.6024995141197 0.739860760513693 1.73584110571525 0
1.41584075731225 0 2.60350234969519 3.8513481458649 0.396962594939396 0.288546669664105 0 0.267585393562437 0 0.339956448879093 0.082625428989361 0 0 0.32944781589812 0.598594437120482 0.290641848463565 1.84578198000403 0
0 0 0.753030335763469 0.502532171085477 0.489385586231947 0.487870719468539 0.249960572187933 0.00254464445301299 0.0142728283632758 0.250987578649074 0 0.00823439357288516 0.0055227922407139 0 0.698253823444247 0.88937845476903 1.01932110115543 0
3.34193099010736 2.27974390354939 0.572686186060309 0.128660364309326 0.365194638259709 0 0 0.010037298326246 0.269267457056475 0.878290375927463 0 0.00093364108519265 0 0 0.934817572124302 0.265847439877689 3.63130419015272 0
0 0 0.343729121843353 0.606619681930169 0.997689226642251 0 0 0 0 0.0799449486657977 0.0112581819220037 0 0 0 0.976155252195895 0.84214608441107 0.908397929970994 0
0 0 3.60258646402508 1.83734158147126 0.797964656492695 0 0 0 0.000169920734063676 0.840316626243293 0.263595199887067 0.251685106286057 0 0 0.681836431147531 0.00112223858013749 1.57026114597354 0
1.62926364806481 0.950631526298821 0 1.44067314220592 0.905487934825942 0 0 0 0.00134938928394015 0.80435138870962 0.73027887121617 0.683825951288124 0.00280535257774914 0.0411353098427665 0.162326804827899 0.0951258419081569 2.08850405176011 0
0 1.6321171678137 0 1.21320687327534 0.852473491569981 0 0 0 0 0.20384186017327 0.510811172892496 0.0626916112465974 0 0.510184149167482 0.431925691897049 0.401582503225654 1.42275326584642 0
0 0 0 0.447367785731331 0.766105269780383 0 0 0.00119578259918318 0 0.55225644307211 0 0 0 0.08483536370054 0.485020909458399 0.986231830203906 1.08352972790146 0
0 0.313546780264005 0 1.05421508755535 0.802211332600564 0 0 0 0 0.469635237706825 0.470323951438266 0 0 0.335138562385369 0.0649398670066148 3.32985073328018e-05 0.826081453726812 0
2.6443449750077 0 0.991426000837237 0.291702821850777 0.961922833696008 0 0.00305972347046923 0 0.00802907500606376 0.565842483192682 0.00295802804492956 0.0613648653278112 0 0 0.97440239530988 0.623240296728909 2.73087106486837 0
0.839778654975817 1.48686118517071 0.880763468332589 2.07301203999668 0.529341587331146 0 0.389528222261829 0 0 0.715340297436342 0.178413805098806 0.251189358991088 0 0 0.189791468670592 0.543502232525498 1.62615911355196 0
0.762951230630279 0 1.04105722345412 1.24047760525718 0.794292039703578 0 0.401057174742431 0 0 0.665225304663181 0 0.057790384726832 0 0.27716538092761 0.551749985199422 0.930264461087063 1.58649577087045 0
1.71306563075632 1.52358224755153 0 0.30917233414948 0.368878164794296 0 0 0 0 0.874373047379777 0 0.659159704840468 0.0292160433384189 0.0891060788917163 0.991995280608535 0.0776732021477073 2.01569594035529 0
0 0 0 1.26391863916069 0.861208751564845 0 0 0 0 0.250198426889256 0.16334448119619 0.195248786029212 0.0476837075939012 0 0.533899346599355 0.783502427861095 1.08574441440691 0
0.561553856590763 4.63559460709803 2.31953608850017 1.2699857740663 0.902171346824616 0 0 0 0 0.0279758274555206 0 0.406608819837781 0.022678868692555 0 0.689037890173495 0.373726474586874 2.36405845732472 0
1.55036394996569 0 1.95802940614522 0.489760135300457 0.645269405562431 0 0.0947731853017016 0.0232954794571586 0 0.298648128751665 0.165179460666298 0.0491790470332158 0 0.546381394266059 0.0867477892898023 0.903201924171299 1.80512834910179 0
0.0320525539573282 0.348332201596349 2.21951384842396 0.397829479537904 0.292966178851202 0 0 0 0 0.854812613688409 0 0 0 0 0.236196252750233 0.139229279942811 0.88930140470209 0
2.99840216524899 1.79985361872241 1.2455644281581 1.30636616516858 0.48144601774402 0 0.0332102763054207 0.00944601782662766 0.0334401648808875 0.0791899464093149 0.0529285599535144 0 0.080634689600572 0 0.884273627307266 0.509710575221106 3.32008558339807 0
0.45813703071326 0 3.3193214694038 0.611020000418648 0.906354532111436 0 0 0 0 0.965939505025744 0 0 0 0.00227270563269791 0.896432721987367 0.578821200178936 1.66551862646402 0
1.83517431328073 0 1.23551220074296 1.89518483914435 0.843477759044617 0 0 0.476112021395442 0 0.296264315955341 0.104765210594136 0 0.0317455693369585 0 0.876356915803626 0.20861219917424 2.01278229128838 0
1.51194337103516 2.11188218439929 0 0.619502354878932 0.515964977676049 0 0 0 0 0.00820159539580345 0.0195742025003627 0.30655085320353 0 0.251579381416841 0.380286299157888 0.277442548656836 2.06286092929385 0
0 0 0 0.971429217606783 0.630744887981564 0 0 0.175210846327926 0.0317480450722933 0.339475427055731 0 0.0521850164064654 0 0.201738525812708 0.509920776821673 0.509521134663373 0.91669897611378 0
0 0.381990664638579 0.892049177549779 1.25697669852525 0.577051868895069 0 0 0.00401164151007479 0 0.0371861986350268 0.149456672673354 0.00345087067319575 0.311031862489795 0.308272265164272 0.383236768189818 0.547888181405142 1.167051021482 0
3.50110291969031 0.19659205712378 0.320129418978468 0.751279849093407 0.610701439902186 0 0 0.0037848963823288 0.0490191192624712 0.774249610025436 0.565483370510454 0 0 0 0.0206619082018733 0.360461344011128 3.55466944162776 0
3.9302079891786 2.77209159918129 0.722028499469161 3.96115997899324 0.640280483989045 0 0.00269671189143094 0 0 0.773925820365548 0.018446907078395 0.503621709017609 0 0 0.569380836561322 0.484591253567487 4.37084731794686 0
0 1.64990529604256 1.21800992288627 0.70912913326174 0.864473281195387 0 0.236585460676029 0.237143592908378 0 0.584316915133968 0 0 0 0.247040656418839 0.142641694052145 0.247189015848562 1.48793502458819 0
2.91303487122059 0.909124381840229 3.19708180148154 0.161116819130257 0.769315229030326 0 0 0 0 0.2847958013881 0.269620787307578 0 0 0.330729233421676 0.536159575916827 0.473299670731649 3.21047335958013 0
0 0 2.13325630058534 1.69080442562699 0.00841568550094962 0.201059113828316 0.434092737419593 0 0.522124452145115 0.379830593010411 0 0.145866947560049 0.109886082628964 0.0174508445147269 0.397306396625936 0.560485037276521 1.45576864631595 0
0 0.855635283049196 0 0.583771146833897 0.958850880851969 0 0 0 0.00254930591108901 0.652766606537625 0.714664373924637 0.23174156482387 0 0.317471116166793 0.162808670662344 0.169011133955792 1.10301515567223 0
0 2.55826868233271 0 2.34780991915613 0.463144700508565 0.00363856707740495 0 0 0 0.983580105938017 0.179934655374224 0 0.416458483175499 0.00354968456445658 0.579754465725273 0.0778607258107513 1.58491050549016 0
0 0 0.691785633331165 1.58734909072518 0.556658620247617 0 0.198342710798573 0 0.337321308412666 0.507753139361739 0.00321010031607613 0 0 0.187359757416703 0.1660699788481 0.954913759836927 1.25749956605096 0
0.498450126964599 0.475112681277096 0 0.716243310365826 0.381049290066585 0 0 0 0 0.331937366398051 0 0 0.178666887267776 0 0.795812912518159 0.881712023168802 1.20277327059947 0
0 3.68224251177162 1.10657746437937 0.996837034355849 0.838983561843634 0.579150439527896 0 0.156608749164661 0.0183494597530451 0.16236407472752 0 0.0114376413086865 0.134441502670812 0.026046607989285 0.519872901262715 0.683382970746607 2.16421688849786 0
0.507113775238395 0 0 0.24947777367197 0.0683136396110058 0.00657355600843621 0.112477405709934 0.197825549605727 0.170194438659725 0.264057646272704 0.472859683415534 0.0109775086972285 0.492793028343989 0.0136472853030836 0.250218289671466 0.398070427821949 0.874421599921514 0
0 0 0.696338925277814 2.44766351929866 0.676221873611212 0 0 0 0 0.417372549185529 0.0292519216292862 0.432054327805917 0.169872213145874 0.232057555192124 0.407560886349529 0.454720153938979 1.34765360589216 0
0 2.33977846428752 1.29632225306705 1.3195638670586 0.333347865846008 0 0 0.0134525949243147 0 0.0247254471760243 0 0 0 0 0.983220850117504 0.926060961559415 0.986956390508381 0
4.95260158902965 0 0.562637130729854 0.657962906174362 0.398485643789172 0.00257875658934076 0 0 0.0712901837210354 0.714515171013772 0 0.0916670373355899 0 0 0.748117305105552 0.888010164257139 4.97033928460348 0
0.734072175808251 1.11989612458274 0 2.53623888269067 0.722528317477554 0 0 0 0.00331474512627362 0.292295242426917 0.935788483557821 0.229573868385828 0.00599238551037372 0.343870724317647 0.0330277844332158 0.651357882190496 1.64597851530728 0
0 0 0.542722875718027 1.38849358540028 0.658575000474229 0 0 0 0 0.0866022445261478 0 0 0.228851231849774 0.281242164497714 0.84413961856626 0.983949058689177 1.37954300534341 0
4.50859358184971 0 1.39628712902777 0.419822753407061 0.122663126094267 0 0 0 0 0.281807114602998 0.117708163672121 0.0117864706475647 0.549280717696545 0 0.732228137552738 0.953617680352181 4.57537053662543 0
0.405115468194708 0.446131513686851 0.132358060916886 0.388401310658082 0.0989599411841482 0 0 0.0472783298671661 0 0.55780965834856 0.334052306978577 0 0.41715756573727 0 0.622631994308904 0.426541197812185 0.911731539052219 0
0 0 0.124070043675601 1.88198326528072 0.850127079989761 0.104636702399469 0 0.112818121876587 0 0.198221382685006 0 0.0444052020961376 0.119447128690867 0.054996385056655 0.987138459226117 0.748987267492339 1.23730694791686 0
0.699662526370957 0.453651502728462 0 2.07448951341212 0.077562675345689 0 0.0434478465737132 0.00387859999671259 0 0.792448685737327 0 0 0 0.0238071427833339 0.7468286100775 0.462796248495579 0.96171033400569 0
1.38545679766685 1.95002613030374 2.00760971219279 1.62921910174191 0.639370354823768 0 0.762346714153961 0 0.195695005052823 0.742732827551663 0.00133578207228791 0.104897881718962 0 0 0.193817424122244 0.886517393402755 2.414583585895 0
4.03613592265174 0 1.37873921403661 1.50052103307098 0.358882243279368 0 0 0 0.305533997848179 0.199385415762663 0 0 0.0959887492970988 0 0.398750591790304 0.0382563264574856 4.18815607628007 0
1.91518206708133 2.74824646301568 1.78935900586657 1.10812299000099 0.103921991307288 0.00420684232173591 0.215002398492859 0.0401105890327294 0.0257759459005425 0.166530798887834 0.229491997214226 0 0 0.0243488998958924 0.110151016619056 0.0842753490433097 2.09213192536943 0
0.777092917589471 0.895174888893962 0 1.90615531057119 0.771481836680323 0 0 0.338532599436923 0 0.757654327433556 0.0170054908425086 0 0 0.0094805859795736 0.89468807191588 0.27900612168014 1.58502065371577 0
0 3.69509821198881 0.453711864538491 0.844756815116853 0.57320804707706 0 0 0 0 0.433174021309242 0 0 0.116847988714683 0 0.347106605302542 0.785996860358864 1.56466115169637 0
0.999738915357739 1.18960237596184 2.9296407783404 1.98798624076881 0.26418404490687 0 0 0 0 0.160715565085411 0.659678193309462 0.426880175454997 0.441548852074095 0.399926604334931 0.29015308432281 0.190993632189929 2.02754767323819 0
1.88740544440225 0 0 1.23402921203524 0.912008139071986 0.00490023068061511 0.270098944873844 0.0900525061174113 0 0.862210776656866 0.283833205529948 0 0.0695756500859766 0.00575698053786554 0.203236891422421 0.869218195788562 2.01835655382181 0
0.75799806509167 0 0.448362429160625 0.904547466197982 0.421140457969159 0 0.0341363153372099 0.0790706048411774 0.327925581901172 0.644701748853549 0.0182293849302934 0 0.0231394644467958 0 0.361825816100463 0.478761513484642 1.21370802030201 0
0.657488486263901 0.730379150249064 0.345003666356206 0.596218508668244 0.992287100758404 0.0211303851525721 0 7.55390458076386e-05 0 0.896937781944871 0 0.0353118528931156 0 0 0.82773351855576 0.867871300783008 1.54749237254656 0
0.139250996522605 2.71127653727308 1.76512318756431 0.387445104541257 0.185266978573054 0 0 0.128698492415638 0 0.914770242990926 0 0 0 0.063381032089051 0.206176136853173 0.678895490942523 1.03238396521544 0
0.0124139175750315 1.8258027266711 0 2.72772743599489 0.648006266448647 0.00376127757493385 0 0.194497377091952 0 0.903377103619277 0 0 0 0.0287933621777829 0.504548802739009 0.439538929611445 1.39936210037089 0
0.399840038269758 0 1.00380205688998 0.0368417559657246 0.870923999929801 0.0778032144103398 0 0 0 0.689109679311514 0 0.390768882468557 0 0.00747023456966772 0.0100248081143945 0.594795268960297 1.02854812262279 0
2.74212625273503 0 0 1.57460064906627 0.487860371591523 0 0 0.0420777581008481 0.070160041385699 0.604817508719862 0.683698737223367 0.393128500243234 0.202057880645245 0 0.0157048411201686 0.322813289705664 2.86804163117167 0
2.55871255486272 0 1.67951675411314 0.910634767729789 0.991475186310709 0 0 0.0332832035573085 0.00522241266691588 0.66698015271686 0.273238740588298 0.257962337933691 0 0.0568098624918589 0.489062403794378 0.431555725634098 2.75734398066245 0
3.80389253329486 0 3.10001633130014 2.50643077213317 0.439369514584541 0 0 0.0785753342566264 0 0.168738837353885 0 0 0 0 0.237390993861482 0.5838008208666 3.82057265933021 0
3.58501329272985 0 0 0.490003580460325 0.957150362432003 0 0.283167044436248 0 0.00018450356565761 0.668452294776216 0.170833080114229 0.740727923327418 0 0.0799505759734562 0.238055790308863 0.18422288284637 3.59002229292709 0
3.20635952614248 1.50056106853299 2.68388782045804 0.118373238947242 0.444789364933968 0 0.00246369462554407 0 0.130023924206837 0.182786357123405 0 0.220185113300738 0 0 0.155946614220738 0.115485279122368 3.51390796461008 0
0.512201824458316 0.446825911756605 0 0.0524205388501287 0.222768837353215 0 0 0 0.0784804717861628 0.83877016371116 0.0234990664823821 0 0.3153826026159 0 0.97498346096836 0.570017114514485 0.798940139124791 0
0 2.388043460669 0 0.0257726039271802 0.143118641804904 0 0 0 0 0.511437400011346 0.325859660843416 0.106859431643168 0.304119163450281 0 0.632954579312354 0.458048192318529 0.698718329263287 0
3.25509119592607 0.769367092289031 2.76933243591338 0.414085910189897 0.08604906196706 0 0 0 0 0.312363498844206 0.0491156333749089 0.609237982346557 0 0 0.499928051838651 0.0783659520093352 3.2826523553945 0
0.780159021029249 3.15120896138251 2.16091036470607 0.332392831798643 0.862061028601602 0 0 0 0 0.922868507448584 0.135234362342572 0 0.122102336522066 0.0528569138006 0.0449230691883713 0.879244446055964 2.32249975575807 0
0.393085681367666 2.52479724865407 1.84060153039172 0.676842552842572 0.719417890300974 0 0 0.130258967740167 0 0.971937878290191 0.417104580178393 0 0 0.00244451499480006 0.113072778098285 0.587131843203679 1.86543763362608 0
0.120661267079413 2.29180319141597 0.000486816512420774 0.630558558739722 0.906108944909647 0.324377927090329 0.302061194324629 0 0 0.609987976495177 0 0 0 0.0533141939304577 0.500100184231997 0.0444264998659492 1.75056303314875 0
3.34737139102072 2.75247233919799 0 1.50614549336024 0.0112868084106594 0 0.0031678703299604 0 0.0124316878944333 0.963639904279262 0.00100592939611356 0 0.0239297318288978 0.00359392192355032 0.995664966991171 0.836002025520429 3.37354688077464 0
2.76075196568854 3.00197542062961 0.996099026873708 2.93489043880254 0.759685961296782 0.000848269143443084 0 0.0388393938334229 0 0.735827583819628 0.626812261003632 0.433623653983885 0.0258428671420863 0 0.0551313224714249 0.396296683000401 3.49759614615763 0
0.743565052282065 2.05515202553943 2.49595221364871 1.83364450791851 0.225887578446418 0 0 0 0 0.0623992455657572 0 0 0.516814308796935 0.805725270930974 0.447442858945578 0.22527768323198 1.76125172462522 0
2.88518794160336 2.82552733062766 0.950360562419519 1.97271629492752 0.419180812314153 0 0.174596798704498 0.0510431151461087 0.157991450281671 0.804752140305936 0.0480766662098281 0 0 0.0647899044266373 0.43616371229291 0.749616180779412 3.35790359780087 0
0.827779015060514 1.932521952549 0 1.07492817775346 0.279459906974807 0 0 0 0 0.163439170457423 0.065465233996631 0 0 0.302405420511105 0.190916328458115 0.850776152452454 1.36387971672112 0
0.329996965825558 2.79993551736698 1.61197313340381 0.120398583821952 0.570950101595372 0 0.210343757303601 0 0.064392225042249 0.836883701849729 0.0914688619267287 0 0.0720978821331569 0 0.673978165956214 0.817361265188083 1.72344550812658 0
0 3.23433334194124 0 0.398473812965676 0.215792397269979 0 0 0.240254785197258 0 0.773928502807394 0 0 0 0 0.0206983196549118 0.706351550994441 0.856853484557707 0
2.73990541510284 0.582342620007694 0 0.545704203192145 0.32361644343473 0 0.044183064786657 0 0 0.758330315817147 0.00928931030989616 0 0.315824009579226 0.0294290234926215 0.910733949858695 0.674300613580272 2.89057802733646 0
0.224655175348744 2.28310257568955 0 3.15760809462517 0.678482788614929 0 0 0 0.143508623873742 0.962514566723257 0.0166600244180865 0.862396754725476 0 0.0226723007085992 0.834156451979652 0.0513419446069747 1.74748000183536 0
0 0 0 0.00921672536060214 0.853302004281431 0 0.209895937645652 0 0 0.740688136545941 0 0 0.0818204220962311 0.12968530108705 0.128034805180505 0.411145176272839 0.459912667918142 0
0 3.84037025645375 1.03909431234933 0.804277415387332 0.658447463531047 0 0 0.00274935627962598 0 0.610374259995297 0 0 0.168594887185111 0.172944385774691 0.918584391707554 0.882842126768082 1.8166273870948 0
0.0495553519576788 3.56754512526095 0.0302904397249222 0.716984520899132 0.63853322295472 0 0 0 0 0.252227168995887 0.1905234719721 0 0.092604098492708 0.451014202487421 0.785024073673412 0.71222550724633 1.66196672132518 0
0 0 1.38028324628249 0.827898511663079 0.600235008634627 0 0 0 0 0.655918387696147 0.244558214147516 0 0.229054707376035 0 0.754338194150478 0.02835463732481 1.06837364341186 0
3.50506748445332 0 0 1.91158184339292 0.639236198272556 0.314494802951455 0 0 0 0.525030839955434 0.16461088917883 0.805277115973555 0 0.126428601405635 0.271506554214284 0.0196460993029177 3.52376358470836 0
0 0 0.960125912446529 1.85931638628244 0.237791466992348 0.113551651830825 0 0 0.171768688272879 0.762633529724553 0.0709562005659069 0.171463453693149 0 0 0.900439531775191 0.624032735591754 1.25848263496896 0
3.49367259303108 0 2.21995600219816 3.31455818470567 0.0289573746267706 0 0 0 0 0.532438952941447 0.00781040622414038 0 0 0 0.944011941319332 0.873504674527794 3.49798180151088 0
0 0 0 1.53538107685745 0.666950001614168 0 0.197200306900981 0 0 0.31480268528685 0.166207883622727 0 0.0774871878944499 0 0.00248575722798705 0.24109241948463 0.49653121219102 0
0 0 0.861398895503953 2.42441121255979 0.519135090988129 0 0 0 0 0.362767360173166 0 0.0475634178719996 0 0.589082710390136 0.770476163132116 0.894595535239205 1.43395505596109 0
0 0 0 1.27307918993756 0.670132847269997 0 0 0 0.0622065245212421 0.130610766354948 0.620988306197099 0 0.0611626030917206 0.49195599643925 0.30566812097095 0.165652943542227 0.935172310882021 0
0.980809925822541 0 0.963864430785179 0.325402927119285 0.29599172458984 0 0.392010009377567 0 0.0504924382524569 0.186562618706375 0 0 0 0 0.0890123422723264 0.923257266404107 1.09260342048006 0
0 0 1.34591102320701 0.922224856680259 0.217566553736106 0 0.526040557428635 0 0 0.376528898719698 0.135234047660857 0.553124601810823 0 0.0383585121124176 0.201733642723411 0.0615990285295993 0.791560354119559 0
0.394408325664699 1.14277281332761 0.922466713003814 0.614525998476893 0.579904589103535 0 0 0 0.0734821795366195 0.633311341749504 0 0 0.263454374119471 0.2549739387294 0.732874274952337 0.866922816960141 1.51357642615306 0
1.02151510119438 0 3.90490066143684 2.90782810281962 0.573896686313674 0 0 0 0.00190973133172339 0.442527039675042 0.385899141675646 0.233689552113018 0 0 0.165513038402423 0.453861136222258 1.60525397969788 0
2.38997601810843 0.339332554489374 2.94854635023512 1.52747067273594 0.401266987202689 0.174655141994847 0 0 0.327095396792434 0.254698522156104 0.0329536961278753 0 0 0 0.504272490739822 0.365157793974504 2.86117391357216 0
0.0435428938362747 0 0 0.132325824350119 0.167197912698612 0 0 0 0.0613186546929406 0.625701961340383 0.335333704578494 0.123304814527301 0 0 0.537843350786716 0.143672288861126 0.569185478092862 0
1.08819711161777 2.75837521255016 0 1.36631901841611 0.313302685506642 0 0.240803002741613 0 0 0.943768787896261 0 0.183839514043547 0.354227280304299 0.0475097122432454 0.177344035590067 0.721567353699356 1.97767481812389 0
1.63789518270642 2.75921777123585 0.293569630011916 1.3230395517312 0.376763752195984 0 0 0.147492879905395 0 0.833774790866301 0.391815234160588 0 0.457525166179205 0 0.501149877905846 0.141228623921052 2.41274301581637 0
0 0 4.62620883830823 0.383791767060757 0.419785078149289 0 0.000337623736150311 0 0 0.501036873552948 0 0 0 0.427743450680663 0.736025472171605 0.996184940217063 1.1923254294668 0
0 0.6507630252745 0 0.42825353750959 0.755912190303206 0 0.0906989930272519 0 0 0.248579975683242 0 0 0.0922829263938165 0.317429337173613 0.51322214002721 0.660581390140578 1.014909844334 0
0.122952488716692 0.819505139719695 0 0.746944357641041 0.871101872297004 0.104111234354334 0 0 0 0.014522414188832 0 0 0 0.614745842615483 0.62594853900373 0.962815798819065 1.39650738717663 0
1.79303529462777 0.387587476987392 1.76631030626595 0.066783859860152 0.410136646125466 0.00677172367971852 0.0257462861657245 0 0 0.974502187687904 0 0 0.3553843370455 0 0.607498076744378 0.536459533963352 2.05747897829859 0
0 0 1.70661065727472 1.63143409718759 0.259724745061249 0 0 0 0 0.58666568971239 0 0 0.149682514973224 0 0.0799193442799151 0.897268248023465 1.16368695511897 0
2.65074842004105 0 2.10856310580857 0.18095925822854 0.112561123911291 0 0 0 0 0.190278369933367 0.0310458579405068 0 0.0823566567408749 0.701467399423518 0.298348038457334 0.686458705924451 2.66747992773968 0
0.586700621061027 1.74743487266824 0 0.331367844715714 0.875921630300581 0 0 0 0 0.0341201445553452 0.0664454543433685 0.0176654377797212 0 0.00111980105595666 0.848454822320491 0.289531043497846 1.56667155510337 0
1.76148892845958 1.44222514657304 4.49877549195662 3.1790036438033 0.43572680093348 0 0.110746518706777 0 0 0.368293097941205 0 0.23995531715736 0.557960610167997 0 0.437364116078243 0.750575242564082 2.97368065149286 0
0.656398226041347 3.35025197826326 0.664097578264773 0.803599959006533 0.527238651411608 0 0 0.00759283590224539 0 0.419975649798289 0.00712649707866684 0 0 0 0.955055705504492 0.141520361416042 1.74958152402665 0
0.718320971354842 2.96659734915011 2.58757895673625 2.17810925003141 0.603200182784349 0 0 0.244723423991172 0 0.972239888971672 0 0.112362925262254 0.2398039171224 0 0.657023463863879 0.0817497086245567 2.23801420691419 0
0 0.222081914544106 0 1.2779993400909 0.168172854464501 0.085414222889162 0 0 0 0.0461394330486655 0.316383647235242 0.405635164162572 0.716940871895807 0 0.316443153191358 0.437196631450206 1.29515608289439 0
1.6188960254658 0.269008410861716 1.37361191213131 1.01388524542563 0.970390304690227 0 0 0 0.000243445593049002 0.365883853519335 0.0388189020925767 0.504246317547138 0 0.440112399693944 0.717909777769819 0.121839244384319 2.066942308788 0
1.77049356373027 3.15612025745213 2.50916864722967 1.18680790252984 0.374879234004766 0 0.0519695775882211 0 0 0.0752120721153915 0 0.080578864139068 0 0.23359932390941 0.785843355115503 0.672794905956835 2.32553387303533 0
0.385683464817703 0 0 0.292910231044516 0.227169518824667 0.34039925323662 0.168495289191343 0 0 0.48770783119835 0 0.609311772970441 0 0.170589816619587 0.499264476820827 0.00491909286938608 0.792057635000879 0
0 1.56648351810873 3.33513143239543 0.13499671057798 0.209756231168285 0 0 0.0101292750957478 0.54078820700977 0.805289046606049 0.129795070387914 0.00626858937456882 0 0 0.655490861274302 0.735606902744621 1.65513996547768 0
0.568067221902311 2.48386000655591 1.34560378384776 0.210999422008172 0.709158793324605 0.0299503379995018 0.0109012280923353 0.00796931927891807 0 0.850790301570669 0 0 0.172814181443702 0 0.682639871491119 0.507070068269968 1.83918682547067 0
2.20449104672298 0 0.144498127279803 3.95426993910223 0.140223258174956 0 0 0 0 0.0740209561772644 0.121117981907889 0 0.328734202804875 0 0.862228758865967 0.0831336395349354 2.70284332747005 0
0 0.398409410845488 0 1.61709605832584 0.0983813025522977 0 0.0786591314574639 0 0 0.750125484541059 0.0203145174922201 0 0 0 0.0566652554553002 0.865939791081473 0.877698482925975 0
0 0.40401158714667 0.664433329133317 1.58356272848323 0.099241609685123 0.00759738095591747 0.299735491620112 0 0 0.870865352917463 0 0 0 0.0433109761270447 0.276513039600104 0.779920556116849 0.894605167456881 0
0 0 0 1.27175770327449 0.829480240121484 0.0741211998420115 0 0 0 0.510812140768394 0 0.0119815800449143 0.0872825674226467 0 0.111851039575413 0.985841751098633 1.12996961039766 0
3.94811302307062 1.54753971938044 0.343115068040788 1.39587298361585 0.522888512350619 0 0.00740535760014868 0.0119735521242903 0 0.887534169480205 0.178174453544464 0 0.0986070039460455 0.104056699299982 0.282051584450528 0.0146757706534117 4.19079016726339 0
0 0.477782991947606 0.973458396270871 3.27447185665369 0.627629205118865 0 0 0 0 0.747575166402385 0 0.0935284197452687 0.0256227270934041 0.126163137689052 0.604579366743565 0.891884861979634 1.52141733311855 0
2.31922691012733 0.528969441307709 4.47850307798944 0.284066214226186 0.0996253795456142 0 0 0 0 0.298737386474386 0 0.0745934087088471 0 0.0707888822411743 0.262123986380175 0.222554242238402 2.36617630829985 0
0 0 0 0.205040943576023 0.0567842463497073 0 0.136626040137572 0 0 0.970069681992754 0 0 0.0682356956504706 0.00386941068963859 0.155577765312046 0.327184214722365 0.433483101623399 0
0 1.30396392382681 0 0.660873285261914 0.879167643608525 0.0374668301264433 0 0 0 0.530017425306141 0.64689924383985 0 0.10001164567272 0 0.0738578399177641 0.276283755665645 1.15118308210657 0
1.42090853396803 0.685063286218792 0.0292458923067898 0.0180185781791806 0.0710114275570959 0.34555860206024 0.243238200082993 0 0.00400534683693029 0.167183182900771 0 0.191130049967009 0 0.352659843344929 0.263773615006357 0.691722480114549 1.46755225440075 0
0.328575960360467 3.92590920999646 2.7487143385224 0.874636984895915 0.404639518354088 0 0 0 0 0.803789611440152 0.00241502072804948 0.834122382624948 0.46378421158629 0 0.994824640918523 0.110589272109792 2.03754492959103 0
1.96799937542528 0 0 2.37819113116711 0.666011910187081 0 0 0.1473908281566 0 0.807931099552661 0.0972999680694528 0.0105821875318232 0 0.171643353267778 0.871482997667044 0.492284362437204 2.18961053903191 0
2.23425906337798 0 0 2.55808156915009 0.0223329334985465 0 0 0 0 0.890652181813493 0.295157465231912 0 0 0.0457797031104054 0.702431535581127 0.174901529680938 2.23880476826065 0
0 1.53074243478477 0 0.876900218427181 0.126985092414543 0 0.130787774219007 0 0 0.0134917285759002 0 0 0 0 0.319490897236392 0.198611598927528 0.44771614716414 0
2.83619627309963 0.215029050596058 2.66574888676405 0.0342094320803881 0.770464422414079 0 0 0.138797333521203 0 0.0980005741585046 0.035086226408651 0 0.204619523184679 0 0.935958677669987 0.680442203301936 2.92141092873515 0
0.470287269679829 2.88771556899883 0 0.128721239743754 0.0629908854607493 0 0.175266715798488 0 0 0.632185106165707 0 0 0.908471540068893 0.234993119665823 0.514429288450629 0.893148835282773 1.13838808182648 0
0 2.51392466551624 1.46693799085915 2.89799960958771 0.914030660642311 0 0.02860686835231 0.0799316902016675 0.0104430727314376 0.934076067525893 0 0 0.0271897648198979 0 0.427601753501221 0.890498432330787 1.92748722201509 0
1.99000438861549 0 3.98645867407322 1.94287120737135 0.785929052392021 0.131754170058999 0 0.353265995966786 0 0.401617439230904 0.598208919904107 0.385473161832625 0.168781315564886 0.17507459928702 0.103549519786611 0.14344912674278 2.54164135121032 0
0.863341084681451 0 0 2.46367255342193 0.753076816676185 0.160364733144352 0 0 0 0.564649348612875 0 0 0.157078761176872 0.115517945648777 0.269046125235036 0.810476309852675 1.64201395690322 0
0.753850578330457 1.90322683844715 0 0.316210555611178 0.635943442117423 0 0 0 0 0.587806863244623 0.710286855799582 0 0 0 0.0813027825206518 0.247278692899272 1.5436781865795 0
3.53977306745946 0 0.0798940025269985 1.2020419863984 0.165157133480534 0 0.147488925372967 0 0.129732042849182 0.423290696227923 0 0.0794765960026326 0.244123551669656 0 0.174700941424817 0.750590570503846 3.64760526936837 0
0.713099356507882 1.83829146064818 1.47105736611411 2.51054870244116 0.355939434608445 0 0 0 0 0.717631684616208 0.11538273063166 0.143261128139127 0.0169405049465529 0.113611312880585 0.741711813956499 0.763457717839628 1.64332751797392 0
0.783542172750458 2.49662008252926 0 0.902931189630181 0.813376785954461 0 0.158776964533306 0 0 0.232193150790408 0.00478888727419052 0 0 0.339181889545322 0.669923182576895 0.783049987396225 1.9624610448324 0
0 0.65022755577229 0 0.653380434960127 0.0469607003033161 0 0 0 0 0.457689347211271 0.22003559209319 0 0.308444049933637 0.424670201017776 0.521710101282224 0.324082049308345 0.695853767416102 0
0.766725443070754 0.92940827133134 0.627473446540534 2.18219952494837 0.507229408249259 0 0 0 0 0.261376270325854 0 0.17018475100474 0.381593626063287 0 0.281914775492623 0.497678170446306 1.76906531854824 0
2.03361547924578 1.60805081133731 0 0.872141638537869 0.328356919344515 0 0 0 0 0.0186192872934043 0 0.0310947991007419 0.536694070858821 0.432905777399771 0.189073752379045 0.85328216617927 2.54662991188871 0
0 0.133574788225815 2.20938029582612 0.20770073775202 0.865591899259016 0 0 0.161818613285741 0.0415591564469502 0.323732693912461 0 0.286722888466139 0.0222059235086141 0 0.778665079735219 0.395921558374539 1.11095938357848 0
0.837924897670746 1.37482299748808 0.156014239182696 0.9578049746342 0.859759786166251 0 0 0.0170816375264482 0.0106739330901903 0.900507115758955 0 0.11852075619119 0.00839811699472027 0.0675888763893984 0.353574086213484 0.647727708797902 1.7057330744946 0
0 0.982161969877779 0 0.707351168617606 0.871174869826064 0 0 0 0 0.0715214689262211 0.311796971826767 0 0.0972656420220437 0 0.516748647904024 0.0808158037252724 0.983927035045818 0
1.31794848153368 1.30711608147249 0 0.0340460762381554 0.551746380515397 0 0 0 0 0.452908554812893 0 0 0.164312844714968 0.428831219442251 0.922168251127005 0.802360472036526 1.74484634926885 0
0.446126594906673 0 0 1.72869092226028 0.916183811379596 0 0.0802809331912709 0.00343492932909283 0 0.962549678049982 0.043597004172142 0.000855057709153295 0 0.0172996774613121 0.197956209769472 0.38907908485271 1.01800751016093 0
0.27975508896634 0 0 0.199533046921715 0.490432968130335 0 0.0504095452881155 0 0 0.410554941510782 0 0.550418178117727 0 0.338680248169058 0.223067578393966 0.343755007022992 0.704902871538687 0
0 0 0 1.21426718425937 0.736804056214169 0 0.121236366176114 0.0445974184818897 0 0.765502702211961 0.0838460686754915 0.169489169642714 0 0 0.261130955303088 0.777375899255276 1.03356233313884 0
3.83390330523252 1.29830079106614 0 0.267129796091467 0.0977881869766861 0 0.110456519115073 0 0 0.700436592567712 0 0 0.38907311125497 0 0.766831733984873 0.810582999372855 3.90055407218139 0
0.150808356469497 3.8227767245844 4.31035234243609 0.784552658908069 0.86960345832631 0 0 0.24445473463639 0 0.545250157825649 0.0297037295592366 0 0.00269149188344336 0.444881422924458 0.653921443037689 0.076400391291827 2.22088254642535 0
1.26861020131037 4.54558598459698 2.79158543329686 0.0399972824379802 0.0424028055276722 0 0 0 0.0303436723618628 0.354047794360667 0 0 0.122128317406987 0.24544750774883 0.984628641977906 0.0999705200083554 1.47977115237128 0
0.526394025888294 0 0 0.117803244385868 0.0279031614772975 0 0 0 0 0.701450709952042 0 0.329250162738331 0.806246042603962 0 0.286109642824158 0.491311842575669 0.874423859971912 0
0 0 0 0.334884152747691 0.332021705107763 0.558669348522547 0.00957922037846651 0 0.410130082920048 0.149403023067862 0.017194941805601 0.576595881070339 0 0.00634247705285051 0.88940068311058 0.238443386042491 0.961308456058297 0
0 0.904850021004677 0 1.35629368806258 0.583489302545786 0 0 0 0 0.107025313423947 0 0.714575841161128 0.383694032974417 0 0.0946657184977085 0.0398476535920054 1.05510287937771 0
0 0.114741152152419 0.386895975098014 0.0931280467193574 0.687074878253043 0.0107848553162597 0 0 0.00722510903606972 0.642212072620168 0 0 0.0290477986436636 0 0.560720050241798 0.329244749154896 0.670904760915233 0
1.59181897481903 2.98950354522094 0.257055197143927 0.663754788693041 0.985328963026404 0 0 0.107552707568219 0 0.286363271763548 0 0 0.0137927691219607 0 0.566718679619953 0.072413551621139 2.70240515030594 0
0.64279044023715 0.487438187235966 0.618223518133163 3.6570990011096 0.0226806444115937 0 0.0199355905032044 0.254579256928797 0.503377782912436 0.720478742849082 0 0 0 0 0.293737599393353 0.44977196236141 1.3670465831501 0
2.4304727287963 0.435002321843058 1.36130967270583 1.01050865091383 0.703692937269807 0.0803372058602961 0 0.304686304326326 0 0.790753386216238 0 0.0943566923468127 0.111267322434667 0.0460547430273906 0.464871451258659 0.58678891393356 2.73665646699324 0
0.0685851247981191 0.965287477243692 0 0.79357486939989 0.341541822534055 0.0472131454831763 0 0 0.0315508993917266 0.762620514491573 0.04514269957951 0 0.0170868540149006 0 0.3439022495877 0.703662832966074 0.93373555150286 0
0 1.61303742881864 0.737352082505822 0.083203780464828 0.330656601116061 0 0 0 0 0.407730132807046 0 0 0.0141204106687945 0.310402016080825 0.838236053474247 0.947237678105012 0.999467252333978 0
3.58426683349535 0 1.58356099016964 1.84171366458759 0.964117186376825 0.0701175919064843 0 0 0 0.114692374831066 0 0 0 0.340241415681604 0.104034926276654 0.705220027593896 3.65529753058796 0
0.341747513972223 0.994878697441891 0.829820472747087 0.797509673750028 0.675653933780268 0 0.210590898787352 0 0 0.713934320956469 0 0 0 0 0.4848396203015 0.653276996221393 1.32251941628026 0
2.01613440364599 1.17855310207233 0 2.04200527444482 0.815255039837211 0 0.00475816779304604 0.00892762295900129 0 0.927221165038645 0.0789449771148008 0 0 0.0613211371626373 0.909425064921379 0.599226668011397 2.53362568285532 0
0 0.506651177536696 1.25516523956321 2.41889260988683 0.473609801381826 0 0 0 0 0.908146388595924 0.304065298629839 0.0853327835774556 0.0362367625948416 0 0.288341960404068 0.279697581892833 1.18023273238665 0
2.8775532329455 0 0 3.45745012443513 0.465629891492426 0 0 0 0 0.157291790470481 0 0.0599644302207382 0 0.230530942395286 0.014828342711553 0.909227757016197 2.9399404580843 0
1.13186021056026 3.66352773830295 0 1.179854973685 0.440439550904557 0 0 0 0 0.636728712357581 0 0 0 0 0.764531365362927 0.473184925038368 1.98648950101512 0
0 1.31098919408396 0.00258186459541321 0.418822997715324 0.747138435719535 0 0 0.0821187871334048 0 0.542105602100492 0 0.0663139064292519 0.0711495447753175 0.0125698392649086 0.409426267258823 0.246255087433383 1.06815285596219 0
0.903490233700722 0.113138358108699 0 0.706238698214293 0.79723563650623 0 0 0 0 0.829185291659087 0 0 0.100953184888672 0.137551438731543 0.181858346797526 0.48987544584088 1.23253615742207 0
0.47380964178592 0 0 0.186950076604262 0.14199704118073 0 0 0 0.134162338189508 0.104727666825056 0.22624389172833 0 0.00905736075695571 0.18016865160542 0.3165724480059 0.0235851854085922 0.549651005304833 0
0.452789789764211 0 0 0.278181424364448 0.0262293762061745 0 0 0 0 0.687793842982501 0 0.450780259300458 0.6855732339393 0 0.962491346755996 0.536407386651263 1.17474874819135 0
2.5716537469998 0 0.602909178240225 1.26270847767591 0.0179288957733661 0.0023147435131535 0 0.435796905959423 0 0.825672947568819 0.00851216972007554 0.162255340779741 0.741967965270361 0 0.986101391259581 0.397152340970933 2.96902031441197 0
0.165898504434153 0.231269236654043 0 3.6628354806453 0.874452464515343 0.349241580329615 0 0 0 0.0995600516907871 0 0.678252052917443 0.0542777656038671 0 0.999285406665877 0.259820479899645 1.29104048440352 0
0 0.329006313811988 0 0.112305578310043 0.165760998614132 0 0 0.00879138889942342 0.185580400157042 0.996861645719036 0 0 0 0.00181901746175168 0.73866355791688 0.891012417385355 0.936028173500633 0
0.32728208694607 0.86324301501736 1.02577150892466 0.371739046415314 0.106535828439519 0 0.110733577194001 0 0 0.451128544984385 0 0 0.0940517992299436 0.459702258991957 0.804037968860939 0.898818722693249 1.02238320728826 0
0 0.615890030749142 0 0.0140146231278777 0.559516940265894 0 0 0.17667088341306 0.0190380827296481 0.0398681533988565 0.801319173071198 0.397940339773221 0.0891693537265347 0 0.128007117891684 0.354487274540588 0.902919408292716 0
0 0 0 0.949647385627031 0.328952546929941 0 0 0 0 0.4377625961788 0.158326635593022 0 0 0.0759396450975164 0.376565053127706 0.556419837055728 0.751863559929784 0
1.09565592277795 2.05966528877616 1.21969699580222 1.47399781271815 0.273262112168595 0 0 0.0102666243201702 0 0.187736280495301 0 0.0060361342360291 0 0.620267787611043 0.0152038251981139 0.868387132650241 1.65459878414739 0
0 1.43887124303728 2.1651740623638 0.184644487919286 0.19262430514209 0 0 0 0 0.489378301659599 0.0376643483553584 0.0124019372572235 0.679487740395037 0 0.789729858981445 0.0584561352152377 0.84662408862546 0
2.84386837622151 1.16489086672664 0.628145067254081 1.71842578565702 0.200467710383236 0 0 0 0.431756331978541 0.641978143714368 0.150275015942835 0 0.047799902156616 0.288106517403331 0.413066629786044 0.162100920220837 3.09783229585476 0
0.614371586125344 1.21484180097468 2.11995181511156 0.209115989040583 0.739613963989541 0.352165152448453 0 0 0 0.0128358716610819 0.0367791347591168 0.420264436171281 0 0 0.153474920429289 0.510271776234731 1.44811793339468 0
4.71560947247781 0 0 1.05525071709417 0.815937101375312 0 0 0 0 0.0452291248366237 0.0147450971961489 0 0 0 0.883144795894623 0.809919190360233 4.71600660153477 0
0.273565254872665 1.02819016063586 0.586229247972369 0.304332404397428 0.884236642392352 0 0.145648190029045 0.0285929007449867 0 0.191629156470299 0.0209939993801579 0.014001263229773 0.113896288402506 0.607051708404645 0.513262195279822 0.670391797786579 1.32959709263494 0
0 0.957038517808542 0.829452762147412 2.28722694981843 0.347217526985332 0.00121823137167318 0 0 0 0.931739439256489 0.370817152642242 0 0.339326903799636 0 0.421547672245651 0.0568526266142726 1.30393849395519 0
0.378091540187597 1.74296025582589 0.310909861698747 0.688006943557411 0.556078210473061 0.0084982085359994 0 0.00257684913163402 0 0.499344348907471 0 0.107512677463109 0.00137878031143102 0.0659211113786408 0.261773923179135 0.0195662449114025 1.25588640801938 0
2.63367667165585 2.10653707268648 1.29822979588062 0.426530987024307 0.215834198752418 0.163711481222695 0 0.00577428010452953 0 0.294476630166173 0 0 0 0 0.8292020119261 0.844335249857977 2.81757382826196 0
0 2.94774767244235 0.873760822694749 1.26839854987338 0.126277815084904 0.0172996781117783 0 0 0.334383777006838 0.172850887291133 0 0 0.256272626405047 0.0393965010911839 0.9122020653449 0.482287181774154 1.30462119352264 0
0 0 0 2.15511350519955 0.84707913431339 0 0.0849982517491895 0.0418060912835664 0 0.356443176977336 0 0.129429136894567 0 0.0388360885164002 0.834410111419857 0.559559049550444 1.12187996217571 0
3.54768866789527 0 0 3.61070801038295 0.136565727414563 0.0032348911664751 0.010729736689269 0 0 0.0190895707346499 0.123803931831422 0 0.300294083114311 0.000456379851293242 0.631487065227702 0.24570747744292 3.84875280975649 0
0 0 0 0.0876145109068602 0.689323853002861 0.00551128534975767 0.181945649664532 0 0 0.671972469659522 0 0 0.19516290455163 0 0.359377868939191 0.641333088744432 0.717480854049636 0
4.92696822388098 0.783386584371328 0.939831361640245 2.68291084212251 0.605989962583408 0 0.102078242283898 0.676557934974049 0 0.0213905002456158 0.07075355063428 0 0.214432314896802 0.65340330353694 0.417469355743378 0.148312369128689 5.18285125530717 0
0 0.0150895584374666 3.8614509832114 1.57819836842827 0.168141787871718 0.00137499499244466 0 0 0 0.87875868822448 0 0 0.087989809411866 0 0.156432685675099 0.0465255524031818 0.908176125033129 0
0 0 1.32846313202754 0.142878101672977 0.134582563536242 0.120766934636987 0.031221963111301 0 0.0349354887976102 0.474553590873256 0.0138992658732144 0 0 0.324751815970398 0.860124228987843 0.460463498020545 0.631692113384061 0
0 0.751813806826249 0 1.35587441315874 0.973269381560385 0 0 0 0 0.108616474084556 0.13119660752919 0 0.0196996063697845 0 0.218591565266252 0.776569425361231 1.00383381845627 0
0 2.90908197313547 0.2112082389649 0.69027915620245 0.394410711945966 0.0140390722215497 0 0.251578218015035 0.0908030142187858 0.972875480540097 0.0791371442556235 0 0.26924063974094 0.00793699849818288 0.91578088933602 0.252575751161203 1.44380691072104 0
0.763482158072293 0.842454785015434 0 1.75633266521618 0.794209849089384 0 0 0.0349282310911552 0 0.120653699850664 0.414184494875778 0.41659591983603 0 0 0.171088387258351 0.319475423078984 1.30426661899926 0
0 0.785609539598227 0 2.01938191219233 0.893763988744467 0 0 0 0 0.345404271036386 0.11170120728686 0.507398838637475 0 0.0518927657426219 0.246762191876769 0.0455150494817644 1.01115145533013 0
0 0 2.30897406558506 0.00463022431358695 0.492352448869497 0 0 0.142482032189293 0 0.927244816673919 0 0.36774367039465 0 0.046065352306212 0.392590293195099 0.0177202355116606 1.08938600056476 0
0.578218104317784 0 0.865199304185808 0.921442021150142 0.115801768610254 0.0435216037101467 0.338626290651718 0 0 0.801151639316231 0 0 0.512171395018775 0 0.281462291488424 0.309599560452625 1.20238272812849 0
0 2.12295854464173 0 0.642287050839514 0.634493445744738 0.0633580276027377 0 0 0 0.917299864813685 0 0 0.0401600865477654 0 0.137899938737974 0.30001369304955 1.22575792685604 0
0.171387081965804 1.30784551519901 0.857502398779616 0.828917166683823 0.412153192562982 0.101804443800647 0 0 0 0.262221265118569 0 0 0 0.0670656739024891 0.872243640944362 0.0945048783905804 0.999532010802881 0
0.0443343855440617 0.494707787409425 2.7987075811252 0.911641801241785 0.0419718946795911 0.0624387130724531 0 0.514105150814002 0.00600523278017574 0.205830719787627 0.426209560792476 0 0.185892683836139 0 0.568793931510299 0.325182741973549 0.939950424053033 0
0.733535261359066 1.53803149564192 1.64527984452434 1.43616546411067 0.635177941294387 0 0.0865438771314016 0 0 0.386335168266669 0 0.268238782282371 0 0.46941370883838 0.110155136557296 0.724889207165688 1.74425016536885 0
0 0 2.24054329795763 0.0406707082875073 0.109152413439006 0 0 0.345692849084196 0 0.367424635682255 0 0.304464211879808 0.754318133274694 0 0.0321446845773607 0.183052279055119 1.01074455688313 0
0.653464226983488 2.48971384344622 0.0813229619525373 1.99323781952262 0.242330566979945 0.0504117221731668 0.0274934761513329 0.0682811108572987 0.11391159526473 0.749837799463421 0.13460157682079 0 0 0.0854965502381478 0.330457193078473 0.743851518491283 1.39814867527555 0
3.75681342557073 1.67920724628493 0.0240130429156125 1.15340156620368 0.143548777326941 0 0 0.00131136620116614 0 0.924716069363058 0.834889464325942 0 0.0407067990701343 0 0.119682520627975 0.605715043609962 3.8349855607683 0
0 2.39879741147161 0.904321585549042 1.38697843952104 0.544592219404876 0.0230690921517371 0 0.729416379492645 0.0570807654371958 0.0738117832224816 0 0 0.0148527185030971 0 0.429271465167403 0.185202390654013 1.25163808149522 0
0.293087889673188 0 3.16810899879783 0.0538660548627377 0.0705353880766779 0.0202037042603339 0 0.00977551746592027 0 0.929083341732621 0 0 0.831363573762127 0.00148899976441791 0.0557680528145284 0.944457594770938 1.06024008402201 0
0 2.82082631625235 0.0285925250500441 0.853310244623572 0.07138691120781 0.00534988977523925 0 0 0 0.984337966190651 0.276963121287791 0.159229065167792 0 0 0.527842071605846 0.772293572779745 0.960632078053153 0
0.786508971825242 0.465869779931381 0.0877746725454926 1.01123911468312 0.856444225646555 0 0 0 0 0.612593167694286 0 0 0.0768657887285419 0 0.898109580390155 0.360521716764197 1.40195639836961 0
0 1.70340893883258 0.920473966980353 0.750713670626283 0.114558578934521 0 0.022614949358999 0 0 0.417853593593463 0.0295733671046396 0 0 0.486825137791686 0.50500143924728 0.964092818787321 1.03660329212816 0
2.37869256036356 4.2787809309084 1.79829765390605 2.34530648589134 0.79498074692674 0.0858042410682471 0.191150581968521 0 0 0.636160706635565 0 0.264854126729229 0.0672401614675823 0 0.227755554718897 0.654195843962953 3.5219794399267 0
3.8482091773767 0 0 0.386234745383263 0.0730830349493772 0 0 0.0209063462284259 0.103030873625934 0.613220875849947 0 0 0.358700371552935 0.351296408917651 0.706101758871228 0.801567337242886 3.89642577657082 0
2.15897962334566 0 0.124958021566272 1.59208480175585 0.229966479353607 0 0 0.099675808370471 0.220380645243266 0.161047049099579 0 0 0 0.287978203506698 0.241862474475056 0.600299364188686 2.22704683746631 0
1.20709305815399 0 0 0.698808938730508 0.581488765543327 0.0425471073463612 0.246412167757023 0.135493792663726 0.242724074966103 0.828281542751938 0 0.263476370102364 0.0105511240181001 0 0.369895830517635 0.500955508323386 1.38038468413323 0
2.42396006477065 1.96980669209734 0.537558852229267 1.32592360745184 0.599112964002416 0 0 0 0 0.775816316017881 0 0 0.207683828585089 0.0534261486110582 0.296275955857709 0.0157447059173137 2.957199346315 0
0.0321883740834892 0 0.52363943378441 0.740681793540716 0.171350487042218 0.102171443689387 0.00728352923230385 0 0 0.440521768992767 0 0.168274666184522 0 0.333881529436686 0.572993487352505 0.81812054826878 1.01172722064822 0
0 0.47525544418022 0 1.74384027300403 0.969566952437162 0.029553653723623 0.11015626446486 0 0 0.504623120650649 0 0 0 0.0177695624472283 0.139889690326527 0.0131877879612148 0.860739133301725 0
0 3.19160373229533 0 1.43776026600972 0.90005105920136 0 0 0 0.0502503541812864 0.202189560979605 0 0 0 0 0.92254674830474 0.259542733430862 1.73551035817435 0
0 0 0.361471716547385 1.27085944684222 0.886036262847483 0 0 0.293406344243823 0 0.996798289706931 0 0 0.0938359995553636 0 0.25755819841288 0.408958005951718 1.03919141830342 0
0.655884546460584 3.37918253382668 0.126361814793199 1.71840392798185 0.14530050707981 0 0 0.0243374030298703 0.0214322174119892 0.906617224216461 0.19495547264716 0.162963473908049 0.398829795457017 0 0.785692950943485 0.662288197781891 1.74617596417885 0
1.47510585794225 1.94115067250095 1.78320558648556 1.38235333608463 0.876080665970221 0.0867817197934077 0 0 0 0.630632528336719 0.278647541718933 0 0.123546747244487 0 0.192189703928307 0.48681529564783 2.47498897411927 0
0 1.59104660432786 0 0.696447648340836 0.905239157844335 0 0.00535401274911343 0 0 0.357066519325599 0.00463746165505963 0 0 0.162671557377988 0.860193538945168 0.0160081060603261 1.28179573104032 0
3.16769814817235 2.81268733274192 0.141845125239342 1.33569488488138 0.561720788944513 0 0 0.295530655201222 0.182870312644412 0.577076718909666 0.487321645308837 0 0.0866229522854109 0.180982667756505 0.236548247281462 0.00214682891964912 3.66818998347972 0
1.30716095445678 0 0 1.72431554552168 0.193609992042184 0 0 0 0 0.712829059455544 0 0 0 0 0.138298556907102 0.580398257821798 1.33185167526176 0
0.0565837612375617 1.14889800222591 1.1923279131297 1.42848992953077 0.749439425067976 0 0 0 0 0.848681470379233 0 0 0.231983389882038 0 0.843172660795972 0.41107504023239 1.53072314779237 0
0 0 0 0.0904066341463476 0.706074508372694 0 0.00072825278526271 0 0 0.00833955220878124 0.000456437355378304 0.216126165091682 0.181744327301431 0.699412783324473 0.933858861913905 0.0357067210134119 0.565123725035974 0
2.50764208682813 1.8082252938766 0.394316612742841 0.192640859866515 0.603127959417179 0 0 0 0.175049079873955 0.926288597518578 0 0.538746534229739 0 0.0517288680945388 0.395450376207009 0.314635213464499 2.93460395409963 0
0.9115819579456 2.14506068802439 0.108271586243063 0.745816160459071 0.552528036991134 0.269435663542781 0 0.0125008740769361 0.167105373867599 0.129517295630649 0.85820988257235 0.00800438785281388 0 0 0.0270734447985888 0.941840164829046 1.74650667717677 0
0 1.61950276652351 0 1.05507089570165 0.498415406793356 0 0 0.0628023820000046 0.328492737589115 0.639799006981775 0 0.0569482343864343 0 0.159294117141621 0.0103346393443644 0.545285992324352 1.01246182010852 0
2.93604201427661 4.93485990678892 4.42257291637361 2.01631395053118 0.125648202141747 0 0.00524335917808338 0.287390516104991 0 0.717820506542921 0.0119320432072232 0.0218768650966177 0 0.104830445026104 0.833361199824139 0.395599619485438 3.18146458736359 0
3.75095418840647 0.358551932964474 0.266525251558051 2.3343012991827 0.76238384633325 0.000445557715836957 0 0 0 0.772108833305538 0 0.244744832584623 0 0.165429232313849 0.949563110712916 0.216100998222828 3.87740993376305 0
0 1.65096776699647 0 1.94202370243147 0.605753759620711 0.0359096834491383 0 0.0489432783431219 0 0.671881531132385 0 0 0 0.00723990981438169 0.889971190132201 0.362083536339924 1.29303833567701 0
2.46456597559154 2.59825430158526 0 0.425233611837029 0.468229941092432 0 0.172761000016589 0 0.00378281140578909 0.449921243358403 0.0445829605284889 0 0.00563850665447161 0 0.276318855350837 0.435699477326125 2.89176508656305 0
2.03347802278586 3.7432047156617 0.099300297209993 0.821448750793934 0.580889143049717 0.0145139557732916 0.34235605477672 0 0.0682256789891895 0.0169316977262497 0.0409207161064689 0.1917628687344 0 0 0.425818338058889 0.793269222369418 2.82591298995733 0
2.15697408746928 0 3.06149613671005 0.673623779322952 0.587642528349534 0 0 0.138079953697015 0.0343665881163731 0.522606018697843 0 0.0198192311275811 0.174377163205711 0.349525067049329 0.937928170431405 0.716683115344495 2.48567164426357 0
0 0.623324850574136 0.639638715423644 3.00289395265281 0.931134398560971 0 0 0.0232373439713024 0 0.415206842822954 0 0.061739648517449 0 0 0.164107194170356 0.652689818991348 1.09970270247272 0
0.210517532192171 0 0.24682726059109 3.38989387173206 0.685184399597347 0.236511624034698 0.211544351297797 0.168833421622313 0 0.286737039685249 0.00808672177116931 0.146080118084083 0 0 0.593466797145084 0.381080080522224 1.08225416554559 0
0 0 0.06671057571657 1.6824731817469 0.586580290226266 0.168646974562632 0 0 0 0.246779499342665 0.408129085157737 0.0795776678812313 0.405110344739686 0.0123385995056362 0.440278550144285 0.469362751347944 1.20546825408451 0
4.86770501825958 1.45022003073245 0 1.77703960379586 0.291642694268376 0 0 0.0596669448096925 0 0.751081186812371 0.148087232484366 0.359557810495649 0 0 0.696961137466133 0.248978000599891 4.95552481476494 0
0 0.739607487572357 0 2.58532140497118 0.277202453929931 0 0 0 0 0.779066438088194 0.1306828411882 0 0.377160010521172 0 0.303720343858004 0.783108719391748 1.53500789015252 0
0 0.759324729442596 0.390129515668377 0.576937012374401 0.799284687498584 0 0 0 0 0.60501309344545 0 0 0.0476492860304625 0 0.825572336325422 0.24149605864659 1.04690885953362 0
0.986211003735662 0 1.43798613362014 0.389472614275292 0.985167393926531 0.246554382949207 0 0.345005494912167 0.00141980873126762 0.318911648588255 0 0 0.00738823991461812 0 0.575305597856641 0.594562598504126 1.36733760234542 0
3.10377154592425 0 1.19392910506576 2.08115498442203 0.473877582000569 0.0550762177510665 0.0277067029962221 0.0981180365026462 0 0.234884908655658 0 0 0.0263349884217617 0 0.536015141522512 0.82315159169957 3.14658368190606 0
0.915070177288726 2.00541576556861 0.967368768062443 0.985602467320859 0.713448658352718 0 0 0.00612730076452847 0 0.577386311488226 0 0.123362981065906 0.0600384292590658 0 0.549340231111273 0.859472532989457 1.90437654823019 0
2.24118502251804 1.09113158890978 0 1.66657160874456 0.570400652242824 0.0080509007531707 0 0.0321847907123523 0 0.92379979393445 0 0.00368627400364203 0.0992821965830585 0 0.265454492066056 0.662552726920694 2.58750525738521 0
0 2.83430836466141 2.34253717423417 0.690659007290378 0.0667592121753842 0 0.0456451080805885 0 0 0.419379665981978 0.0179310306983455 0 0.29841726196455 0 0.918825650820508 0.415626791771501 0.852791594447251 0
1.03580808173865 0 0.547940438147634 0.473788858391345 0.464181621791795 0.338204485411996 0.0677157276493289 0 0 0.531722124433145 0 0 0 0 0.683524746447802 0.937242255546153 1.31429169105648 0
0 2.89171963813715 0.80126800108701 0.587149236118421 0.162812956376001 0 0 0.0617252213634213 0 0.513673366513103 0.21558626223972 0 0 0 0.779592090984806 0.235957351978868 0.852681920555835 0
0 0.966637036763132 0.83321823971346 1.41944312606938 0.904148378875107 0 0.121829201507998 0 0.0520840953597154 0.159348109504208 0.288258792161729 0.574055438708524 0 0.672103630300431 0.47628041729331 0.192386027658358 1.50750937281312 0
0 2.8178187282756 0.508013946935534 1.62127505009994 0.278403412550688 0.0113716114385312 0.0085462285179275 0 0 0.30207739234902 0.00278033035987084 0 0 0 0.962020279606804 0.813000716967508 1.11128657449461 0
0.204359528142959 1.56723803048953 1.06602115090936 0.249503185972571 0.573061439441517 0 0.0683317102453107 0 0 0.641740416176617 0.00955362093375253 0 0 0 0.780032801441848 0.515461196890101 1.25832301855788 0
0 0 0 1.9051885115914 0.0541380713693798 0 0 0 0 0.6187994023785 0.673038521464444 0 0 0 0.173891107318923 0.0574704357422888 0.707194127683719 0
0 3.18111465964466 0 2.41792612150311 0.181520154234022 0 0 0 0.236795488019573 0.787607959471643 0 0 0.486434197534361 0.015486305798419 0.397550702327862 0.0927096721716225 1.44181508426722 0
0 0.727963954908773 3.71300462260842 0.204911403357983 0.690667178248987 0 0 0.00648091721577483 0 0.862049544695765 0 0.000654126948043841 0.250935453731816 0 0.385274900589138 0.979793136008084 1.48851295304705 0
0.396528743673116 0 0.193924397462979 3.07049733493477 0.0520104139577597 0 0.115822599710558 0.150428852916527 0.0768505191876106 0.0137661616317928 0.122103964109841 0.00297459985495707 0 0.581598022122489 0.00514653185382486 0.190845103003085 0.763163417375746 0
0.955802968936041 2.29850057233125 0 0.779647162184119 0.820064993808046 0.0274676097406143 0 0 0 0.294947317102924 0 0.450753912256874 0 0.540930685825204 0.974876518594101 0.154462286503986 2.02903960536498 0
0.0295918732881546 0.14373991289176 0 1.74027105653659 0.86271813721396 0 0 0 0 0.295460399007425 0 0 0.125074085341324 0 0.379772279644385 0.430767249548808 0.946725943660293 0
0 0 0.238318735500798 0.177015776745975 0.730428126407787 0.0528141090250452 0 0.0360651451020118 0 0.79766895994544 0 0 0.26483259783094 0 0.736045499099419 0.62119455053471 0.880652953456036 0
0 0 0 3.56079424545169 0.829173915786669 0 0.0830399326829706 0 0 0.716658529127017 0.160598956812446 0.0376604670354583 0.0931524575626888 0.264981707419265 0.377231066580862 0.651031664805487 1.50666541381351 0
4.32215316803195 1.02943835221231 0.479722231626511 2.16615833784454 0.799280336126685 0 0.037619550583101 0 0 0.0342600669246167 0 0.00144100666217576 0.109283403711299 0.939947007502896 0.221391317201778 0.965822523692623 4.65830740228002 0
0.0632652081549168 0.953934603836387 0 0.0234021143987775 0.0879022842273116 8.67825369740131e-05 0 0 0.712900204434572 0.518654699902982 0.0216677075599147 0.0192845547415757 0.0466222404241181 0.431866989231234 0.65798582113348 0.960405924590304 0.990194371239872 0
1.63746429490857 3.24359600315802 0.010743651073426 3.76168876886368 0.0436926325783134 0 0 0 0 0.753745031310246 0.118626343901472 0 0.0508916351448052 0 0.0531937673222274 0.170504559529945 1.83147926591088 0
1.60145592084154 1.53449696674943 0.676670875865966 0.708553860895336 0.979754256317392 0 0 0 0.00653442172450765 0.187433327315375 0.279613740826914 0 0 0 0.41699492954649 0.0219538733363152 2.29211041709665 0
0 1.23190506664105 0 1.09106879867613 0.16196944587864 0 0.00346429703600088 0.0156864917872343 0 0.946653342107311 0 0.00167791500843249 0 0.00135074820953611 0.787676270352677 0.895105694187805 1.04942972724338 0
0.219875765498728 0.399641968309879 0.656109489733353 0.828171409666538 0.986564393853769 0 0 0.097741900301648 0.00185513113675784 0.28770382842049 0.147694656006991 0.138014391744858 0.000844993064142714 0 0.337941746925935 0.623169610509649 1.05653050164111 0
1.12802805122919 2.29763277084567 4.86738830339164 0.612651076167822 0.220776501577348 0.309497349962086 0.104009494308598 0.406215315626989 0 0.156552322441712 0 0.28185350174317 0 0 0.312926969490945 0.172063785605133 1.61077728895121 0
1.66450839769095 2.59725058730692 0 0.299011312890798 0.854230074444786 0 0.0717930055085512 0 0.0553171762567792 0.566779884044081 0 0.00910634266680908 0.0243073385452752 0.0468658849776444 0.708238531369716 0.898700874531641 2.55829946762625 0
0.766968723619357 1.835830275435 0 0.865861611440778 0.206306104781106 0 0 0.00677739928418584 0 0.679859546013176 0 0 0 0.274359416563563 0.505182604305446 0.566881565842777 1.21016761998486 0
0.843553698156029 0.196490003261715 2.92283298424445 1.52264560363255 0.598006390267983 0.027327995173543 0.0385032833851614 0 0 0.888526480644941 0.0393089375074291 0 0.164422807167429 0 0.793037995463237 0.201463112374768 1.74983744704348 0
0.12483268044889 0.302861083764583 0.869027811801061 0.060196271399036 0.903177565196529 0.241925904711884 0 0.322193815506011 0 0.378875961294398 0 0.0550542803775281 0 0 0.0976019259542227 0.0857042653951794 0.959962633566303 0
0 2.60103508946486 0.553218244342133 1.62782234046608 0.0919148372486234 0 0.22792749571673 0 0 0.957592581165954 0.187142922166074 0.313164040807365 0 0.0239791354091366 0.352982931304723 0.0327743575908244 0.883108871970747 0
0.305629296926782 3.23771513067186 2.74891535611823 1.36958332825452 0.226162457605824 0.0354129145600287 0.00566788427236722 0 0 0.611753580160439 0.00193049121151553 0.214891465577829 0 0 0.952136142645031 0.755118514411151 1.36119805850234 0
0.213137929793447 0.625253315782174 0 0.359863174613565 0.897653209511191 0 0 0.0484897705086825 0 0.890250625554472 0 0 0 0.102836841172086 0.180341166211292 0.0374436457641423 0.932731781159073 0
0 0.749227718450129 0 0.458664815174416 0.205124494154006 0.0883776566850821 0.0640711180641694 0 0 0.635917579289526 0.0182840214811557 0.0781477649797772 0 0.191116008099412 0.760040181688964 0.783237189054489 0.956731510160448 0
2.85471590701491 0.718170853564516 0.55096300248988 0.991298835724592 0.0410483093000948 0 0.000525509309654117 0 0 0.756045447196811 0.0008839666095431 0 0 0.168333436598235 0.997977084014565 0.489535639993846 2.86963646456238 0
1.13963065203279 0.748654557624832 0.434299477608874 1.34412761358544 0.692855207715183 0 0 0 0 0.370030132355168 0.64440313238432 0 0 0.226545904457728 0.0343107283115387 0.26138678425923 1.62800942680977 0
0.971610404318199 0 0.590738176368177 0.652306719217449 0.639908988494426 0 0.0454404360537135 0 0 0.397006108891219 0 0.149356654281404 0.0657649963473235 0 0.0623531967867166 0.728963738074526 1.1985305918968 0
0 0.441266020992771 1.18404338695109 1.65640964987688 0.800055652158335 0 0 0 0 0.0286268850322813 0 0.124789038909479 0 0 0.391666263807565 0.0328686323482543 0.663043619526813 0
0.837444398552179 0 0 2.0653217760846 0.978498330106959 0 0 0.0464841889975385 0.00712099490416015 0.606506264768541 0.190361264019806 0.00115430287949246 0.00115265688508365 0.298448313910181 0.441043636063114 0.90982247935608 1.65324288170998 0
2.48036712175235 1.9984147916548 0 1.07216620910913 0.34934443095699 0 0 0 0 0.108812867198139 0 0 0.54608195887375 0 0.735490927705541 0.95999483182095 3.00140651888042 0
0 0.083365811733529 0 1.61591190844774 0.348274384625256 0.040751585637482 0 0.0135239640826121 0 0.753565071150661 0.373474988805385 0 0 0.166574586418842 0.538536693435162 0.94798522000201 1.21610301951669 0
0.770642831455916 0.68459672271274 0.811200577998534 0.993765017017722 0.160956893116236 0 0.228523547080317 0.377514247296095 0 0.675089281052351 0.0168998567903733 0 0.225808963077237 0 0.173823071178049 0.109450187534094 1.23693836707811 0
0.64652534108609 1.42172749480233 0 0.12780974432826 0.89626909350045 0.154267543688454 0 0.0167891713386677 0 0.673533823341131 0.070676887370744 0.0148894948586785 0 0.107036363503258 0.462336746277288 0.96390264085494 1.584049566725 0
0.400795225985348 0 4.75320402299985 1.76050724694505 0.748605275992304 0.259286572606424 0.000625592814435346 0 0 0.113769080722705 0 0.0782855181471895 0 0 0.847545742290094 0.420909100677818 1.10113247871202 0
0 2.11476253671572 0 0.547238590428606 0.16270465310663 0.137014727666281 0 0.157619978938576 0 0.383985516149551 0.00275097000255864 0.0566768946173699 0.0676158929620279 0 0.990271556423977 0.558029022766277 0.955672702425346 0
0 0 0 0.29485909640789 0.808524127816782 0.189293278997102 0 0.411900502702187 0 0.124925989191979 0 0 0 0 0.647207085974514 0.480420304229483 0.671732308131842 0
0 2.63610658608377 2.01380515564233 2.66590451798402 0.889658765401691 0.0486914503377878 0 0 0 0.817952716723084 0.648772850835813 0 0 0 0.283799398690462 0.501598678762093 1.96089294606249 0
0 4.24728949205019 1.93232639785856 2.08598276227713 0.786740374751389 0 0 0 0 0.880069755483419 0 0 0.212135930078165 0.0966053504576714 0.947701160563156 0.572350343223661 2.23565410783643 0
2.05381505540572 0 2.04400018672459 0.03664281219244 0.998951050685719 0.0368534214011725 0.0505880747466258 0 0 0.855640707770362 0 0 0 0.0396744984515058 0.85583031270653 0.64793254667893 2.3742806905899 0
0.421764881815761 0.615581542951986 2.22029299708083 2.37023358978331 0.35250681405887 0 0.107940233604557 0 0 0.538173196371645 0 0.500021887332221 0.0706876909166925 0.455536804882877 0.524229730479419 0.300659400876611 1.4879825606558 0
0.716945382300764 0.0431298320181668 0 2.61774812405929 0.858631523791701 0 0 0 0 0.285538705997169 0.270912261410239 0 0 0 0.64566464908421 0.47955498052761 1.22413933765209 0
0.740181508939713 0.911529552424327 0.710647000698373 0.663756002206355 0.8944594534114 0 0 0.057308480665617 0 0.160846936283633 0 0.0889548640411473 0.0857716104563576 0 0.272676017368212 0.388101955177262 1.43446098568828 0
0 0 2.65464721433818 0.537181230727583 0.44412981136702 0.307386052560116 0.257160392208456 0.00154779619817773 0.00485607876680398 0.401094177737832 0 0 0.348365993969965 0.0119253968455409 0.216696421150118 0.94376781093888 1.22584102230096 0
0 0.237059718929231 0.639317312510684 0.370774386683479 0.698385756229982 0 0.220770289666897 0 0 0.291437813779339 0 0 0.125615933990997 0 0.332834547851235 0.91191427432932 1.01474847425915 0
0.280379967065528 3.5880271717906 3.80546581652015 2.32490732520819 0.166328755673021 0.0564322380037537 0 0 0 0.830778830917552 0 0.0032716683429268 0.25576427638715 0 0.862128082895651 0.676216663559899 1.61976371763549 0
2.1690899762325 0 0 0.269191259052604 0.437229197937995 0.0544463451003626 0 0 0 0.712917038006708 0 0.208764575419825 0.396128268811971 0 0.713027494493872 0.763804678106681 2.25253836589031 0
0.43571108346805 0.511422443669289 0 0.129915149882436 0.121231426950544 0.00703395629798931 0 0 0 0.969783174339682 0.225407756035853 0 0 0 0.381789920153096 0.765903437975794 0.80821989080217 0
0.128818427911028 2.23231440526433 1.1382955731824 2.15156483650208 0.945680075790733 0 0.0462220133537109 0.0296809291040408 0.00853874948560879 0.136676881462336 0.188927341881842 0.0272975733485884 0 0.561980136708621 0.512118109734729 0.821182621642947 1.9093378307232 0
0.237618676386774 0.726360159460455 0.783506073290482 0.474212824832648 0.949668888701126 0.0269106439924368 0.0187787886820261 0 0.0323005241015744 0.74555996642448 0.339408313659185 0 0.0134530017755813 0 0.228595189051703 0.324787857709453 1.31893818361244 0
0.46228506276384 0 0.637881794478744 1.00051139295101 0.131820392794907 0.00915422739821706 0 0 0 0.989671346032992 0.0434537462008182 0 0.484548399494138 0 0.661086569540203 0.507118120556697 1.24911083524854 0
2.85914956452325 0.0677548393141478 0.0938571481965482 0.977906158193946 0.713640006724745 0.0143152116292212 0 0.0195668680314658 0.233370512619915 0.57635472738184 0.225088105191135 0 0 0.110396552033131 0.110360930208117 0.332920158980414 2.90528523967238 0
0.60740087297745 2.64509858936071 0.0393237301614136 0.493951781652868 0.745359953958541 0.00143472160476229 0 0 0 0.904569430975243 0.283652954152234 0.602925585097454 0.0207375629659718 0 0.568898394471034 0.393825496081263 1.79039286488468 0
0.064740126254037 0.216783374780789 0.228552920278162 1.99670268548653 0.345761613221839 0.0613964669143788 0.003882881561402 0.204384665401953 0 0.464950137306005 0.080423822013282 0.0203569699874696 0 0 0.914681289345026 0.459087682655081 1.00573388073447 0
0.137726199347526 0 0.223520361818373 0.500043837819248 0.362192454515025 0 0 0 0.361749048221014 0.527571377111599 0 0 0 0.383766302581115 0.839118880685419 0.894995955517516 1.16425854402464 0
0 0 0 0.983239206951112 0.708404881646857 0 0.0431632048666427 0.683559208130993 0 0.137773817405105 0.0795056811277857 0 0 0 0.448656813707203 0.0270983288064599 0.537214152751157 0
1.64493686612695 0.129447115352377 0 0.370486558182165 0.496913552982733 0 0.0174096889585837 0 0.226662111793793 0.669013120699674 0 0.162606802400494 0.117319957041093 0 0.26702142204158 0.741929785581306 1.75025177941799 0
1.99902013782412 0 0 0.0865554744377732 0.627397889038548 0.00255236252996777 0.37297984996587 0 0 0.982455907622352 0.358728356289092 0.132178201973422 0.00858202160278931 0 0.103984892601147 0.602202677866444 2.00092456924731 0
3.45230842940509 2.72333783097565 2.44694409775548 0.887210321379825 0.609490802045912 0.432733250024467 0 0 0 0.0998497810214758 0.40934677309771 0.559938004716106 0 0.0299412131963597 0.530661789700389 0.106730179162696 3.94021975320179 0
0 2.43899419088848 2.7927139098756 2.43188923317939 0.136572774033993 0.0607847275358259 0.107111118743303 0 0.145066850877194 0.713604393415153 0.575612189884672 0 0.640290158984181 0 0.0467135864309967 0.196290864376351 1.74653845605351 0
0 0.255765650421381 2.96213873522356 3.86313429661095 0.750266407150775 0.0895518748346228 0 0 0 0.68035586969927 0 0.297338157874728 0.0361639987319739 0 0.827754409285262 0.155738812405616 1.56347477600502 0
0 1.94471442885697 0 0.977944491896778 0.104362431447953 0 0 0 0 0.158095151884481 0 0.0115885815368411 0 0 0.858572913100943 0.84504400449805 0.88345715160752 0
0.598141327966005 0 0.0121276937425137 0.863268725574017 0.205676842015237 0.0738992497871897 0 0 0 0.625875517493114 0.0993002681026399 0 0.222949244191483 0.00656159027464724 0.760771952569485 0.549513440113515 1.10041530407166 0
4.204672628548 0.556543163722381 1.85845474060625 0.913932592840865 0.162260884186253 0.485515082797996 0.338096687720265 0 0 0.11225618654862 0 0 0.510739901373652 0.223113547310093 0.268715195823461 0.38347219536081 4.35002175192302 0
0.552134895697236 0 0.0487492745742202 0.684629766270518 0.298369847936556 0 0 0 0.185732925466184 0.277946540853009 0 0 0 0 0.62791009247303 0.0534077263437212 0.786957181730321 0
0 1.88629834516905 0.45500940294005 1.80034757824615 0.351959673222154 0 0 0 0.189989665035848 0.308770981850103 0.0118267475808707 0 0.00993939050467102 0.557441548042974 0.589730514911935 0.961683657951653 1.45699193569985 0
0 1.1406109794043 2.61466514319181 0.669667958281934 0.123769522178918 0 0 0 0 0.758577752159908 0.0508458730490155 0.393412430618089 0.601976154610629 0.0151101159672812 0.761925252620131 0.325596349313855 1.37266365243931 0
0 1.97738896589726 0.730375154409558 0.405015510739759 0.490033047273755 0 0 0.00351106441040584 0 0.505307076964527 0 0 0.0647625242706001 0 0.964597358135507 0.908778437878937 1.21834242161092 0
0 0 1.68235689681023 1.04918871819973 0.0453480668365955 0.063933126740207 0 0 0 0.698274596827105 0 0 0 0.0508899987938151 0.471070398809388 0.838860739255324 0.870669658886944 0
0.451468289131299 0.0199654523748904 1.51101100910455 3.36744511313736 0.604684149380773 0.0240954041104695 0 0.138640409190515 0.0215951923225662 0.557576867053285 0 0.538419830396193 0 0.0605847825481579 0.0418941497337073 0.316652726382017 1.13439980819341 0
1.41012564883567 0 1.49525234336033 0.184910515788943 0.565729094203562 0.00330462604678474 0.0763131409847138 0 0 0.845937241101637 0.127305730155195 0 0 0.102252719933838 0.256108868634328 0.281479494879022 1.6968016128946 0
1.48253212333657 0.208797008031979 0.229004878550768 1.23569270060398 0.508200914366171 0 0 0 0.0174427586634632 0.538489425322041 0.409675651933435 0 0 0 0.587998899165541 0.324409079970792 1.65932936862815 0
0 1.62844546791166 0 2.80950779258274 0.584598283981904 0 0.0455938323170394 0 0 0.258385717868805 0.12235086267702 0.0864852069785985 0.270770635850911 0 0.768750151619315 0.342128397896886 1.48685479251168 0
0 0 4.69927430851385 2.27005088352598 0.366401224862784 0 0.289165710181003 0.347163131348164 0.29133495439738 0.592848811997101 0 0 0 0 0.412485385080799 0.536808769684285 1.61813600929846 0
3.6269252365455 0.372377054998651 1.29729735315777 1.73486028797925 0.777110704453662 0.0390019351834805 0 0 0 0.842991560697556 0.385638884720426 0.576117265598936 0 0.0182039576238559 0.353588338242844 0.117472398327664 3.78295560805061 0
0.559925851412117 0 1.05892774695531 0.706247957423329 0.237465539481491 0.200968580385794 0 0 0 0.381521765608341 0.105489662476898 0 0 0.0507027091727442 0.874064561212435 0.486359632574022 0.940307026832103 0
3.24324907036498 0 0.529340165667236 2.05757329426706 0.626642044167966 0 0 0 0 0.621974100591615 0.490770537650763 0.768298091047529 0.254790439452725 0.270609980138912 0.0660807993263006 0.181343164294958 3.46864590812424 0
0 0.459829454077408 1.35523649770766 0.52336728060618 0.854630918940529 0.0495960476250657 0 0 0 0.212191354716197 0.000204639166671771 0 0.0831059517134646 0.115148364694301 0.994701017159969 0.0883688589092344 0.956912406567404 0
1.36307586519979 0.00842741597443819 3.50967568065971 0.545385749777779 0.405695291468874 0 0 0 0.448300653616679 0.337244843831286 0.00773027893650657 0 0.110615797980533 0.489102956248397 0.415787706850097 0.0453702572267503 2.2390079952002 0
0.292589065153152 1.83531828341074 0 0.0693184926640242 0.80418361374177 0 0 0 0 0.637119099032134 0 0 0.142939238778025 0.222268902830624 0.273254205239937 0.765905875014141 1.39141877614148 0
1.66947140172124 0.382428812328726 1.21281418483704 2.50866960640997 0.887101408559829 0.660405750381242 0 0 0 0.0218253361526877 0 0.298638376188108 0 0 0.949908481445163 0.247186206514016 1.95365280850363 0
0 0.527625521877781 0.599335729843006 0.121045310050249 0.40925091644749 0 0.261748473902437 0.0653130968250573 0 0.555322443833575 0 0.0958519664667096 0.374736733096144 0 0.020881888223812 0.794807820348069 0.983904637618523 0
0.401847778121009 0.768080613110214 0 0.285471077542752 0.0124335184227675 0.43968790542767 0.195447591163929 0 0 0.267033257056028 0.066223036501153 0 0 0.20061596535435 0.594063455006108 0.0640049679204821 0.601475135071011 0
0 0.0308698215521872 1.98130911123008 1.46075117960572 0.534398904535919 0 0.432514398518043 0.112572114683719 0.0269512965673455 0.81006079679355 0.367730283842144 0 0 0 0.135138427373022 0.665580836124718 1.29838829763601 0
0.962331207701936 2.13783272728324 0.860657944576815 3.00965557061136 0.933622515294701 0.149216608184269 0 0 0.0163654337912078 0.6019352003932 0.23244237799063 0.254560849791522 0 0.0222892180820737 0.571276627713814 0.339815926039591 2.21503933174284 0
4.99728153925389 0 0.296932177618146 1.36423609498888 0.671074415557086 0 0.0421655642586404 0.0270661649295184 0 0.755401340313256 0.0340304746394376 0 0 0.089514571928313 0.690351461991668 0.753515908960253 5.01167203087095 0
1.55724349454977 0.362742408178747 0 1.29700688319281 0.0972255277447403 0 0.139969239628826 0 0 0.112917171092704 0 0.216191549744126 0.02720258020533 0.383545484232273 0.056506312917918 0.777601924259215 1.65407321506952 0
0.901147976517677 0.805982642574236 0 0.498241750290617 0.0946563989855349 0.0334724856564887 0.0121110284966964 0.366619306371178 0 0.583833794575185 0.374361854521608 0 0.425885885972862 0.123756012013079 0.490360010880977 0.0512520528864115 1.27398904979838 0
0.686255981214345 0 0.295840699225664 0.0151076335459948 0.507183971581981 0 0 0 0 0.585075718583539 0.516036382806526 0.172852094795753 0 0.0986865269558002 0.138319392921403 0.708945611258969 0.971760457833683 0
0 0 1.14004226191901 0.413109380751848 0.42877993453294 0 0 0.0459835922614459 0 0.979836201062426 0 0 0.371775143138902 0 0.55482567450963 0.0585342620033771 0.924627653978881 0
0.88724440196529 0 1.82027647504583 1.73788663093001 0.37651598919183 0 0 0 0 0.0257417014800012 0 0 0.265200901835175 0 0.887316346634179 0.0326718930155039 1.27611477467231 0
0.974962605163455 0.306234763003886 0 3.32452239096165 0.992968438426033 0 0.128732323928476 0 0.00109155439727329 0.909884212771431 0.51950847430019 0 0 0.0451262415355959 0.347805976634845 0.492266698274761 1.70029760488907 0
0 0 0 0.930668231565505 0.666629731655121 0.0232574957869742 0 0 0.0135189097432377 0.851776583120227 0.0877121235158012 0 0.150860790023112 0 0.843608849216252 0.496582234511152 1.05855280302483 0
4.63152722688392 0.828402365557849 0 0.392044087406248 0.520692040445283 0.091750063919502 0 0.0173275491047077 0 0.22212360939011 0.923567494757839 0 0 0 0.015674838796258 0.67791884066537 4.72464166320924 0
0 0 1.22309532668442 1.54479061160237 0.0342627039644867 0 0 0.0537208550897878 0 0.978944908594713 0.164261676751344 0.0818468446350125 0 0 0.647708164993674 0.622584965080023 0.846638772275514 0
3.0982480738312 0 2.62393988482654 0.572793106082827 0.870096210157499 0 0 0 0.0463182549893033 0.561509849270806 0.186579662673943 0 0 0 0.354284699307755 0.597295238403603 3.269661438484 0
0.807608616771176 0.564623423386365 1.8416672651656 2.36596385180019 0.693033823510632 0 0 0 0.172192268366726 0.794039845233783 0.00479455049814481 0.0803907232555794 0 0.100299127006806 0.694251032080501 0.175735049881041 1.82849432129042 0
0 0 0.536839178530499 0.967597572365776 0.744720559800044 0.0106918683315928 0 0 0 0.655835700919852 0 0.217264719307451 0.235997565038674 0 0.1659100423567 0.38336688792333 0.955252793082934 0
1.1102755619213 3.3294613994658 0 1.31091217603534 0.536298196297139 0 0.147805073273269 0 0 0.407267049187794 0 0.256045679467131 0 0.172613203896467 0.721162172500044 0.735907292924821 2.0727781726316 0
1.10097468504682 1.93469243682921 1.70294439978898 0.948154395911843 0.329615675378591 0 0 0.0105113900536457 0.0254667225120911 0.135394187411293 0.573887878052208 0.353156188569522 0.577658712606254 0.819335534697002 0.114620482781902 0.36404424556531 2.05315033794035 0
1.68709803186357 0.528202132787555 0 2.96146035846323 0.923805204918608 0 0.133961632545917 0 0.00354535876906442 0.291664789896458 0.122639518282664 0.66048146410434 0.0468700163712903 0 0.740079127950594 0.289666621945798 2.1043950838569 0
3.86388648394495 0.461318987188861 0.188133956631646 0.394917146768421 0.772159297717735 0 0 0 0.0022727562316317 0.37747052195482 0 0.434327795498027 0.0184897726309652 0.239685099311855 0.772283554309979 0.487017441540956 3.96704747595191 0
0.322437588591129 0 0.326999605167657 0.876397799700499 0.735987407620996 0 0 0 0 0.750245759729296 0 0 0 0 0.846760673914105 0.837263366440311 1.20702283059853 0
3.62184081785381 0 0 1.27003560913727 0.452339820563793 0 0 0.052104682319823 0 0.839883135166019 0.0554195232704815 0.51323993610764 0.308104329898543 0.156849270039123 0.793375859735534 0.423838041955605 3.75930852826242 0
0.85554726049304 0.713440889725462 2.58532569534145 1.16414461145177 0.37615890824236 0 0 0 0 0.323508497094736 0.358178529317033 0 0.0512262475396116 0.0336949136855913 0.629406777676195 0.904592502163723 1.46014785486391 0
0 3.51862721238285 3.37986691202968 0.823555262759328 0.827560011297464 0.00337970097025253 0 0 0 0.258986878907308 0.33967282593778 0.226214266344779 0 0 0.0508800526149571 0.280291853938252 1.84537421111189 0
0 2.36264867358841 0 0.266007296508178 0.091223927680403 0.12860955627641 0 0.0208406687849429 0 0.268887133803219 0 0.00201109673930962 0.390863293343028 0 0.293821676401421 0.762745204614475 0.953625228591872 0
0 0 0 1.56402302905917 0.797784894239157 0 0 0 0 0.626229716232046 0 0.756585419083739 0.145541421172402 0.312834978359701 0.209302263800055 0.146892128745094 1.03368540479832 0
0.838608784601092 1.53525590244681 1.63064962299541 0.409267155220732 0.222729145549238 0.0330613618538936 0 0 0.240674661287088 0.328172396635637 0.0361543446369675 0.123618925474397 0.533600937664476 0.186889458192211 0.629740889882669 0.0268489697482437 1.59699373975682 0
0 2.42051200079732 2.45401946548373 1.2099490063265 0.353539955336601 0.0396706424680679 0 0 0 0.838596471119672 0.309705400789298 0 0.036583183217235 0 0.60198073880747 0.317081359447911 1.3616098200332 0
1.90367619856261 2.11951091210358 1.23349926108494 0.358806522795931 0.492549977498129 0.0090062757394664 0 0 0 0.793687182012945 0.0572037118611985 0 0.431551311077515 0.00791139410446128 0.259458691813052 0.146638716803864 2.47678494040962 0
2.40348089137115 0.80237257340923 1.1599181604106 1.93891018256545 0.741558278910816 0 0.176599395279502 0 0 0.830006239702925 0 0.365987977058228 0 0.102675179673008 0.693724404089153 0.158209033776075 2.78477064294906 0
0 0 0 2.01103205583058 0.825024766847491 0 0 0 0 0.834975013975054 0.143818219388388 0 0 0 0.60482553136535 0.360633253119886 1.09510038022571 0
0.420423386851326 0 0 0.0251505365595222 0.0819675324019045 0 0.000924132284739374 0 0 0.524812247371301 0.00439753611056456 0 0 0.0927388168381651 0.862946621142328 0.816943426150829 0.821004076465539 0
1.37364141875878 0.194957365514711 4.00483478559181 0.191216771025211 0.515547432471067 0 0 0 0.0283489959080142 0.806117519270629 0 0.448026393491039 0.217093437059377 0.186751876460271 0.422155419364572 0.515759895322844 2.08161925591705 0
1.6788762062788 0 1.77273271605372 0.695404223166406 0.570150706917048 0.00592534245449692 0.0970133412036445 0 0 0.856395039707422 0 0.589052608336091 0.167069221900527 0 0.513217967702076 0.227117720060051 2.05381899044432 0
2.11027390137315 0.543180964887142 0.580087585840374 0.144191428553313 0.904209619853646 0 0 0 0 0.697178601985797 0.132851268753305 0.0181823605433051 0 0 0.721891378052533 0.8116734046489 2.39133957564081 0
2.71947143529542 1.5659613632597 0.000345066888257861 3.80945407506078 0.263313691364601 0 0.0250504085528629 0 0 0.0301762151066214 0 0 0.485085111466585 0 0.0979584618471563 0.185355216031894 3.41291614812868 0
0 0.714468333171681 1.88035748060793 0.978553076740354 0.789553475333378 0 0 0 0 0.795751208439469 0.187948575310596 0 0 0 0.778719266876578 0.415709541877732 1.39542981135271 0
0.182663274928927 0 0 0.0596342571079731 0.6821271518711 0.446061639924885 0.0208709296982904 0 0 0.227356446208432 0.0445210491605292 0 0.0440797435096999 0.0722253437386233 0.134443418588489 0.185295132687315 0.510259490646518 0
0.384250509552658 2.13184784352779 0.864233525469899 0.135528449434787 0.422526937676594 0.00725540549849408 0 0 0 0.382245428860188 0.588560684341026 0.657479054416757 0.40871805404819 0.00697917847281497 0.0691286453511566 0.0503334393724799 1.41193190062534 0
1.84201889089309 0 0 0.587571931537241 0.885576618602499 0 0 0 0 0.900052968645468 0 0 0.106998185304879 0.0889277238994407 0.764328385470435 0.763510154327378 1.98661856782203 0
1.60568680381402 0 1.08508000499569 0.920150768011808 0.847167783416808 0 0 0 0 0.468207672005519 0 0 0 0.237740668991835 0.200892708264291 0.58771101734601 1.832609397287 0
0 2.25925257056952 0.907564430730417 0.43579385150224 0.304924765601754 0.0496795717075588 0 0 0.200019367855901 0.535774780670181 0 0 0 0.0160510079932064 0.638432134408504 0.475797013379633 1.09860513219081 0
0 0.868534934706986 0.209966172464192 1.15645918878727 0.443027285160497 0 0 0.0641876488020273 0.0355001640980109 0.334917343687266 0 0.243063981499442 0 0 0.820609912043437 0.613399827154353 1.06729612906227 0
1.10617009690031 1.91090169316158 0 0.606138537405059 0.166567290201783 0 0 0 0.241203024216172 0.650287828408182 0 0.259937259646252 0.241654413803778 0 0.0392188038676977 0.110742387594655 1.44156137747889 0
3.59131292812526 1.24522505141795 0 0.893293855013326 0.207544896518812 0 0.103999223669324 0 0 0.646395741263404 0.300590758267297 0 0 0.183162010631435 0.325602703494951 0.380033916095272 3.66599783863277 0
0 0.605453888885677 0 0.844358293572441 0.0665015163831413 0 0.369603662123296 0 0 0.777249720878899 0 0.0169585865171862 0.782749976237902 0 0.00654905708506703 0.880091453436762 1.37482222098692 0
0.831759616266936 2.73140412871726 0 0.8931367052719 0.389818517258391 0 0.0333497421045732 0 0.457348295863287 0.893516128184274 0 0.0784986989656075 0.100492955932796 0 0.00959665863774717 0.395434315316379 1.59957692092808 0
0 0.930342349689454 0 1.77564039314166 0.429896759334952 0 0 0 0.110537394640203 0.428818344371393 0.142298251927674 0.121846322547546 0.459270388533863 0 0.205068164272234 0.812586499843747 1.52484737261485 0
0.470290558412671 2.19168704096228 0.86495075118728 2.75898103695363 0.979888921836391 0.0704840777685303 0.128923952696404 0 0 0.0189741749782115 0 0.410448258229318 0.00918457867273403 0.0241927349598564 0.794100042199716 0.558817253448069 1.79799690745177 0
0.652901958674192 0.810311242006719 0.884639080381021 1.39910015137866 0.87991327769123 0 0 0 0.0180034556889334 0.465012354310602 0 0 0 0 0.614813149673864 0.042751134140417 1.45234577565689 0
0.771850377321243 0.534705566940829 0.424003339372575 1.24599955789745 0.382055502850562 0 0 0 0 0.76193780801259 0.100059128788582 0 0.333005986772468 0 0.0128786189015955 0.052858336828649 1.32867791603102 0
2.60365665075369 0 3.96058660186827 1.43703058129176 0.641381326364353 0.136997585348187 0.0029429419311046 0 0 0.0130959032103419 0.222474619057004 0 0.0607684757861541 0 0.691221177810803 0.356876988895237 2.64783527399126 0
3.85083350259811 0 0 0.247737408382818 0.412363670533523 0 0.00786456097523743 0.337604999070581 0 0.171358103398234 0 0.13463607409777 0.343178139594704 0.480504199604154 0.976615243125707 0.00866655772551894 3.87691590490132 0
0.22723920783028 0 0.184818892274052 0.692119469400495 0.0795835102908313 0 0 0.0400583117513757 0.239125227109532 0.597440256038681 0 0 0.0197145559348266 0.37629931061297 0.88485251669772 0.198428019648418 0.79604739169416 0
0.998751111328602 0.89558158442378 0.596472273115069 1.77626221813262 0.152699703583494 0 0.0217379745132131 0.145330343682303 0 0.524632518412545 0 0.141245486977118 0.380021636627077 0 0.913682948099449 0.689974565291777 1.82450752874667 0
0.68156398460269 0 0.559217814588919 0.503820168087259 0.308107532327995 0 0 0 0 0.386139702284709 0.197728604901894 0 0 0 0.548644375288859 0.274282286176458 0.881679085048546 0
0 0 1.58625450055115 0.0725484448485076 0.446681750006974 0 0.129775528050475 0.00213842911287759 0 0.953198604984209 0.210886719158032 0.101441753894155 0.474011942744797 0 0.195611475268379 0.699300706619397 1.12782577226359 0
0.829215757548809 0 0 2.9323057802394 0.667008428135887 0 0 0 0.13594641460623 0.8791574081406 0 0.200587586966435 0 0 0.0603831242769956 0.369586095446721 1.02149688677071 0
1.87119270116091 0.17106919689104 0.0847194921225309 0.0765229307580739 0.606622352497652 0 0 0 0 0.664835465839133 0.759529237291659 0.148751909921965 0 0.0914799537441175 0.17198891681619 0.667353552766144 1.94351469501826 0
1.77405819203705 3.85386203648522 0.358730756677687 0.796518729068339 0.139565155375749 0.422815776467495 0 0.169629332415152 0.458376436133169 0.0852356741670519 0 0.138597486537949 0.187990914163265 0.263916387146179 0.783967291004956 0.306271921144798 2.34029603246916 0
0.380599113414064 0.761648381594568 0.624664978124201 1.33663146221079 0.159933181246743 0 0 0 0 0.46745287347585 0.083613394885473 0.376639216777483 0.00702729518309131 0.378547332327223 0.075572861591354 0.443538536550477 0.898201473471208 0
1.683955647517 0 0 0.00386926322244108 0.377455751411617 0.000929708935407528 0.41441454867117 0.0146802219119116 0 0.992507060058415 0 0 0.241517090298947 0 0.0936139656696469 0.566252581076697 1.68484152236344 0
0 0 1.37808165699244 0.84471221268177 0.220888175535947 0 0 0 0.0693816190599736 0.63688777666539 0.0600422178850878 0.162179402573302 0 0.250739342254113 0.440961516927928 0.275706507032737 0.854497658430267 0
0 0.696231240872294 0 1.738570404239 0.847821169532835 0 0 0 0 0.199934436241165 0.0517684141388125 0 0.053944579187421 0.162305543220783 0.539804925210774 0.236658040899783 1.08380272140974 0
0 0.177274392917752 0.970357784535736 1.79967994987965 0.694452229188755 0 0.0284519069019746 0 0.0612014463451885 0.442435776814818 0.0974434869561116 0 0 0 0.0655648875981569 0.615075098350644 0.885102513739735 0
1.21811373461969 1.47987790312618 0 0.0744326305575669 0.151774246245623 0 0 0 0 0.251046262215823 0 0 0.171148773344717 0.0127627466688176 0.329002927755937 0.749668979784474 1.39915153573508 0
1.91842359723523 0 2.34573234384879 0.897398795932531 0.761318743461743 0.0514871029364402 0 0 0 0.789048157632351 0 0 0 0.156900798347801 0.584253030829132 0.12993755703792 2.25479554019059 0
0 3.93685609684326 0.890081428224221 0.911751749925315 0.77013634564355 0 0 0 0.046485482127277 0.785934139275923 0.698822966518007 0 0 0.204034537443318 0.240278033073992 0.188904252136126 1.92148323748708 0
0.774797307094559 0.115391361294314 0 0.538155459566042 0.314850247465074 0.0854007229226025 0 0 0 0.835628860630095 0 0 0 0 0.762214473681524 0.628385656978935 1.05717371602708 0
0 0.219487597933039 0 1.58854280412197 0.205138452816755 0 0 0.0476810376793974 0 0.163646114990115 0 0.333166087158969 0.196914248461651 0.255129756586009 0.0709518240764737 0.234649685909972 0.826125826156717 0
0.333033280912787 1.0818353779614 4.53458267147653 0.980757168261334 0.685253362171352 0 0.00157777539500422 0 0.154691489592037 0.641585644101724 0.284018070936993 0 0 0 0.612559322966263 0.311285428702831 1.89896009928459 0
0 0.353441265644506 0.28869101125747 3.86813686136156 0.816667143953964 0.0319002126681097 0.316122083176965 0 0.0347490852730087 0.827447466785088 0 0.349004224542494 0 0 0.313546217512339 0.419605493778363 1.28963358036463 0
0 0 0 2.49448448419571 0.564757220447063 0.044667441386397 0 0 0 0.622671209275723 0 0 0 0.296676169202136 0.38041690713726 0.0768793723545969 0.956379929391621 0
1.89706294611096 0 0 0.305577907711267 0.387310687452555 0.51883753242793 0 0 0.0495452716148324 0.0306489502545446 0 0.012772031853275 0.265590134401753 0.306238054981496 0.0719450784381479 0.955841084010899 1.99899021826322 0
2.73618816398084 0.0204951711930335 4.08323361072689 0.60193156125024 0.373079398181289 0.302945148982626 0 0.224762814418117 0 0.260806973325089 0 0 0.311336243435069 0.0944244808116961 0.227156763430685 0.597357405349612 2.88411396651985 0
0 0.860322356689721 1.1401105215773 0.404689867049456 0.234763091662899 0 0 0.0130795351619391 0 0.392592905089259 0.390801840980855 0.00780148602785705 0 0 0.244233696954325 0.976599415065721 1.00678297130778 0
1.99993716529571 1.00081393565051 1.12498240033165 1.58212823909707 0.836778960656375 0 0 0.120020677888979 0 0.051175870699808 0.805226328117063 0 0 0 0.0258932251017541 0.686662305379286 2.36705785826485 0
0.490003351122141 4.89844927215017 0.798426450695843 0.966113555943593 0.490360671887174 0.228803445055271 0 0 0 0.683323776582256 0.0643133327059294 0 0.422614452428308 0.0345183829244939 0.761643643723801 0.554709474556148 2.12799271744515 0
0.264177927747369 0 3.65152359358035 1.55406184261665 0.364533059298992 0.655230682164313 0 0.104398016979913 0 0.00978876277804375 0 0 0 0.154285848512987 0.651068907463923 0.612758217845112 1.01508024068881 0
2.12100808974355 1.57375132455491 3.76820213976316 1.97500944742933 0.400720909005031 0.25124325835146 0.0654493047377938 0.167401493901259 0 0.610111449379474 0 0 0.582697848812171 0 0.677870783954859 0.298048780066893 2.95483722350427 0
4.31669143028557 0.427959735039622 0 1.21701265079901 0.426867485279217 0.0221809683939254 0 0.0106176427484999 0.259029227566606 0.87959891743958 0 0 0 0 0.930414261529222 0.943617436336353 4.38449607083378 0
0 0 1.36268489994109 0.640810690121725 0.052285507787019 0.363643852256299 0.12201973022804 0 0.113597559251774 0.376443178625777 0.404854566647369 0.0973413035248676 0.0939307760847923 0.184763139492666 0.230166506487876 0.861289255786687 1.08641629167916 0
1.35127353435382 0.880290374625474 1.03423125226982 0.405451643280685 0.975801314460114 0 0 0 0.0126916554332187 0.915682474616915 0 0 0.00826537157168657 0 0.675338319968432 0.00487833586521447 2.03471085854545 0
0 2.17740870174021 0.544140190817416 2.72923242347315 0.735598030267283 0 0.0428532900473243 0.266486633600505 0 0.70883860392496 0 0.111053606719596 0.0495717270753721 0.1241387020295 0.00141035299748182 0.311691793147475 1.50771958727632 0
0.500213432824239 0.938142852857709 0.237541619222611 0.308283411897719 0.194324506446719 0.106078904858997 0 0.0719914871545498 0 0.606363421306014 0 0.0791477837845565 0 0 0.959361429326236 0.763724959455431 1.0356583704816 0
0 0 0.00856446637772024 0.361667626071721 0.798459134763107 0 0 0 0 0.253758899634704 0.552836472067569 0 0 0.0777514286507699 0.0628166641108692 0.208581228274852 0.598023786607065 0
0 0 0 1.31631046067923 0.9367419637274 0 0 0.00599115004465013 0.010579683571143 0.866769916843623 0 0.00369683425962659 0.00407732900051944 0.0823654148198646 0.0691480678506196 0.855670794611797 1.02728387767606 0
0.262591960607097 0 0 0.977605608990416 0.661705847131088 0.121267449252451 0 0.00108825560278015 0 0.509059462463483 0 0 0.169256118725067 0.155715780788838 0.740821573184803 0.332284268923104 1.03093917385167 0
0 0 0 1.74847612576559 0.217229728354141 0 0 0.0450868824351586 0 0.302064060000703 0 0.0670143957422226 0 0.478388006887461 0.554371600504965 0.683373974636197 0.996903414322287 0
1.8672606437467 0.345089689362794 0.158368261065334 1.92096613068134 0.390769556630403 0 0.0125383783817924 0 0.109397428420085 0.909964737482369 0 0.100073689888469 0 0.0421374993428356 0.660791324451566 0.814599201083183 2.10015121759823 0
0 0.78007182572037 0 1.22082719765604 0.582624437054619 0 0.21152963742209 0 0 0.140011113369837 0.0448264473421036 0.0864341795251393 0 0 0.0514914346858859 0.0404160325415432 0.70584301209748 0
0 0.673662217333913 0.526148646138608 2.29658752097748 0.376431649317965 0.172566385737098 0 0 0 0.560457250569016 0.000713514275637874 0.516829486330904 0.380001171581255 0 0.998963118297979 0.258122063940391 1.52567145989174 0
0.644228626508266 0 3.34096482838504 3.5973363853991 0.571800203993917 0.0805851849848898 0.0359621662740216 0.00171156802654385 0 0.345060761086643 0.0320582644066345 0 0 0.305181635624876 0.481806340627372 0.460828608600423 1.51999575887505 0
2.74349511042237 0 0.791792081203312 1.93255193904042 0.433167373528704 0.0973859779513535 0 0 0 0.560679651331156 0 0.0218455600460377 0 0.157574998756919 0.651744988746941 0.333542066160589 2.80501271425189 0
0.146080624312162 0 0.0216568210162222 0.0508228428661823 0.320531244855374 0 0 0 0.0855508457495285 0.0769820385612547 0.38921931572841 0.211769607347479 0 0 0.374805186409503 0.770442368695512 0.924696703794333 0
0.61363593256101 1.51204314897768 0 0.674837093101814 0.635519265430048 0.0343212885313807 0 0 0 0.900422196369618 0.114225261195273 0.276240475861768 0.0195826700320603 0 0.820027415407821 0.255743740592152 1.4598584587478 0
1.37582574412227 0 0 0.438103537308052 0.808129905955866 0 0.00708366133534822 0.136311514914965 0 0.37318078475073 0.00727804894195514 0 0.0718239202135444 0 0.972298318054527 0.736585153266788 1.49666616169944 0
0 0.978219055803493 3.52394931111485 0.575924404896796 0.228939170250669 0.22076445216416 0.177729329502846 0.411831494356208 0 0.626242930302396 0 0.00824719771559834 0.466466983869227 0 0.227307320106775 0.262239075032994 1.34543105465339 0
3.43571380991489 0.728235491551459 0.337675762362778 0.254980254219845 0.967877588933334 0 0 0 0 0.337748115183786 0.24765141106407 0 0 0 0.677352032158524 0.98411582224071 3.64001223883986 0
0.542594606988132 0 2.250126341125 0.762715325457975 0.0954620731063187 0.251218363180309 0.0316511503512808 0 0 0.00971422251313924 0 0 0 0.362355437342038 0.389172835974023 0.765243323286995 0.887989048827925 0
0.0430603441782296 0 0.824845978757367 0.204208565410227 0.781753633636981 0 0.0930843989768192 0 0 0.585617772769183 0.00519693974344883 0 0 0.139214781663039 0.371047332184389 0.241576018743217 0.816063385087249 0
0 1.93664568243548 0.537299433723092 0.0363392583094537 0.640246164985001 0 0 0 0.078811797007533 0.316214065998793 0 0 0.00775939959728134 0.0476879253004926 0.434683644911274 0.246113363420591 1.17502038756983 0
0 0 1.5130064743571 2.96115461178124 0.683821617625654 0 0 0 0 0.816650501918048 0 0.097527544762455 0.0629391035170171 0 0.538217206019908 0.815425878157839 1.45132049708473 0
0.219585827551782 0 0.0418860921636224 0.821185334818438 0.782017743913457 0 0.0714075777883448 0 0 0.907499531516805 0 0.0172027299830442 0 0.0434680644057793 0.876948034623638 0.938759753946215 1.28264711118551 0
0.187171263154596 1.07956927921623 2.2194439265877 3.51885258685797 0.328683999134228 0.253837444369391 0 0 0 0.558608192950487 0.612099030214234 0.083460032051885 0 0.126858992010166 0.194840907352045 0.604271728312597 1.37548009036437 0
2.56914741825312 0 0.819042078917846 1.66659107711166 0.398267434677109 0 0 0.062874996809318 0.105378625655132 0.741975882090628 0 0 0.17061372014404 0 0.909516404848546 0.307252371218055 2.7924632236321 0
0.295832686359063 0 1.80739461490884 3.28374259825796 0.999250795226544 0 0.00233812010628459 0.0123339939134515 0 0.265703001525253 0.000418255788903198 0.0734741598467081 0 0 0.798721901606768 0.716122752521187 1.31772055966115 0
0 0 1.13962162612006 1.81838934402913 0.915614389348775 0 0 0 0 0.581996066728607 0.161773314469741 0.825307953965996 0 0.190423264686863 0.829146325821057 0.170691523002461 1.4669815508673 0
0.989100418519229 0 0 0.471958294510841 0.0379877889063209 0 0 0 0.148857265506649 0.174969111569226 0 0.0663329573738282 0 0 0.835454663727433 0.800981588894501 1.15879391312631 0
0.408491840586066 2.82540848013014 4.85953772091307 2.03768018446863 0.23048163112253 0 0 0 0 0.195108660496771 0.371551829976955 0.874562633891061 0.371965660316273 0 0.521338457008824 0.0689728786237538 1.9464960162485 0
0 0 0.411201178329065 2.18904836894944 0.834212915273383 0 0.0133985422991292 0 0 0.350194958038628 0.307441765376301 0 0 0 0.561232024338096 0.580093404976651 1.06641579322986 0
0 3.38570147845894 2.38083917065524 0.0712379082106054 0.17239236459136 0 0 0.0107535167387252 0.0718897039576677 0.711524833226576 0 0 0 0.245947374854578 0.935696623288095 0.971007162705064 1.10508520610475 0
2.33384258695878 0.940718009602278 0.695090983062983 0.141077554551885 0.118902994086966 0 0 0 0 0.0206142060924321 0.0350604806569815 0.0482343550520154 0 0.594196099706144 0.928183824056759 0.951418853364885 2.38435871529069 0
2.18936076015234 0 0 0.34875446325168 0.985433436697349 0.289451041785925 0.0720915408245664 0.0159480082444111 0 0.449436226859689 0.0826824130045478 0 0 0 0.791870085056871 0.157776989042759 2.20420268923638 0
3.65980348899029 3.47432047501206 0 2.79962347098626 0.603487974964082 0 0 0 0 0.60484178061597 0 0 0.0933446200631735 0.216388493976157 0.670455349609256 0.713465250097215 4.26044848588808 0
0 1.30682901805267 4.23004804062657 0.2986248456873 0.756068089045584 0.367825001871501 0 0.137114646209191 0 0.271273444639519 0.668692034676238 0.172814697798369 0.0510918493519338 0.097394089137362 0.0772674467880279 0.658827979117632 1.6421614266674 0
0.184152317466214 0.221978592220694 1.11114576272666 1.559963257052 0.369149029254913 0 0.260674078162409 0.100948451371247 0 0.102518110303208 0 0.106419589251503 0.34681498876896 0.138040355069751 0.134474337566644 0.776247978908941 1.38075870268656 0
0.54236252582632 0.505139281274751 0 2.81062876875512 0.87863524351269 0 0 0 0 0.504212958505377 0.00301079162178908 0.0372088325003551 0 0 0.039151667850092 0.849249158287421 1.10340544426186 0
0.637039450928569 0.081922953017056 2.40485667809844 1.65606608055532 0.563515899702907 0 0 0 0.0660648655072347 0.567854706197977 0.124352548683088 0 0.0487815688665605 0 0.398555599153042 0.524796656100079 1.44107747593214 0
1.42896490171552 0.347820440074429 2.62146368250251 2.55229991581291 0.445527501404285 0.534134111823026 0 0.190916295902066 0 0.0947323676664382 0.146898281107106 0 0.0572011355591777 0 0.729935178998858 0.654796799877658 1.77835992065004 0
0.872110603144392 0 0 0.7021275581792 0.189161002635956 0 0 0 0.626034871165492 0.215450080344453 0 0.120597133501374 0.0644934981213038 0.410029440154673 0.675378545187414 0.762466834392399 1.40019179439436 0
2.12557971524075 1.37940377742052 3.88235502759926 0.753861733945087 0.847937495214865 0 0 0.344777160331803 0 0.395345309283584 0 0.0187130060655187 0 0.556346507142895 0.0406758147291839 0.128512725234032 2.78182764118463 0
0.667647244874388 2.72905111662112 0 0.532774444203824 0.944539138348773 0 0 0.0232320690975859 0 0.331669265637174 0 0 0.0107804132549765 0.0850198010037111 0.660701649729162 0.888135001296177 2.00505319511244 0
0 2.40300743933767 0 0.67238729679957 0.532320691272616 0.381755956520343 0.0318264292700492 0 0 0.297783082583919 0.11855339981574 0.0712212668856582 0 0.201589285429546 0.845691320253536 0.511738972971216 1.41277898792779 0
2.08504209690727 1.62989925406873 0.28232387593016 2.19060538709164 0.404950995463878 0 0.0192763659388911 0 0 0.185218196129426 0.0966016263156142 0 0.286405410874111 0 0.800950223812833 0.929124673828483 2.6980891437449 0
1.87306640576571 0.356293989345431 0 2.94494251068681 0.0385139659047127 0.308174749515094 0 0 0 0.397125543560833 0.714863170666018 0.245338411287508 0.259560765464158 0.0590323846190593 0.175367066636682 0.716770116006956 2.35687396362303 0
0.17280718521215 2.34488149546087 0.570805946364999 2.99712182860821 0.810579451033846 0.284402373850885 0 0 0.0196777247290834 0.0767437519971281 0 0 0 0 0.706464865710586 0.556428923038766 1.65627785336491 0
0 0 0.853962817694992 2.23326139873825 0.282015804434195 0 0.347689204335302 0.00019287674194606 0.574231722486578 0.359684947412461 0.405102390945626 0.00113673119737719 0 0 0.0909439586102962 0.995925179449841 1.28801613872924 0
0 0.299048255197704 0 2.41768920700997 0.813524688594043 0.00569453234731202 0.118548472183693 0 0.104629893432415 0.870622693095356 0.00945716158369295 0 0.0368533199962743 0 0.247482320759445 0.976510405307636 1.32833904556165 0
0 0 2.05677435267717 0.38306403439492 0.480763423489407 0 0.0897791928503912 0 0 0.685095401946455 0.205123045254159 0.289448827797393 0 0 0.699236160842702 0.401258667930961 1.14237473976881 0
0 3.18319337908179 2.66670650686137 0.29824831802398 0.949671931564808 0 0.00751888929956071 0.000117157293588418 0 0.0318329213187099 0.00154666092129237 0.000278076890161936 0.0478717334301517 0 0.919752903049812 0.999562963377684 1.76301501332736 0
0.489756142953411 0.70857404731214 0 0.137330637779087 0.7455691001378 0 0 0.000875912656680491 0 0.69216011534445 0.274955469905562 0 0 0.0623108723192348 0.627188613638282 0.173001900548115 1.05732072071303 0
2.09455437492579 2.52528023067862 0.945969484280795 1.08896409347653 0.443639582488686 0 0 0.38083530218816 0.00770993483602303 0.25570854707621 0 0 0 0 0.101074920268729 0.475711644394323 2.5539851632126 0
0 0 4.0179331030231 0.325531938346103 0.45994059741497 0.365434670601431 0.30111054348378 0.00434871880413634 0 0.0596760255284607 0.199132308191935 0 0 0 0.266644251300022 0.938006553333253 0.946627407791521 0
0.409845116082579 0 1.05812400416471 1.02185276616365 0.255341943353415 0 0 0 0.416955861139107 0.238612999208271 0 0.127374916333796 0 0.529984363060556 0.603453567018732 0.27092190971598 1.23389268460207 0
1.23853387776762 1.26772122085094 0 2.69666428118944 0.116875761654228 0.0348628328556373 0 0.0176473453312762 0 0.661634906660765 0 0 0 0.0132594405690532 0.529011070262641 0.585567717440426 1.41765914652138 0
3.93057957571 0.00678692548535764 2.17516479478218 0.156994832213968 0.362332886084914 0 0 0 0 0.159700135700405 0 0 0 0 0.943792199948803 0.629799783462659 3.93948084141376 0
0 0 0.525506834499538 1.73440916417167 0.806543602375314 0.241259405776767 0.0395677429993482 0.528221640338799 0 0.362273376900703 0.0431790000825074 0.0357873924332892 0 0.0620728239247586 0.819293566979468 0.0185274092946202 1.05631054063352 0
0 0.358961863210425 0.0916738358791918 1.2405065218918 0.576507604913786 0 0.0245286875348852 0.300882654399506 0 0.851887435419485 0 0 0 0.0786505552200763 0.877123014535755 0.228661353234202 1.09171371793547 0
0.642401048913598 0 0 0.134673825232312 0.855055198539048 0.178708231955457 0 0 0.000849320435018443 0.340199279831722 0.329449363325749 0 0 0 0.625622797524557 0.332750238012522 0.811010886068089 0
0 0 0 2.61216963571496 0.900071771815419 0.234706611549772 0 0.204990562521938 0 0.161679202690721 0.0535374449321901 0 0.0167619493571293 0.369314738974259 0.881420851452276 0.218828220386058 1.25248856215321 0
0 1.56387713947333 0 1.01778297638521 0.0438948061782867 0 0.0235543813534185 0 0 0.163646725937724 0 0 0.825335356224781 0.795750711191428 0.716698983684182 0.053286766866222 0.999742063955087 0
0.38040587073192 0 0 3.60779229458421 0.699770570732653 0 0 0 0 0.38953461474739 0 0.661006386678404 0.0337835827186821 0.436044639544859 0.124471220187843 0.310949337668717 1.3707528442155 0
0 0 0 0.511102219112217 0.723429224919528 0 0 0 0 0.825803927145898 0.274264791953473 0 0 0 0.0526606061030179 0.219725671457127 0.501374207153936 0
0.810203843517229 1.57678350596689 1.38728731730953 1.53905787086114 0.249963342910632 0 0 0 0.233927930489946 0.265696858754382 0 0 0.0770902724097557 0 0.710812201490626 0.310706175863743 1.55935243528799 0
1.67013919353485 0.634478314779699 2.73483555112034 3.33814051095396 0.0471454972866923 0.0381815924526871 0 0 0 0.524898948846385 0 0.02997671511291 0 0 0.982491280417889 0.365234483731911 1.7316801485338 0
3.44942108541727 0.668910176958889 0.116121524013579 2.96557639818639 0.234950323123485 0.00811204864316727 0 0 0.227000125651993 0.384881753008813 0.164379038477017 0 0.471206572183984 0.240071641209182 0.598813583608717 0.143161960644648 3.91114413136141 0
0 0 3.74115521460772 2.49113706545904 0.0350592394825071 0.00747082991581978 0.502251844865286 0 0 0.54232282214798 0 0.0120036404825837 0.751370959537603 0 0.0677424850873649 0.640695651294664 1.74379033918751 0
1.96926079038531 2.67186557734385 0.525190636515617 0.981245742877945 0.905037323012948 0.070775922771236 0.159798633389131 0 0 0.57782106124796 0.00994211496866571 0.121870638846591 0.0231605783637114 0.0978544037514355 0.784902547718957 0.218503660289571 2.90582519337562 0
2.43358335224912 0 2.41244130581617 3.35353177320212 0.175305552314967 0 0 0.038004365882971 0.188694228471623 0.907855783822015 0 0 0 0 0.232186517678201 0.817193941678852 2.69379708892035 0
0.338245406746864 1.99834714224562 2.85165510163642 1.20382784027606 0.274465505965054 0 0 0 0.0243126306729891 0.0797445541247726 0 0 0 0 0.0465619475580752 0.152224839199334 1.01236442827395 0
0 1.73838858213276 3.07431035861373 0.237667030654848 0.19541320274584 0 0 0 0.1308321823036 0.947796650230885 0 0.205846125210246 0 0 0.525632283184677 0.518693021731451 1.19117443181935 0
2.56944135017693 0 0 3.73471025843173 0.0239462850149721 0.0783409427226003 0 0.00408087385825273 0 0.728801982011646 0 0.00778839990456043 0 0 0.701363934436813 0.786112383473665 2.57343015624062 0
1.99876145226881 0 0 0.199201636947691 0.870524048805237 0 0 0.0165602714810295 0 0.892722290707752 0 0 0.108222730066125 0.0207633408136464 0.420239779166877 0.169344115769491 2.02000786620873 0
0 0.334323114249855 0 0.144393898546696 0.666091753635556 0 0.138530307547293 0 0 0.0278287781402469 0.117536747669195 0.215813879090301 0 0 0.554497232427821 0.400243508629501 0.646682204268138 0
0 0.392476054141298 0 0.412774128140882 0.115622174693272 0 0 0 0.128765766566967 0.977722582640126 0.121903156474992 0 0.641883771796684 0 0.515440416056663 0.862155882641673 1.14473716905572 0
1.37941334862262 0 0.193955358117819 1.63907272741199 0.974660707172006 0 0 0 0.00513133036012954 0.722489519510418 0.159864340084101 0 0.00164932286289007 0 0.293304730206728 0.843659415608272 1.62503641244093 0
1.95364084676839 0.0231891106814146 0 1.9947321312502 0.0430040082428604 0 0 0.00649053171751623 0 0.225136353401467 0 0.000370005706704431 0 0.757552776593871 0.899084940552711 0.681444011395797 1.98278910889551 0
4.85603803419508 0.587677463423461 1.6047647674568 2.96341470465995 0.105255849892274 0 0.154752902000977 0.221957246655195 0 0.588877942878753 0.114328097315481 0 0 0 0.524125296156853 0.273877069819719 4.87400102418926 0
1.99771376908757 0 0.418111414182931 0.513605930609629 0.454667306970805 0 0.010844087674725 0 0 0.419407307403162 0 0.010911607070068 0.172041637284374 0.490570608764407 0.107014417182654 0.439410154009238 2.1034403279554 0
0 1.63452018611133 0 0.0299153444357216 0.750207757344469 0 0 0 0 0.115179418586195 0 0 0.153579537288682 0.313965311525912 0.0469313252251595 0.705538460519165 1.12065502651361 0
0 0 2.3130489308387 1.07096548052505 0.971932582557201 0 0 0.335196743245672 0.00477628505181913 0.156446631997824 0.364045824802201 0.465921278477185 0 0.321633810792037 0.240116976201534 0.177591964136809 1.22262694756498 0
3.24205755069852 0 3.14269736781716 0.00973789184354246 0.533242111792788 0.271158221054558 0.0241208557003006 0.0111582981015031 0.08090257036375 0.672293356386945 0 0 0 0 0.666502394713461 0.850377932190895 3.42134932167035 0
0 0 2.68636301439255 2.65516476868652 0.938292832346633 7.79222959073395e-05 0.0315864593904622 0 0 0.0578382622916252 0 0 0.0593572332484005 0 0.630966367200017 0.427211518166587 0.856314565496366 0
0 0.653622443322092 0 0.0105094460304826 0.754884694004431 0 0 0 0.0868972611771197 0.698460331419483 0.189848273915604 0.657085616329907 0.0519214940310421 0 0.774648346239701 0.0917153453920037 0.86969100916759 0
2.23719523963518 0 0.10932731651701 1.15468731289729 0.995594597188756 0 0 0.0216317912791874 0 0.248021278996021 0.0119747074450408 0 0 0 0.972030178410932 0.919972433010116 2.28173842278451 0
0 3.78469533170573 0 0.948411477264017 0.410894075175747 0.366978864007848 0.102054789811567 0.00206362016238913 0 0.196297350572422 0.048980213050978 0 0 0 0.448483278043568 0.0647856572177261 1.45906417660704 0
0.610935050994158 0 0 2.79325107578188 0.320700000738725 0.0909975070918159 0 0 0 0.642551698721945 0 0 0 0 0.153820213861763 0.615276840981096 0.944514730926676 0
0 0 0.873570572119206 1.93905275687575 0.847644391935319 0 0 0 0.0847958466212482 0.675317917950451 0.211663988102562 0 0.0597385870533387 0.172101921429054 0.777316661085933 0.724305083043873 1.47820264691588 0
3.05029811710119 0 0 1.01313482201658 0.563918325817212 0 0.00235705049474998 0.0479509739011538 0 0.301974212750793 0.00608766744866083 0.125492009319852 0 0.237597054799148 0.809451057109982 0.168365279678255 3.07091154846304 0
1.79100190219469 0.935146013274789 0.480140768922865 2.11733045242727 0.80338550102897 0 0.0420163032610246 0 0 0.504337014397606 0 0.362190234733134 0.0361488117590074 0.174813174420393 0.146578662795946 0.0457888434175402 2.27072972295703 0
0 0.719900731695816 1.77180137112737 1.76047156285495 0.972358701983467 0 0 0 0.00668611288692023 0.462557975202799 0.165842592122615 0.0974470986847853 0.0160353197117285 0.0581684724804797 0.700406348099932 0.296429784735665 1.40341668553101 0
2.28709269175306 0 0 1.21137660951354 0.163306063273922 0 0.00219923699917839 0.152074967458501 0.105054607551644 0.14818186336197 0.0958760142682295 0 0.602597186328953 0.397369689861929 0.0929019111208618 0.79366445960477 2.69404256519475 0
4.35550456983037 0 1.27472649607807 0.414023581426591 0.879992836387828 0.013007582311643 0 0 0 0.932295893551782 0.307095332793793 0.0609960804246852 0.0365635527150859 0 0.663237131433561 0.639269331004471 4.42082131481744 0
1.8207005225122 0 0.748496069107205 0.0022656456567347 0.448808092623949 0.042268477886521 0.0430672078715583 0 0.159540504045283 0.40693474560976 0 0 0 0 0.0373771404847503 0.207025267882273 1.9212200444726 0
4.11696510505863 0 0 0.264197981916368 0.419166928390041 0 0 0 0 0.365591212408617 0 0.0122119835870673 0 0.488829322964763 0.831208445830271 0.979902107035741 4.12177957322365 0
1.59902270883322 0.670487525174394 0.165388982277364 0.546095452737063 0.0844969064928591 0 0 0 0 0.0760294350329786 0 0 0 0 0.489248090656474 0.631310590077192 1.63471725381404 0
0 3.12073415261693 2.99429289996624 0.901404562871903 0.723615441704169 0.0777597249781813 0 0 0 0.231063202023506 0.0434553126858825 0.0822047641453412 0 0 0.41122728632763 0.381980736041442 1.65340851377138 0
1.64498636126518 3.8292138222605 1.62869602628052 0.910135796992108 0.553485410986468 0.0156753570367814 0.016751470067185 0 0 0.108028489165008 0.00501481515014539 0 0 0 0.861314490670338 0.82858794531785 2.51366422228489 0
0 0 0 0.901575986295938 0.099159826291725 0 0 0 0 0.218967195600271 0.363239178306821 0.599383385855272 0 0.143756038834867 0.0122331506572664 0.0903720848727971 0.401377477935133 0
0 0 0 0.934023964218795 0.804938164073974 0.012818826901772 0 0 0 0.804706517141312 0.160406148883402 0 0 0.00274154013714768 0.148167507955804 0.427501425845549 0.730863008659284 0
0 0 0 0.0587771246209741 0.59752889839001 0.0477631582480388 0 0.00101009476340389 0 0.453498172573745 0.467522203760126 0 0.0569503023640981 0.0665850917846617 0.192096303915605 0.200904946541414 0.511897981821875 0
3.54125589248724 1.36720519303344 0 0.477617540862411 0.509876505471766 0.0322227877766619 0 0 0 0.876941695809364 0 0 0 0.00779367292687048 0.626720872242004 0.35599634074606 3.7326620556997 0
0.66625420935452 0 0.303893867181614 0.563074468169361 0.123091055313125 0 0 0 0 0.300969136180356 0 0.0892823737204668 0.475725982312116 0 0.22811583429575 0.108536365209147 1.0038875943575 0
0 1.50374049460515 0 3.21546091139317 0.566326343687251 0 0 0.0594029563906815 0 0.881947451038286 0 0.138226526740093 0.0146563918001766 0.0906901304890869 0.843479350674897 0.510306951822713 1.48236313825696 0
1.58596825157292 0 0 2.49149637739174 0.901105087716132 0.130305644347737 0 0.000572112024649185 0.0178474563139107 0.399186295457184 0.260941281789717 0 0.0283488659180342 0 0.725129930535331 0.46236646710895 1.83058673545411 0
0.10944939753972 2.27411187067628 0 1.49856403749436 0.379491659812629 0.0583412454374142 0.0945435519504663 0 0 0.572712580673397 0 0.0616991662712106 0.228845557611673 0.188959217156577 0.320069720968604 0.833108734106645 1.48028566688311 0
0 0.742302109487355 4.15635726763867 3.8449295675382 0.379231819650158 0.0230376082508905 0 0 0 0.958039522171021 0.153364644385381 0.125635510974747 0.50798714819577 0.00842057620421683 0.477055483264849 0.437246788060293 2.02198455041899 0
0 1.16451381007209 0 1.99020437337458 0.788480654591694 0 0.109895399759741 0.102530478353275 0 0.871823310852051 0 0.111373429871188 0 0 0.38706851284951 0.0404497312847525 1.20019194754601 0
1.78212574473582 1.28500109771267 3.18147125374526 0.0394690302200615 0.206373294116929 0 0 0 0 0.718186962651089 0 0 0 0.0800450802319248 0.614569095429033 0.735559988534078 2.0283965140827 0
0 0 0.108441371237859 0.645329637220129 0.520530146081001 0.0200542368367448 0 0 0 0.932162543991581 0 0 0 0.00106260621766015 0.831415628315881 0.137987283756956 0.77843333466186 0
0 3.28331641666591 0 0.579119564034045 0.063902331981808 0 0 0.0578177347560852 0 0.405108673730865 0.207609547193719 0.0502252426962401 0.796408309283102 0.182298067648871 0.771368986926973 0.253136624349281 1.05917962796503 0
0.739210324827582 1.72315173363313 0.462926157284528 2.83613236341625 0.983718083472922 0 0.591008132842285 0 0 0.524338562972844 0 0.143454812094629 0 0.292825861391933 0.160335559165105 0.805972122121602 2.07500285558154 0
1.63869229517877 1.37018550559878 0 1.492119950708 0.940421591047197 0 0 0 0 0.679579414892942 0.068770604490666 0 0 0.277057427311621 0.677271781256422 0.673836449161172 2.35527634441657 0
0 1.59655883954838 0.882329328916967 0.773861578200012 0.459661396220326 0 0 0.600707149782269 0 0.815625129966065 0 0 0 0 0.514794087968767 0.297716991044581 1.19595363228433 0
0 2.00085353851318 1.76927827252075 0.0191040681675076 0.5685775433667 0 0.0389162641579254 0 0 0.531701716594398 0 0 0.318614949564239 0 0.815501396777108 0.270566379185766 1.26232514800862 0
0 1.47932673338801 0 0.507792993681505 0.146893314085901 0.386998701457083 0 0 0 0.285722303437069 0.0292048596900902 0 0 0 0.31643955851905 0.356293994700536 0.723753952259017 0
0 1.49896550178528 0 0.231938757235184 0.551389450673014 0.167986679018315 0 0 0.107594289948868 0.332684248220176 0 0 0.0920829452720545 0.25232011056994 0.923842906951904 0.695202181348577 1.1247878454916 0
0 0.384379085153341 0 2.8300776144024 0.0057396637275815 0.110930991807181 0.0396961745473211 0 0 0.273934234166518 0.0713623903810181 0.272343120360789 0 0 0.698350541293621 0.250150264706463 0.625399439734356 0
0 0.290328563423827 0 0.98398602171801 0.591452012769878 0 0 0.00296521618238724 0 0.364965884480625 0.204534351344722 0 0.371949144875661 0.225394880094105 0.539945516036823 0.679632439510897 1.21192529253752 0
0 0.295910080894828 3.36630843696184 0.932823381619528 0.615446327021345 0.0236426332912324 0.0859043043989475 0.0250060380740302 0.0505713981066799 0.755764595698565 0 0 0 0.121440079929166 0.547292585251853 0.279602470574901 1.3631456489346 0
0 0 0.129450252046809 1.00812593940645 0.923303205287084 0.313264328977279 0 0 0.0143301219109236 0.339277919381857 0.0732572803580774 0.470254878265806 0 0.254937020904733 0.917160001117736 0.456752191064879 1.26291791471921 0
0.675703649641946 0 0.763143954100087 1.07525286125019 0.0614371579140425 0 0 0.0001899949816504 0 0.865145978052169 0 0 0.648443098693204 0.107414285867891 0.724554440239444 0.721880460856482 1.55524969097525 0
2.30034495331347 1.62996522476897 3.47339970245957 2.51789372693747 0.126288657542318 0 0 0 0 0.384559455094859 0.215738266888558 0 0 0 0.602254586992785 0.915380542632192 2.42576406313141 0
0.759057174436748 2.04856564174406 0 1.57484227698296 0.146853066748008 0 0 0.0951289810658237 0.461198600794315 0.784336002310738 0.00972143830620198 0.0141884150993998 0 0 0.5912306944374 0.728194852592424 1.47648404122238 0
3.30942306783982 0 0.264786012936383 0.924290390918031 0.0636254146229476 0.331184447822626 0 0.416786634571208 0 0.228419900638983 0.529265102514237 0.0668242163191597 0.579864663940265 0.423831947336272 0.410632109735161 0.360571364872158 3.4894568330466 0
0 3.11285520717502 1.03847586899064 0.867094639921561 0.855637714732438 0 0 0 0 0.227779892971739 0.214030784099047 0.12275831188721 0 0.0943067662018552 0.706251035677269 0.792216235538944 1.72721982191276 0
1.30471973563544 0 0.952406506985426 2.8548566121608 0.338880249997601 0 0.00250538008079869 0 0.156236559607166 0.436253493418917 0 0.0795117418188543 0.0253115312242296 0.0495723646569934 0.930734396213666 0.907635723473504 1.88589036872302 0
0.547920054290444 0 0.896235455526039 2.13734192191623 0.22594702639617 0.0571053744329502 0 0 0 0.481586949434131 0 0 0.686030001156217 0 0.243739824742079 0.143236210336909 1.6054947409427 0
2.25966713577509 0.10349202901125 0 0.859300133073702 0.465900504030287 0 0.176868270101043 0.253518722711606 0 0.1373960764613 0 0 0 0.472095082460341 0.0682062269188464 0.091294884448871 2.31901225217977 0
0 0 2.88193190493621 1.56298852153122 0.517818290740252 0 0.0111426514796217 0 0 0.756316437851637 0.0862494480211682 0.196860851783836 0.34372372890467 0 0.802122253691778 0.307240957161412 1.47818417824202 0
1.41031356132589 1.22571218153462 0.141419970896095 0.00599457137286663 0.209398815175518 0 0 0 0 0.775420379824936 0 0 0 0 0.800478235818446 0.828643118264154 1.58212664620207 0
3.31527329981327 0 4.77629099739715 3.65066963993013 0.983663067687303 0 0 0 0 0.486987194977701 0.0435982854430728 0.0587451822452191 0.00908967618466293 0 0.334710944909602 0.636846388690174 3.52978954529298 0
1.7219813412521 0.866173821035773 0.881350992480293 1.76091366168112 0.438196209259331 0 0.133313028598688 0.0841167705260359 0 0.769650200149044 0.0189174571921249 0.0185771758521947 0.43618935777896 0.153927030966525 0.0677274835761636 0.754067413043231 2.43705795433784 0
0 0 0 0.457509292289615 0.58350540837273 0 0.0335251029911086 0.548489760976586 0 0.955347262788564 0 0.303273921360087 0 0 0.949948789784685 0.0452947095036507 1.0355059356159 0
0 1.59555024118163 0 2.64680163189769 0.0960040050558746 0.09836407236919 0 0 0 0.182213424472138 0.593174389503101 0 0.696257951382434 0 0.0842866566963494 0.690256072673947 1.78152425449366 0
0 1.00687157129869 1.04612603597343 2.16288348287344 0.0788884242065251 0.0189734282091156 0 0 0 0.969289473025128 0 0 0 0 0.493368915747851 0.374331345083192 0.724607706412917 0
0.296421339735389 3.49429909605533 0 0.0566900039557368 0.650698641780764 0.101104772818449 0 0 0 0.167222396237776 0.306346207529389 0 0.192573454283341 0.417382062355236 0.331520956940949 0.86719709332101 1.72311074055443 0
0 0 0 1.38966101151891 0.308891426073387 0.0831410856789412 0.0163917816710258 0 0 0.802706785034388 0 0 0 0 0.94028673064895 0.742273406591266 1.05010776197261 0
0.138837327249348 1.89463319722563 0 0.126582293538377 0.958727804478258 0.120090195045614 0.0146211264029889 0.265027991325819 0.0105322355037674 0.365833953488618 0 0.507175622298698 0.00711578172948115 0.0249526442867085 0.232420843327418 0.00103131565265358 1.49111138191785 0
2.72827227017842 0 0.361581123434007 0.898262055823579 0.386081114411354 0 0.00819715218907356 0 0 0.593216371024027 0.132623971493541 0 0.454288799062301 0 0.676777977962047 0.498551494441926 2.91451072125798 0
3.28130224347115 0.412743228022009 1.50704320892692 0.890262484084815 0.342963273171335 0 0 0.148932680108009 0 0.869121178984642 0 0 0 0.0687736260299081 0.329087202437222 0.176445635734126 3.36750209650532 0
0.452620672993362 0 0.375045058783144 2.07742402749136 0.31080026156269 0 0.0250673581862112 0 0 0.572789127705619 0 0.259249546537956 0.565413872721961 0 0.586378193693236 0.371613537194207 1.61069739654358 0
3.63346679881215 0.803973746020347 0.89367597643286 2.62211526092142 0.78375045559369 0 0.0248460920425346 0.0483213424375317 0 0.159799103159457 0.0385873863317649 0.200933659343038 0 0 0.752933353651315 0.0697155387606472 3.81137427213183 0
4.42069356329739 0 0 2.79692118801177 0.73427803767845 0 0 0 0 0.595366993453354 0 0 0 0 0.107282725162804 0.206590870860964 4.4222846464446 0
2.64084594114684 0 0.588345524854958 1.94106035027653 0.996867942623794 0 0.0496620016349483 0 0.000228688120527803 0.348814035998657 0 0.403210424867915 0.00235993187588601 0.487705085290186 0.279178978176787 0.57041184627451 2.83594994326493 0
4.89932366413996 3.39037218713202 1.32058234303258 1.95364534528926 0.92949194018729 0 0.00373502180308118 0.00353930235282624 0 0.87199848680757 0.0434844569272354 0 0 0 0.74000969552435 0.763540002983063 5.51451224721621 0
0 0 0.452510260045528 0.355294730747119 0.134114366956055 0 0 0 0.351170747323104 0.73381026671268 0.0903451697268521 0 0.0953236311153868 0 0.903765884460881 0.110239310655743 0.750298261829 0
0 0 0.928601019550115 0.949014493264258 0.28638855763711 0 0 0 0.258661177565982 0.668253608746454 0 0.128474360001402 0.410775461621959 0 0.224837734363973 0.819176301825792 1.32124616339138 0
1.04226224147715 0 1.33866602671333 1.0633370988071 0.974590535508469 0 0.0411243851893584 0.0874721287892929 0 0.529584311880171 0.110361283603187 0 0 0.0493298390044825 0.753600785043091 0.0942335329018533 1.52859324766042 0
0.307673553470522 2.15740300528705 0 0.301301518222317 0.278686256846413 0 0 0.254311842401841 0 0.0923502873629331 0.14467362241563 0 0 0.743758147629924 0.632153277518228 0.201407494954765 1.09254639496768 0
1.64511458715424 0.0575853867921978 1.07179821329191 0.909079302567989 0.535260095493868 0 0.142898000771239 0 0.0520147079129841 0.241369162686169 0.031300555946067 0 0.0541872894937861 0.420679572918068 0.738648264901713 0.140168633544818 1.85491189336913 0
0.564860629383475 0 0.246966119389981 1.35837920382619 0.127646951004863 0.0991695494152474 0 0 0 0.657899947604164 0.0964397662298462 0 0.369907109168456 0 0.817903559654951 0.792621112428606 1.43697616032267 0
0.211023027077317 0 0.900741243269295 1.20165279693902 0.0170587664470077 0 0 0 0 0.938659928040579 0 0 0.291826940962503 0.0461132767469583 0.207854597829282 0.593002529814839 1.03269789808333 0
0.710653825197369 0.332590265898034 0 0.140796954743564 0.230079976608977 0.00534102240051511 0 0.0725028019933677 0 0.165404847823083 0.31442227391862 0 0 0.0178091777187307 0.0206685266457498 0.765356207033619 0.824592456215433 0
2.78807458188385 0 0.0691023508552462 1.30320254154503 0.921807267004624 0 0 0 0.00843912329516451 0.938199533615261 0 0 0.008332011151822 0.0599939644625804 0.0387569854501635 0.0604164476972073 2.81117626856961 0
2.14386562840082 0 0.129971222952008 0.104570826748386 0.319356780964881 0.00470907684634718 0 0 0 0.730885083787143 0.00590297959030517 0 0.577267044349563 0 0.355293076252565 0.215182767482474 2.18189344288168 0
0.635443546809256 4.51118058059365 1.94708123803139 2.27710746810772 0.773547532968223 0 0.323338247466487 0 0 0.785299358190969 0.106278093299752 0 0 0 0.166571049252525 0.813994050724432 2.40653935993248 0
0.48144072946161 0.627629381837323 0.520675232866779 0.873435179702938 0.299542665248737 0 0 0 0.207420101005676 0.721865511033684 0.074421188244878 0.0288732565079267 0 0.170831084858041 0.855822224635631 0.735700171208009 1.29058310727315 0
0 0 1.19397972524166 0.201612740987912 0.0451012547127903 0 0 0 0 0.0217775271739811 0.64009753859846 0.234790135020496 0.218545783800329 0 0.142570056719705 0.750584446825087 1.03146207950435 0
0 1.87202502507716 0.81960890092887 0.560439897468314 0.187165577197447 0 0 0 0 0.227855991339311 0 0.223798967379538 0 0 0.424416819820181 0.132730800658464 0.676238156220867 0
0 0.418513525044546 0.0773936179466546 2.66553131863475 0.0811808286234736 0 0 0 0.00347514290182765 0.306644451338798 0.51385761240635 0.0893120245654239 0.00820805913248596 0.118844719793887 0.29647093382664 0.871334871510044 1.01732018199691 0
1.92693535960279 3.08297333889641 0 0.675253884634003 0.881852962309495 0 0 0.025185279875273 0 0.960796884028241 0.118031938802755 0.0412780280728985 0 0 0.315484742866829 0.47331052692607 2.88057258930133 0
0 3.04731229133904 0 0.896811365149915 0.229531568009406 0 0 0 0.174563359411496 0.724549595266581 0.673018168830886 0 0 0 0.0273023284971714 0.316197141306475 0.87639763282581 0
0.829232700169086 0.245183064835146 0 1.6578865936026 0.918745686067268 0.0172500383789015 0.0225424125530438 0 0 0.0595954745076597 0.0156951991795888 0.129610639466535 0.0543555968432387 0 0.886863123625517 0.824375092051923 1.32918935438185 0
1.82237798953429 0 0 0.885899623855948 0.593534220708534 0 0.207179690835237 0 0 0.123185260454193 0.299943790972266 0.249649554610309 0.263909643988715 0.652355822950418 0.275696411496028 0.620342380367219 2.10299145467099 0
2.0069019170478 1.30596304824576 1.58838406763971 0.871793897356838 0.0429234465118498 0 0 0 0 0.377201972994953 0 0.102733252233591 0 0 0.301831173477694 0.791681156493723 2.04143616782957 0
0 0.838972909608856 0.284506606170908 0.736228289082646 0.0189331683795899 0 0.0925911456148181 0.0816220985572913 0 0.569251731969416 0.208801331024732 0.0425273306203306 0 0.0872513063364311 0.336520463693887 0.793225192930549 0.866626944688871 0
3.32865229807794 0 1.99042043695226 3.20459427963942 0.115172056248412 0 0 0.4998313072904 0.12678755186264 0.181021714583039 0 0 0.315151140180277 0 0.54277575109154 0.391116544604302 3.72278020456112 0
3.2135914042592 0 4.55026209354401 2.88201008713804 0.262282867217436 0.252313525276032 0.179701460683083 0.132539572221888 0 0.40605434239842 0.0457179341069748 0.00280400015726892 0.136580960581515 0.266137843815835 0.437128587160259 0.596366633428261 3.42741163138491 0
1.77311948267743 0.438009416684508 0.157719264971092 1.49878454231657 0.486401427304372 0 0 0 0 0.441795346094295 0.138249552104525 0.140984276736772 0.183814831201662 0.485991881793807 0.0309146058280021 0.797253486234695 2.19469453187566 0
0 2.1939872733783 0 3.97947906050831 0.717735987622291 0 0 0.36023460832248 0 0.0630205788183957 0 0.129099402077077 0 0 0.590533229755238 0.264399074716493 1.29353069988468 0
0.908073054626584 0.556351594859734 0 1.49139446532354 0.440536893438548 0 0.00835347721982518 0 0.163607988961019 0.428442915901542 0 0.150359690216034 0 0.153687912585061 0.748000959865749 0.726575667504221 1.48938313406632 0
0 0 0 2.00775805441663 0.545214218553156 0 0 0 0 0.0766471861861646 0 0 0.116430475019707 0 0.440246551530436 0.398366040550172 0.777569726936624 0
0 0.0390565874986351 0 3.8848752938211 0.945488116471097 0.134837569554167 0 0 0 0.328898059437051 0.0159182603511637 0.278509857202274 0.000120034431572831 0 0.947011312935501 0.684246453689411 1.37858516279432 0
1.1797148315236 0 0.758020062465221 0.722776578972116 0.48863183776848 0 0.058677202403458 0.0011454838406172 0 0.59512343374081 0.0415762651401875 0 0 0 0.632923077559099 0.529880594927818 1.38550851158379 0
0.769485698547214 1.63871177844703 4.77027609827928 0.404152969596907 0.961145588196814 0 0 0 0 0.99842512817122 0 0.196768124743275 0 0.000815645546528298 0.847033854108304 0.707451464375481 2.34720239129624 0
0 0 0.479843869106844 1.46223630546592 0.131836522370577 0 0 0.005639507184844 0 0.630970655940473 0.117807680341388 0 0.28585269097765 0.229951740185306 0.665821935515851 0.56316086393781 1.08159495169672 0
2.0504862787202 0 0 0.835349844768643 0.125608291244134 0 0.164480715603133 0 0.0384626690928661 0.993250320432708 0.58576501107989 0 0 0.00352882735377656 0.143737730570138 0.233011832926422 2.05529496350132 0
0 0 1.43321944028139 0.297301605576649 0.103246602229774 0 0 0.125661001450991 0 0.643701906315982 0 0 0.177135291104621 0 0.107285781763494 0.394432602450252 0.660581757144837 0
2.30527379340492 0.9845356636215 0 0.518004877725616 0.0325842136517167 0 0 0.0157619607190756 0 0.670640065800399 0 0 0.940950581298451 0.0900808361934043 0.189289880916476 0.271167540224269 2.53616117765079 0
2.8780580253806 0.562337560579181 2.60054605663754 0.732295906171203 0.0922860582359135 0 0 0 0 0.469943247968331 0 0 0.283753189256092 0 0.050539119867608 0.362308824434876 2.98729604934581 0
1.85974654369056 0.698760014493018 0.942370853153989 2.63593930192292 0.645600403659046 0 0 0.442098259894666 0.0323017839105797 0.523117376258597 0.270649644652023 0 4.99255457202183e-05 0 0.671411564573646 0.00413460587151349 2.23130610930346 0
0 3.91092645819299 0.330809980863705 2.2296099467203 0.936637955950573 0 0 0.00832357072382451 0.00924789458895947 0.718839382519946 0.0156855651322743 0 0 0.0171725791680323 0.167925695423037 0.797689007595181 1.98051046657763 0
2.3188022559043 0 0.922630673274398 1.26709023723379 0.806158126331866 0 0 0 0 0.981353145791218 0.0621562345065981 0 0 0 0.87989264423959 0.532087741186842 2.51015311351374 0
0 0 0 0.937356151407585 0.84489598707296 0 0 0.0692704855826506 0 0.0104068140499294 0.0496500028230231 0 0.137305004256376 0.0882671089182817 0.865873344708234 0.386562616098672 0.726105120786984 0
0 0 0 0.124105961993337 0.354876066092402 0 0 0.0854960814512503 0 0.927236984018236 0 0.0031704177558302 0 0.00383257423147917 0.302229306893423 0.343996936222538 0.521881680246811 0
0 0.997521134559065 0.88731744280085 1.21698396792635 0.659312431933358 0 0 0 0.100779149369504 0.137657003244385 0.393955594388622 0.212100251382279 0.0370631766320796 0 0.603830573614687 0.463472201023251 1.1900963195884 0
0.702724478906021 0.992669024271891 0.86519468948245 0.444498003926128 0.202326325234026 0 0 0 0 0.072609972441569 0.0260102389152667 0 0 0.663900671043589 0.773263253737241 0.780835854820907 1.08960196906542 0
0.835251179756597 4.72989741247147 0.188835043925792 0.414018401876092 0.389312146464363 0.57554563493258 0 0 0 0.0860819185618311 0 0.0667908811757726 0.393453301362633 0 0.41735264332965 0.49649017280899 2.12717314855662 0
0.645026385318488 0 0 3.30885426793247 0.0997077741194517 0.0135895832061722 0 0.0933259830900854 0 0.802802321035415 0 0.0846605287800404 0.877711371018034 0 0.892866687616333 0.79796717967838 2.46083063199711 0
0 0 0 0.127400496043265 0.891084163915366 0 0.00785548857174052 0 0.0383174146461172 0.0971312634646892 0 0.254910203717066 0 0 0.949778696056455 0.467072159284726 0.798510156691808 0
2.81834200839512 0 0 0.320229725446552 0.400218826485798 0.0487280094886993 0 0 0.188468647967711 0.416808126494288 0 0.766254017845371 0.00815154022939193 0 0.922890457324684 0.125104300444946 2.82997382501431 0
0 0 0.814222073182464 2.95829400024377 0.853588187135756 0 0.0146245411103714 0 0 0.460531703196466 0.00220625391045186 0 0 0 0.978836846770719 0.656976163387299 1.2879482097342 0
3.52785185072571 0.272102530580014 0 0.196899046190083 0.71400208864361 0 0 0 0 0.692664076341316 0 0 0.216675659503504 0 0.805796445347369 0.593164107063785 3.5980630376415 0
0.742297562537715 1.20114317256957 0.306190682807937 0.170038723386824 0.990566907916218 0.364010888084692 0 0 0.000577752500328814 0.142455220455304 0 0.00574955898467239 0.00773198380470665 0.357983222829478 0.914961731061339 0.810604557162151 1.70870592709056 0
0 4.13938239216805 0.28432680433616 0.422713463427499 0.23350655566901 0 0.137673566034924 0.257026099157978 0 0.182772981701419 0 0.00839114835501986 0.29631004715068 0.357620781088979 0.268796447198838 0.718868657480925 1.4080248843009 0
0 1.47933959215879 2.11180805042386 3.67085597198457 0.595070282928646 0 0.348832243232195 0 0.0395963269076825 0.841471089748666 0.0126988387435926 0.23665809414425 0 0.0738380942605328 0.165009217569605 0.681492742383853 1.56668795805134 0
0.801350584952161 0.218367796391249 0.319014962296933 2.74354214896448 0.775476493639871 0 0 0 0 0.323997221887112 0.148506616217461 0.121841798669195 0 0.66888577265387 0.406682186061516 0.863063416210935 1.83922600123215 0
0 0.236459545558318 0 2.47394949174486 0.817750879563391 0 0 0 0 0.773696218850091 0.131271906524728 0 0 0 0.232453128322959 0.936054521938786 1.2051581347162 0
0.632360143354163 0.3916173230391 0 1.58583536650985 0.199413251364604 0.0905587212000259 0.122197335028865 0.223750129690489 0 0.650036173639819 0 0 0.372892723335329 0 0.383097173180431 0.291148809483275 1.35043621403011 0
0 1.3658021914307 0 1.39118545898236 0.548109156312421 0.0586950352461305 0.00421206174371207 0 0 0.600621450459585 0 0.145028761391204 0 0 0.604917960939929 0.18054555170238 1.06642639388998 0
0 0 3.35458950023167 1.00830861460418 0.966034323209897 0 0 0.137700554037418 0 0.311155792325735 0.119964512926024 0 0.0103056384163635 0.046782604500644 0.808043772354722 0.212607169989496 1.15571643465641 0
0 0.192110174335539 0.774763837456703 0.681357935769483 0.159047605935484 0 0 0 0 0.393404992530122 0 0.549408190812586 0 0.363779557693953 0.63821056811139 0.255743612768129 0.856080551427154 0
0.218814375344664 0 0.548722524894401 1.23040367197245 0.127808096818626 0 0 0 0.239713915560012 0.156807300867513 0 0.0544310439659947 0.0490352794354025 0.635699193283788 0.559415272437036 0.826432817149907 1.19713577549811 0
1.23327481839806 0 1.60486936988309 0.0654924011323601 0.459129682509229 0 0 0.118867231288829 0.169175127551113 0.800802305340767 0 0 0.0578903771039645 0.0126426532963226 0.511074529960752 0.664992521051317 1.64123289730734 0
3.19808117859066 0 0 0.0419106218032539 0.41866271616891 0 0 0.0533814600758523 0.225042464119261 0.48021538881585 0.0154642785489039 0 0 0 0.37126572127454 0.405398519476876 3.19858518914826 0
0 0 1.53679976658896 1.79616943700239 0.065921203000471 0 0 0.257324859080952 0 0.476011228980497 0 0.348198790485408 0.710486451010365 0 0.624036046676338 0.20265841903165 1.48541976135186 0
2.61146290134639 1.9638138031587 0 1.33683202927932 0.486738916952163 0 0 0 0 0.455721748061478 0.0100256265374229 0 0.340629326753676 0 0.822187839075923 0.902649774216115 3.13208249137757 0
0 0 0 1.6012630504556 0.509137284243479 0 0.0459515787071806 0 0 0.00921295979060233 0.176059999522158 0 0 0 0.744964406592771 0.593529070494696 0.625412606337121 0
0 2.74264916824177 0.25752964662388 0.803302351152524 0.83246307191439 0 0 0 0 0.395609177881852 0.347746392471699 0 0 0.483757027105748 0.0942892336752266 0.066901725018397 1.60435936669651 0
3.43202363327146 1.56185857113451 0 0.722331192111596 0.525869437959045 0 0 0.000623112472383124 0.0588529749057086 0.14686140534468 0.220787669362568 0.160874929914106 0.00511294328432321 0 0.303884083870798 0.422946920152754 3.6592115738175 0
0 2.05898204469122 0 3.83031780086458 0.50215484178625 0 0 0 0 0.537130445707589 0 0.153047510896102 0.405227207216188 0.0881317266289802 0.131184712285176 0.829715009778738 1.9834181051879 0
0.280628175474703 0 0 0.0871455599553883 0.874976494349539 0 0 0 0.0397206206987442 0.169820552458987 0.0409077022186603 0.364914313828567 0 0 0.81914108293131 0.131530369864777 0.675989303840818 0
0.526069779880345 0.18359924457036 2.39379078499041 1.25804692762904 0.949079097248614 0 0 0 0 0.513365515274927 0 0.153408343109099 0 0.00916248095001188 0.0550140864215791 0.534425883553922 1.34308587507692 0
3.64461011951789 0 2.84980555507354 1.34893186809495 0.530252086697146 0.0496997944711233 0 0.0119656123408189 0 0.714095912175253 0.595001507213966 0 0.308608560995564 0.0169574828842409 0.252622361993417 0.0149495550431311 3.84455700987892 0
0.313717660028487 2.38048255327158 0.737779790069908 1.83971808711067 0.820651122136042 0 0.0622521951890735 0 0 0.617845138767734 0.0165531556592065 0.963158176911996 0.0497682310901014 0.139525652497206 0.518432534299791 0.020842193858698 1.81445833219887 0
0 0.216860285960138 2.64463847503066 2.82873079460114 0.800066659692675 0 0.234907564143532 0 0.0156935950633374 0.0707757594063878 0.440738992643396 0.0550588453987015 0 0 0.0395361522678286 0.874515443574637 0.938981708860281 0
2.14581983909011 0.158282121643424 0 1.96264850674197 0.774079642957076 0.674973789803866 0 0.331714146486215 0 0.0172595048788935 0 0.182149975779322 0.0154389201071369 0 0.52969498001039 0.384720161557198 2.24314779405216 0
0 0 3.79412635113113 0.267969036474824 0.886809091316536 0.123489251972129 0.0190084497866549 0 0 0.0361591756809503 0 0 0 0 0.231579000595957 0.491221482399851 0.571952164090782 0
0 1.87024616077542 0 0.051964535843581 0.405983852222562 0.0333898432286288 0 0 0.03310487329675 0.420825663022697 0 0 0.354595909948492 0.138848720363607 0.785486963577569 0.0466661467216909 0.906717970071099 0
0 2.78571210452355 0.459937444422394 1.22255252511241 0.906907835975289 0 0 0 0.0109973503570832 0.179825978819281 0.333640044099942 0.083157597122799 0.0125534696596628 0.61045054570685 0.506124822422862 0.736011056695133 1.82585170641407 0
0.271129311295226 0 1.85699564404786 0.323206875473261 0.100539189763367 0 0.09063995590802 0 0 0.787066343473271 0 0.246466484522876 0 0 0.830665613524616 0.203073820099235 0.820622738583447 0
2.45262931915931 0 3.87053310498595 1.55480037722737 0.48314922535792 0.207184640906363 0 0.278492761810472 0 0.6117147882469 0.265521099564815 0 0.427446515723116 0.178847237149551 0.669773654080927 0.26577810337767 2.91793194970565 0
0 0 0 1.21928789606318 0.343380095437169 0 0 0 0.291262286009917 0.374104541959241 0.353413360510772 0 0.0846764852795351 0.267029499910326 0.378150355769321 0.690266134450212 1.10307655050465 0
1.83396830130368 0 2.23008362925611 0.302081373520195 0.0018392987549305 0.0238329863850579 0 0 0.595932308749405 0.707008944358677 0 0 0.204239826457864 0.0252634737282804 0.89588712900877 0.732993597630411 2.45094164282318 0
0 0.257866906234995 0.187574992887676 0.343709394568577 0.235374726820737 0.0330729027509507 0.0361523007693844 0 0 0.86694470862858 0.0259495676701458 0 0 0 0.794951039366424 0.150654362514615 0.617080689347671 0
1.44945612549782 0.745216886978596 0.915629967115819 1.54038612032309 0.735161734744906 0 0.0187346327752804 0 0 0.802834215573966 0 0.37735827435632 0.015342090975662 0 0.798010083613917 0.553854709025472 2.02342287208605 0
0.509621090488508 0 2.9883963346947 1.50934461504221 0.329926117789 0 0.0117908996171321 0.0991169007857879 0.290363298918413 0.612882404355332 0 0 0 0.338342086357479 0.677274240413681 0.138217657804489 1.58296580481787 0
1.93043377902359 1.4867362449877 0.570228144759312 2.44462118600495 0.759540962753817 0 0 0 0 0.671402138890699 0.366711230513753 0.0830903051837961 0 0 0.589855099329725 0.475521195214242 2.50466179549088 0
0.00730024301446974 0.712303912267089 2.56803049240261 1.0529200443998 0.457041192566976 0 0.00924780970084617 0 0 0.767686465289444 0 0 0.0967917765365798 0 0.920860367361456 0.5045896533411 1.25897057377693 0
0 0 0.584845893085003 2.95889970310964 0.0604938068427145 0 0 0 0.169555477601072 0.243141716578975 0 0.0393547180904028 0 0.187879641187865 0.776038214797154 0.358308872673661 0.959129710290303 0
0 0.215496144955978 0.13379370700568 0.26742141530849 0.449127882951871 0.0595325165566257 0 0 0 0.368710754439235 0.0263802120355317 0.127443645949698 0.161063803476829 0 0.661803289316595 0.419711166061461 0.740967033643726 0
2.58083401899785 0 0.997700800886378 0.804094768827781 0.438034698134288 0 0 0 0.360602464030793 0.626314900815487 0 0.0485941195202831 0 0 0.109927809797227 0.920304702129215 2.7556640139701 0
3.89197553042322 0.0885323488619179 2.55320896673948 2.00563563709147 0.154823146760464 0.00774563150708625 0 0 0.0447636379336144 0.649485480971634 0 0 0.703410047273243 0.143727185791789 0.280795511556789 0.120877623558044 4.27982054763316 0
0 0 0.411593783413991 0.350749220233411 0.460921477293596 0 0 0.271561348389006 0 0.0151005645748228 0.0868906792936338 0.385235422710467 0.148514648043463 0.562670119061834 0.343805098207667 0.0505190605763346 0.789983386398805 0
0.703424669336528 4.80288613354787 0.454291029600427 2.97993301553652 0.861605726415291 0 0 0.181527619669443 0 0.434150341898203 0 0 0.0724320080570404 0 0.223948420258239 0.547658290481195 2.51839554998501 0
2.75985532905906 1.7393400054425 0 1.99148012697697 0.973532821284607 0 0 0 0.00997957358579299 0.0991932370234281 0 0.440210771600264 0.00954837959269936 0.214352130402002 0.686883162241429 0.474945015506819 3.32678766161251 0
0.288547722389922 0.949728837236762 0 3.81282531283796 0.612749182153493 0.11998653392777 0.00342653247345723 0 0 0.26402726303786 0.00155978006523866 0 0 0.0255494193239832 0.989578836131841 0.661467688158155 1.35550949017851 0
0.101942982058972 1.71295159077272 0.0542361587285995 0.234554149676114 0.801388193387538 0.127612290662031 0 0 0.00949072139664921 0.0110143823549151 0 0.135625078764587 0.00908731398230823 0.109509922832913 0.0963790542446077 0.387652366887778 1.29815516292821 0
0.28020585118793 0 3.87121675885282 0.165443837409839 0.98940342804417 0 0.454833289792358 0.132838184655032 0.00378281978200259 0.346676230896264 0 0 0.00238304754640063 0 0.104311429429799 0.543516894103959 1.25006008251236 0
0.730128725990653 3.25152475736104 3.37932310346514 1.44574208837003 0.266949983080849 0.0183514202503459 0 0 0 0.814210751093924 0.17545560397895 0 0 0 0.805398648604751 0.377491120249033 1.65003038860233 0
1.06806035269983 0.571644821204245 2.45007852301933 1.07383347023278 0.895959137938917 0.0698248246005259 0 0.00576281791367687 0 0.718072692863643 0.0263317721177423 0 0.00521531145891915 0 0.295099188573658 0.898706301348284 1.88483698928029 0
0.681797272525728 3.9120811864268 0 1.21410375088453 0.822017398662865 0 0 0 0 0.391031087143347 0 0.162114004137613 0 0.0233464607266554 0.900778481271118 0.2945200514514 2.1935141712906 0
0.292050233110785 0 2.90673012309708 0.676414559129626 0.0778162344358861 0.0977047478959889 0 0 0 0.357316022505984 0.299993720439366 0.484406461208126 0 0.388133889287434 0.60998147027567 0.0200703432783484 0.923594476042873 0
1.37295820377767 1.48922587302513 0 0.571011558640748 0.116181285586208 0 0 0.482468267503817 0 0.29743828275241 0 0.0234694201470912 0.0580826639491434 0 0.0930034483317286 0.1550721549429 1.53113838425431 0
0 0.15657854732126 0.842845786828548 0.0593130222987384 0.538594035198912 0.0348980317225721 0.0634183762727561 0.0661679087846239 0 0.297448989935219 0.0789454720203988 0.0563303432231928 0.45606270617872 0 0.669024955481291 0.848548725247383 1.01050535126155 0
0.778896439354867 0.184882892761379 0 1.14031736785546 0.270470337476581 0 0 0 0 0.391269312240183 0 0 0.200630478759265 0.0972238074913029 0.097795699024573 0.45110863307491 1.18104073030932 0
0 0.665532781276852 3.37884410982952 0.227722595678642 0.909658519783989 0 0 0.000340310623810063 0 0.868481185752898 0 0 0 0.109180016125397 0.237503801938146 0.213643093360588 1.54122970547741 0
3.15117625053972 0 0.0260374960489571 1.89813195820898 0.930697422707453 0 0 0 0 0.1867744801566 0 0.231325129523254 0 0.201671645998451 0.353949216892943 0.642271994613111 3.20013406288541 0
0 0.920467738527805 0 1.14894881565124 0.969028417719528 0 0 0 0.016788959966512 0.559738569892943 0.614265622421936 0.0319334330076682 0.0021741531771833 0 0.0342391429003328 0.0649203716311604 0.980067195080299 0
0.388405879028141 2.81546347541735 2.30978691671044 0.500234522856772 0.118924744194374 0 0 0.0150137793908745 0.101716769888273 0.326288247015327 0 0.00224488758584 0.0845907811704945 0.243262045713813 0.892258527455851 0.0447387972380966 1.09873728270767 0
0.163329821545631 0.931056352099404 0 0.449281265027821 0.0956424234900623 0 0.105181353214452 0 0.0197353336857717 0.972930853022263 0 0 0.0789231512601055 0 0.29985506949015 0.190992201678455 0.599632620150051 0
0.970086434856057 0.0598408691585064 1.21081871329807 1.2221621889621 0.190375650767237 0 0.0364578008402238 0 0.147387069811441 0.141884434036911 0 0 0 0.116520936512925 0.880279189208522 0.883832747582346 1.40534322192082 0
0.162423074943945 0 0.674390261527151 0.350203542038798 0.648472163360566 0 0 0.0500434521129801 0.00517114454084283 0.236742194509134 0.028481958379201 0.0481484219381266 0.294528770729224 0 0.657141482690349 0.847890538163483 1.07086385698277 0
2.67977733677253 0 0 0.125145514728501 0.663954094285145 0 0.00981719806504889 0 0 0.0277091453317553 0 0 0 0 0.559756015660241 0.123148504411802 2.67984752946739 0
0.992121768649668 0.515006073284894 2.75754978787154 0.00126675586216152 0.180558586958796 0 0.00350159602000898 0 0 0.133596388855949 0 0 0 0 0.969763369066641 0.84029364050366 1.12711448474947 0
1.40453460067511 1.95197167620063 0 0.265318689169362 0.130507710156962 0 0 0.00125745116613135 0 0.681554364738986 0.0886214869325437 0 0 0.0147427144260445 0.855463016778231 0.721397863235325 1.57661902657752 0
1.84051180654205 1.18387185106985 0.0923975259065628 0.825923701748252 0.897098459303379 3.98069844410967e-05 0 0.0930997981902479 0 0.823352451669052 0 0 0 0.142459521088728 0.587532345438376 0.230582362506539 2.35790338971475 0
0 0 2.00246615940705 0.687789051560685 0.90430479333736 0.0569319468625413 0 0 0.0471358192621692 0.365776725113392 0 0.624283086081985 0.0470066370739704 0 0.168733364669606 0.151483490364626 1.02784650577979 0
0.391650072298944 0 0 1.75069725839421 0.73010817845352 0.00691431753051117 3.09907976466747e-05 0 0 0.201189971296117 0 0.0477461304287159 0 0 0.0983518853317946 0.536462776130065 0.706068070860247 0
0 1.18997355527245 0 2.0786552047357 0.848360991338268 0.0709695334967788 0 0.0286197757894683 0.02091315413025 0.610250542638823 0.148025489400349 0 0 0.15646401321251 0.119812143966556 0.900257347151637 1.38566321249538 0
1.81325946887955 0.76800028886646 1.96248757047579 1.72143772896379 0.803703419864178 2.122805969132e-05 0 0 0 0.789518187521026 0 0.637950177601876 0.0236526211248912 3.10053478013989e-05 0.214778965339065 0.0277337622828782 2.34966337610788 0
0 2.75403597671539 1.35861335811205 0.743606732459739 0.964914042735472 0 0 0 0 0.0799469882622361 0.243978818323784 0.33693281015958 0 0.607796696842142 0.121849616756663 0.2770146348048 1.77379302723241 0
0 1.91641939152032 1.13857654226013 0.857122060842812 0.677427840186283 0 0.0167394315355083 0 0 0.654280816437677 0.128650738215733 0 0.163626386459837 0.341042803618479 0.72028277348727 0.524152782279998 1.51279322067898 0
0.835811123019084 0.758794270455837 0.483695331029594 1.00761846546084 0.761294656433165 0.117203767126001 0.0211774683024964 0 0.0315640371866346 0.726750091882423 0 0.734931380803981 0 0 0.78635993716307 0.234441218199208 1.59917115462636 0
0.513245447538793 0 0.914547755382955 1.30756327882409 0.955527125159279 0.318717423657721 0 0.012598407660161 0 0.333453963045031 0 0 0 0.197074544911609 0.335086981300265 0.459172882838175 1.25115390690728 0
4.91456504911184 0.514208542183042 2.15956834726967 2.90050600958057 0.808118575252592 0 0 0 0.027852950106073 0.755078820511699 0 0.0888295634463905 0.130350549516397 0 0.432302120374516 0.181598254013807 5.14156374949473 0
0 0.212095774477348 2.12226162897423 1.34695452684537 0.107180925086141 0.276366778110303 0.245924177744641 0.0648669408507516 0.240423135202613 0.118268464459106 0 0.451863853677426 0.0514922345060779 0 0.512063910951838 0.37442206335254 1.163586858549 0
0 1.72378367744386 0.958210110897198 0.30436782585457 0.746759750181809 0.0116981113630309 0 0 0 0.825782370055094 0.120298486525976 0 0.222596062191714 0 0.74699246417731 0.482162928208709 1.40797416932939 0
1.30628744652495 0 2.00504794134758 3.50705039594322 0.252701682271436 0.0701739577684524 0 0 0.0345464912977307 0.073172627016902 0 0 0.313833452504872 0 0.642828674288466 0.31869478081353 2.02403267743159 0
0 0.975707952165976 1.85492176096886 1.49627685919404 0.319938410306349 0.237835214126977 0.0763303923352746 0.0458899541911105 0 0.301614513620734 0.00820086124328025 0.0375955895864333 0 0 0.0120451548136771 0.895292222965509 0.919026106640654 0
0 0 0 2.97284198459238 0.636557425837964 0 0.135110998204009 0 0 0.175940767396241 0.157018144786379 0 0.184272355967249 0.0107440135517842 0.478159014834091 0.637303240597248 1.20965445995056 0
0 0.499871648848057 2.66089394548908 1.44651281926781 0.815157690318301 0.250497337309183 0.000580792498477454 0 0 0.648669372545555 0.00226146706086092 0.0730710813692705 0.0941224832686699 0.0466950313393218 0.969234664924443 0.605382125359029 1.58498625746248 0
2.80174340237863 0 1.74784686346538 2.5386436174158 0.2846211893484 0 0.0597397399307088 0 0 0.109680488239974 0 0.413328208800749 0 0.648640094691845 0.354116569738835 0.216144608566537 2.87838949626774 0
0 0.106098904507235 4.49635223485529 0.803298520389944 0.397325822617859 0 0 0 0.0334538598578589 0.123342863516882 0.543193870232601 0 0.00591285139804009 0 0.399248260073364 0.10164619423449 0.979299072186668 0
0.118837743066251 0.827400910900906 1.24710043054074 1.46583660459146 0.189473465550691 0 0.0547403889531889 0.0201284991754897 0.223266061816017 0.794341802597046 0 0.0246722705195037 0.538215958360998 0 0.180839226115495 0.289154951926321 1.37086259714794 0
0 0 0.631051619770005 0.312287520151585 0.44197243405506 0 0 0 0 0.346313804155216 0 0 0.151628529252279 0.494039167018134 0.536156905349344 0.799335618503392 0.967385384388455 0
2.95224093948491 0 0 2.68080357089639 0.666857095202431 0 0.21787827965818 0.00268374224315636 0 0.774579857941717 0 0 0 0 0.422223662026227 0.791026897029951 2.98280405480056 0
0 0.36457727686502 1.08100099302828 2.71798910759389 0.138004312757403 0 0.0967455815306836 0.0412356312512518 0 0.987845714902505 0 0.218240484006901 0.680117552016763 0 0.812849113717675 0.299810554133728 1.70283789129828 0
1.52522432967089 0.0401817776728421 1.0831944826059 0.607448069378734 0.916762271197513 0 0 0 0 0.400697337696329 0 0.0905051955202426 0 0 0.106123188743368 0.0433789589442313 1.69157812537932 0
1.96923404186964 0 0 0.0826873823534697 0.732277616392821 0 0 0 0.0803223304778988 0.622886040247977 0.396787561693208 0 0.162205531282024 0 0.414400386624038 0.203387380810454 1.98056259587791 0
2.47180797159672 1.00957577535883 0.998118926770985 0.0616628404241055 0.414913047105074 0 0 0.306970066449756 0 0.946056927554309 0 0.0379953405858095 0.226729076265841 0.0405101144391337 0.136774304322898 0.198608802631497 2.70262285028125 0
0.564335606992245 0.242403978481889 1.0388966165483 0.497646272648126 0.269884686451405 0 0.0248958592478945 0 0.093180811613732 0.0488049611449242 0.0725149619548522 0.0670751562571181 0.0283358537751339 0.923472831699256 0.525905698072165 0.533542569028214 1.08277684281706 0
0 0 0 0.527530055958778 0.00146635621786118 0 0 0.18214260870107 0 0.553094553994015 0.0252229239828214 0.115644559300971 0 0 0.80968834226951 0.290247869677842 0.645908278461735 0
0.721858815988526 3.52695646136999 0 0.25947600742802 0.302673447411507 0 0.124512063704473 0 0.0786334312713031 0.813672296470031 0 0 0 0.00727245167386936 0.705910162068904 0.454668333288282 1.50815247543006 0
0.840089655015618 0 1.6631154473871 0.0226215606089681 0.374031796352938 0.0388784045866145 0.0763761040321798 0.0164557901788076 0 0.614412241615355 0 0 0.328275038404906 0.0136971815165717 0.269519589608535 0.88040761440061 1.17982816224481 0
0 0 0.110642160056159 3.26326227840036 0.530502730514854 0 0 0 0 0.400976100470871 0 0 0.259749189931893 0 0.639583569951355 0.00230215326882899 1.10985514026895 0
0 3.64708105567843 0.334028535056859 0.788436445407569 0.422382306540385 0 0 0 0 0.733405164675787 0 0.0105676046703919 0.121023598124011 0 0.413354747928679 0.594573881011456 1.37151039573702 0
0 0 0.113901880569756 2.21286848606542 0.253128752112389 0 0 0 0 0.746223857393488 0 0 0 0 0.80057267146185 0.690770751796663 1.01626409618565 0
0 0 0.952754416968673 0.996511088451371 0.018944577081129 0 0.0128703332962364 0 0 0.573752958560362 0.153516331899923 0 0.567955855849384 0.319296601554842 0.560450356453657 0.168674726272002 0.86035786570937 0
0.190781402634457 0 1.76718138484284 2.38547544181347 0.877965471707284 0.157145550640383 0 0.0706334937392294 0.00393691785387783 0.233182242838666 0.00162400169508697 0 0.0610876562921059 0.580989552696115 0.938525168923661 0.372549104737118 1.51920972210204 0
0 1.49904388468713 0.437051044311374 1.72609505336732 0.558214668417349 0 0 0 0.151142450186724 0.778253976721317 0.214426891090125 0.3490326226434 0.0258696982472054 0 0.713941168505698 0.411155452020466 1.42575629425153 0
0.913530612364411 0.974818276008591 0.999155236873776 2.26918501127511 0.824245981872082 0 0 0.431644440206453 0 0.559451956069097 0 0 0 0.240441115126121 0.88324541808106 0.37379405181855 1.87885961061699 0
0 1.096753930673 2.66633742395788 1.78280111029744 0.945419198600575 0.00830501349670788 0 0.000305497137136432 0.0182509380401181 0.14758661435917 0.299744028882215 0 0.005015779388233 0 0.563469594111666 0.443013248033822 1.29915241062963 0
0 1.8610413861461 0 0.28918547090143 0.461592522682622 0 0 0.149408841299278 0 0.0777462460100651 0 0.00761092767640523 0.442632347925307 0 0.774680907605216 0.666521069360897 1.19137719102923 0
0 0 0 0.845971168484539 0.597470201784745 0 0 0 0.0101622402955019 0.707790767541155 0 0.190121638415207 0 0 0.1567148338072 0.797032575355843 0.906735465659932 0
3.96427837898955 1.19423515023664 0 2.57372896489687 0.627033510245383 0 0 0 0.0441725693027388 0.155539981089532 0 0 0 0.784103805791173 0.330463731661439 0.257368638645858 4.22075724832732 0
4.63817986194044 2.3557549873367 1.69753718655556 1.50295178499073 0.296972191892564 0 0 0 0.120457832141976 0.346925783436745 0 0 0 0.51603595733739 0.321619045455009 0.249839211581275 4.8456228990512 0
0 1.5210834168829 1.37157682701945 3.50726993288845 0.95740120857954 0 0.114221599101747 0.0427383804281779 0.00351690850502424 0.0801534950733185 0.105729984561757 0 0.0347069229871145 0.910311087355466 0.201723917853087 0.927720402367413 2.10567778635543 0
2.67157342052087 1.64928453508765 0 0.237582090310752 0.139596843160689 0 0 0 0 0.852916198549792 0.0756141398650739 0 0.663475676455511 0 0.230056513333693 0.957285064039752 2.83702620145431 0
0 0 2.3391003953293 0.725360836600885 0.660461931489408 0 0 0 0 0.0619136265013367 0 0.166129627169406 0.140155971142241 0.933555510460306 0.570321080507711 0.830364519963041 1.36470384354702 0
0.977796142920852 0.19751744880341 0 0.0936170550994575 0.938206941122189 0 0.0559133337799067 0 0 0.754594763973728 0 0.0480904379404558 0.011780213029063 0.118270014779689 0.592854593414813 0.861618850613013 1.23578921718706 0
0 0 2.01672598253936 0.748810918070376 0.874467369401827 0 0 0 0 0.474099806277081 0 0 0 0.450888623740643 0.561437073396519 0.619878648314625 1.2035779477763 0
0 2.58614698075689 0 0.935553793329746 0.094287303974852 0 0.00741858194940323 0 0.605959507710954 0.511011662892997 0.030587503932389 0 0.118686470639337 0 0.750836880644783 0.646956398850307 1.17667812057728 0
0.893326953984797 0 0.320928273024037 0.448242897866294 0.521267476957291 0.19156506652398 0 0 0 0.193224591901526 0 0.216529337905578 0.198063992792412 0.032969698030115 0.92018323065713 0.410518544260412 1.17414195619537 0
0 1.03642335906625 0 0.0595892665442079 0.294345486210659 0 0.138615355969824 0.0912507997888364 0.048800419188138 0.559624631190673 0 0 0.31085042998193 0 0.537145848153159 0.394030867610127 0.776620155840769 0
0 0 1.27956730686128 0.796248172409832 0.444823340745643 0 0.0331576618809831 0 0.237580638310988 0.811263922834769 0 0 0 0 0.898198330774903 0.184819975402206 1.0947609974266 0
0 0.446290276944637 1.17296628816985 1.99946860875934 0.788091616472229 0.01495260294336 0 0 0 0.0604840624146163 0 0 0.00638428047153325 0 0.89545890968293 0.599663669709116 0.891314504877758 0
0 2.94566589640453 3.34068061900325 2.92244162876159 0.687600979348645 0 0 0.352547080318338 0 0.663612457923591 0 0 0 0 0.529490748187527 0.288245392264798 1.79408011690808 0
0 0 1.96832430968061 1.20454578381032 0.453179366420954 0 0 2.6551320933962e-05 0.0711729483715233 0.65584105020389 0 0 0 0 0.019416720373556 0.0949676476884633 0.896767885918367 0
0 3.96344893332571 0.0106087157037109 2.89585390943103 0.168436641106382 0 0 0 0 0.611735275946558 0 0.128997987456394 0 0 0.143687243806198 0.074085327796638 0.857089318712242 0
0.027562219183892 0 0 0.182986057363451 0.653937061550096 0 0 0.426008787301515 0 0.53945551160723 0.0679568753786868 0 0 0.142395384474424 0.871097747469321 0.193934136070311 0.785911603369983 0
0 3.8528270823881 0 0.590910941595212 0.461354601662606 0.0867755237152964 0.0599459285301462 0 0.0552956861444273 0.132751910248771 0 0.307709990762677 0 0.0325867115058351 0.709090552991256 0.250944698695093 1.40311073222411 0
0 0.622387006646022 0 0.892144656274468 0.12525865342468 0 0.0754370669976182 0.0504719720904037 0 0.995804599486291 0.186868181487059 0.0292808296638449 0.672825794610535 0 0.600414318498224 0.284314399119467 1.06033907060874 0
0 3.20353830815293 1.95995475165546 2.78858710080385 0.622193816583604 0 0.0138893700448797 0 0.251680714557373 0.815148625755683 0.0125388551309799 0.00581570051705854 0.0947430974088357 0.0999046185770295 0.808854165719822 0.569404965732247 2.05836334885546 0
0.280136846238747 1.74686043849215 4.93821545038372 0.180200579110533 0.537340403767303 0 0 0 0 0.768012538785115 0.0397194764081875 0.0156508599602762 0 0 0.83504919661209 0.499090640805662 1.64656392665269 0
0.394888738868758 0 0.939849549671635 0.320906118722633 0.145909871906042 0.111673672868588 0.118885490735043 0.186078199387085 0 0.11536128539592 0 0.139680182726724 0.327918168517152 0.0298549421377396 0.431651443941519 0.0355581906624138 0.748077693495543 0
2.77995201200247 0.962665577419102 0.389762837905437 2.17227826453745 0.358677542535588 0 0.187422124601884 0 0 0.995203118305653 0 0 0.406474311452917 0.00335796123073981 0.316332532092929 0.360595446079969 3.22027916552741 0
2.82819736422971 0.011031422065571 1.72166211227886 0.298579816240817 0.922709944425151 0 0.101394969633864 0 0.00796034287936859 0.00475184968672693 0.0121523893659953 0.360605956496162 0 0.60711317536379 0.762639660388231 0.150382316904142 2.8761619714854 0
0.244905835017562 0.796231275657192 0.572238099062815 0.89651320502162 0.861006129533053 0.0258275918925955 0 0.185917665897301 0.0131333619754974 0.967313292203471 0 0 0 0.00419196030051365 0.176564548630267 0.095195239642635 1.23617592024043 0
1.18776027578861 0.178484669188038 1.26846486330032 0.226391463540494 0.147788988891989 0 0 0 0.128985193022305 0.96337228291668 0 0.0758413277209522 0.692512046009224 0 0.799207143019885 0.897629717830569 1.67184824539624 0
0 2.85362205933779 0.363618908682838 2.31292664352804 0.993485790677369 0.0208614318559583 0 0.178915724438849 0 0.51505854842253 0.433697133754341 0.0977656957288199 0 0 0.48348421533592 0.653684442862868 1.84628780545225 0
1.73697840096429 0.309224421856925 1.34815730829723 1.65589174069464 0.859373162034899 0 0.327161360759764 0 0 0.658312032697722 0.0818667332916935 0.0354583217351672 0 0.148896841035947 0.0423106621019542 0.673839851515368 2.13134610914651 0
2.25697500514798 0 0.131931517040357 0.867581469705328 0.239668501541019 0 0 0 0.26291555104221 0.418672810075805 0 0.128961368387791 0.308937125664076 0.0766338704714722 0.928075765492395 0.849033246515319 2.50577408818684 0
1.02315682335757 0.719451865646988 0 2.48006780911237 0.104655703064054 0 0 0.0921031974039361 0 0.527332840720192 0.0319642865286798 0.0183019950548495 0 0.470565622057862 0.329608507920057 0.827983096940443 1.33742330988802 0
2.05242353864014 0 0.50549044762738 2.3904747851193 0.876024656230584 0.00187848846106151 0 0 0 0.866757799172774 0 0.484075832762433 0 0 0.104354991111904 0.32504842360504 2.15842942715065 0
0.940957736223936 0 3.81296098232269 2.00523997284472 0.580661526415497 0 0 0 0 0.291440466651693 0.0397478224538086 0.137459951383375 0 0 0.907129920087755 0.586317378561944 1.46768508729113 0
0 0.0683037736453116 0 1.06640144228004 0.423446426866576 0.00592196222956019 0 0.0597992940515715 0 0.378236752469093 0 0.0535590988941799 0.28504772449455 0 0.206173029961064 0.773390480317175 1.09911434666665 0
0.674326850567013 0.122783541446552 0 0.8886880336795 0.282016617944464 0.000383786771832163 0 0.0494406266532421 0 0.99359632586129 0.46717032085968 0 0.637367521690657 0.00156289959995135 0.437350453576073 0.704675875138491 1.50734131903649 0
1.03544850926846 0 2.329786071321 0.798188733868301 0.342267815256491 0 0 0 0 0.538491109618917 0 0 0.265351643970166 0 0.959837587317452 0.720029528485611 1.54429249928734 0
1.84981614165008 2.56490854732692 1.58702964056283 0.889307600911707 0.0942903521936387 0 0 0 0.178099654113078 0.922260203631595 0.89666115575059 0.65480011788461 0 0 0.0642138901166618 0.0158880730159581 2.22582121275209 0
1.39758415799588 0 0 2.21058376226574 0.607326809549704 0 0.176126787797737 0 0 0.915380536112934 0.0729805147383077 0 0.0697272255764784 0 0.244954313151538 0.915227307705209 1.72576353676464 0
3.0256812274456 0 0.984887563623488 0.84257396357134 0.0643659946508706 0 0 0 0.32880548427801 0.442347136791795 0.172002707484399 0.256108898139437 0 0.388678342451806 0.784668733831495 0.681133560370654 3.17327913421986 0
1.27013065782376 1.82919674157165 0.818203492788598 1.61542497109622 0.907375389477238 0.058420241811041 0.122187871885824 0 0.0114007170152383 0.399438407970592 0.00897384289282777 0.392036452120776 0.00737998022233377 0 0.309233246836811 0.183832392096519 2.16771672577668 0
0.575367316603661 0.545052107656375 0.455940147861838 2.30064825713634 0.857148015638813 0 0.049483638230564 0 0.00629473552706013 0.00803151098079979 0 0 0.0425208253589989 0.365969701444034 0.816327981417999 0.393212559400126 1.46359351304694 0
0.5483495851513 0 2.55785560235381 0.682158454786986 0.793417608365417 0 0 0 0 0.85882439208217 0.205443455820896 0.568070169023571 0.14869904146493 0 0.494984923396259 0.352645340608433 1.67628812014045 0
1.93066345062107 0 1.86979121807963 0.730940205045044 0.799172938568517 0 0 0 0 0.0928560758475214 0.412533312056554 0 0 0.767165454107225 0.57376182731241 0.168069870211184 2.08692202909506 0
0 1.0935513318982 0.447785268770531 1.6911240844056 0.13646308449097 0 0 0.786005134988822 0.143919857990358 0.523694896837696 0.115838594075102 0.0746109035295206 0.16214680425144 0.270965619350809 0.368993145180866 0.0562525144778192 1.15038519546274 0
0 0 0 1.2741304570809 0.655947072431445 0 0 0 0.0609308927783493 0.481430436950177 0 0 0.0226532159489576 0.18056093878301 0.473375478060916 0.287894214037806 0.865512753909399 0
0 0 0 0.276250104187056 0.884734691586345 0.0121060263512436 0 0.110745930880992 0.101350441308232 0.833481686189771 0.233867577257189 0 0 0 0.722245768876746 0.0795619660057128 0.768121837983696 0
0.470162390731275 2.39215182303451 1.29614580539055 0.685204924782738 0.632693139603361 0 0 0 0 0.0978400520980358 0 0 0 0.858844848111235 0.475136626744643 0.549978316528723 1.63897225550964 0
0 0.841474623419344 0 0.462802035734057 0.416713583748788 0 0 0 0 0.687325901351869 0 0 0.432985693851846 0.296600173755668 0.742029452463612 0.391656465129927 0.977108817179314 0
0.662444980815053 0 0.565279438393191 1.08816448459402 0.287210351554677 0.00195780136185379 0 0.0330094052559051 0 0.650828784098849 0.458215007282419 0.0296258219791015 0 0.0783632932146732 0.203804480843246 0.510800088522956 1.03427864565614 0
1.78546086559072 0 2.06779068987817 0.83395154774189 0.995068940799683 0.43741275254275 0.169219757589478 0 0.000831866225120501 0.0697909446898848 0.0861564507617435 0.569999217313646 0.00205046012904059 0.191765140489115 0.14803101378493 0.310118287103251 1.95807410855706 0
0 1.00259998487309 0 0.801169006852433 0.537140550557524 0 0 0 0.287977903430376 0.905383745208383 0.244226358539961 0.00673649481852356 0.0740731750563543 0 0.578492579283193 0.96056931023486 1.32995374505167 0
2.9721557025332 0 0.978817558148876 0.512974578421563 0.953294571721926 0 0.0585942861522501 0 0.00430727957773819 0.374973659636453 0.16786918260809 0.266571720082128 0 0 0.358514046762139 0.354257170809433 3.01797966543454 0
0 1.57690291199833 1.94763579778373 0.0993629372678697 0.406313814921305 0.0466740530863951 0.0870315838503882 0.352217820121669 0 0.770486359484494 0 0 0.302191665100447 0.0346118338612049 0.668407541932538 0.202586704632267 1.31192549525872 0
0 0 0.829880733741447 0.390337431803346 0.991141900187358 0.299729936856242 0.369497638792124 0 0 0.364194714929909 0.189801961975949 0 0.0042009047622534 0 0.382912514731288 0.828613012330606 1.05323989189899 0
0 0 0 2.24591696914285 0.758578763110563 0 0 0 0 0.0165119976736605 0 0.214935764917072 0 0 0.0637939141597599 0.344491464318708 0.405282420948759 0
0 1.25243008229882 0.234574710484594 2.44342985842377 0.251677752938122 0 0 0 0 0.949363878928125 0.140144862806796 0 0.0720397365127905 0 0.507141999201849 0.700693730730563 1.18086380506422 0
0.824586893431842 0 0 0.984246898675337 0.604567118920386 0 0.00536886561032333 0 0 0.889653518795967 0 0 0.139600523531568 0.046597152425643 0.893867877777666 0.410298446658999 1.30912806275609 0
2.3584529850632 0.985307288588956 2.61526689026505 1.62368105351925 0.460684234974906 0.129312525582605 0.187856199816418 0.0275020497509609 0 0.0611260889563709 0.180206264466285 0 0.489920976364668 0 0.499659386696294 0.581949260318652 2.88279063167557 0
0 0.10687211714685 1.55798446456902 1.89687661780044 0.96165591920726 0.0340827830022594 0 0 0 0.071439677849412 0 0 0.0117655609217526 0 0.808363500284031 0.33154476666823 0.778733259319173 0
1.47019159095362 1.0618227920495 2.51582842692733 0.0879583416972309 0.234145434340462 0 0 0 0.00428085515953693 0.649880119599402 0 0 0.624310687706807 0.287927965054139 0.547899346100166 0.938518004724756 1.80214302667864 0
2.99652205547318 0 1.62968456163071 0.56937794550322 0.119812016142532 0.0601335126293213 0 0 0.411081702875244 0.287494399119169 0.383642142326801 0.49887406674333 0 0.0793221552275263 0.147280560573563 0.409761568997055 3.24437444549097 0
0 3.97391006932594 0 0.0492899792734534 0.64757810998708 0 0.0294103816304897 0 0 0.0109295742586255 0.0235921951388724 0 0 0 0.387590944999829 0.58116640499793 1.60431512415473 0
4.84793337644078 2.94219301198609 1.73738999385387 2.06311708688736 0.905861038947478 0.324092178882617 0 0 0.00963748034462463 0.525814338587224 0 0.454212947088237 0 0 0.159133326495066 0.403374746441841 5.40685345793065 0
2.60463745915331 0.322274097008631 1.68955062003806 0.759818801656365 0.80492903245613 0 0 0.188493033517961 0 0.622270608786494 0.523499783723002 0.133881540804194 0.101477766922049 0 0.354275617748499 0.573343370109797 2.87149853826353 0
1.83573690312915 0.662206590175629 0.99911930388771 1.28325716243125 0.888327170163393 0 0 0 0 0.836014027940109 0.0866929386852908 0.0482655311670909 0.034855278213989 0.106355587003123 0.740716175874695 0.771856646519154 2.36746285643411 0
0.296754511306062 3.06173833180219 0.968154585920274 0.749722357839346 0.262805305654183 0 0 0 0.0761082313364906 0.52626958116889 0.185342334009091 0.248860703897799 0 0 0.718348746187985 0.674057869473472 1.30689748731851 0
0 0.610768991755322 1.10670590866357 1.89358767587692 0.526883395388722 0.0644219791810005 0 0.213866627663455 0 0.227328695356846 0 0 0.227322330078855 0.401207875775395 0.693757731700316 0.61549602355808 1.44147418690174 0
1.48984864493832 0.831024824175984 0 1.65739576984197 0.933410304831341 0.140193255905766 0 0.139554486619667 0 0.598229611990973 0.659246604140744 0.0352613678042967 0 0 0.0504855026956648 0.371872536139563 1.93549233545235 0
0.131035866681486 0 0 3.79990755207837 0.0850135853979736 0 0 0.0692802034570182 0 0.819109655218199 0.072550779388145 0 0.104727325489642 0 0.567900050198659 0.571216910146177 1.12582345430409 0
3.56663410644978 1.79803954204544 0.913619560888037 1.27408229093999 0.958672293461859 0 0 0 0 0.839762821327895 0 0 0.0157075105828715 0 0.458059031981975 0.882417664164677 4.05215509876603 0
0 0 0.518189796246588 0.807712462265044 0.805264195660129 0 0 0 0 0.750874448334798 0.354811310543945 0 0.132613887917464 0 0.507390552666038 0.478502951096743 1.0856657606866 0
0 0 0 0.0861189097631723 0.482172732939944 0 0 0.0138201213080987 0 0.667864270042628 0.0343251856578708 0.00751752708221629 0 0 0.952723005553707 0.970976595999673 1.01342873631113 0
0 0 0 0.19178120419383 0.951884756330401 0 0.309563110181228 0 0 0.829754638019949 0 0 0.024091307500573 0 0.103176341159269 0.800068605225533 0.84582538217028 0
1.67865880252793 0.342006454244256 0.181946290656924 0.623898113379255 0.283040280686691 0 0 0.00108521751256388 0 0.962775994790718 0 0 0.65783428894427 0 0.219891082728282 0.968088971450925 2.10455954396857 0
2.4871433749795 0 0 0.892266779206693 0.985104805557057 0 0 0 0 0.00603174231946468 0 0 0 0 0.501078027533367 0.155895793577656 2.48732755250381 0
0 0 4.51783267664723 1.30854979902506 0.499537608819082 0 0 0 0 0.612726317718625 0 0 0 0.257440501297385 0.939211992779747 0.437378561822698 1.27778573526712 0
0 0 0.383963163010776 0.274776973761618 0.988305375212803 0 0.142827249246594 0.410756078765366 0 0.201115974923596 0 0 0.00733848502860387 0.00198157985863667 0.553591736592352 0.0629268661141396 0.589333459436276 0
0 1.16892958898097 0 0.37337584188208 0.147459510713816 0.0501659464109755 0 0 0 0.477930947672576 0.131274542375409 0 0.473852803379829 0.139926719822021 0.80793184810318 0.0427167844027281 0.674654139251577 0
1.03473854716867 1.01355812512338 0 0.927843161858618 0.0177966884803027 0.423638142708675 0 0.00281342458552033 0 0.130079888505861 0 0.00649434010200822 0.0359606406310472 0 0.556207144632936 0.897870554123074 1.18238723826252 0
0 2.2796113435179 0.702578060561791 3.38156644720584 0.627053064759821 0 0.0596489791338319 0 0 0.129257443360984 0.281043479754183 0 0.259640694087188 0.255562064479747 0.341782995034009 0.370241508819163 1.74111085983701 0
0.539439297979698 2.63578447024338 0.445399393327534 0.528698793845251 0.17290702322498 0.0516576454817061 0 0 0.268494258465224 0.0421789614483714 0.536660217713898 0 0.0372918589103845 0 0.24452934297733 0.637442574836314 1.22602747875491 0
1.06922884052619 0 0.642818724736571 0.49540874781087 0.291596632217988 0 0 0 0.294828767970713 0.345533736748621 0.389795010908964 0 0.30440526541223 0 0.0571425794623792 0.875879375264048 1.52173649436208 0
0 0 3.2532982127741 0.996031620074064 0.0929817638825625 0 0.000221303804155008 0.505216493792716 0 0.725975641049445 0.000294881615058603 0 0 0 0.813713066279888 0.237128510139883 0.892116413320154 0
2.19157706829719 0.267510686069727 1.43784095719457 0.432237191125751 0.805332907475531 0 0 0 0.00626808495663347 0.9028816211503 0.216054785977813 0 0 0.0646238587038082 0.781738277990371 0.273712549125776 2.49063964217305 0
0.581170697230846 1.84709355048835 0 2.9892376314383 0.296373116085306 0 0 0 0 0.808337870053947 0 0.198342252365835 0.218639405304549 0 0.630132724996656 0.1374666178599 1.55845397541293 0
2.70473574008793 1.10090119158849 1.94123216113076 1.54642526130192 0.52891986281611 0 0 0 0.0106580973209346 0.74826355301775 0.0250031391499978 0.294246018880646 0.170344010861379 0 0.611067677149549 0.0809372982475906 3.09627361521611 0
3.74162309803069 0 2.7838695878163 1.74199869018048 0.545789042720571 0.00033180530555439 0.102562461506039 0.0136062167347277 0 0.893937886226922 0 0 0 0 0.245604779105633 0.428949721390381 3.83857635150044 0
3.80993014574051 0.233068431029096 1.93727759178728 1.29565449990332 0.501940869726241 0 0 0 0 0.650287789059803 0.240155578425152 0 0.313626005092506 0 0.729047641158104 0.0691109239123762 3.99038370222843 0
1.87697037123144 2.40213709766977 0.960549772484228 0.174786158371717 0.742307745385915 0 0.0192540597655796 0 0 0.598648842424154 0 0 0.00901963112086657 0.0636938545815126 0.931794671108946 0.0883085057139397 2.62534776083898 0
0 0 0 1.31340740178712 0.963259086711332 0.252748002405906 0.000268664693047631 0 0 0.242740053217858 0 0 0.0240515704977622 0 0.998482019407675 0.357089134166017 0.924797543735861 0
2.46766972541809 0 3.42694152798504 3.25529626011848 0.526966921053827 0 0 0 0 0.375033462885767 0.273644385713319 0 0 0 0.188513334142044 0.0766378443222493 2.58873230251348 0
2.46970748645253 1.85767592396587 0 1.08329221326858 0.784812067868188 0 0 0.0016345456332114 0 0.0811927169561386 0.281203193934029 0 0.123716289957403 0.772295668066869 0.551391440909356 0.95984858344309 3.10302073394117 0
3.03854868863709 0 0 0.672490710858256 0.325977678177878 0 0 0 0 0.323237732052803 0 0 0 0 0.46499334438704 0.537389620672911 3.03997336023213 0
0.741249485174194 2.99173897714354 0.106654787436128 3.46746456157416 0.00649985414929688 0.260925836467751 0 0.237075680011194 0 0.582742363680154 0.178079988469095 0 0.659084795750366 0.0911575832879891 0.732713943114504 0.557251282501966 2.26265514241262 0
2.066670935601 0.141215041279793 0 0.84080208116211 0.522764355642721 0 0 0 0 0.139612584607676 0.184616683692952 0.142139229958991 0 0 0.290944618405774 0.831703455420211 2.10526316144453 0
1.5143599959556 0 2.27489346172661 0.122085159178823 0.822748596314341 0 0.00791787129669577 0.381619805065707 0.0119178678275773 0.314893338363618 0.00450338525278224 0 0.0864549320944498 0.424841959813739 0.737309026066214 0.0782962015364319 1.76631717561558 0
0 0 2.43056880799122 0.355815640417859 0.654977577272803 0 0 0.492936033899463 0 0.940490347566083 0 0 0.0465891199279834 0 0.453007845906541 0.161882472224534 1.23928243699926 0
0.835344912484288 0 3.02266970160417 2.47518762480468 0.456254934426397 0 0 0 0.0313583046027427 0.461086431518197 0.1843175361056 0 0 0 0.655373794725165 0.362638017395511 1.45721761291706 0
1.85326614091173 0 0.106825044611469 2.69406136777252 0.119414807762951 0 0 0.0384794504033646 0.321593648360351 0.783276065718383 0.0212152033050592 0.0345410260778523 0 0 0.922457513399422 0.7452121169772 2.17150783300844 0
0.417630646843463 0 3.38228648528457 0.98529174271971 0.475983479991555 0.12606294169524 0 0.0775272973472806 0 0.639824717305601 0 0 0.461560995200579 0 0.809745345264673 0.578735187416896 1.53936984003872 0
0 1.01081781904213 0.602903948165476 0.375386681873351 0.281587821431458 0 0 0.0086668580896038 0.016021479501045 0.287779706297442 0.330425069541793 0 0.0694807400601566 0.577474628378015 0.318500028923154 0.608334645628929 0.886952849102135 0
0 0 2.86239223997109 1.12913154670969 0.297879326157272 0.0371684942749798 0 0.0219458851512127 0 0.759918990079314 0.0250012669989087 0.00841923557662995 0.121896347818969 0 0.881082465872169 0.729006883921102 1.19352942271164 0
0.35571733256802 0.812516210135072 2.04477978358045 0.00287606613710523 0.565229410305619 0 0.154964155899145 0.0118225473066432 0 0.412365772295743 0 0 0 0 0.434248570818454 0.746046261396259 1.15376132710367 0
4.85640124999918 0.182992183836177 0 0.740811159368604 0.480493392329663 0 0 0 0.0235062198837187 0.13175814319402 0 0 0 0 0.0396675479132682 0.0503016782458872 4.8744849729859 0
0.844921141397208 0 0.872873066691682 2.66174033749849 0.54350418318063 0.0641325839828214 0.198688431627545 0.00993647941560553 0 0.410258348798379 0.216345037013252 0.0181491171406494 0 0 0.560178813990206 0.307184828910977 1.28615472444782 0
0 0 2.31274464656599 0.85997460456565 0.24260229873471 0 0 0 0 0.0140138843562454 0 0 0 0 0.602447756100446 0.158656555460766 0.2812031382427 0
0 0 0.0370027248281986 0.781791406683624 0.543656223686412 0 0 0.0586050439306442 0 0.0690920797642321 0 0.026672567119995 0 0 0.618211600696668 0.110230995109305 0.418146429889425 0
2.06969488528557 0 0 2.49117662757635 0.159305536653847 0 0 0.520508515417111 0 0.800170094938949 0.0368430619903909 0 0.431459015567015 0 0.948005243437365 0.382320413831621 2.59101358146558 0
0.727597090881318 0.153507653158158 2.54229347384535 3.13981610257179 0.228997349040583 0 0 0 0.305998483370657 0.865403461037204 0 0 0.126304976040284 0 0.455754357855767 0.293899182695895 1.80938671441067 0
0.692238340619951 2.88318920065649 0 1.41120466450229 0.599712175549939 0.176440228006847 0.0573234750453039 0.0303711901362917 0 0.626442668028176 0 0 0 0.0434466484953931 0.35402670991607 0.900966722983867 1.83867286522404 0
0 0.35923043708317 1.90796078369021 0.762994132936001 0.592414826853201 0 0 0.00730302098629259 0 0.0851299769710749 0 0 0.385884539469349 0 0.0272227306850254 0.790394439827651 1.13176161141096 0
0 3.9610455641523 0.818082930985838 0.709444271400571 0.00998000823892653 0 0.466699918277395 0 0 0.492621138226241 0 0.325083589132016 0 0 0.025702535873279 0.160734730074182 0.53635132243184 0
0 0 0.926727009937167 0.989832792896777 0.933612468419597 0 0.130177443007259 0.112950444473996 0.00268246730307099 0.118262396194041 0 0 0.00716504314074614 0 0.455414755735546 0.438954872544855 0.697901314155923 0
3.07201640307903 2.6394680282101 0 2.75108640361577 0.666982293361798 0 0 0.0789138009451071 0 0.591682639205828 0.195505739438654 0.0592879930779373 0 0 0.414257120573893 0.174876910634339 3.57558170725875 0
0.682742730248719 0.612230439670384 0.74001528439112 1.7034570495598 0.044325215741992 0.0681899305851364 0.0129233510536132 0 0 0.826545746531337 0.359495618385501 0.179603360221815 0 0 0.11928112921305 0.304348576581106 0.842226457124504 0
4.21989407273941 0.171029267832637 0 2.7477693145629 0.187887553824112 0 0 0 0.010522648427356 0.514110649935901 0 0 0 0 0.754213433712721 0.922069776803255 4.23241875370765 0
1.46006744029 0 0.32760317903012 2.03280945215374 0.962290393188596 0.0239411034114104 0 0.243897596918103 0.00566872629761337 0.6548340478912 0 0.233846956062507 0.010847805368161 0.0245059796300724 0.669699050951749 0.27490006480366 1.77475165361011 0
2.89381910022348 4.04103018459864 0 2.71548191551119 0.973151014186442 0 0 0.150062763962024 0 0.935697575565428 0.289568322507489 0 0.0140800309836635 0 0.706468608928844 0.484640073496848 3.94066450983987 0
0 3.82349242572673 0 0.379911525407806 0.0518103076610714 0.145026854896341 0 0.183357427918514 0 0.560273340204731 0.150490270408766 0 0.389359837535265 0 0.828546640230343 0.22033855994232 0.9991156443851 0
2.0518059108872 0 2.78964317310601 1.18735196907073 0.349342347355559 0.00159092665152499 0.215807525004944 0 0 0.685676220571622 0.267372784111176 0.193232994941893 0 0 0.406461173901334 0.63993504922837 2.23153847830938 0
0.56236960273236 0 0.717975295847282 1.32519800704904 0.740704485448077 0 0 0 0 0.415175756439567 0.154509780829546 0 0 0.280025869780805 0.766294330824167 0.284791749669239 1.22405532020722 0
0.320630066562444 0 0 1.43154173018411 0.0893024015240371 0 0 0.0926257465177097 0 0.0863811750896275 0 0.0333981791727147 0 0 0.612457643961534 0.644181407755241 0.715740224392404 0
4.75117827882059 1.57302759308368 2.57572129461914 0.759192280238494 0.650792927481234 0 0 0.0916326583907389 0 0.595576751744375 0 0.0242912303465707 0.21824154281901 0 0.735761505784467 0.674884763779119 5.03625625703684 0
0 0 0.0711155473254621 1.85673554660752 0.765639853663743 0.00541489489557498 0 0.0239833832269401 0.0132074401341341 0.788165491074324 0.550002401610985 0 0 0 0.34021888836287 0.827543015126139 1.23215175602135 0
1.27468767715618 2.950043247547 1.53469637781382 0.8064747704193 0.210364955710247 0 0.142875045559487 0 0 0.134522899985313 0 0.509294898910478 0 0.33559574798412 0.508417888311669 0.285477244760841 1.70568844938087 0
1.16023256303743 0.104071139357984 0 0.998779285233468 0.838672040961683 0 0 0 0.0197394757893763 0.182916030520573 0.0941892973315009 0.200525406952475 0 0.484163690111976 0.903708897065371 0.535745198139921 1.57463344863142 0
1.03103282488883 0.564601726830006 0 3.70856497809291 0.342601958895102 0 0 0.0574115915161065 0.176235830534961 0.385049718432128 0.452178979257853 0 0.416772377202855 0 0.0149705659132451 0.295929166022688 2.02774662319735 0
0.637285462580621 1.48256108770147 0 0.860827977536246 0.256594373146072 0 0.104136434118536 0.00489366009927088 0 0.515859004575759 0.0490646498938213 0 0 0.384875666140162 0.73467505001463 0.897765956120565 1.27736852599122 0
0 0 2.25158498156816 1.07484272494912 0.884533024160191 0 0.1139449448543 0 0.00971250109055371 0.674815414007753 0.317755237243294 0 0.0905089775021666 0 0.398568616481498 0.35807101149112 1.34755492025381 0
3.11909721326083 0.813870682381094 0.652897940948606 0.420392010360956 0.413309040945023 0.231027711446784 0 0 0.0437756759384847 0.609751014737412 0 0.0280288997859882 0.320080948543283 0 0.334853265900165 0.970980943879113 3.31353339448481 0
0.0810700468719006 2.93722526100464 0 0.33514552982524 0.411644105333835 0 0 0 0 0.622669136384502 0 0 0 0.370594330562221 0.842327253660187 0.845745233353227 1.25550771482282 0
0 1.54800131334923 0 0.317842262797058 0.576657216763124 0 0 0 0 0.194953393889591 0 0 0.0591973815084601 0.238877433410019 0.348787277238443 0.0865553740877658 0.987858032220964 0
3.18070821836591 0 3.96109358593822 0.463005678961053 0.00581145682372153 0 0.47811337281279 0.472106781916385 0 0.537138609681278 0.227758886266177 0 0 0.427356670591742 0.144089947920293 0.225415177410468 3.18222923026188 0
2.06063785590231 0 1.28053618292324 1.74495048169047 0.388498925371096 0 0.00966623479775857 0 0 0.932439801748842 0 0.0262829610228035 0 0 0.908577662659809 0.321632260223851 2.21772074069162 0
0 0.0642102956771851 2.43720206315629 2.95098198764026 0.600567857036367 0.0598054772890012 0.368089965381522 0 0 0.128945279633626 0 0 0 0.45169085447492 0.0625957909505814 0.7013450905215 1.29484938273482 0
0 3.31945144664496 0 1.48706699721515 0.358763994183391 0.0113586251589968 0.179252740726967 0.00634003790513344 0 0.434686437249184 0.180118476681722 0.126948894222295 0 0 0.507193715311587 0.590101330075413 1.22650829529658 0
1.50877393595874 0 0.829488046001643 1.53917885944247 0.708211337449029 0 0 0 0.142555553197824 0.0159073122777045 0.218108938441065 0 0.0532269565697576 0.467228902689282 0.743748099310324 0.0105301011353731 1.83866396710381 0
1.41578696016222 0.435450139455497 1.200151193887 3.72041798755527 0.654326289659366 0 0.0353461657892776 0.237424771168058 0.155478292359862 0.0596013641916215 0 0.756532566429038 0.174803435004376 0 0.68761986377649 0.000238361535593867 2.15215312271686 0
0.370177100412548 3.47142925579101 0 0.212876305682585 0.057200547773391 0.220965951539693 0 0.0283600584460741 0.163869344154236 0.413172347703949 0.0858193538689031 0 0.462679583990506 0 0.578740474535152 0.88323384243995 1.18232675019976 0
1.41792126838118 0.312938724644482 0.895113992970437 0.965339673450217 0.578060034196824 0 0.282165743996549 0 0.183875178332402 0.0302732635755092 0.221064687575686 0.237690109515941 0.0130625739995772 0 0.337709531420842 0.603366671828553 1.70863637622162 0
2.08745575323701 4.8494804778602 0 0.708145756972954 0.289022391662002 0 0 0 0 0.488730863435194 0.232216696953434 0 0 0.482219077392685 0.666719813132659 0.533645515795797 2.64089782358099 0
1.03066671942361 0 1.87079001218081 2.85228642029688 0.815867768833414 0.0779831635766764 0.197970670692401 0.0282799784424156 0 0.390384414466098 0 0.0164009702036214 0.147953498726211 0.210326562988793 0.164917251793668 0.596020160010085 1.83623229332754 0
4.2008903902024 0 2.9368480888661 1.0082875743974 0.531219469383359 0 0 0 0.110784103308916 0.923119026469067 0 0 0.0424898080253361 0 0.0499004973098636 0.328069578157738 4.36240608501904 0
0.693634296767414 0.778481808258221 0 3.97081356216222 0.973464788869023 0.318611518977472 0 0.0156185924153742 0 0.396173235727474 0.571112861756759 0 0.00731205892238557 0.0247977884208901 0.112873726990074 0.927547815488651 1.61499319202473 0
0.536554321879521 1.06674609496258 1.66816583555192 2.30166961345822 0.0705856501590461 0 0.15038153016288 0 0 0.571979875676334 0.411500275265688 0 0 0 0.272895135683939 0.322938118129969 0.921842027391414 0
0.224546903045848 0.879109997302294 3.49551371415146 0.106987167382613 0.0960162538103759 0 0 0.159275334670625 0.409436795768195 0.603986326837912 0.302032207316116 0.306387728353798 0.193062486649317 0 0.0642859537620097 0.235144494799897 1.62895983718577 0
0.376403036992997 0.0320342730265111 0.81702157179825 0.24980715662241 0.609998647356406 0.000691763727823006 0 0.141636654771663 0.0767557552438743 0.971327350009233 0.000769173229926756 0.0451548418196159 0.0121193844393395 0 0.358898943988606 0.812322565354407 1.1262267572949 0
0.226501103490591 2.36440629698336 0.696475786855444 0.505317678675056 0.197088794317096 0 0.0108725888430387 0 0 0.718540816567838 0.0136059236017461 0 0 0.0735121555877831 0.654273891355842 0.192823190940544 0.932385390200384 0
0 0 0 0.438598047709092 0.215890381252393 0 0 0.124765967140604 0.0229449773057 0.694964869646356 0.0585417762808644 0 0 0 0.716583164641634 0.834148138994351 0.968187501430376 0
0.76060161087662 0.813206798862666 0.106919496087357 1.26304789027199 0.0104040307924151 0 0 0 0 0.778388570761308 0 0 0.961335887044664 0.189787484916594 0.0230490122921765 0.474907923489809 1.73249274164157 0
0 1.63403138611466 2.4690190074034 1.14374175621197 0.447231984930113 0 0 0 0 0.454373314511031 0.0123368477327735 0.136908241431827 0.364431212066833 0.508680687269284 0.449614491779357 0.848308393964544 1.6263833576336 0
3.04440474836156 2.18565555405803 0.929450964322314 1.0404986855574 0.115824591601267 0.151241688826217 0 0.0155697434739475 0.337193608123655 0.0784992992412299 0 0.0271198126188711 0.278194018033409 0.0372703283557914 0.732128828996792 0.955749531742185 3.37194728567401 0
3.54119824245572 2.00441660359502 0 0.253213134594262 0.90693835914135 0.106708523443567 0 0 0 0.165758932940662 0.475108663348628 0 0.0412926275480359 0 0.404263726901263 0.119923372985795 4.00991375025517 0
0 0.235297771869227 1.17040337761864 3.35366775840521 0.445814283797517 0 0 0 0.0977766405018819 0.045795566868037 0 0 0 0 0.862399511504918 0.127137964125723 0.85486677465013 0
0 0 0 0.538130261935294 0.368749764747918 0 0 0 0 0.288878563558683 0.0848933759413762 0.0312015774450564 0.421844027685875 0 0.411982472520322 0.00854812189936638 0.5751233119451 0
2.7912699142471 0.16278680996038 2.50702402973548 2.32065777014941 0.987566286465153 0 0 0 0 0.299091945402324 0.595614563460281 0 0 0.230753209343646 0.137175832409412 0.190463810926303 3.01304663802453 0
0.515875689452514 0.849773530382663 0.170462329871953 1.72716334694996 0.220594708574936 0 0.339566238095614 0 0 0.0715901560615748 0.422496033897672 0.0867544847849012 0 0.390081682570854 0.190589284291491 0.18323791702278 0.968697919029833 0
0.304650045931339 0 2.72919694543816 1.49594293348491 0.538676883792505 0 0 0 0.0441810635247225 0.947323624277488 0 0 0.263558406289268 0.0291766938133849 0.0139732740353793 0.511021783109754 1.46783822718657 0
0.779606060823426 0 3.11918484512717 0.887795482762158 0.649212669115514 0 0.401277575613819 0 0 0.32958472520113 0.110195905745283 0 0 0.275051696004616 0.484468488954008 0.510493285255507 1.38931465474816 0
0.0142713873647153 0 0 2.87127160211094 0.688067911425605 0 0 0 0.0483792513398945 0.8387044838164 0 0 0 0.0236340458395389 0.125669862842187 0.695027358131483 0.984014131260657 0
0.272744684480131 0 0 0.406618480104953 0.924035629723221 0.224404580441474 0.0647039900474324 0 0 0.623039230238646 0.0211811537979664 0 0.0189276595907966 0.0279319649567884 0.838728906819597 0.61799552384764 1.00964694579097 0
0.347640717402101 0 0.754190695239231 1.5745040262118 0.793676151894033 0 0.254377617229828 0.00742109348824705 0 0.421692579751834 0 0 0.092612692769703 0.068440174231137 0.381402338389307 0.952225978719071 1.344538180713 0
0 0 0 3.75364276766777 0.50632624514401 0 0 0 0 0.0373731418512762 0 0 0.395068962473096 0.125532422910815 0.245402031578124 0.627925304463133 1.63091420981799 0
0 0 0 0.00388880306854844 0.364923898363486 0.0694085762944364 0 0 0 0.414644000353292 0 0 0.270606759414056 0.0726585657650168 0.816627301508561 0.0120997403282672 0.174363151194754 0
1.88232509745285 0 1.55942882760428 0.431209591915831 0.248694577487186 0.134704463704219 0.437337161501355 0 0 0.620033932151273 0 0 0.325807706746315 0.0512225296617188 0.270122869173065 0.669318069238216 2.05490278261296 0
3.18167899502441 0 1.98572786268778 1.64288855390623 0.888552458724007 0.0373614450658986 0.350401389803599 0.0857902195819696 0 0.285598125308752 0 0 0 0 0.0951623599976301 0.279473023954779 3.23227108980553 0
0 2.44466677866876 0.323928755242378 1.64873071527109 0.410048898076639 0 0 0.510542455260925 0 0.17014054232277 0 0 0.0274270423003834 0 0.213839966105297 0.108181233750656 1.07374371628729 0
0 0 0.4414129962679 0.481320210266858 0.0975527164991945 0.0627996707296245 0 0.439045043783515 0 0.641190473921597 0 0 0 0 0.243953390745446 0.328178944764659 0.609086120699626 0
0 0 0.17278675432317 1.99247734551318 0.158195512834936 0 0 0 0 0.441431145882234 0 0.180476118458589 0.530604900765094 0.241420898458238 0.726795695023611 0.769485337194055 1.5845542570998 0
0 0.748392765875906 1.15918610431254 0.598989196354523 0.204999945359305 0 0 0 0 0.294197020819411 0.209550964639299 0 0.454548373641536 0.493149327128816 0.33237964566797 0.944561952026561 1.2513755459133 0
1.0833220644854 0.0896935367491096 1.44226201763377 0.927435382269323 0.995585454395041 0.0255375928723873 0 0 0 0.834135086741298 0 0 0 0.0835098512897007 0.831401712726802 0.654914589598775 1.75855356670697 0
0.544866418931633 0 0 0.164805989479646 0.212297110119835 0 0 0 0.376268275804591 0.0622845224570483 0 0 0 0.669077225993203 0.687597589567304 0.818562223110348 0.978064432267491 0
3.12164766807109 0.29436894133687 0.116975872544572 3.33011140860617 0.19231962505728 0 0 0.133596237197688 0 0.696819833479822 0 0 0.59032126884561 0 0.771473008207977 0.0272065014578402 3.68517325750223 0
0.703605930553749 0 1.75653356872499 0.339074184652418 0.467590374406427 0 0 0 0.134346299238653 0.796277124201879 0 0.402115791345255 0.200963119337493 0.127606973103745 0.47899154224433 0.236432356294245 1.45544853789837 0
1.43909248989075 0.0831563312094659 0 0.0169667049776763 0.379014986567199 0 0.175469087233509 0 0 0.299215766834095 0 0 0 0.123486705972398 0.219414101215079 0.561196143040434 1.46203547703374 0
0 0.171832610853016 4.90417788270861 1.88769001234323 0.871182837057859 0 0 0 0.104672404335586 0.681428910931572 0.00128410875927886 0.181015604527935 0.00653925766224367 0.243969792443598 0.996943676145747 0.0171492991503328 1.79502099541391 0
1.91034009773284 0 0 3.85808706935495 0.696374473860487 0 0 0 0 0.221273412229493 0 0 0.148054381482422 0 0.903435925254598 0.714634811040014 2.32633024906386 0
0 3.83917341707274 0.697759004775435 0.542702958919108 0.961972963064909 0 0 0.0339546900978919 0 0.642512180376798 0 0 0.0312944931573647 0.33362732183488 0.234174254350364 0.730759802972898 2.03001384659673 0
1.11408749222755 0 1.75839448231272 0.00977931171655655 0.425661457702518 0 0 0.0430679275135155 0 0.532882470171899 0.150112206735601 0.00722970119995511 0.51334204920553 0 0.578840879257768 0.856759205460548 1.39303462361232 0
0.142929827561602 0 0 0.97394379414618 0.3795258870814 0 0 0.301856117747838 0 0.697475634049624 0.127797211844286 0.0672950091411489 0 0 0.0101087470538914 0.629122939659283 0.651661962605259 0
1.0876346770674 0 1.6506530130282 0.475157419219613 0.920595980947837 0 0 0.338939842714324 0.000953420544964673 0.283575017703697 0.0706435596631733 0.0549780414774371 0.0484531495964505 0.479534170560443 0.897257354808971 0.57019966468215 1.57779572958175 0
1.5431944001466 0 2.49337557004765 0.780163328628987 0.625365196960047 0 0 0 0 0.116236591245979 0 0 0.171421343834472 0.814241833310228 0.80779928714037 0.294812398497015 1.83364888722957 0
0.0782131983432919 0.107912470586598 0 0.0929434364661574 0.860790908802301 0 0 0 0 0.439948752056807 0 0 0 0.491723228045741 0.622483124490827 0.176864318083972 0.576017798409485 0
0 1.10554817365482 0 0.244399467017502 0.599870424252003 0 0 0 0.0153357834722932 0.354391891043633 0 0.144597670722054 0.0283195894146489 0 0.0266334542538971 0.166776045924053 0.82138825767051 0
3.74715324863791 2.06292828312144 1.7516400734894 1.27555591939017 0.213465453125536 0 0 0.129872956111512 0 0.227193902246654 0 0 0.354666849308045 0.308568878574681 0.547895385418087 0.605718662030995 4.0100578361615 0
0.424393620109186 0 0 0.511362435296178 0.866713590919972 0 0.0197595042626806 0.321714679078484 0 0.676035266602412 0 0 0.0362344148015352 0 0.576113370712847 0.403581026941538 0.949690774632504 0
2.99159637000412 0 0.11995005235076 0.46113499533385 0.741662952583283 0.00378988412251437 0.310344891294577 0 0.219188054917476 0.750120162265375 0.0612188923648674 0 0.0318699630143631 0.00276212792230711 0.0549355754628777 0.639994597760961 3.01625078493527 0
1.95559806097299 0.270600384334102 0 0.333726604701951 0.844431882025674 0 0 0.163404799390057 0 0.366008446319029 0 0.0325389596365534 0 0 0.154328706208616 0.190724239917472 2.06819680838299 0
0 0 2.19173575169407 2.84878746955656 0.801266381517053 0 0 0 0 0.102119106566533 0.29982872118641 0 0 0.49048318976088 0.211174407973886 0.669197067851201 1.36139131541055 0
2.19238806748763 0.777463329024613 3.12192492536269 0.00609283288940787 0.300579159054905 0.00236876493742297 0 0.00425523278790633 0.0164167609546061 0.459761867998168 0 0 0.0140381353837903 0 0.932938855141401 0.669786811573431 2.38777851665813 0
0 0 2.22827231045812 2.76417665462941 0.092462424421683 0 0.245575470280748 0 0.0377202671406377 0.702149025630206 0.0970302133449932 0 0.196288562271734 0.209448421917234 0.456417367327958 0.310317673021927 1.13465009527999 0
0 1.79835967719555 0 0.0980360452085733 0.828150634188205 0 0 0 0 0.211868073791265 0 0 0.0293999590541161 0.237368230634896 0.177843431243673 0.4236382227391 1.23311618819177 0
0 0.433990119956434 2.293768201489 0.439019018085673 0.854325133841485 0 0.19504723232346 0.0343139180786667 0.0659460039412528 0.0880722941365093 0 0 0 0.174865151334627 0.263433802872896 0.878348191501573 1.07526832032251 0
1.03624316304922 2.33334824792109 0 1.14124068827368 0.290756093570963 0.000667247297787103 0 0.119781748634106 0.0688427790921975 0.960054245311767 0.316563736206449 0.110041110371112 0 0 0.395548805128783 0.032405192963779 1.54755667675878 0
0.969192919554189 0 0 1.731692843372 0.0687951273284853 0 0.0453195085182302 0.25191198291263 0.912633640523197 0.807430512038991 0 0.268563835687256 0 0.0706740458372458 0.680156557587907 0.121653778711334 1.55838579088383 0
0 0 0 1.3992929905653 0.0102672823704779 0.0909873458158609 0 0.331520186192296 0 0.825782823143527 0 0.111130373804922 0 0.0199075733110487 0.349838755792007 0.156455142889172 0.58828182819201 0
1.59321393817663 0.576726945349947 0 2.6993756769225 0.981471893377602 0 0 0 0.00187388178363836 0.380038967588916 0.253064977854397 0 0 0.113427126254497 0.411874557845294 0.488287181593478 2.03976835864089 0
0.586690053343773 0.524266913533211 0 1.57325978949666 0.645086897304282 0.349140570276369 0.00360785616743581 0 0 0.0561671457253396 0.00146464587033276 0.0230981463225377 0.0629063420573744 0.31210294845134 0.950219750171527 0.927631952567026 1.53658772277745 0
1.35666520218365 0.205614146776497 3.33449645200744 0.54014928615652 0.930914141703397 0.207268136112285 0 0 0.0229522948941678 0.777858292218298 0 0 0 0 0.619252264499664 0.989139117999002 2.13384128398713 0
3.01435141731054 1.55136014334857 1.29700880032033 1.28739700606093 0.782145094592124 0 0 0.3772600282612 0 0.036980199161917 0.34145561318223 0.201372343006835 0.192703477973819 0 0.296155615942553 0.154123855521902 3.45939107214159 0
2.79834943707101 0.336766648106277 0 1.88270497368649 0.894642476458102 0.237553131956328 0 0.159543905685169 0 0.563142291270196 0 0 0 0 0.587807252537459 0.167261807247996 2.93576550954267 0
0 0.474061838816851 0 1.03660063329153 0.927839745534584 0.387236941206322 0.0904920371502871 0.137980412928567 0 0.390296421246603 0 0.0207634283492943 0.0328711414063178 0.180035273773522 0.429267511237413 0.727096043527126 1.29129086764866 0
1.04184255120344 0.370316540356725 1.75683990446851 0.712367702508345 0.661595852347091 0 0 0 0 0.903205635026097 0 0 0.201065559952909 0 0.748868222348392 0.989188899286091 1.79998393966109 0
1.50049395766109 2.62314395979047 1.7087157596834 2.92522048554383 0.403097432572395 0.225338557103403 0.0293334645896332 0 0.210933848424946 0.26925148605369 0.144570191334295 0 0.227510645486502 0 0.282576551660895 0.00215137517079711 2.47225275801278 0
1.1621931719128 0.598446613177657 0.142111335182562 0.634060295298696 0.06173778581433 0 0 0 0 0.995923312846571 0.688683740731593 0.155815679644278 0 0 0.15209974697791 0.818066554376855 1.23091754507445 0
1.48678801814094 0.440800139447674 0 0.0509175201877952 0.204118054592982 0 0.00686821202291463 0.151898936179552 0 0.231885299319401 0.0695730777790291 0 0.105917042446122 0 0.622086531016976 0.569860921707004 1.55606667079699 0
1.80353800440207 0 0.782776237465441 1.86630529817194 0.0900503536686301 0 0.0392870584907875 0 0.388903901535142 0.482342576375231 0.152893407528324 0 0.0687984689010117 0.125663055990423 0.161986390361562 0.485173993743956 2.09568088302635 0
0 0.269838177599013 0.0251503707841039 1.71012499928474 0.8682891712524 0 0 0.117024172712676 0 0.566445326432586 0 0 0 0.210645772650514 0.0373800499364734 0.72683363314718 1.10612164254356 0
3.86583345010877 0.9291473897174 0.866889293305576 0.71102420357056 0.882074601715431 0 0.19749365387671 0 0.0812716795694321 0.519524650415406 0.00660895554420801 0.0552419185639688 0 0.452813616646447 0.469363219803199 0.930737946648151 4.13383824407351 0
1.06725832726806 0.749075742205605 0 0.444011406973004 0.738755169790238 0 0.0680428398979613 0 0 0.321637731278315 0 0.242736910908988 0 0.0538004480872022 0.57115653087385 0.612027983879671 1.49233993320923 0
1.66842673276551 0.643707308452576 0 2.60857168398798 0.143462816253304 0 0 0.0460790575840316 0 0.311961258063093 0 0 0.774329547627234 0 0.36559832515195 0.81997921387665 2.75398164636835 0
1.07795952586457 0.806489048991352 1.136098082643 1.77003108104691 0.186143863247707 0 0.0241097111276162 0 0 0.306456169113517 0.0489779011853146 0 0 0 0.795956194633618 0.788836569990963 1.32108037018587 0
0.860706225037575 2.0163808495272 1.09977754717693 1.49329038243741 0.433696118416265 0.0301173336488821 0 0 0 0.432621418032795 0 0.163286290873182 0.531404161853244 0 0.291943648597226 0.612614946439862 1.99446383272223 0
0.571959398686886 2.39277970883995 0 0.434245162177831 0.343302243854851 0 0.00217160635945396 0.0730782406473493 0 0.104807409457862 0.0569536820197265 0.00551426409071161 0 0.865173211236689 0.804348103236407 0.888755402993411 1.41578485028884 0
0 0 0 0.964359125122428 0.438591437647119 0 0 0 0 0.104971051681787 0.293461547684119 0 0.407234296542762 0 0.673591176746413 0.00758428685367108 0.707290452490288 0
0.841318795923144 2.84757759911008 0 0.788309326395392 0.0200002437923104 0 0.207338001194992 0.0493339937987315 0 0.986732657533139 0 0 0 0 0.551439950475469 0.904239215422422 1.0330516095335 0
0.580120126251131 0.703075408469886 4.40643488545902 0.0959005923941731 0.604353258851916 0 0.00303196164228168 0.116548304821697 0 0.883136061253026 0 0 0 0 0.984863108024001 0.757573392940685 1.70230637300283 0
0 0 1.83899689628743 0.668841675855219 0.739460554672405 0.241285945601923 0 0 0 0.279885975411162 0 0 0 0 0.0290755319874734 0.92002229928039 0.937434065537046 0
0.714886671397835 0 0 2.87059277668595 0.728727945359424 0 0 0 0 0.663208629470319 0 0.709497187148848 0 0 0.966812799451873 0.169860497815534 1.46675404999671 0
3.49794204812497 1.10699143540114 1.31528764404356 0.298897705972195 0.419915695441887 0.0949760792544239 0 0 0.0810851958546189 0.586667419876903 0 0 0.406229498906163 0.134127178983787 0.296956443926319 0.954336126567796 3.72534420767213 0
1.23791320365854 2.13638517586514 0 2.37779395049438 0.855691039469093 0 0 0 0 0.636342051671818 0.129511721276871 0.0390828398114731 0.102962191977692 0 0.495937442407012 0.904981917236 2.30132965572943 0
0.111058817245066 1.3063446090091 1.82805637666024 1.28503492474556 0.139635006897151 0 0 0 0 0.323680602945387 0.599765629769554 0 0.139668614369847 0.156811544642757 0.0172060960903764 0.743172766175121 1.07311161581459 0
2.65158051159233 0.379607927985489 0 1.52129267062992 0.352462057955563 0 0.00509443976522917 0 0 0.250405657337978 0.0055544278559848 0.206736564648884 0.168021491296371 0 0.967869015643373 0.71057243575342 2.8314538510091 0
0 0 0.584494914859533 0.795376143883914 0.639558257767931 0 0 0.0259752356880653 0.0638057422581686 0.618171596433967 0 0 0.120514392924559 0 0.138053799513727 0.730592917185277 0.959997446485468 0
2.24189267773181 0 2.61812386009842 0.941401764750481 0.185041372198611 0 0 0 0.0277166799398829 0.341596535872668 0 0.0368104044642185 0 0 0.56480107922107 0.396220905939117 2.31121162570243 0
4.41690990002826 4.48974766186439 0 0.13963648956269 0.51110086357221 0 0 0 0 0.316978423856199 0 0.376804102395368 0.402573038154237 0.505269095344582 0.476684219902381 0.592411323683336 4.90019016633766 0
1.20889888890088 2.74879315588623 1.46967722428963 0.879297951003537 0.817599225323647 0 0.0965355386080804 0.0240780891950137 0 0.186534568900242 0 0 0.179669815720996 0.386361768391531 0.539593339664862 0.0454159937798977 2.34300087537801 0
0 1.26659136964008 3.19784857332706 0.804801186313853 0.634422137169167 0 0 0 0 0.330074464669451 0 0 0 0 0.0588143030181527 0.364212591666728 1.176136808327 0
0 0 1.7739746987354 1.93211242044345 0.16552890278399 0 0 0 0 0.660091895144433 0.000727037511044748 0.0959182003189288 0.633456326046927 0.128506627605101 0.26349740754813 0.898224784759805 1.718555505238 0
0 0.170270378235728 3.66253836080432 1.7702565183863 0.788435377879068 0 0.000224513117918414 0 0.0715505196827797 0.893285364378244 0.041364512726415 0 0 0.0854593772929013 0.871312614763156 0.981656022602692 1.74683454563262 0
1.23100983677432 0.172709575388581 1.43991909082979 1.65490887593478 0.328142433660105 0 0.00245224130848381 0 0.0926087173121351 0.44227451342158 0 0.167966344386128 0.366082586762078 0 0.975898907519877 0.795465724309906 2.04638000243158 0
0.208910121582448 0.470230200095102 0.541426613694057 0.0632909326814115 0.374395366292447 0.263860509777675 0 0 0 0.305784271564335 0 0.177610468564252 0 0.00651192053011584 0.286773281404749 0.150593104306608 0.760135280738449 0
1.20154821826145 0 0.485469733132049 0.218960364814848 0.301513469778001 0.0191392776185206 0.324751310759546 0 0.218718071208402 0.43915476417169 0.446648752251411 0.397256144527421 0.24551413268221 0.00583675935760027 0.0301935209427029 0.587201192509383 1.48441964958201 0
0 1.90001802891493 3.62420199066401 0.692213300382718 0.853959410218522 0.0333854112658111 0 0.0759686929490124 0.0188813984848433 0.846911415690556 0.0605101783184831 0.0101339706523417 0.116190757130683 0 0.864588673459366 0.901720426278189 1.91411562205535 0
0.746639370918274 0.964176566340029 0 2.89404523186386 0.796942760935053 0 0 0 0.0285933564784967 0.571489145047963 0.0403955695969547 0 0.00354946071941672 0.355029135496655 0.74814898124896 0.389813520247117 1.77592141546619 0
4.55158672877587 2.49589725676924 1.38878082064912 0.686701591825113 0.342703195521608 0 0 0 0 0.571614491054788 0 0.0359726049143326 0.529847652971636 0.00221634984724606 0.939136917702854 0.836940386798233 4.83412890341604 0
0 0 0 1.48559252195992 0.6688700360246 0.0270890893829592 0 0 0 0.325115796644241 0 0.341146037526143 0 0 0.818266137735918 0.17078680312261 0.883014928579915 0
1.84163591708057 1.43524206057191 1.16468524001539 1.06972118234262 0.264061641413718 0 0 0 0 0.0768372097518295 0.415880250653974 0.255909351233562 0.0383730926604763 0 0.495639640605077 0.552675752202049 2.06775406092145 0
0.232051381608471 1.44900127965957 0 0.137837174581364 0.54989826423116 0 0 0 0 0.411698901560158 0.00778909971301182 0 0.270762601609746 0.452059259287145 0.901557200355455 0.924842582317069 1.20240941099346 0
0 4.07276339828968 0 0.379592676647007 0.388429689221084 0 0.0561259875734483 0 0.0709187766221819 0.54008347960189 0.182921766659332 0 0 0 0.681221565464512 0.715863122837618 1.32110784101656 0
0 2.27509138500318 0.661865043686703 1.73840191308409 0.983869810355827 0 0.00359362930774381 0.0525411824170168 0 0.174058656208217 0 0 0 0 0.866045409813523 0.55232691578567 1.5744720682769 0
2.14841899531893 2.32703650882468 0 3.10010439995676 0.190435607917607 0 0 0 0 0.951091801282018 0.396616429131481 0.0369879803253955 0 0 0.278456754982471 0.87451374088414 2.35909570852555 0
0 0 1.94101243745536 0.565130475908518 0.052470056572929 0 0.143957996816046 0 0.0610723272764184 0.948202508036047 0 0 0 0.0440964973224406 0.324306525988504 0.718790893675759 0.806276041179831 0
0 0.381672475486994 1.87997262412682 0.651875573443249 0.555486873490736 0 0 0 0.028547241897384 0.00594101916067302 0.0588908500915018 0 0.329802985151435 0.530152591685617 0.46025439328514 0.931893361033872 1.28086318283455 0
0 0 0 1.12235117610544 0.365229569608346 0 0.122623067669487 0 0 0.360757405636832 0.152593161211999 0.731635374609927 0.109619591415739 0 0.637870605103672 0.00471729901619255 0.928419147814842 0
0.0296649844385684 2.10357502219267 0.932690870482475 1.4225518591702 0.175425260094926 0 0 0 0 0.380629021441564 0.0628132251163226 0.132980421503678 0.536574019640776 0.0546996284591 0.889869492035359 0.707370677962899 1.50528712568737 0
0 2.019633280579 0.409586762543768 2.29478893149644 0.887319653527811 0.130605798922572 0 0 0 0.652495849179104 0 0.0746057562102893 0 0.174874806021648 0.815534737892449 0.626533520640805 1.7491856850633 0
0 2.83620915841311 0 1.53514990909025 0.613527577603236 0.0802171713016687 0 0 0.282018512854321 0.505137574160472 0 0.0116434978467479 0 0.216677031182757 0.27107963245362 0.923356849700212 1.57437736843997 0
0 0 0.830989033915102 0.950637498637661 0.200437145540491 0 0 0 0 0.397785799810663 0 0 0.145914522773092 0 0.0228376127779484 0.816947949118912 0.972652186712519 0
0 3.46430971845984 0 0.853776696603745 0.813225573161617 0 0.195407694248832 0.211005731522806 0 0.655954304151237 0.0160446494424438 0 0 0.309485266977893 0.152629492105916 0.401823378633708 1.79667353838149 0
0.911185591947287 0 1.72574276663363 0.201528396224603 0.830859505804256 0 0 0.0041984498874337 0 0.733919658930972 0.6618280949547 0.815249147298966 0 0 0.322537019615993 0.0487588008400053 1.67149848299286 0
0.76503252517432 0 1.96286148484796 0.856327835470438 0.362594401231036 0 0 0.00648898860833959 0 0.00875620357692241 0 0 0.474038299520418 0.602965438448158 0.25265851104632 0.824063842883334 1.5251051786394 0
3.43813221994787 0.0733295208774507 0 0.00533018633723259 0.169255217304453 0 0 0.0645783374244882 0 0.187664887402207 0 0.261825728981315 0 0 0.446484724758193 0.44487036508508 3.44174107121787 0
0 0 0 1.31021568970755 0.0495649401564151 0 0 0.0182819794812766 0 0.643516373122111 0 0.0256552580987099 0.663258821132161 0 0.900019842665642 0.835605241591111 1.46254417127362 0
0.478502868907526 0 1.63186258915812 3.47017736546695 0.623627305030823 0.0164799372685752 0 0 0 0.760850604856387 0.0273402427184559 0.179477408894548 0 0.0144336808683854 0.707976351259276 0.525240702088922 1.49777843791914 0
0.819803739665076 1.7074794312939 0.766307808458805 2.97818326111883 0.970085645793006 0 0 0 0.000339025510185038 0.410250764805824 0 0.0524610778269913 0 0 0.978677611565217 0.840176180005074 1.99106071635446 0
0.685020685195923 2.81746663153172 0.358996386174113 0.553496288368478 0.218258362729102 0 0.0197434266320239 0 0 0.994051173329353 0 0.361292542091824 0.707587294021431 0.00415550955326809 0.780293290270492 0.612634044839069 1.65450438204385 0
0 2.16344909160398 0 2.56032692082226 0.425356933381408 0.0200146799853735 0.123017069691645 0.00113027719096137 0 0.756631736876443 0 0 0 0 0.599772071000189 0.36316621187143 1.22676674778458 0
0 0.920509232440963 0 1.73440468171611 0.964694619178772 0.0661771317768224 0 0.00752078720885552 0 0.276155034545809 0 0 0 0.101655247372584 0.236208458663896 0.797683389857411 1.24495217912425 0
1.65907087409869 0 0.185509200207889 1.82398046227172 0.983941838378087 0.0015290922211502 0 0 0 0.308867955114692 0.410042290710871 0.226435176072378 0.00475215099970518 0 0.545595104806125 0.291313013061881 1.77898813050677 0
0 2.32583076716401 0 2.53114158194512 0.42725446773693 0 0 0 0.279325007616403 0.274223329499364 0 0 0.10579214194363 0 0.605301967822015 0.0699361935257912 1.31521762505974 0
3.45808537770063 2.09592943126336 0.265162389725447 2.52955714752898 0.39853735617362 0 0 0 0 0.823250001762062 0.365317660007333 0 0 0 0.491953315911815 0.302764264401048 3.70059205051867 0
2.810456429841 2.18801177665591 3.60915210098028 0.951494339853525 0.291919668437913 0 0 0 0 0.215104270959273 0.192638532901406 0 0.6982907577636 0.311636671084011 0.472899820189923 0.457481682533398 3.2742516297572 0
0 0.625464296899736 0.394499461399391 0.911910067312419 0.80972261284478 0 0 0 0 0.111685731215402 0.152015226414582 0.19059111449141 0.00362544202793519 0 0.0866796998307109 0.282576773781329 0.773414812701388 0
2.87866830965504 0.0773032954894006 0 1.21572635695338 0.752425976330414 0.0053606502455476 0 0 0 0.971046715043485 0 0 0.211416812804981 0 0.969474012730643 0.356250980170444 3.02923128566793 0
0 0.0343443267047405 0.389250303385779 2.99584458488971 0.130628078244627 0 0 0.0150528006715869 0 0.353740748018026 0.196323883783688 0.232205087798289 0 0 0.57730975584127 0.168798164231703 0.735946843239597 0
2.16735219396651 0 2.24128075502813 0.00478970678523183 0.291184611385688 0 0 0 0.614420911112161 0.271302104694769 0 0 0 0.520457981777326 0.548988925525919 0.157970763975754 2.70167826777678 0
0 1.86747304047458 0.401170267956331 1.06494272500277 0.941955523565412 0 0.0799323386351364 0 0 0.23724368121475 0 0.211561944072801 0 0 0.89146531606093 0.294551751576364 1.41568331781683 0
1.57377194520086 0 0.0156061490997672 0.852032853290439 0.773747623199597 0.331008334121541 0.000636592177193962 0 0.12354349233647 0.0780422985553741 0 0 0 0 0.156320408452302 0.0496804099529982 1.58486235033591 0
0.216850193683058 1.22958309110254 0 0.433282878715545 0.195140522671863 0 0 0 0 0.843763848766685 0 0.00731334233327614 0 0 0.966296344529837 0.938015508465469 1.04869776706536 0
3.84130362141877 0.860645928187296 1.22958819940686 3.37362700514495 0.415849440032616 0 0 0.548939159921569 0.00806570335067435 0.603690330637619 0.367636965051226 0.0310861042277105 0.00360970201174117 0.249872600517649 0.38870493369177 0.356412185356021 3.99168948807749 0
0 0 0.0428715702146292 0.861463911831379 0.425995766883716 0 0 0 0 0.625817289808765 0 0.347288872202151 0.406531515728701 0.085875397701194 0.744221824221313 0.631994194351137 1.2405237479011 0
0 1.304635792505 0 1.78533382317983 0.0692876735702157 0 0.24109282686975 0.0524068286179631 0.212176840559037 0.173818913055584 0 0 0 0 0.0657371140550822 0.686193365603685 0.764551386175123 0
2.60286223143339 0.0477176907006651 0 2.65443777199835 0.785269318148494 0 0.0249917675162279 0 0.0389256959001214 0.697610288159922 0.165374321925604 0 0.0534028684455589 0 0.286209277575836 0.248037106823176 2.70398610436585 0
0 0 0 0.768186999484897 0.147812467534095 0 0 0 0 0.180399269564077 0 0 0 0 0.457735560601577 0.93405606620945 0.945160854154741 0
0 0.244780733250082 0 1.52078533824533 0.342460189247504 0.0403360780618605 0 0 0 0.820752987870947 0 0 0.273551790571955 0.085180520448755 0.952219048980623 0.500702419318259 1.18251547956432 0
0.035294403322041 0 0 0.808142107445747 0.758256959496066 0.110957869776467 0.0254261489862131 0.0301428061220075 0.0758259827440111 0.612359400605783 0.00251840502570696 0.0420941623755269 0 0.191042386123626 0.954019363038242 0.807137056719512 1.21831402548394 0
2.44381984742358 1.0559041313827 0 2.95835943217389 0.850872139912099 0.0305551107088138 0 0 0 0.305057021090761 0 0 0 0 0.841761606512591 0.503191705327481 2.80390357197954 0
2.61257078452036 1.21895298268646 0.433027060003951 1.69204710889608 0.318137158639729 0 0 0.211855646849556 0 0.00279530393891036 0 0.0440877531443244 0.386806185858814 0.52634823296539 0.299719286384061 0.0797207718715072 3.01409477362913 0
3.6766364867799 0 0.755127091193572 1.55357629992068 0.373492209473625 0 0.0202996639891744 0.00774806646679096 0 0.692651390563697 0.0163561221784546 0.594942595751297 0.339291067334979 0.185583562328145 0.695422612596303 0.390522308414802 3.87255966552039 0
0.970254859188572 1.20724125718698 1.370466504246 0.109058541012928 0.330609848489985 0 0 0.000394426609344179 0 0.924557256978005 0 0.0615231398938275 0 0.0671423860782961 0.954302557511255 0.842406919691712 1.47522881100318 0
0 0 0 3.84759540483356 0.0299724407959729 0 0 0 0 0.934911356074735 0 0.49162128717703 0 0.0491113730262614 0.949243657989428 0.118397986516356 0.846419865874718 0
2.08216878888197 0.311689350055531 2.5843396957498 1.84592085611075 0.395057663321495 0.328502659254351 0.459115501257636 0 0.0874744174812934 0.147153489058837 0 0 0.0739883432263301 0 0.467482120729983 0.573131947545335 2.37343362290191 0
0.614524758420885 0.0594320520758629 1.55118018295616 0.0649657743051648 0.153050963068381 0 0 0.132410735456249 0 0.55477359588258 0 0.00229887936057704 0.478703079309481 0.221242919098289 0.549887667177245 0.818253222852945 1.11463842635752 0
0 0.728420040104538 0 1.7743996581994 0.31901786965318 0 0 0.266700950927549 0 0.765321239829063 0 0 0 0 0.975895403884351 0.0349721384700388 0.960696636875264 0
0 0.754991047084332 0 1.76157610444352 0.320333985146135 0 0.428482288739263 0 0.450586901656742 0.988342793192714 0 0 0.170250321609795 0.00353677384520661 0.221245140535757 0.204018462216482 1.15736152123401 0
2.15825982950628 0 0.702892710920423 0.377721736207604 0.0979433411266655 0 0 0 0 0.699505360797048 0.221446548505512 0.070929085319124 0 0 0.431599933188409 0.479872712632641 2.17131503945885 0
2.64406045433134 0 0 0.764622462447733 0.563545800512657 0.0208459638841938 0.0807369090842589 0 0 0.92639956693165 0.226269281066561 0.424361203040197 0 0 0.432077478151769 0.498640971025452 2.65713905786995 0
0.902719314908609 4.08394297002815 0.504674923606217 3.64012124203146 0.747508991044015 0 0 0 0 0.0214873156510293 0 0 0.080839169627876 0 0.363202163483948 0.558955255430192 2.3619663370251 0
1.53287403099239 0.488202271051705 3.38455172837712 0.383446587715298 0.544199674157426 0 0 0 0 0.218532027443871 0.0531378124143529 0 0.42804566475648 0 0.287217942997813 0.126061236020178 1.88567918397907 0
4.98307622037828 0 1.26222836412489 2.5547179703135 0.0517354172188789 0 0 0 0.337235119262571 0.944173261988908 0.0678034940296486 0.126657240320678 0 0.0289060415413194 0.861943880561739 0.509334130212665 5.10374184380355 0
0.427816368173808 0.949421374127269 0 0.641178139019758 0.648959173820913 0 0 0 0.10084469440157 0.142066862666979 0 0 0 0.518084823775842 0.214763848111033 0.944729460403323 1.33955125975241 0
0 0 0 1.7733139237389 0.791330252541229 0 0 0.0286103824890742 0 0.830543772317469 0.0206255420569652 0 0.0605989610342733 0 0.829244830878451 0.169382548658177 1.07646991026007 0
0 0.912862461060286 1.83311867015436 0.513615537201986 0.22164066741243 0 0 0 0 0.956782178021967 0 0.308835169560739 0.501337845532702 0.0322960523369312 0.599534672684968 0.628873821580783 1.33235191379476 0
0 0 0 0.723065488506109 0.169889527838677 0 0 0.0154940455312474 0.0170818830662955 0.723806797759607 0 0.0109697094822915 0 0 0.740922013530508 0.954255529679358 1.03733479075933 0
1.49655371136032 0.84859736263752 0 1.46939755231142 0.119302047649398 0 0 0.153318922112426 0 0.679447395727038 0 0.0377800047954404 0.127379510505534 0.00316423168953256 0.197891257237643 0.708634118316695 1.75279807701807 0
3.75587765034288 4.14872000925243 1.69298383593559 0.086340248119086 0.840502706822008 0.14843864646211 0 0 0 0.346809195587412 0.0142681976212981 0.233531735233892 0.123603190488848 0.458808689982151 0.941252479795367 0.212788808858022 4.57673190440489 0
1.90884309541434 0 0.524329298175871 1.91439495049417 0.884512694552541 0.0912674534629992 0.442241864149718 0 0 0.189659479539841 0 0 0 0 0.0381890495773405 0.0724084719549865 1.93595273832716 0
1.67712224554271 1.77177736186422 1.12080645794049 0.349481817567721 0.763592803617939 0 0 0.0757777588800986 0.00457885123455834 0.991568739060313 0 0.171286713087553 0 0.00828159269647572 0.279180384939536 0.463493466610089 2.40053035127759 0
0 0 0 0.763847851660103 0.487023540306836 0.10425115408063 0.0153012102903435 0 0.0013652825336393 0.464393100468442 0.0619227679450628 0.382993027964489 0.0232001552044209 0.0520876996332659 0.906551786698401 0.443082310957834 1.02224432034478 0
1.57313394267112 0.109336337307468 0.851249338127673 1.43485000217333 0.379225075012073 0 0 0 0 0.0591008984483778 0.892074032718883 0 0.115310262903157 0.491177907283572 0.0169419818557799 0.120330984471366 1.79576390469165 0
1.01637467416003 0.39866379275918 2.57116296538152 0.46489990898408 0.581772491335869 0 0.000382873455705565 0 0 0.95817995397374 0 0.00309463554290301 0 0.0216176535892706 0.994082866003737 0.975778894731775 1.74016250964146 0
0.769345106557012 0.685908244457096 0 0.759806717280298 0.144349616486579 0 0 0.0998856916987944 0 0.356686495244503 0.24355116391887 0.152401803005657 0 0.398952073838632 0.498696172842756 0.566582507686689 1.06246413112805 0
0.427643638569862 0 2.13636742066592 1.43481164099649 0.677823656471446 0 0 0 0 0.211323985364288 0 0 0 0.598156584100314 0.337381396675482 0.109965840587392 1.16916208504155 0
1.48304317006841 0.890950171742588 2.79322824068367 0.419888655189425 0.0362266493029892 0.00350000852290965 0.00999763896592433 0 0 0.701942118117586 0 0 0.399189294904651 0 0.674767893506214 0.14914751984179 1.64319322965731 0
0.619054018519819 4.16358687332831 3.83766778046265 3.47258068993688 0.164745473768562 0 0 0 0.215856075002833 0.557320168241858 0.126112761384817 0 0 0 0.859244831372052 0.134565528482199 1.8493402815909 0
0 0 1.81521563697606 2.33198495954275 0.425502662546933 0 0 0 0 0.947757802437991 0.383029810359127 0 0 0 0.45695973560214 0.535878534195945 1.24543213552587 0
1.15185972698964 0 1.04451058711857 1.49331258423626 0.815778057556599 0.186166735943315 0.0424975420932525 0 0 0.00983895105309784 0.608225590849869 0.351547026189965 0 0.77436610188254 0.00275532435625791 0.462045741500333 1.73920923387432 0
1.41876621753909 0 0 0.758345101960003 0.740106779616326 0.0814848610321996 0 0 0.0950441221282004 0.270174451638013 0.173610816361844 0 0.0570310144769006 0 0.494521220214665 0.860035037389025 1.56728246734366 0
0.18132084258832 0 0 1.62766038067639 0.21638495172374 0 0.3831166140368 0.0552493276702458 0 0.690866608638316 0.073537135241117 0.178949966336203 0 0 0.29670715588145 0.653451973339543 0.938992281449967 0
1.12273471010849 0 0.0895056980662048 0.188460055273026 0.970393165014684 0.0493816576651485 0.319975595547571 0.0771238303008178 0 0.914070849074051 0.034430198264824 0.0611235068061153 0.0206603087482291 0 0.269708792911842 0.7890641822014 1.27951193990357 0
0 0.971917069517076 0 0.0862775917630643 0.0863129193894565 0 0.0159176923158794 0.0307675368321648 0.146043808114429 0.821804326958954 0 0.783770983023468 0 0 0.980434992583469 0.159152211854234 0.996568283341899 0
1.62726952834055 3.27302709594369 2.56957764993422 2.64082873146981 0.78636818472296 0 0 0 0.0304975019497383 0.168209125986323 0 0 0 0.447220925077052 0.133667894406244 0.836829064646736 2.79459645321588 0
0.44038918078877 0 0.238283004611731 1.15749510610476 0.496567469323054 0.000307730507111204 0.111119604115292 0 0 0.957520365016535 0 0.446989349316889 0.127971630495278 0.00623998122686194 0.666254101553932 0.318935638060793 1.22256901810478 0
3.77732643741183 0.417326774680987 0 1.03989158710465 0.82777853612788 0 0.00675332761757619 0 0.00994623794680509 0.323626803001389 0.44850297243143 0 0.0272178945260554 0 0.443397755967453 0.015980978962034 3.87654332412132 0
0.16548889526166 2.94503233465366 0 2.33623839612119 0.666464806301519 0 0.246807334202876 0 0 0.694197778124362 0 0.03885156583802 0.0513023083797348 0 0.567674316931516 0.85460468637757 1.74263330133762 0
0 0.809454639675096 0.750187303870916 2.20394864841364 0.215330811683089 0 0.0563238619482672 0.0154123739336201 0.100639820617915 0.499639065936208 0.00912827074528101 0.0284410385781645 0.0095577245727826 0.170194518741158 0.910136731341481 0.941816578386351 1.31684061464735 0
3.16982920467854 0.257331387838349 2.11111679207534 0.958660824690014 0.248143773991615 0 0 0.175778386796955 0 0.664495217613876 0 0 0.395405742973804 0.0239499812044461 0.598559842677787 0.294507728191093 3.35216533093028 0
0 1.11428192071617 0 1.56528990436345 0.113623800920323 0 0 0 0 0.613216457189992 0 0.148604862115106 0 0 0.212991806678474 0.781878324225545 0.862258112974867 0
3.53890097700059 1.55789293255657 0 0.198382563889027 0.833763835486025 0 0.0178577768154785 0.0726276791265697 0 0.458697328576818 0 0.391635571303382 0 0.49231057628144 0.657596574164927 0.0771548876073211 3.88125148255215 0
4.26695628557354 0.171177614480257 0 0.198862342862412 0.0546821807511151 0 0 0.022474697881734 0 0.765720719704404 0 0 0 0 0.188956005265936 0.365197698120028 4.26917104783212 0
0.868296043016016 1.10841986490414 0 1.32940712524578 0.827424540184438 0 0 0 0 0.214529780671 0 0.409065424447289 0 0.415300872541002 0.0555245617870242 0.174794967053458 1.62927225013121 0
0.327495867619291 1.40561623964459 0 1.12322755297646 0.299031020142138 0 0.0284031056329981 0.0625177730040547 0 0.898164106765762 0.252627964431492 0 0.18719038125509 0 0.479115859838203 0.0380229442380369 1.10216585406883 0
2.23647004854865 0.671254842309281 0 0.450602628523484 0.208163182949647 0.00652264161596706 0.209555208160844 0 0 0.780506404582411 0.432282333090539 0.581855676298925 0.07424915849179 0 0.28349923924543 0.359996539540589 2.32061848436004 0
3.79794912226498 1.80851359432563 0.1594641180709 1.93441095389426 0.135434176540002 0 0.0410271373862453 0 0 0.230205530533567 0 0 0.694182425449278 0 0.811589927179739 0.228340598987415 4.19580206278368 0
0.214296565391123 0 0.786242929287255 0.397095134481788 0.359361358219758 0 0.433613173396905 0.000414355319508405 0 0.0971686167176813 0.0835411911915801 0 0.455950414237813 0 0.157383531797677 0.754485298413783 0.998414135194414 0
2.4468585383147 0 0.373482414521277 2.13589950045571 0.809864989947528 0 0 0 0 0.447083233390003 0.757653652465945 0.0369357455528577 0 0.0953456277112417 0.206944585777819 0.222280278103426 2.52160044996291 0
0 0.0723739701788872 0 0.927466874942183 0.0688015308696777 0.313480799985136 0.0511888332587785 0.181462944928752 0 0.469859337434173 0.0819434573515531 0 0.706065906264405 0.0807201906271823 0.787772203562781 0.507946732454002 1.18696692880932 0
0.431657768785954 0 0.361937365029007 2.15743393125013 0.838448050664738 0 0 0.229568206465389 0.0524947944085621 0.388911042362452 0 0 0.00518094852071192 0.499147729336732 0.513792763464153 0.499003534670919 1.46688649796679 0
0.197894125012681 2.1024663511198 0 0.627983058802783 0.900292423553765 0 0.124381695907469 0.197447533452053 0 0.549414700828493 0.0731831289118019 0.0502822145895769 0 0.201350849050643 0.255628975108266 0.742932856082916 1.60159282367522 0
0.605001071933657 3.72084265202284 0.969199873274192 2.4213924575597 0.156063042581081 0 0 0 0 0.523721877718344 0 0 0.313183921517409 0.112659918534137 0.00386340566910803 0.762483373750001 1.75270606838722 0
0 0 0 3.95775671582669 0.644225957104936 0.0608879843272148 0 0 0.0901807460168212 0.695857149315998 0 0 0 0 0.423408977920189 0.390705327037722 1.10455025783794 0
0 1.54750042618252 1.69913706346415 1.98569951532409 0.144369520246983 0.106625941599822 0 0.138521084633428 0 0.333675227826461 0 0.326905510295952 0 0 0.918418338056654 0.308478276012465 0.951498074287923 0
0 4.31576297967695 4.06778736389242 1.11243385449052 0.768902856158093 0 0 0 0 0.166862829821184 0.0036819043997916 0 0.222854965235753 0 0.835253576049581 0.158849585801363 1.97146783543614 0
0 0.15823401324451 2.11305627180263 2.48366606421769 0.225926554994658 0 0.188688299685442 0 0 0.857023010030389 0.0902635371315373 0 0.0287110613705842 0 0.0991443207021803 0.109101709444076 0.918604011599181 0
1.34457904146984 0.157698579365388 2.96012024860829 1.13188950740732 0.278349719010293 0 0.414156488800732 0.42367407630244 0.426308142933966 0.939414129825309 0 0.117220169906205 0.0620966981482513 0 0.306279591750354 0.0852676178328693 2.25062197985857 0
2.56467164866626 0.592702808789909 3.77721893973649 1.39172661118209 0.922629112377763 0 0 0 0 0.822222053539008 0 0 0.0259515237943393 0.0325198365773034 0.583754668710753 0.698741683270782 3.08960990090976 0
3.33772091101855 4.02548493235372 3.62945163436234 1.37792562413961 0.0182093523908406 0 0 0 0 0.478792615234852 0 0.420531713678261 0 0.483859443267716 0.711946522584185 0.372611833270639 3.3643031985388 0
0 0.752972065005451 0 2.66472123656422 0.316119718132541 0.0978797923297514 0.0131467032020339 0 0 0.633574305800721 0.130443918251396 0 0 0.255967467520745 0.834309147205204 0.150477732764557 1.05750033890207 0
0 0.613959742477164 2.51451037474908 3.73559015244246 0.403688434977084 0 0 0.0850109651638841 0.390977486730437 0.930948694236577 0 0.139803400580015 0.18519184477402 0 0.298451476730406 0.728711282834411 1.89361227718823 0
1.88129438925534 0 4.49726933031343 2.23965573543683 0.960788785247132 0.080847459391269 0 0.0558886345264917 0 0.14050274877809 0 0 0.0263119488123013 0.0225058448724283 0.551210536854342 0.225272254087031 2.09165300832945 0
0.878999046981335 0 0 0.545559812802821 0.194239909062162 0.119723780448394 0 0.130803359080644 0.536659550400694 0.309678367106244 0.0124853513612203 0 0.125891995781786 0.189263025403652 0.87740594916977 0.502145943231881 1.29059225059624 0
1.37496564094909 0 0 1.59588119038381 0.832197384908795 0 0 0 0 0.500833638943732 0 0 0.00318738282534065 0 0.24401125847362 0.0890913964249194 1.43704540284747 0
2.69676719885319 0.533053748309612 2.28568206448108 1.88163015060127 0.620242180069908 0 0 0 0 0.641175038181245 0 0.0441926284597639 0 0.274493144567323 0.12896628328599 0.245757894590497 2.9573451324718 0
1.48879884555936 0.475349579472095 0 1.99366737017408 0.262365684611723 0 0 0 0 0.279468418797478 0.0574864057479769 0.395065047256489 0 0 0.870777837466449 0.347509239800274 1.61446048250372 0
0 0 1.30687738512643 2.15157661819831 0.099713234230876 0.0376962849046073 0 0 0.0120892536163735 0.917612314224243 0.089202052507544 0.302791868918636 0 0 0.755526396911591 0.0567001414019614 0.857048495743277 0
1.67809242382646 0.100237720180303 0.813179845456034 0.970340741798282 0.506895640166476 0 0 0.00596494701305134 0 0.235340864164755 0 0 0 0 0.275948287686333 0.982770927017555 1.75221877958195 0
0 0.362565852003172 0.419001199305058 0.796132947783917 0.227140692528337 0 0 0.0122757634284579 0 0.296438701217994 0.0286739137522459 0.00357815473311023 0.0467701492738561 0.314250137801315 0.950563848717138 0.496515011647716 0.803915084525989 0
1.20498489914462 2.74400361464359 0 3.79611968435347 0.847421907354146 0 0.0165299670866437 0 0.00189101571782414 0.608678302029148 0 0.0531490293260079 0 0.0475505216899291 0.960404473124072 0.698545565828681 2.40579257745818 0
3.56183719239198 1.59845811501145 2.51203648513183 0.918970885686576 0.955558276269585 0.236043582071072 0.352401301749353 0.0980088404020093 0 0.656389615731314 0.247844376673479 0.225292245900167 0.0415625294107256 0 0.151253714459017 0.633757294155657 4.08855056913153 0
0.792449114611372 3.8314493605867 0 1.86849507130682 0.476063653128222 0 0 0.0187511909203078 0.0499345849859966 0.734892427222803 0.176745202701345 0.00954236989637767 0.0358990470564219 0.163628788188807 0.357063450850546 0.924186636926606 1.95306103534878 0
0 0 1.81324857380241 0.554978428641334 0.454897309886292 0.00242573898029893 0 0 0 0.940873723244294 0.0904565491502076 0 0 0 0.850281274877489 0.963315478991717 1.20455950888875 0
0.196117864223197 0 2.9375716317445 2.72666375804693 0.24879594007507 0 0.206103813661837 0.481592088400116 0.332325348344695 0.319451668998227 0 0 0 0.502301487850881 0.594005792634562 0.137068771291524 1.54711435582588 0
3.46163119422272 0.0813709467183799 1.65772338584065 1.90338257071562 0.43949650391005 0.040907035318783 0 0.188731990203601 0 0.528185663279146 0 0 0 0 0.187421465525404 0.457768468651921 3.50588880852029 0
0 2.3340848851949 0.083195828134194 0.344375276239589 0.336424765409902 0 0 0 0 0.518083604518324 0 0.549501715451239 0.628160228582314 0.061833000009142 0.885318680200726 0.0846937051974237 1.15002621531436 0
0.0612859176471829 0 0.541654574219137 0.268917945213616 0.760982219828293 0 0 0.201217128839544 0.00947643220042225 0.137352287536487 0.141381692277559 0 0 0 0.616845537442714 0.77162800822407 0.849382101704964 0
0.016734937671572 1.48773708613589 0.601427362766117 3.50642460212111 0.674903939478099 0.0440810658175352 0 0 0 0.626322900876403 0 0.0469832750112764 0.262220161542407 0 0.929998858598992 0.815640556626022 1.8897883184676 0
0 0 0.357246209401637 0.175902375718579 0.955979882273823 0.156550140897062 0 0 0.00542545280400489 0.785338692832738 0 0 0.012664983883172 0 0.788579491199926 0.37493340857327 0.846438577300247 0
2.82301100506447 2.27748650615104 0.503453474259004 1.80330264754593 0.523655293509364 0 0 0 0 0.664604734396562 0 0 0.395217773326153 0.0945664838648284 0.278991666855291 0.229747298406437 3.42250905926369 0
0 4.49265189701691 0.850765788462013 0.389645244460553 0.0940214486327022 0 0 0 0.0263771389791365 0.0989225243683904 0 0 0.504036385931023 0.139782617344001 0.869525755522773 0.355143942171708 0.900129622145157 0
0 1.38566217524931 1.12401607818902 2.626275642775 0.0942149215843529 0 0.101428646440894 0 0 0.468716175295412 0.0706345395810161 0.164986745721522 0 0 0.17416943795979 0.486579816788435 0.699841548220989 0
0 1.1959726200439 0.963889078237116 2.19768042652868 0.580505939666182 0 0 0.196473699196312 0 0.31683760532178 0 0.0365963667159843 0 0.217136376982119 0.21351265325211 0.463399647735059 1.19242268878722 0
3.23150409106165 1.39563418086618 0.0161286469083279 0.556972412858158 0.274012956069782 0 0.0470894341538926 0 0.168493853236105 0.24430709076114 0 0.464076635563108 0 0.225106139490436 0.361200551968068 0.43393001682125 3.35510294256578 0
0 0 0 0.081451824400574 0.289881200762466 0.0550038857988915 0 0.586153897161595 0 0.670198181876913 0.312066202554615 0.247000022234327 0.366984489790087 0 0.248636682983488 0.157872318523005 0.72344898360234 0
1.37456844351254 0 0 1.81252144835889 0.87240081676282 0 0.227171564551584 0.190694978088251 0 0.124018388101831 0 0.22253958141764 0.0694736130753603 0 0.227295466698706 0.18430338636972 1.48985242673798 0
0 0 3.88262949883938 1.14146437402815 0.536110516171902 0 0.40943455661874 0 0.0614954765609071 0.145112216239795 0 0 0 0.33813010079152 0.425713881850243 0.503084540134296 1.04972880312746 0
0 0.507253708317876 0 2.29370507318527 0.120426700683311 0 0 0.0170648202077158 0 0.555261032190174 0 0.000794789387404016 0 0 0.728200651472434 0.352757720742375 0.715348154642389 0
0 4.88905207253993 1.95579685131088 0.200072325533256 0.969963588984683 0 0 0.0331261459213159 0 0.142203012946993 0.0604356600153021 0.0338717352179572 0 0.266802653000208 0.0348869219888002 0.854717559181154 2.21941648651662 0
0 0 0.0505616820883006 1.28670064243488 0.736034598667175 0.0795098210464098 0 0 0 0.0260162914637476 0.384513249058603 0 0 0.225261118455369 0.228396291378885 0.376099213957787 0.786599668618943 0
0 1.27048303652555 0.832986804656684 3.11589776352048 0.169615732040256 0 0 0 0 0.77676840708591 0.0606899424619298 0 0 0 0.808192680357024 0.835116656962782 1.14393881831344 0
0.203307111747563 3.17339306580834 0.978847224498168 0.313050081022084 0.0232675774022937 0 0.0464244425549999 0 0.894419111592105 0.846459894673899 0 0 0.0513360900363018 0.129013469332936 0.740150455618277 0.12280437676236 1.25047037835496 0
2.50144087825902 4.5646092039533 0 2.13216710323468 0.535757528617978 0 0 0.451739854209239 0.257674556001255 0.349857806228101 0 0.393199600239062 0 0 0.817664365051314 0.0134501208085567 3.30794089418086 0
0 2.40077420091256 2.06889691948891 0.412510234164074 0.983861197484657 0 0 0 0.00919672256355721 0.966589073184878 0.237620175593949 0 0.00657704438616113 0.00609107341305792 0.567312504397705 0.0200151978060603 1.90736937967062 0
2.86779306596145 0.947778895730153 0 0.24532039090991 0.707650457043201 0 0 0.048272668833739 0.188986996716197 0.969048405764624 0.254575299025448 0 0 0.00183335182611114 0.692709258757532 0.487314193043858 3.09457300992782 0
0.779149726033211 0 3.80893578287214 3.07608114928007 0.110763998236507 0.186399585117416 0 0 0.785410259246418 0.101941927801818 0.228224097339347 0 0 0.378592614901219 0.673536496935412 0.646442486671731 2.51159946666143 0
0 0.319212161004543 0 0.456728614401072 0.502373713068664 0 0.425513390878617 0 0 0.23972956603393 0 0 0.158070011169531 0 0.336347535485402 0.650361341889948 0.825025503493699 0
0 1.57850898988545 2.04957063007168 2.28842476382852 0.481722143711522 0.0655306768642256 0 0.059179902543822 0 0.195904188323766 0.00270071790757997 0 0.231474375309539 0 0.922450268175453 0.729562599910423 1.48597505685875 0
0 0 0.646568404510617 1.05189334880561 0.152837046654895 0 0.397066753410076 0 0 0.474484463455156 0 0 0.0466055967070709 0 0.348344844998792 0.595349586335942 0.770415852629803 0
3.21727584302425 0 1.80180349317379 1.46669224463403 0.331272165058181 0.0283620799244673 0.159461118990721 0 0 0.696043980075046 0 0.208435684343382 0 0 0.114373162854463 0.733790525002405 3.2587544587896 0
0 0 0 1.66154201701283 0.835086780367419 0 0 0.0510691901568254 0 0.537702865200117 0 0.00498201065064098 0 0.330104740209252 0.302448407514021 0.438367409864441 1.06008175641726 0
1.07955150865018 0 0.784307255409658 0.555442894343287 0.715381243964657 0 0.14547564196958 0 0.0612494813344845 0.753051114268601 0 0.559413333534917 0 0 0.817296897759661 0.426282521570101 1.54124118138455 0
0.330868365010247 2.85317883943208 1.16825398616493 0.735373298637569 0.750595916993916 0 0 0 0.0845111542537769 0.863944979850203 0.0350144623675681 0 0.0778035292651934 0 0.786981944693252 0.970662272768095 1.91300503457724 0
2.03837867989205 0 0.949591814307496 0.329623366007581 0.189342646393925 0.0323015624709342 0 0 0 0.689677349757403 0 0 0.481923424903958 0.124792911691922 0.740509812487289 0.566794368904084 2.17068775482105 0
2.78862634557299 0.316020336933434 0 2.07659629918635 0.433074584696442 0 0 0 0.0466010778925385 0.386875361204147 0 0.479809166358667 0.344234874811883 0 0.0163019343744963 0.441259716637433 3.10206738759134 0
1.9918889424298 0 0.600097377318889 0.0263681802898645 0.143526208819822 0 0 0 0.183403332518566 0.774754219222814 0 0 0.0575103838327135 0.148919789450502 0.756615840829909 0.569142263149843 2.0636241922375 0
0.427448988659307 1.74143236968666 1.19985690806061 1.91529291402549 0.144554688595235 0.298100832151573 0.0684287852712078 0 0 0.494782555615529 0.215836552267734 0 0 0.132400088300834 0.580896580358967 0.713848878396675 1.16345047321809 0
0 0 0.0241635413840413 0.228627009317279 0.474939747247845 0 0.160227998116884 0 0 0.348145291442052 0 0.000151162759121234 0 0 0.674480504356325 0.926729858154431 0.957882635183102 0
0.14118176442571 3.6548261414282 0 0.975502784131095 0.777264362899587 0 0 0 0 0.413716850336641 0.0386792928589845 0.0537999889340268 0.00388879702877326 0 0.800753675866872 0.178523830370978 1.78549844608692 0
1.15085859782994 1.29517668392509 1.00578341074288 0.745578892761841 0.11946776509285 0.0509837002083245 0.048907108194883 0 0 0.854684083489701 0.00389652313834195 0 0 0.0340088253580214 0.876693127676845 0.789364755153656 1.39057001467519 0
0.13346726889722 0 2.62090677581728 0.965719436295331 0.22056347434409 0.201731619200526 0 0 0.238938145062534 0.557920703897253 0 0.00594054126152792 0 0.146251856592672 0.921713136835024 0.896006193943322 1.35849659532101 0
1.16418381524272 0 1.25839379173703 3.97926711943001 0.2007781942375 0.0388702980919057 0 0 0 0.171454888535663 0.0936141151347101 0 0 0.174099852958588 0.114481426775455 0.198890873463824 1.30176327037159 0
0 3.0041494849138 1.45384838618338 0.310339251765981 0.159835821250454 0 0.21346951050662 0.0731972013799742 0 0.477118634851649 0 0.215146332903397 0.358491020291295 0.429700641972238 0.141047683777288 0.532186579657719 1.19509119211378 0
0 0 0 1.82104290556163 0.41853432636708 0 0.00799445481186393 0 0 0.412524670362473 0 0.017608204713878 0 0 0.93356425082311 0.916227889945731 1.13307088922911 0
0.505844030762091 3.45134541485459 0.511692205676809 0.0275535117834806 0.589219674933702 0 0 0.0227192354467851 0.175094797659063 0.584420083323494 0 0 0.198517193468841 0 0.83306821109727 0.394236902473494 1.77663053645244 0
1.53635771432891 2.05143270338885 0 0.00424551032483578 0.861431971658021 0.00566713123588596 0 0.440133731794665 0.0169160189935824 0.95799858123064 0.0774026266658849 0 0 0 0.850132428808138 0.0214914577081799 2.32362639738346 0
0 0.68830877263099 0 1.43344031274319 0.839646049775183 0 0.0380423213137631 0 0 0.247062231181189 0.0337578689289872 0.5516977767911 0 0.323489229939777 0.907488698605448 0.0226416382938623 1.19817005272155 0
1.30804729624651 1.90836408920586 0.227006531320512 0.0839132366236299 0.454331657849252 2.53688713909782e-05 0 0.0163438856435567 0 0.800387641880661 0.0751576602187212 0 0 0.109436519313051 0.822541589383036 0.869547626469284 1.82268292064333 0
2.92991939000785 0 2.72193206474185 0.601235680282116 0.832722678547725 0 0 0 0 0.962993148947135 0 0.284820670766344 0 0 0.283668241696432 0.592558745061979 3.15659539993842 0
0.495467631146312 0.469928629696369 0.719608078710735 2.5595141092781 0.741921708919108 0.097895675015056 0 0.0115452441986727 0 0.0987439355812967 0 0 0 0 0.201297415653244 0.974750723689794 1.11724985956582 0
0.0421180343255401 4.30112364818342 0.216079206438735 0.752775080502033 0.611540969926864 0.0130616103690529 0 0 0 0.582290146267042 0.004917924962793 0 0.123364158700179 0.0196038302802167 0.982368990778923 0.311680348124355 1.73092949267027 0
0 0 0.888396487105638 0.706999161746353 0.0149608701467514 0.687500253513239 0.0571996532732908 0.00771786357236979 0.315462218833619 0.18663081061095 0.254306589262605 0 0.579329649624915 0 0.688359640073031 0.311083921696991 1.1063790183955 0
2.76933549251407 0.428061393788084 1.84719962393865 0.0649938369169831 0.344583453377709 0 0 0.0127743921839769 0.024098553745888 0.548367860261351 0.0268416155930417 0 0 0 0.890891307033599 0.898710796842352 2.879620365928 0
3.86967374105006 2.08193372003734 0 3.98730322252959 0.704108715057373 0.171524133092653 0 0.00410756192943198 0 0.312583955936134 0 0 0.137764600514548 0 0.288021424086764 0.376270698616281 4.36097741516696 0
1.90966545743868 2.46890500094742 0.236850572517142 0.291177926817909 0.421547934180126 0 0 0.0577714713359706 0 0.525603550719097 0 0.0650842452084407 0 0 0.981226448900998 0.816696132067591 2.36775445947766 0
3.38980793766677 0.0984652319457382 0 0.338659259490669 0.511272818315774 0 0 0 0.00123308057044216 0.155276201665401 0 0 0 0.641426406814839 0.890966175822541 0.742718219989911 3.41749600970545 0
0.238137055421248 0 0 0.0168098341673613 0.557878942228854 0.0137761649081151 0 0 0 0.90934360679239 0 0.164179514570138 0.282853473925685 0.00200446057512602 0.618883853312582 0.785842913901433 0.913629708461446 0
0.421790543477982 1.64819651981816 0.614369581919163 0.763948512263596 0.957813644781709 0 0 0.295025967192235 0.000237813368041959 0.219842601567507 0.517849217590116 0 0 0 0.234817506046966 0.665161869721487 1.55541401147806 0
1.36086302460171 0.851881726644933 0 1.44722332502715 0.978645773138851 0.0566058951266021 0 0.0564695195925148 0.00988886563211513 0.0884531193878502 0 0 0 0.542525659368632 0.928025131113827 0.520581636345014 2.05748854507721 0
0 0.0355036903638393 2.61145252035931 1.46837192913517 0.259432484395802 0.617692130312137 0 0 0 0.232274222420529 0.684615466547493 0.0908020765205927 0 0 0.307902864878997 0.816768375458196 1.15552359389208 0
2.83824834320694 1.71615286683664 0 0.577816106379032 0.932638608384877 0 0 0 0 0.328603381523862 0.37223990473483 0 0 0 0.419904375448823 0.826032288139686 3.32295090600296 0
0.396642936393619 0.26996231963858 2.52327978587709 0.777996364282444 0.457958899671212 0 0.0539563793977477 0 0.0610132854003051 0.246348204556853 0.0808269279114064 0 0.294385354163099 0.515266252818081 0.6313135989476 0.702917400049046 1.38170944016862 0
3.39436767995358 0.809600085485727 1.26384878065437 3.52975602820516 0.759280962403864 0.00221977795109631 0 0.0251139983701566 0.0773833559899241 0.34008073550649 0 0.116740552061667 0 0.0212664813122927 0.453160217264667 0.762716535944492 3.64320632175314 0
0.698666248004884 0 0.38720614509657 0.638397668022662 0.401744823670015 0 0.143963305505042 0.0620871535165824 0 0.303155839908868 0.00913778823048758 0 0.194070430898268 0.499548685311582 0.625915642827749 0.791455891449004 1.28648643651556 0
0.108344236621633 0.00319743901491165 1.11875155591406 0.246534896083176 0.727054672548547 0.0249976450477802 0 0 0.00052798140165763 0.125002601649612 0.346600835874627 0.133744008899019 0 0 0.119944898411632 0.819883466232568 0.87445488039341 0
0 0.167830671416596 0.27844720846042 0.500709098763764 0.750553420046344 0 0 0 0.020205934892906 0.793184760026634 0.107273444536813 0 0.151490083084992 0 0.376665133982897 0.333686691476032 0.869483706025158 0
0 3.94656524341553 0.150699598016217 0.233760124538094 0.442739445948973 0.121451486842102 0 0 0 0.781533587258309 0 0.297981267988264 0 0.0279848673239269 0.702755527803674 0.640273239230737 1.42583787203374 0
0 0.272125817835331 1.23661960917525 0.557227279059589 0.7937925781589 0 0 0 0 0.0522555611096323 0 0.218920744609925 0.122650089439988 0.0842970454539744 0.70906619541347 0.768637671135366 1.10229889931465 0
0 0 0 0.271706009283662 0.755539756035432 0.0623169687586202 0.187103740171437 0 0 0.094849307090044 0.254130550933158 0 0 0 0.359488036716357 0.46105511370115 0.556542755936627 0
0.113385175121948 1.24725268129259 0 1.60446926951408 0.735683755017817 0 0 0 0 0.5085715779569 0 0 0 0.180063804820751 0.687296700198203 0.339924311265349 1.277979591784 0
1.37546047917567 0 0 0.715556384064257 0.625192772597075 0 0 0.00316526491258135 0 0.476822018390521 0 0.0211652098746235 0.139906929435618 0 0.167198544368148 0.948049522703514 1.5627886724976 0
0 2.1778745285701 0 1.10864588106051 0.477899862220511 0 0 0 0.0416418070012058 0.341809794539586 0 0.0311124445749032 0.385352404192132 0 0.00342159811407328 0.844116908265278 1.44018771707558 0
1.08332627895288 0.532964766025543 0.201261654030532 0.688194552669302 0.749170163180679 0.065606675534207 0 0 0 0.798267016885802 0 0.0892641372269928 0.104090375639114 0 0.983688882319257 0.708374134264886 1.64447102675054 0
2.70556778018363 0.790505241602659 0 0.450496673816815 0.451831924030557 0.0176301662946773 0 0 0 0.729723821394145 0 0.444976190915275 0 0.243589670684815 0.833614219445735 0.291432063328102 2.84545864077062 0
0 0 0 0.419201678130776 0.588553476845846 0.142727077615883 0.506533171607522 0.0139255425017814 0.04280318392842 0.117994002299383 0.149073622699048 0.0427255410932627 0.236809466628335 0.00109488087291085 0.251198694342747 0.15118099655956 0.547082618197855 0
3.59989722492173 0 0 3.89041148964316 0.976007929304615 0.423550411394459 0.0717523270862562 0 0 0.151007652515545 0 0.155842023409868 0.012193278785377 0 0.736478807171807 0.347263694275171 3.62572072902172 0
3.15472126100212 0.29779260000214 0 1.8501317021437 0.410798390163109 0.493149476671136 0 0 0 0.118679025908932 0 0.0116142617404882 0 0 0.144890476251021 0.790659939404577 3.2005321261165 0
1.23287218622863 0.567066404037178 3.54188087303191 2.04389730468392 0.5800225737039 0 0 0.370789508277285 0.239399037260402 0.441502621397376 0.0347822374961851 0 0.168310723320591 0.396390679909961 0.940332576166838 0.210672302171588 2.35086739134192 0
0.714670061599463 1.52661001030356 1.76013973308727 0.0668072735425085 0.689059032127261 0 0 0 0 0.164677306776866 0.137068171478288 0.378060199975141 0 0.719746354905027 0.762484678765759 0.541381817311049 1.63330983690888 0
0.671881074784324 0 1.26351435435936 2.05455920472741 0.483570232521743 0 0 0 0 0.819206097396091 0 0 0.0381426585986218 0.0819051461334376 0.808337407885119 0.325744751375169 1.38545732703084 0
0.953863854054362 0 0.650704944040626 0.00695357332006097 0.118174657924101 0 0 0 0.0195660824921853 0.358299943385646 0 0 0 0.355989363372746 0.1337806629017 0.243984804023057 0.9949608531572 0
0.906955316662788 0 0 1.98352438537404 0.306992633268237 0 0 0 0 0.685548753477633 0.268161607663064 0 0 0 0.701154313748702 0.177569357445464 1.17906998328677 0
0 0.0803704373538494 1.33475202042609 1.30309552559629 0.066464557312429 0.295546278700541 0.0303471419861415 0 0 0.433424899354577 0 0.00664173172715521 0.706523785886546 0.0124207369511917 0.909654875285923 0.363843761850148 1.19845118382648 0
0 0.194322073832154 1.97760744765401 1.62616032734513 0.628786620683968 0 0.0964349693120359 0 0 0.846663851290941 0.202584561766703 0.608270321179093 0.206998507444762 0.13029206590998 0.478071069344878 0.223719155648723 1.53994185529434 0
0 0.674013014184311 0.772207790985703 0.169169979868457 0.66961936536245 0 0 0.0539431835090118 0 0.194649756420404 0 0 0.204112234644749 0 0.884896285133436 0.601868749596179 0.897170201210737 0
0.511795179219916 0 1.29141062591225 0.899947884958237 0.213465778622776 0 0 0 0.0111162583189262 0.741560008609668 0.105043449756129 0 0 0 0.231921586440876 0.783583322772756 0.978784328757341 0
3.58360496722162 0.189751263242215 0.665101449703798 3.29127784166485 0.494887023698538 0 0.12580640855356 0.0264908986368104 0 0.89920960739255 0 0 0 0 0.131007645512 0.190305771306157 3.63647625868 0
4.81448042322882 1.85305569227785 0 1.43850080668926 0.042111806338653 0.0533573882686406 0.220519045817979 0.0349364011768698 0 0.0259862781967968 0 0 0.924982857808373 0.245562585244351 0.694226458668709 0.737052948446944 5.13580899639127 0
0 2.19807340716943 0 0.621276191435754 0.574957776116207 0.175189870720361 0 0 0.157708507772404 0.0290262748021632 0.0788685578676672 0.0563920808642251 0 0.0696485340678164 0.917499787872657 0.864639121573418 1.33006539678821 0
0 2.7932498510927 2.03535759821534 1.68558565806597 0.491497515235096 0.0904101206724354 0 0.105162840898203 0 0.814134532818571 0 0.74514019407838 0 0 0.240456827916205 0.030585877597332 1.48422243879124 0
0 0 1.05438052443787 0.956739905988798 0.10802077059634 0 0.0969093989889175 0 0 0.239950206130743 0.02361646842888 0.240378056975337 0.183054583950381 0.121456162177843 0.675465477164835 0.716901810839772 1.10480270878716 0
0.980317156063393 1.65977936331183 1.20896905241534 0.022850199835375 0.0907435349654406 0.38089683533316 0.16233914948827 0 0.0162038936628861 0.415114161325619 0 0.522990961910996 0.20604506916659 0.055499892824372 0.120420965831727 0.433701244648546 1.35489279217324 0
0 2.52844149479643 0.531128241214901 2.38039524271153 0.378844067454338 0 0 0 0 0.0942202596925199 0 0 0 0 0.259816657286137 0.612635282566771 1.01517587708104 0
0.554926826152951 0 0 2.636155474931 0.276693974388763 0.00812217805238492 0 0 0 0.356585633242503 0.914089805305683 0 0.400856072844846 0.500146019199509 0.053422074764967 0.139759022509679 1.51256057512888 0
0 1.18482055724598 0.960216919193044 3.68145529739559 0.902562770061195 0.25677257895375 0 0 0 0.584517943672836 0.64106193994341 0.950866428155864 0 0.146629647510966 0.0110500804148614 0.0283109885640442 1.56364277897707 0
2.57525264821015 0.463923452887684 0 1.66168945888057 0.562731409445405 0 0.00498971099056616 0 0 0.182985124643892 0.000373499224620337 0.139032622958171 0.265022283870361 0 0.947086607804522 0.784903567982838 2.88900091623354 0
0 0 0 0.225594316143543 0.943895189091563 0.139069248065044 0 0 0 0.778933977242559 0.161248789687578 0.0211441503589975 0 0 0.0449041977990419 0.977889674715698 0.989714144937169 0
0.082438891986385 1.30410595284775 0 1.7239844831638 0.484759942395613 0 0 0 0 0.0101688096765429 0.260216914723103 0 0.0938159222713089 0 0.576326440554112 0.957606299547479 1.22337949762708 0
0 0 0.715254754759371 0.470136623363942 0.259429748170078 0.12290222530214 0.00145006503326073 0 0.567239775383047 0.38873562659137 0 0.2385782352121 0 0 0.735724908765405 0.676179395988584 1.16666951576286 0
0 0 0 0.385196813382208 0.663789580343291 0 0.0957203565848286 0 0 0.34178925678134 0.209044226122065 0.306575796413579 0.220966828888445 0.365799528510654 0.402826311299577 0.185916741145775 0.79929380290018 0
0 1.81799907470122 0 1.11551587237045 0.892488752957433 0 0.148587582111232 0.04860165314043 0 0.973934964742512 0.0255966456472675 0.190678446239425 0 0 0.180213844170794 0.631352110765874 1.39923521250253 0
2.79493676684797 0.72571259830147 0.255943988449872 0.965563081670552 0.0845474770758301 0 0.686865177352797 0.00101935791893865 0 0.438370081363246 0 0.00545563405139127 0.340459553853215 0 0.0785796632990241 0.992165217641741 2.98282971497442 0
1.89044720120728 1.4071106412448 0.496339353732765 0.908105067675933 0.364805082092062 0 0.183694600512895 0 0 0.0377082726918161 0 0 0 0 0.272069152677432 0.116975713288411 2.13330945448793 0
0.84908536169678 2.75382078601979 0 0.207956501981243 0.456673929467797 0 0 0 0 0.21252585016191 0 0.243132588124864 0.0217205852096631 0.234781644964657 0.87128533073701 0.55468975007534 1.64112014714557 0
0 2.91256649885327 0 1.70033351238817 0.475049391388893 0 0.0141398974787186 0 0 0.4481631743256 0 0 0.245493134397548 0 0.463202917482704 0.188006031792611 1.4031220226021 0
0 0 2.931854669936 0.876281769480556 0.922922636615113 0 0.00835140702693611 0.018210580031716 0 0.654298549052328 0.0127305084636055 0.102738709939099 0.0441044804828817 0 0.96307039540261 0.689773258054629 1.42962070456388 0
0.481860697036609 0.496886855689809 0 3.88746349792928 0.760490840766579 0 0 0.126484071242614 0 0.449074777076021 0 0.0713106919293432 0 0 0.894402072997764 0.238549664150924 1.36735041884222 0
2.92170478729531 0 0 2.01648064423352 0.0149379521608353 0 0.0597586625155417 0 0 0.0181285489816219 0 0 0 0 0.874941525515169 0.581616887357086 2.92172870755707 0
1.16911517176777 2.24840266490355 1.59549218881875 0.363637218950316 0.13424292113632 0 0 0 0 0.691042631631717 0.162724144517159 0.441908848735615 0 0.0677118693881927 0.214949991554022 0.211961940163747 1.46538771784325 0
0 0 2.00702844397165 1.63430845364928 0.0204641397576779 0 0.00246499879712079 0 0 0.209282679250464 0 0 0.834783565084821 0.193115470024628 0.0919673098251224 0.425697954371572 1.40398028265614 0
0 3.7249180469662 0.853664001449943 0.913083457387984 0.0810516295023263 0.0230654491592602 0 0.23684489885466 0 0.958587918896228 0 0.109477276682551 0 0.00574043072071792 0.738571454770863 0.322685720166191 0.921854071689474 0
0.134773590601981 2.81485128798522 3.0057894224301 1.79504016786814 0.199263099115342 0 0 0 0 0.244460898917168 0 0.291882992400735 0 0.709558077587291 0.0943998161237687 0.627339349128306 1.21922309781629 0
0 0.37925348430872 0.608087806031108 0.26815825025551 0.237239250680432 0.141683334491917 0 0.0273544719044221 0 0.37377996230498 0.130367981490723 0 0 0 0.557331173913553 0.70193845150061 0.783876931580167 0
0 3.22056599427015 1.00908503495157 0.268828592263162 0.344012115849182 0 0 0 0.117588103623883 0.902734806761146 0.122526496942841 0 0 0.0971110595934866 0.123198510846123 0.115150412078947 1.24087355655697 0
0.247092879144475 0 0 0.670764599461108 0.738631818443537 0.0747362171000748 0 0.0304949712376131 0 0.84655522624962 0 0 0 0.040968456938798 0.0437263876665384 0.0527952718548477 0.519477976742848 0
0.369883921928704 0.491887281648815 2.41515971836634 3.29269109200686 0.349651012104005 0 0.594712097008892 0.0620311202473154 0 0.155834617093205 0 0 0.538165883540615 0.726360448036245 0.0531874974258244 0.561625731643289 2.02481640011097 0
0.0164546412415802 0 0 0.42535154428333 0.768395321676508 0 0 0.0712865493655824 0 0.652695256983861 0 0.336909356664726 0 0.291328320815882 0.103618816239759 0.48970013181679 0.777938237077002 0
1.33163910685107 0.819846768397838 1.64674582774751 0.28164223767817 0.197704753605649 0 0.00481646868380895 0 0.0246723997818855 0.505527484463528 0.0189382286282943 0 0 0 0.168720079353079 0.742334568640217 1.53800130973708 0
0.405256416182965 3.20267702825367 0 3.60964990500361 0.150339333573356 0 0 0 0.10906366288273 0.893486889312044 0.507055332664692 0.839791599095812 0 0.00621375929413549 0.277748373569921 0.0243692400399595 1.19669964756516 0
1.90349654387683 0.252541027963161 0 3.96293054241687 0.88694019545801 0 0.00457310976163246 0 0 0.855283928802237 0 0.870174841684325 0.0744452739591192 0 0.95672560017556 0.0474038291722536 2.39536580636242 0
0 1.6392615751829 0.381779143353924 0.749502589926124 0.639805026585236 0 0 0 0 0.470313518308103 0.195150629454608 0 0.224919583255605 0.504253154209894 0.705525814089924 0.358826376032084 1.33160161760925 0
4.08649174147286 0 0 0.307072247145697 0.289361789356917 0 0.0839629170980978 0.151400164188366 0 0.617027865955606 0.190921496883311 0 0.158581528944522 0.263712734967525 0.613783229840919 0.0438929586671293 4.10047438333991 0
1.14263537432998 0.759768277639523 0.921941858250648 0.197868196293712 0.0367169468663633 0.17957917444269 0 0 0 0.393745613284409 0 0.313370790136576 0.939213631547759 0.205580870835951 0.635597706772387 0.649608054896817 1.6016168565845 0
0 0 0 2.4381771159824 0.673349571414292 0.045266401136525 0 0 0 0.895753822289407 0 0.0631031241217876 0.0598861592408045 0.0210491868479631 0.191708032507449 0.204818089259788 0.875665637106964 0
0 0 2.89430104196072 0.526330971159041 0.998945062048733 0 0 0.0067399124262771 0.000873017320507844 0.305195727618411 0 0 1.98423937056557e-05 0 0.199611861025915 0.213973665842786 0.975256802421917 0
0.934578950982541 0 0.395980330184102 1.57597672543488 0.264867660356685 0 0 0 0 0.173994205426425 0 0 0 0 0.249404605245218 0.659545005531982 1.00466037772281 0
0 1.28041586279869 0.190836844500154 1.9078200631775 0.522603392135352 0.0152370199264132 0.0747077741784143 0 0 0.017822623020038 0.0790465168230707 0.226569423832373 0.427431280424252 0.0759811590796401 0.701887991977856 0.198228854686022 1.36318676459687 0
0 0.950726574286819 3.42112470883876 0.26750375633128 0.500099197495729 0.0420591442163031 0 0 0 0.795421818736941 0.0969220362262811 0.18064173876079 0.397109055013553 0 0.785141196334734 0.802109362557531 1.53889330850057 0
0.313092160271481 1.20866229059175 4.43589815986343 2.61762312427163 0.0110527761280537 0 0.205660682920527 0 0 0.124680657871068 0 0 0 0.183892239988519 0.571612622123212 0.764477825257927 0.787985534658464 0
0.0227436132263392 0.435031527187675 0 0.556240790523589 0.952148093376309 0.00451107602278389 0 0.481410426125464 0.000173850406766549 0.949824839830398 0.155939024083402 0 0.000621661856650016 0.0220327252024603 0.776511844014749 0.434994894079864 1.2122249278881 0
2.07516599586233 0.0673210453242064 0 1.21729936823249 0.957072645425797 0.377084111295604 0 0 0 0.104497702326626 0 0 0 0.33061726180072 0.302568113431334 0.579259674763307 2.23963082126838 0
0 0 0.462805938906968 0.412234023679048 0.756939215119928 0 0.030436542169613 0 0 0.111507100984454 0.307587766328057 0.0154046740981718 0.167841041428853 0 0.601362078916281 0.825347448699176 0.957829274199529 0
1.89519216539338 0 2.73019365244545 0.509197352221236 0.841699730604887 0.0181999147437667 0 0 0 0.465813677525148 0.72199988641198 0.134376366218329 0.103833401985615 0 0.0844801089260727 0.469737710431218 2.25510596577164 0
0.732107704272494 0.908521395875141 0 0.784442329779267 0.813967122463509 0 0 0.156470389597535 0.0472779261205865 0.744855207856745 0 0 0.0101864598033093 0 0.611760694999248 0.711062110029161 1.47486805285038 0
0.370705334935337 0.874218437820673 0.696987329982221 1.6807714398019 0.648269674507901 0.0329587110726062 0 0 0 0.834802575176582 0.59054413129841 0.429862622118367 0.242712140490488 0 0.332488018088043 0.542214440181851 1.64757592216263 0
0 1.02534133568406 1.80807362357154 2.34644555090927 0.539537171833217 0 0 0 0.214341687531749 0.304050193866715 0 0.220641017468942 0.181338081665583 0.532897641799135 0.990852690767497 0.528294975636527 1.78373039664313 0
0 1.4100432805717 2.45288048312068 1.78955603577197 0.576984028564766 0.0345293385608971 0 0 0 0.0646478226408363 0.155664504637337 0.458605587480829 0.394948231297922 0.0530685244073225 0.166410852223635 0.488304152153432 1.5895188200077 0
0 0 0.32386933080852 3.50670909136534 0.203015569131821 0 0 0.121282068585937 0 0.10751629457809 0.448777355799457 0 0 0.571672613212553 0.493402145802975 0.804377258056775 1.19357081332421 0
0 4.12238429416902 1.96976514696144 2.87421930581331 0.704684702446684 0 0.0375810361953061 0 0 0.0795227834023535 0.300221629591952 0 0 0 0.329454669496045 0.939509641379118 1.74102120669894 0
1.30085973534733 1.2549476120621 1.20637415442616 0.200179115869105 0.573354428401217 0 0 0 0.314962032982887 0.127833442995325 0.0778315788118512 0.0107463667903675 0 0 0.842540980316699 0.987131298519671 1.93649393579747 0
3.36408460512757 1.85717003419995 0 0.968900911044329 0.507642799755558 0 0 0.000331700389761218 0 0.913851500255987 0 0 0.198312577199911 0.0376224466747984 0.190521159442142 0.353596359025687 3.68134164403548 0
0 1.78512751171365 1.9583006396424 1.4629746354185 0.552070455858484 0.192645264790773 0 0 0 0.731921559432521 0 0.0151076400802515 0.183302574394582 0.0718328599612402 0.928168208803982 0.947487873956561 1.69084638587278 0
1.00287672225386 1.1689344663173 0 2.84094447363168 0.47288091504015 0 0 0 0 0.0716486659366638 0 0 0.0871150520492833 0.611716092271688 0.935853714123368 0.0679005805868655 1.75773667190097 0
0 0 0 0.190220948308706 0.196823648177087 0 0 0 0.166470318066378 0.00258330418728292 0.430866764486032 0 0 0.764739517307465 0.194317334098741 0.453717283206061 0.596662695632455 0
0 0 1.56230254098773 1.7602340891026 0.58236978831701 0.071040669210822 0.0554545951323403 0.00482654618027569 0 0.67426379583776 0 0.00401395255341497 0.369847071644258 0.0840385450198221 0.892423284240067 0.898285689298064 1.61076139354075 0
2.92747921426781 0 0 2.8286140486598 0.600304685998708 0 0 0.00253300599758973 0 0.153824416687712 0.119640031436648 0.00777586439869805 0.220717366236261 0.599343575740855 0.499244114151224 0.981468093814328 3.3291163862947 0
0.669244991149753 0 0.305539636174217 1.32510568294674 0.923443508567289 0 0 0.0032365229462609 0 0.793364695739001 0 0 0.0192993331079904 0.0368459855692545 0.303000753745437 0.711675653466955 1.26026461132574 0
1.79463015682995 0 0 0.669419534504414 0.530285558197647 0 0.719290352827997 0 0 0.0327741231303662 0 0 0.20458874030911 0.958386434963901 0.17704149428755 0.510622069938108 2.00152220164366 0
0.816917195217684 0.184021709486842 3.08511361759156 0.878999283071607 0.492950469953939 0 0 0 0.28640904441195 0.93019557162188 0.442386812825047 0 0.0876844387504235 0.0420655934859414 0.517788041150197 0.824171877233312 2.03954500171533 0
0 0.89048493700102 3.54263331275433 3.64760907366872 0.629885353147984 0 0 0 0.0214099992601621 0.174902213038877 0.115120669065511 0 0.133639626966161 0.473802398651172 0.716078537749127 0.330481257289648 1.60394571168918 0
0 3.72974215168506 1.334843498189 0.701804291689768 0.181570152984932 0.0565968727859492 0.0110528455458809 0 0.343586728724964 0.709793611429632 0 0 0.000260855731735288 0 0.547156197018921 0.856859901919961 1.30615929075003 0
0 1.68290906026959 0.428372872527689 0.372571123763919 0.530150764621794 0.0712703756373091 0 0 0.0548679856582497 0.349003938492388 0 0.257765599866846 0 0 0.384609737899154 0.463755359407514 1.06975734153892 0
3.59168811235577 1.82654434349388 0.292273804312572 0.0826254093553871 0.425248980289325 0 0 0 0 0.839434276102111 0.0715123960723026 0.542218510787559 0 0.129894568926208 0.867324295453727 0.368155541596934 3.80456527540664 0
0.0900691908318549 2.2218376363162 0 0.47406368330121 0.995879137888551 0 0 0.0122905759228556 0 0.420046834042296 0.258525295707416 0.026029546934242 0.00154189815384161 0.517661979944749 0.355139719555154 0.899418934714049 1.66393828355491 0
3.54126767837442 0 0.344273019582033 1.91555263195187 0.418779630679637 0 0 0 0 0.461081093875691 0 0 0.266108201302281 0 0.289733173558488 0.528934548376128 3.70885144328372 0
0 0.0930772731080651 1.419912641868 1.79774636216462 0.00612028641626239 0.0853607034668577 0 0 0 0.85257489560172 0 0.00621884143981339 0 0 0.45354002318345 0.951916285324842 0.960208007622234 0
1.71935184951872 0.0247603286989033 3.52477735467255 1.72631445201114 0.0817884760908782 0 0 0 0 0.308923482429236 0 0 0 0 0.219601744553074 0.133057909784839 1.75146893293355 0
2.14718994684517 0 0 0.69231478520669 0.0509351494256407 0 0.0571243996087537 0.0279454338732277 0.00341767651668476 0.187234904384241 0.00518150327922477 0.756651020446322 0.00567608640708541 0.168026647264628 0.705142262624577 0.0254282888490707 2.15172059820604 0
2.83516149781644 0 0.800405932590365 2.77550800074823 0.778061576420441 0 0 0 0 0.350314005510882 0.463849777532243 0.21253627048809 0.110814032502578 0 0.265239852014929 0.68045109254308 3.01159915799474 0
0 0.770078261382878 0 1.58075859770179 0.0860711440909654 0 0.120705086499362 0.123851508220114 0 0.0748324510641396 0.0360311584868394 0 0.546931253296405 0.643480714868871 0.29016061173752 0.525114294374362 1.34082202816177 0
3.62453197315335 2.84929409623146 0 1.51477023679763 0.263917619129643 0 0 0 0.0813331263193325 0.467689706245437 0 0 0.167790985541537 0 0.493139136815444 0.294632049510255 3.89426284522615 0
4.3037225981243 4.82656350824982 0 1.96047488646582 0.445396175840869 0.0748014159958111 0.132681313561521 0 0 0.670762037392706 0.235637110970316 0.0317555048640114 0 0 0.601986773312092 0.470107742119581 4.76761737413852 0
0 1.1380309634842 0 2.57076061936095 0.79140207124874 0 0 0.0490176588207076 0 0.201925339642912 0.344261138316157 0.227234669825574 0.0610131391515389 0.297753321895438 0.170259907143191 0.549673429923132 1.41674582310487 0
0 0 0 0.244054701179266 0.989122149301693 0 0 0 0 0.019043922657147 0.568457174300898 0 0.00412695631053193 0 0.189444894902408 0.323316685156897 0.578709365106723 0
0 0 3.80667366180569 0.706342083867639 0.939504621783271 0 0 0.199157520122302 0 0.231379977194592 0 0 0 0.00402153182745923 0.208503735484555 0.508638329803944 0.973873632033009 0
0.408637809567153 0 0.0759129782672971 2.91075180773623 0.79753704695031 0 0 0 0 0.955210731597617 0.426228476127239 0.803938909966572 0 0.0347675762063733 0.545865508494899 0.133427833206952 1.449697197321 0
0 0.459724514978006 1.98572055157274 3.63284935709089 0.0693917730823159 0 0 0 0 0.794958567479625 0.0864532165004237 0 0 0 0.817327495431527 0.721047151368111 0.963294370708732 0
0.6696747248061 0.700689152814448 2.48034855700098 0.17175276344642 0.152946388116106 0 0 0 0 0.861043595941737 0.16692828700813 0.491020547862064 0 0.0693565859082593 0.716788878198713 0.00626027234829963 1.17999313161474 0
0 2.51513473805971 0 1.89263730542734 0.332775150192901 0 0 0 0 0.594177528051659 0 0 0 0 0.709633934078738 0.420898718060926 1.09425417028345 0
0.20741624943912 0 0.607734434306622 0.399476576596498 0.0674950073007494 0 0 0 0 0.959572738967836 0.155563376121338 0 0 0.0288042083072108 0.652695770841092 0.339977460447699 0.601017473630977 0
0 0 0.0816928918939084 1.09393015620299 0.0456175394356251 0 0 0 0.0787669776859248 0.166708171833307 0 0 0.753098616084113 0 0.257355007575825 0.799664729740471 1.40161478999218 0
0 0.168348359875381 0 2.02295924630016 0.555597409140319 0.0706032317051333 0 0 0.0342586219107415 0.534864947432652 0 0.548152691753926 0.31061874265408 0.318248779927088 0.355704544344917 0.122063727350906 1.23550745145121 0
0.100439022295177 0 0 0.884139272384346 0.681469537550583 0 0.038825265194407 0 0 0.620060732355341 0.0159447772871295 0.00957041391580482 0.248451489160929 0 0.673658392624929 0.133417570497841 0.873790546260317 0
1.39497981942259 1.45959396567196 0.113022179575637 0.108193011023104 0.27558467304334 0.00686433732463548 0.0404477732166509 0.152333245378151 0.23793042742583 0.949189777253196 0 0.213685666958135 0 0 0.810639671050012 0.0341564218979329 1.70024190137261 0
0 0.193913636729121 2.02783934539184 1.36755690164864 0.296002874616534 0.185566198696341 0 0.096770405917106 0.191261025400939 0.584522172110155 0 0.546772809141548 0.0621945047664433 0.00532416345343897 0.971875683404505 0.241010302212089 1.40416839451449 0
0 2.35903344349936 0 1.67594231292605 0.367423134157434 0 0 0.340966599070352 0 0.831039152806625 0 0.453394146329262 0.222589857775854 0 0.370729815214872 0.181824216619134 1.33031621408552 0
1.17522473074496 0 0 1.9938795058988 0.378845941042528 0 0.0888703714654711 0 0.146884657964178 0.414555806200951 0 0.0717591303021561 0.359088969246542 0 0.74793626787141 0.583702959353104 1.88349654779348 0
1.47022971650586 0 0.222779328702018 0.779666034737602 0.894379630452022 0 0 0 0.00239596109671213 0.00651907059364021 0.00969180553811472 0 0 0.650427027644592 0.646267486736179 0.00993970036506653 1.64151436082894 0
0.324148039799184 1.40941810794175 1.85695705027319 0.382685041055083 0.356782865943387 0.148869745172476 0.204665848884234 0.120390535648499 0.144417130108971 0.47915551927872 0 0.0289357459424154 0.022417027934199 0 0.389050464145839 0.660839237039909 1.3392482167273 0
0 0.534311676165089 0.888495406135917 0.229492725571617 0.183348603080958 0 0.350022976091071 0 0.104864387801035 0.452809797599912 0.184516094655957 0.686965645053092 0 0 0.370976662961766 0.0536509440280497 0.927688728871736 0
0.759999122237787 3.07776243332773 4.02059450861998 0.446045618271455 0.612620983738452 0.027940656589445 0 0.0655321813377643 0 0.760928492760286 0 0 0.24276060041528 0.0546186003835507 0.654744199942797 0.739532334497198 2.1733216319485 0
1.04502587672323 3.82392532937229 0.911081223748624 1.63909670943394 0.656693822937086 0.104379056216937 0 0 0 0.745759854558855 0.766383151419497 0 0 0 0.0926847595255822 0.822043066145852 2.32146608646807 0
2.70116670615971 4.75911947665736 0.176228938158602 0.647775601129979 0.000744537683203817 0 0.00919326185191411 0 0 0.672862236620858 0.0106379415075446 0.168047140862164 0.00541046022636038 0 0.975777638610453 0.539989043725654 2.70420855736327 0
0 0 2.08954838477075 0.145734225865453 0.381803047610447 0 0.00100797359860884 0 0 0.738082416588441 0 0.7368657312651 0 0.193171120929394 0.97738910256885 0.244677076581866 1.2310677676195 0
0.771801117109135 0 0.791111374273896 0.693757022498176 0.528615914052352 0 0 0 0 0.888753526145592 0 0 0 0.0292638719176482 0.751881004776806 0.151824612403288 1.20042746483354 0
3.11904841451906 0 0 0.701617262559012 0.940870510181412 0 0 0.207346790588665 0.00213823672740543 0.209042114438489 0.479142478205396 0 0 0.220823111075173 0.216586197726429 0.354387045139447 3.13718037265955 0
0 1.52349935285747 1.82489058654755 0.8743139882572 0.266007617814466 0 0 0 0.10288269635207 0.194773727795109 0.00216146541799421 0.164311861549429 0.630955820718364 0.15987034589654 0.956806441536173 0.592566358158365 1.47902316708656 0
2.64137679012492 0.248299763537943 0.746609582565725 0.658674685517326 0.065336050465703 0.00759724747303211 0.358706989064178 0.19372628854975 0 0.851426458917558 0.122114384153001 0.0370401940906241 0.826408997375034 0 0.108027014415711 0.475643151905388 2.89345194816423 0
4.58438417641446 0 0 0.665612175129354 0.0942460289224982 0.510038098760252 0.0232171868009593 0 0 0.278376913163811 0 0.343382329807368 0 0.00053000344451426 0.838273071916774 0.400096034631133 4.5845763532488 0
1.67978431284428 0.108314615674317 0.584484764840454 0.68055045302026 0.513944228412583 0.530654907971603 0.0116224121313977 0 0 0.281676395097747 0.00452724887977275 0.0252792023198275 0 0 0.29699429590255 0.909386005951092 1.77826533660587 0
0 0.151082418393344 0.863945292076096 0.768689676420763 0.403313511284068 0 0 0 0 0.986547682667151 0.0245077636355164 0.0366099826924176 0.181512023970884 0.0106991323998109 0.427017332753167 0.733490678481758 1.09819444338214 0
0.194842629600316 0 0 0.933381917420775 0.0793538461439312 0 0 0 0 0.818098748335615 0.0714360939692587 0.0835240638867788 0.0385417059671488 0 0.902052372694015 0.845451573608443 1.03253894628722 0
2.02997310669161 0 0.0510845929384232 1.21006445679814 0.993318422231823 0 0.00036816039784448 0.186054489844759 0 0.292549199191853 0.0186648394860896 0 0.00361448012629665 0.181127398793358 0.971874794457108 0.702697731554508 2.15866733097157 0
0 1.96093972260132 0.0315430806949735 0.769153430592269 0.105591403320432 0 0 0 0 0.372777784941718 0 0.156855062112214 0 0 0.768528979970142 0.152523655677214 0.603501195958539 0
0 0 1.10587116098031 1.62579941609874 0.0942047487478703 0 0 0 0 0.546974454540759 0.412540626744799 0 0.0825826871110268 0.412437714990188 0.370781896403059 0.436717421049252 0.852436417784323 0
2.68982038833201 0.623169383965433 0 0.157975226640701 0.563143976731226 0 0 0.0687036810322846 0 0.152564926305786 0 0 0 0.748833401330874 0.387806978775188 0.674025637796149 2.82642627963031 0
0.644664861261845 1.86711909621954 2.01789380586706 0.522080842405558 0.748899091267958 0.473638937147071 0 0 0 0.397429244825616 0 0.0150490565068482 0 0 0.370822749100626 0.870133023941889 1.88412198463648 0
1.14614084688947 0.184415734373033 0.31364980340004 0.300411498174071 0.545832863310352 0.153259989661409 0 0 0 0.54508461127989 0.579027174348067 0.26459434281962 0.134061970259553 0 0.306759481551126 0.475120302988216 1.41769138778433 0
0.197189845144749 0 0.698351926635951 0.878170005278662 0.975443675648421 0.0668935912595381 0 0 0.00224212095120772 0.533597785281017 0.0200386205022074 0.385425908328574 0 0 0.163112536305562 0.188939781161025 0.903234834036405 0
0 0.22738303989172 1.41113314265385 0.109247805550694 0.663180105853826 0 0 0 0.109347645995436 0.757429068908095 0 0.329715401460482 0 0 0.39615117944777 0.651271563256159 1.12299990899557 0
0.219805590575561 2.20891583547927 0 0.86909648263827 0.380503975786269 0 0.0311400279577499 0.103527769306963 0.00987807488241386 0.583088893676177 0 0.161245693191025 0 0.288498822279693 0.670576551696285 0.496964644175023 1.2424131276478 0
0 0 0.633207786362618 0.831187399104238 0.273725839797407 0 0 0 0.273930307191853 0.335143376840279 0 0 0.338086915005708 0 0.434180249460042 0.0833133978303522 0.855002632184636 0
1.10452826227993 0 0.68812843807973 0.232440135907382 0.299822827335447 0.00964624515916536 0 0 0 0.616865768563002 0.0835726748198063 0 0.214580814911273 0.158016799153932 0.910579535411671 0.987080484395847 1.37978990311237 0
0.589267318369821 0 0 3.63134197797626 0.210086026461795 0.0225699497057576 0.00442110366972965 0 0 0.875647604931146 0.00489047999433752 0 0 0 0.955316801089793 0.84414862957783 1.33519218554509 0
0 0 4.9995655589737 1.20338774006814 0.627374120056629 0 0 0.142165655240234 0 0.939646039390936 0.0830349683481419 0 0.299341033057417 0.0533696198634029 0.855359144741669 0.613780577899888 1.72079507950533 0
0 0 0.0842616353183985 0.990424983203411 0.054747661575675 0 0.0412485040601625 0 0 0.801765355747193 0 0 0.104536374237343 0 0.400814950233325 0.671757570467889 0.829673372760782 0
0 1.89404499344528 1.67437780997716 0.586245494429022 0.811522948555648 0.0854722273016642 0.316970478573582 0.407485063014056 0.000812229375996693 0.485706370091066 0.156524967709825 0 0 0 0.372395298443735 0.48035711562261 1.56364158939132 0
0.813049238175154 0.24258751468733 0 2.61490152077749 0.606621702201664 0.00800526900421632 0.228035059552035 0 0 0.778740932699293 0 0.623335719838377 0 0.157841334674884 0.006582299945876 0.318009229376912 1.22420321534863 0
1.57497577788308 0 0.198403425281867 1.44094116194174 0.199792681261897 0 0 0 0 0.593585782451555 0.0570434845445678 0.00364102342183174 0.303493642999351 0 0.527559357695282 0.995600123424083 2.02720293970082 0
1.82509818463586 1.42958436906338 0 1.30915863532573 0.30556652834639 0 0 0 0 0.588346012402326 0 0.0294198127857124 0 0 0.523727549007162 0.799386661499739 2.06029075928229 0
1.21347844228148 0.587105633458123 0.731544051319361 0.300935990642756 0.136838292470202 0 0 0.254378065942015 0 0.78874519886449 0 0.0980401659674219 0.581002920928523 0 0.730922108748928 0.400757378898561 1.58043837240689 0
0 1.8599240584299 2.79883245239034 0.171935982769355 0.368572070496157 0 0.00437533144612717 0.0272547074958493 0 0.138492509024218 0 0.365454816529836 0 0.499114694671641 0.766714567318559 0.239664501976222 1.11037437786107 0
0.394122413126752 4.80413467274047 0 0.824379684403539 0.880905972793698 0.344035639617098 0.0545666812568088 0.0465669838484556 0.091025389548908 0.359631356783211 0.0464073956981957 0.210371378103751 0.00475567859559435 0 0.845654798904434 0.657355225179344 2.45769832921503 0
3.21143156150356 0 0 1.28086053347215 0.0249352955725044 0 0 0 0 0.453417153796181 0 0 0 0 0.379350577481091 0.263827206101269 3.21161224273468 0
0 3.36892789416015 0 0.753004238940775 0.158940760185942 0 0 0 0 0.566317781573161 0.0510706239506943 0 0 0 0.380453463410959 0.784401959273964 0.897349581550299 0
0 2.88651669863611 0.765031515620649 0.0243199879769236 0.290989272994921 0.0850067953728556 0 0 0 0.784903607098386 0 0 0.667349793576211 0 0.516354069812223 0.174838732695207 1.05646044214941 0
0.86385868024081 0 0 2.23111410625279 0.682597965234891 0 0.206759528372316 0 0.0293206544830014 0.354256199207157 0.20474526690759 0 0 0.495661227740716 0.507531049428508 0.103013925487176 1.42808754364025 0
0.345269599696621 0 0.967001954093575 2.08340911846608 0.159679818432778 0 0 0 0 0.249488261761144 0 0 0.723635142623324 0 0.0227805362083018 0.820487530902028 1.83836582272065 0
0.672963537741452 0.650532021187246 1.41241745557636 0.357334971427917 0.748635421739891 0 0 0.0430650769532976 0 0.618205880047753 0.137040184975401 0.0397240776204816 0.238645811532349 0 0.819535949500278 0.353398627368733 1.49156765444772 0
1.93414432834834 0.963213226292282 1.95017262781039 0.480193085037172 0.219953106949106 0 0.0154362129592078 0.0904585123801919 0 0.762540938099846 0 0.384602770474291 0.164750142266157 0 0.85266069159843 0.220649634953588 2.19471276714634 0
0 0.91887693782337 0 1.11950210761279 0.803015600889921 0 0 0 0.125324908647622 0.708346471888945 0 0 0 0.269009227323827 0.610105933155864 0.948262509889901 1.41925223153635 0
0 0 0 0.808487362693995 0.95739983743988 0 0 0 0 0.200526179978624 0 0 0 0.433276785096433 0.263553492259234 0.892264397349209 1.16516135282742 0
1.74703704938293 3.61726446077228 1.84519370691851 3.5243376949802 0.314444885123521 0 0 0 0 0.972020878456533 0 0.15169263930955 0.431204880159956 0.00596497717266448 0.6623672505375 0.826494727283716 2.9725414424126 0
0 0 1.58469565259293 0.451699070166796 0.396619849139825 0 0.0854384443753839 0.0174986682408805 0 0.777273826533928 0 0 0 0.0400379282824879 0.794854868203402 0.785466107539833 1.02916211458141 0
3.57890574261546 0.207820218987763 2.86452300357632 2.92140119150281 0.349319142056629 0 0 0 0 0.734029621584341 0.20465774701087 0.72937487395043 0.387751477109942 0 0.764475093688816 0.202413378749043 4.02285062061543 0
0 0 0.583644862985238 0.193101361626759 0.274805095046759 0 0.0107939660257841 0.0973861020157441 0 0.300387899624184 0 0.0647623151816685 0.0674825313858747 0.00966337490646818 0.822981268167496 0.777983362320811 0.912259618781439 0
0 0 1.48529423819855 1.3098902143538 0.756776524707675 0 0.154015812977864 0.126026046668603 0 0.974617774831131 0.0305286896281447 0.188810146685327 0.0379637894806436 0.01263902324036 0.512248124461621 0.303846653550863 1.30109935840543 0
0.474171733483672 0 1.37829556036741 0.510372068500146 0.61932963761501 0 0.262207357426513 0 0.0575058166946188 0.355292981490493 0 0 0 0.122294056384872 0.295307450694963 0.589562179287896 1.04475044697286 0
0 0 2.85783268162049 0.14849560149014 0.503743825014681 0 0 0 0 0.00834128633141518 0.244390985809943 0 0 0 0.63536334130913 0.089997784467414 0.352912791829518 0
2.56086835917085 1.18474334711209 0 1.60258087655529 0.147107028402388 0 0.0374974937378374 0.0105648864222711 0.149840140354084 0.355473574018106 0 0 0 0 0.531169344903901 0.689281889470294 2.65535454262855 0
0 0.839451972395182 2.8875572164543 0.442037874134257 0.960061581572518 0 0.171632264364128 0 0 0.225454096216708 0 0.414772706315419 0 0.628632645406548 0.208017754135653 0.00113654951564968 1.39571739348809 0
0 0 0.759270668495446 0.649568844586611 0.235482275718823 0 0 0 0 0.110909136012197 0 0.275751673857749 0 0.220693865733899 0.136005870066583 0.474432442802936 0.664907845242169 0
1.37374935345724 0 0 1.57222078135237 0.94557491526939 0.112880647304973 0 0.00408617372303079 0.00662201580421703 0.828101547900587 0.0521380499826199 0.000639376966522874 0 0.0402833908670942 0.906483860686421 0.917265339521691 1.82444056638183 0
2.42999901529402 0 0 1.30015602638014 0.951523055555299 0.00460931925924524 0 0 0.00234353988698447 0.67395550198853 0 0.147421602584783 0 0.0654253993355312 0.326251505175605 0.287239516153932 2.46616325227355 0
0 0 0 0.904102765955031 0.625360593898222 0.112546680166157 0 0 0 0.335405441001058 0 0.0875206757986253 0.0847103595651492 0.0840002680414317 0.281534421490505 0.622590613318607 0.89103988357489 0
1.22100346488878 0.101033947430551 2.25129205500707 1.79764923453331 0.515205800533295 0 0.0666907066419521 0.076579734434741 0.15883456734488 0.447535918094218 0.046014982228678 0 0.0441108646472297 0.317118462544725 0.704341806471348 0.87305962620303 1.96600891971991 0
0.0533775289077312 0 0 2.47026739013381 0.112170085310936 0 0 0.0145546821814641 0 0.885721642058343 0 0.00633954144205197 0 0 0.105697872117162 0.772447731811553 0.824710556212575 0
4.17768942890689 0 0 2.67574219312519 0.834337632870301 0 0 0 0.0040907114708206 0.711939789354801 0.508351902400357 0.012270350159884 0 0 0.460623897612095 0.937697000103071 4.19267746963107 0
0.196241045370698 0.662594992900267 0.967672285158187 2.77541228290647 0.151354135479778 0 0 0 0 0.516564717050642 0 0 0 0 0.541345850564539 0.532413897803053 0.870316058133579 0
0 0 0 0.719455456361175 0.365025721257553 0 0.34057031087956 0.0300404322078407 0 0.607249374967068 0.536476038082948 0.0805327412513736 0.221007309043651 0 0.0263994766864926 0.807422064477578 0.994700747049157 0
0.869628481334075 3.29902367200702 0.351217571645975 0.280160876456648 0.26883193384856 0 0.326796932204453 0.142973099401301 0 0.149998719105497 0 0 0.512001482560385 0 0.0941426267381757 0.582738338736817 1.67890441171814 0
1.20072277635336 0.833096149843186 0.785636372864246 0.131612298078835 0.435466286726296 0 0 0 0.0454269902652408 0.596820177044719 0.0576361862164406 0.162759683820194 0 0 0.47117478819564 0.834087166003883 1.56410836525652 0
3.5887540737167 0 0 0.595593844074756 0.390487118624151 0.0869784290308854 0 0.127975977137061 0 0.375598701881245 0.0556694911249753 0.143601433113455 0 0.0781371525168281 0.936779454816133 0.112817093729973 3.59218529790821 0
0.727072671521455 4.83749865670688 0.811416877433658 1.87389810476452 0.222330324817449 0 0.390284816949351 0 0 0.500799547880888 0 0 0 0.321935426794052 0.198676317697391 0.866721228929237 1.62161168675889 0
0.457415715325624 0.922741760965437 1.71076981257647 1.63955738442019 0.00308136991225183 0 0 0 0 0.388749938691035 0 0.226557058593484 0.587922423814749 0.376508109684958 0.599357081810012 0.348489241441712 1.50647376374078 0
0.441615901188925 0 4.93345173541456 1.72518392046914 0.67959705949761 0.00915189113366168 0 0.171341994429592 0 0.735572908073664 0 0 0 0 0.904280790127814 0.0417351985815912 1.61556791958928 0
1.21243421733379 0 0.0194502742961049 0.605346163734794 0.923871140694246 0 0 0 0 0.0176463890820742 0.0519787916098694 0.0858818793155767 0 0 0.932369033340365 0.785243431804702 1.22957877620726 0
0.483634087722749 1.39726107940078 0.84090161207132 0.0153198058251292 0.454252959927544 0.0598879998691117 0 0.0594031699381701 0 0.637091617332772 0 0 0 0.0292442673459084 0.120395516743883 0.675755656091496 1.21443206741161 0
1.43918545125052 1.71276471950114 0 0.356071934103966 0.469699715031311 0.102256042423339 0 0 0.168373218975816 0.485784175572917 0 0 0.322704341942308 0 0.450995313934982 0.926408203085884 1.99391017948187 0
0.964159631635994 2.19550419226289 0 1.50199791043997 0.899052930762991 0 0 0 0 0.542163549689576 0 0 0 0.324022825027406 0.31042565824464 0.743336364626884 2.09745068738442 0
1.9514999196399 0 1.04090115893632 0.256804795470089 0.927651728736237 0.213183509520662 0 0 0.0111866513558683 0.210479323519394 0.2409112572646 0.613523271950604 0.0108652463249202 0.428790750706015 0.385117208585143 0.313244635937735 2.10373795018297 0
0 0 4.12543247803114 2.07043465878814 0.656149295624346 0.0320635716821183 0 0.072761791584173 0 0.192806153791025 0.322096998969581 0.0689252103577182 0.279628011859516 0.0476549500502085 0.430016996338964 0.479370105080307 1.3557403954875 0
0.594206142239273 0.680404467275366 2.38991420716047 1.99079554341733 0.0904302310664207 0 0 0 0.352165443580413 0.343810238409787 0 0.0874292180929467 0 0.315848254772518 0.37070612818934 0.512284251395613 1.48656568476269 0
1.45765568129718 0 2.11698695970699 1.20468371268362 0.804363395320252 0.0360956761554152 0 0 0.00662082235685329 0.766948360251263 0 0 0.00349583330636536 0 0.757914951769635 0.475866125896573 1.93206457786448 0
0 0.635707218432799 0.334935550112277 1.09274927456863 0.782885636901483 0 0 0 0 0.730066708987579 0 0 0.0188163613231678 0.0454822219174915 0.18857512739487 0.404679051367566 0.995401105140344 0
0.254221472656354 0 0 3.31838170439005 0.848454736871645 0 0 0 0 0.381723261671141 0.808579079620708 0 0.0607199839832898 0 0.0757444617338479 0.0421953795012087 0.981094333600735 0
1.4174261232838 0 0.20809113769792 1.15192649606615 0.23472782666795 0 0 0 0 0.708637277362868 0 0.288053199380655 0 0 0.733525858493522 0.0315441566053778 1.48361744323584 0
0 0.839548970106989 2.63701361976564 0.250229151220992 0.961663732072338 0.361393467789306 0 0 0 0.453026041155681 0 0.236653382469739 0.00934584202812537 0.0346898163887181 0.477871771203354 0.568153490778059 1.50218927418246 0
0 0.00211551133543253 0.585030143149197 0.181295894552022 0.484457216225565 0 0 0 0 0.293373426422477 0 0 0.50604545323458 0.405399256624928 0.88087265053764 0.616856891894713 0.844766290388486 0
0 0 0.431085793767124 1.75667545525357 0.437588818836957 0 0.00790224918119085 0.0168812377031262 0 0.955615230835974 0.00175083345963724 0 0 0 0.980756227625534 0.446011107414961 1.09772878023071 0
0.102950574597344 0 0 0.42580947955139 0.978649154771119 0.170268191676467 0.373603026680819 0 0 0.504450548207387 0 0 0.00534300851462661 0.210258867504126 0.0871745820622891 0.1330190456938 0.730575190752841 0
0.958079065894708 0 0 2.14587523415685 0.50019455421716 0 0 0.174198644039997 0 0.779037717031315 0.376081350405436 0.225447330950785 0 0.0304216204291741 0.540266803000122 0.507028502877802 1.41145846575973 0
1.80494736763649 0.227996583562344 0.776483377674595 1.65599649213254 0.639578721718863 0 0 0 0 0.317137414822355 0 0 0 0 0.967327392660081 0.780557278543711 1.98653450671104 0
0 0 0 0.949048197828233 0.289621743606403 0 0.0118001504898814 0 0 0.646841871552169 0.157767043264098 0 0 0.265514081559421 0.134340926306322 0.99298680271022 1.07866139557062 0
1.69570354861207 0.385752152185887 1.73991889925674 0.650253572966903 0.955115042859689 0 0 0.0711607436784986 0 0.63310711318627 0 0.0597590076962339 0.0292294395755361 0.0889912833218257 0.273877422790974 0.463782558683306 2.14272574623503 0
0.146209560334682 0.0844161179848015 1.16420776583254 1.63111626543105 0.629060093546286 0.146215234477592 0.000514884861355033 0 0.20912750408935 0.0783482668921351 0 0 0.0213661498566902 0 0.802811124362051 0.940030221361667 1.28121408856554 0
0.670929025392979 0 0.809211193351075 1.10522641567513 0.476642849389464 0.0267093851762676 0 0 0 0.514540654141456 0 0.0375415255645369 0.383651005240845 0.0140475424750113 0.983504067640752 0.750620495295152 1.51367926252949 0
1.37336161034182 1.63536482490599 0.315895904554054 1.44451786950231 0.378373715560883 0 0 0.004108598318604 0.376419787432586 0.930090429726988 0.0365785764812483 0 0.134604643661727 0 0.811674445401877 0.637340896995738 2.09780783133674 0
0.992329354863614 0 3.65679336152971 0.62352279596962 0.771898635663092 0 0 0 0 0.793867514468729 0.0109561950456972 0 0.0096951716384242 0.184369023233544 0.0111961180809885 0.368362740846351 1.76097890014573 0
0 1.21247526817024 1.6008767215535 1.84352356567979 0.969460478750989 0 0 0 0 0.115400040987879 0.801100100824645 0.137302602016782 0 0 0.090236398158595 0.787118106381968 1.28390927533955 0
1.58775030635297 0.32458993489854 1.66464363690466 0.114358865190297 0.0157469036057592 0 0 0 0 0.142541163368151 0 0.14309859116745 0 0 0.812873301794753 0.590809967834502 1.59263710288699 0
0 0 0.993264832533896 0.840227502165362 0.993314314866439 0 0.00605273098210923 0 0 0.0330599450971931 0 0.304311412823079 0 0.68209081538361 0.693644217448309 0.67859426047653 1.29460094192856 0
0.409285415662453 0.0660981778055429 1.2768238177523 1.53726220596582 0.680021505104378 0.0479107831897142 0 0 0.0627274234185691 0.800048187607899 0.00599849969597434 0.0188937396239855 0 0 0.988671077648178 0.810848572291434 1.49359828565949 0
0.306701945140958 2.74317917879671 1.65883525554091 0.361118731554598 0.919615938793868 0 0 0 0.0409507604958379 0.304497985169291 0 0 0 0 0.499661786248907 0.0993581004440784 1.85180486545274 0
3.71856333874166 0.0869164406321943 0 1.92728752829134 0.720970159396529 0 0 0 0.138943460451434 0.528449678560719 0 0.171104956169394 0.0487630035272015 0 0.496074293507263 0.810706967720762 3.78738873776071 0
0.0740954815410078 0 0 1.34375882288441 0.759653029497713 0 0.00429889707380644 0 0 0.013507679104805 0 0.0309193265180959 0 0 0.964736150344834 0.895845055347309 0.944556656721161 0
0.211721832398325 2.66804784256965 0.248259417014197 3.57625965867192 0.858878499362618 0 0 0 0 0.19577561202459 0.101041519161003 0 0.0123364024787588 0.783970638341669 0.140850663650781 0.208837017649785 2.03381204498823 0
2.80029668938369 2.4567260700278 1.70040811900981 1.97068413812667 0.455563017167151 0 0 0 0.0123548941206688 0.203739262185991 0.0134778961827728 0.364429619942727 0.0122355751140119 0 0.982835403177887 0.362117264885455 3.19292414826563 0
0 0 0 0.573624663054943 0.060263633960858 0 0 0 0 0.860992749687284 0.356422964645826 0 0.433564395721563 0.0575815633129617 0.244000454433262 0.257091301959008 0.677658996213807 0
0 0 0 0.269618398975581 0.366420145146549 0 0.0302792270716741 0.6149912607535 0 0.376230913912877 0 0.181723632861256 0 0 0.607904507312924 0.0363723409827799 0.645590820465531 0
0.281904337927699 1.88978436985053 2.29069991433062 0.796475448645651 0.806631447281688 0 0.0893050243725021 0.0189604609181079 0 0.361504354979843 0 0.107706045881076 0.178703681521149 0 0.872010153951123 0.691717175999656 1.69889371137327 0
1.99713216116652 0 0 1.40940347802825 0.26570751494728 0 0 0 0 0.199034562334418 0 0 0 0 0.842043136013672 0.0123541844077408 2.00496761644697 0
0.92517536599189 0.409190188860521 1.26616808399558 1.84291679691523 0.120848696911708 0 0.00764409221736951 0 0 0.979874953161925 0 0 0.837366650470728 0 0.621129008475691 0.393347427714616 1.98174236639975 0
0 2.57469393662177 0.223976960638538 2.18755394546315 0.746232479345053 0.0234394136175538 0.468727854607821 0 0.085636065038215 0.897898948984221 0.147337355842986 0 0 0.0742104277410512 0.183275500778109 0.82960813655518 1.72476908294846 0
0.273813230916858 0 0.580822214018553 1.28169206902385 0.824683065060526 0 0.0326284197074689 0 0 0.661338078789413 0.00635596122136045 0.437097735074482 0 0.188253519957385 0.698166501475498 0.220234449952841 1.23481984455738 0
1.20648332568817 0 0 3.88176448177546 0.722469821106642 0.44236782541417 0.0254504678658379 0.00425267424204314 0 0.164322807919234 0 0 0 0.174203330877463 0.436885751551017 0.664044872391969 1.68607541731028 0
2.10905354144052 0 2.84047545539215 1.64293282758445 0.565312426770106 0.136732102259728 0.203685745450386 0 0 0.438282811548561 0.0303998438432869 0.783106371461376 0 0.0259761513417024 0.521700193872675 0.167098938953131 2.30063418372484 0
0 3.0713781286031 1.5680938065052 0.920575491385534 0.142705549718812 0 0.000161328219520423 0 0 0.161108633736148 0.000654810660876042 0 0.141182061040399 0.34240878906789 0.960868283873424 0.394753054948524 0.914291427644808 0
0.0616498701274395 0.984118745196611 0 1.79667524807155 0.902517500566319 0 0.0152078770774251 0 0.0178113726492704 0.561800171155483 0 0 0.00377693191665278 0.329288815005853 0.362498358590528 0.3638826161623 1.34118313391848 0
1.84850034071133 2.3699759086594 4.7924631962087 1.66963646560907 0.799414302688092 0 0 0 0 0.154552040388808 0.0562865291180015 0.0842180112285837 0.0850563332058119 0 0.735696286894381 0.784397816751152 2.7197921855651 0
0.58016908634454 4.92902756552212 1.71559574548155 0.68314149742946 0.955316973151639 0 0.162590199785258 0.0095557145184832 0 0.790553117403761 0 0.0276790765633047 0.00327247308162908 0.0440495109705913 0.0953379643615335 0.935103381285444 2.61848064076082 0
3.44687339104712 0 0.240146871656179 2.5548578761518 0.145193457603455 0.197809477689293 0 0 0 0.0436323233880103 0.52096620607221 0 0 0.221200658515309 0.22346183587797 0.0340573263820261 3.45450943798738 0
0.878289486514404 0 2.41501266974956 1.65760972490534 0.429617947898805 0.0347255113793259 0.251860193997762 0 0 0.913386805681512 0 0 0 0.010419822555871 0.460374683141708 0.384898217394948 1.50067836497618 0
2.61714505311102 2.61077138618566 0.901572511065751 0.509073615074158 0.119647515937686 0 0 0 0.196049811905101 0.977035676129162 0 0.0124730070955643 0.00991800037711554 0.0197670686505045 0.35294466977939 0.980562998214736 2.81551049824949 0
0.131999657256529 1.72097101807594 0.467413778416812 1.32303895056248 0.914547280874103 0 0 0 0 0.923341919668019 0.317821015566962 0.230906313864696 0 0.0299093097820827 0.462440335424617 0.679004640085623 1.62046565968921 0
0.755931699648499 0 2.13964088936336 2.74107757536694 0.106440064031631 0 0 0 0 0.824561400804669 0 0 0.724970293027406 0.143879766939191 0.951875084079802 0.59306759852916 2.13306060957816 0
0.252109109191224 0 0 0.646035460522398 0.986027117818594 0.270672020502788 0 0.288627370621081 0 0.445413129869848 0 0 0.00354607328192762 0.0938275738406106 0.256777127739042 0.490717107662931 0.916470028956342 0
1.26962192240171 1.61832444835454 0.0921688098460436 2.83952073357068 0.566105874953791 0 0 0.0054390585705244 0.00468201041146634 0.88231578678824 0.0226671812528921 0.0198101017551112 0 0 0.912222750717774 0.247752619674429 1.95600797328056 0
2.4077492414508 2.11435489822179 0 0.55072820931673 0.60139680467546 0.00901962021372946 0 0 0 0.587496438296512 0 0.447443499305609 0 0.227921070280366 0.446513435337692 0.532154020387679 2.86871653560016 0
0.692623487208039 0 4.14759518811479 0.701790614519268 0.773439034819603 0.0566544215292207 0 0.0815765009350036 0.0296809518838779 0.459725561318919 0.194482177790401 0.00906238506806258 0 0.0964651671755514 0.778688043588773 0.839464937802404 1.62774629330225 0
0.290560774737969 1.33052960038185 0 3.81762122549117 0.776317201787606 0 0 0.10879458480084 0 0.600191459525377 0.0593800225888845 0 0.207706487519256 0 0.434917272534221 0.665720881195739 1.8033042719249 0
0.141084104077891 0.877466836245731 0 0.104152140207589 0.864301507128403 0 0 0 0 0.0862969814334065 0.0158977937248166 0 0.131668867512892 0 0.970842216396704 0.296721457503736 0.962267144001981 0
1.47949452605098 3.06494944542646 3.16110921092331 0.0201332732103765 0.375276385806501 0 0 0 0 0.426524975337088 0.357266470640729 0.844854495580325 0 0.384041074529677 0.422122135525569 0.0624664020724595 2.19267074420464 0
0 0 0 1.35472440649755 0.919610565528274 0.417216675472906 0.366931774548083 0 0.00803929065177258 0.184750758809969 0 0 0.0354460533807569 0 0.307601025560871 0.763110106810927 0.971457046181238 0
3.78184225410223 1.26148224249482 0 3.12657462898642 0.640817770268768 0.345567580916353 0 0.0536106488476387 0.0619831798706829 0.0971692800521851 0.454129997091779 0.169101249076969 0 0 0.195015069330111 0.47298310091719 4.00652339430425 0
0 0.547624635510147 0 3.50012589804828 0.467921636532992 0 0.0754266442035013 0.0337256962884372 0 0.464125930098817 0.246983546475276 0.0230770151664512 0 0.0865408371314475 0.221847192384303 0.34192699030973 0.964003218823691 0
2.29874046659097 0 1.7235044031404 3.23110723681748 0.469477547565475 0 0 0.216937671823728 0 0.539339511888102 0.738727654345188 0 0 0.334000574740896 0.0902178883552551 0.745044767158106 2.52197600851487 0
1.36871765833348 0.224160507321358 1.10659971553832 0.570579228922725 0.93792165373452 0 0 0.00361776981569289 0.0105148704402267 0.00380563014186919 0.0397424810574549 0.0636758064491712 0 0 0.959545174380764 0.778397993417457 1.52360383367134 0
0 0 0.903087786864489 2.27842867397703 0.334445856977254 0 0.202152473151396 0 0.183683601755407 0.430175220826641 0 0 0 0 0.158631627680734 0.537368012359366 0.877596633069028 0
0 0.886419426184148 1.598500108812 0.961196534568444 0.565275283530354 0 0.00206014771197038 0 0.157142722511323 0.446329441620037 0 0.287741509505796 0.0546631891577718 0 0.978394732112065 0.0264093743171543 1.26972828859045 0
1.63845955627039 0 1.36443341057748 0.116381192579865 0.527433996088803 0 0 0 0 0.464385093422607 0.00848110498374557 0 0.0741868894804024 0.178385580030978 0.980792472371831 0.836296620778739 1.77096452460931 0
3.64820526912808 0.663187887752429 4.95556675596163 2.13787501025945 0.486728455638513 0.00562420330949908 0 0.0989957229635277 0 0.526647751685232 0.364129141465884 0.418432197287341 0 0.296351977902362 0.567898822482675 0.415247489698231 3.86532735200256 0
1.04340605693869 3.24862866778858 0 0.181508774170652 0.487295273458585 0.0470734792399718 3.11834872602587e-05 0.160437172312365 0 0.900501702446491 0 0.0960064353221975 0.271379120995227 0.0181291821400806 0.875886791152879 0.625951895723119 1.9895597041977 0
0 0 0 2.06539645185694 0.0972356596030295 0.00681393087386478 0 0 0 0.616250640247017 0.0159786030996301 0.066753904051949 0.655269649778938 0.0292995470434587 0.970497629372403 0.202852114336565 1.32741968912277 0
3.68299463391304 0.0653581931255758 0.252969047287479 0.149769838899374 0.150728074833751 0 0.00798281230535909 0 0 0.896929282462224 0.0298901030292746 0.040700567515889 0.289500297146336 0 0.399103672243655 0.753311230102554 3.70337216930508 0
0 0 3.44182627159171 0.0324370516464114 0.406821678159758 0 0 0 0 0.518206452019513 0 0 0 0 0.0900009351316839 0.885099705308676 0.909072910921532 0
2.81642589252442 0 0.846294955117628 1.78059262037277 0.444493148475885 0.0915992124454042 0.20678401180027 0 0 0.669838371919468 0 0.112622994039278 0 0.00532123357278089 0.0507473943289369 0.611608305945992 2.85131414526905 0
0 0 0.720357516780496 0.921396903926507 0.788049973547459 0 0 0.252476154245194 0 0.86244342289865 0.450585833051159 0.0962933966672063 0 0 0.147096428088844 0.161733438493684 1.04507003319509 0
0.406712574884295 1.83205809537321 1.08576351962984 3.11078429687768 0.139560322277248 0 0 0.00144737259492157 0 0.375779968220741 0.0933058090689131 0 0 0.0502245496388697 0.750115850940347 0.849304329138249 1.12822491920383 0
0 0 0.654467029962689 0.181914319982752 0.433655895991251 0.0513846103140409 0.043021825761533 0 0.155077768491108 0.72617328655906 0 0 0 0 0.654673130251467 0.87907047313638 0.977564023328853 0
0.283436568686739 3.23120070435107 1.94032107875682 0.494655658956617 0.988876837538555 0 0.0292210114434169 0.0169374496334878 0 0.942707582842559 0.0984244079385914 0 0 0.00138309917069965 0.83254816941917 0.129656399134547 2.1911139085934 0
1.91802440211177 0 0.480982444947585 1.4280521068722 0.30858121579513 0 0 0 0 0.706927639199421 0.48583083444558 0 0 0.0753953715490587 0.212647307431325 0.425753760384396 1.97879022521623 0
0 0 1.0734424716793 1.28360748197883 0.934286702889949 0.00413958053461975 0 0.00183011568429744 0 0.963268373161554 0 0.0328274303603595 0 0.0281219290752897 0.972040239023045 0.483930743765086 1.34035893062382 0
1.33802220318466 1.07910313294269 0 0.368019951507449 0.215342853916809 0 0 0 0 0.302458405727521 0.627803556549872 0 0.12434344772353 0.622720427259781 0.299055207986385 0.832229467807338 1.59134189156298 0
4.1933053068351 0.606701153330505 0.365301962010562 2.73088980093598 0.45440346840769 0 0 0 0.00224010792133652 0.347046044887975 0.0123605738538103 0 0 0 0.689725139178336 0.17935215192847 4.26555366297549 0
0.991072087781504 0 0.136201810091734 1.73257389385253 0.941008205525577 0 0 0 0.0200682586378545 0.202439323533326 0.0288297020910422 0 0 0 0.547493405174464 0.0336685634683818 1.15314192203386 0
2.40687822084874 4.88986354786903 0.7643369641155 0.721582282800227 0.593408977845684 0.0586672864221775 0.229418583805956 0 0 0.85498526180163 0 0 0 0 0.667621467029676 0.176646763458848 3.34800262511698 0
1.70996704185382 0.483211076119915 0 0.730834572343156 0.932435269467533 0 0 0 0 0.506529278820381 0 0.0995272633196744 0.0314640332768454 0.17865317952652 0.655301862861961 0.800898751011118 2.04341807032789 0
1.48342387145385 0 0.29428456001915 0.720204026438296 0.532897849101573 0 0 0 0.00910796944918593 0.495394699741155 0.0214483063623137 0.0760582017989127 0.248302781043342 0 0.653127941768616 0.765501206973568 1.74812406578778 0
1.72735585318878 1.47016632417217 0 1.32466560322791 0.890991701278836 0 0 0 0.00109493422443503 0.416776768863201 0.188716838629627 0 0 0 0.158756678923964 0.415396369993687 2.3043443537284 0
0 0 2.15435232385062 2.26908883871511 0.66254099085927 0 0.0461169519899113 0 0 0.326267048483714 0.0280818960004685 0 0 0.10667890446149 0.293249522102997 0.899644523393363 1.18674211631194 0
1.60237669805065 0 1.28841828508303 0.367539064725861 0.984506521839648 0.00599171828732514 0 0 0 0.324292021105066 0 0.0207074233957441 0.0147590259265904 0 0.664743771543726 0.90932001825422 1.77100686130199 0
1.59699800144881 0 1.32081238832325 3.31520258914679 0.805538096698001 0 0 0.386858220986102 0 0.132314655696973 0 0.0533664993560569 0 0 0.144288093782961 0.077150164404884 1.66006151340529 0
4.77372747147456 0 1.59666281286627 1.91750085959211 0.479681226192042 0 0 0 0 0.0944952804129571 0.00112783180446688 0.580915217161961 0 0 0.977739299880341 0.260801867349073 4.7778309909118 0
0.0967748046386987 1.10131301614456 2.61687219422311 0.402435084339231 0.857435312587768 0.0857702905738638 0 0.0276868030781799 0.0909486164629593 0.662952028913423 0 0.212873838539143 0.00782528959772349 0 0.413010792108253 0.087136332411319 1.58086877027742 0
0 0 0 1.60836118622683 0.975198447704315 0 0 0.0769833261400261 0 0.352823378751054 0 0.0375680251841186 0.00384986851714777 0 0.163563712500036 0.440824082121253 0.714711813318664 0
0.546152641298249 0.175318245310336 0 1.46141564100981 0.174755578162149 0 0 0 0 0.917959429789334 0.107421777973541 0 0.594199137218364 0 0.850769829237834 0.0396497738547623 1.33410767165967 0
0 0 3.92038290738128 0.669854748761281 0.841061542509124 0 0 0.093638486809076 0.0909037728945539 0.334865243639797 0.553018496960392 0 0.0288300470889808 0.310932302900268 0.265785562573001 0.839116043644026 1.49683320407268 0
0 0.280327507760376 0.986869330517948 0.133078252896667 0.932792439125478 0.123156937100809 0 0 0 0.168691398575902 0.138350286113794 0.0942305288184901 0.0102768259902856 0.442705148946469 0.807743088807911 0.890704066026956 1.13653838396288 0
0 0 0.899177628103644 0.702425646595657 0.648891619406641 0.224191474814417 0.130616337884326 0 0 0.61201141634956 0 0.297794867593959 0 0 0.549399693962187 0.677283585770056 1.12981083743791 0
1.67982554621994 0.824462097138166 0 0.11279873852618 0.89983131038025 0 0 0.10278442963384 0.0515888531529885 0.186094871489331 0.0292162008592818 0 0 0 0.231070508249104 0.737831518985331 2.04449876454155 0
0 0 3.87894040672109 0.944862402044237 0.75078362529166 0.1032565812803 0 0 0 0.06945830443874 0 0 0.0519078769101378 0.362737889181526 0.841104914434254 0.00475666369311511 0.853673905138681 0
0 2.98476724652573 0.877188504207879 0.472585303941742 0.974686059402302 0 0 0.333448222160312 0 0.433600037358701 0.433738352286469 0.468406542694587 0 0.368337950964976 0.273448726627976 0.162142510060221 1.8819680030607 0
0 3.41355505166575 0 2.21529685985297 0.406051404308528 0 0 0.260301278756414 0 0.802918821806088 0 0 0 0 0.213745716726407 0.353985798778012 1.25399386503701 0
1.40255036298186 0.821290393359959 4.46603114367463 1.69455716852099 0.247465058928356 0.1493516719321 0.116100965095709 0 0 0.111028735060245 0.0169360111532656 0.769133142635024 0.345985077810009 0 0.158860637573525 0.100684623233974 2.12565577535168 0
0 0.906760859303176 0.44185594539158 0.795420670649037 0.215650863014162 0 0.131853994831466 0 0.458893009080911 0.000165374716743827 0 0 0.0961823021572881 0 0.611131181009114 0.117268386529759 0.90990185712406 0
0 0 1.0366885336116 0.690576796652749 0.500908580841497 0 0 0 0.0127622784280026 0.125875896541402 0.00670651908134931 0 0.0146919445495048 0 0.930013761855662 0.444005992496386 0.66996198922389 0
0.881724186241627 0.401610399596393 0 0.262769997119904 0.934941292041913 0 0.0713866246541282 0 0 0.689803366549313 0 0 0.0428771777616438 0 0.499936297768727 0.00581256905570626 1.24706437925461 0
0.948569950647652 1.45734561025165 0.32944853650406 0.86347986292094 0.264662197325379 0 0 0 0 0.5760363265872 0.324105702692028 0 0.707144129538066 0 0.211887481156737 0.908299547154456 1.84123402096151 0
0 0 4.47284456691705 2.15032661240548 0.175227142637596 0.0440050791414401 0 0 0 0.674438443500549 0 0 0.321014610389105 0 0.775464629055932 0.878357030916959 1.49932517707647 0
0 0 0.654819902498275 3.37274121679366 0.607579096453264 0.048182130105498 0.0243138418701617 0 0 0.0182183182332665 0.344713293810765 0 0.252098779995064 0 0.607595962006599 0.202582117635757 1.0506532183274 0
0.450015652459115 0.79181570187211 0 0.404936854960397 0.322964988881722 0 0 0 0 0.99173923721537 0.729439467611174 0 0.233534024579514 0 0.109902135329321 0.29797085840255 0.958396640951603 0
0 2.72350617032498 0 1.94726603571326 0.0438381005078554 0 0.0188580804617471 0 0 0.20820851996541 0.0139869132399681 0.269883915037198 0.75861120200497 0.163279250384654 0.326108031673357 0.688873868668452 1.67335043212846 0
2.39986570877954 0 0 0.0435125122312456 0.340013729175553 0 0 0 0 0.679207738954574 0.563802233256645 0.156961640600605 0.556012317048162 0.039182589532784 0.135972183197737 0.669702457264066 2.41414202213557 0
1.10206514270976 0.976981772808358 0 2.49323240946978 0.755567838437855 0 0.0125013622207291 0 0 0.791467202594504 0.0187692905452305 0.463981104845179 0 0.0963240585717924 0.958214583108202 0.00877212802879512 1.83809181483779 0
0 0 0 2.94724323134869 0.0823768561240286 0 0.47420863263168 0 0.110832141550777 0.00259278016164899 0 0.132580540064869 0.0121061216452165 0 0.00154295773245394 0.440532163949683 0.512488854778364 0
0.202841705176979 0 1.00428671343252 0.841226646210998 0.469620133750141 0 0 0 0 0.600609212182462 0 0 0 0.0545923941888724 0.0110341745894402 0.279768341453746 0.760707870424456 0
1.09216024610214 0 0 0.722087411675602 0.702790895476937 0 0.0806068854500861 0 0 0.949956456199288 0 0.00139917762300784 0.00934026636951762 0.0488506446549442 0.0890475835185498 0.543333037057891 1.18701743620461 0
0.195874708937481 0 0 0.722390000708401 0.85350648034364 0 0.223454462265525 0 0 0.118255322566256 0.0858178101111475 0 0 0.323852239652262 0.650921804830432 0.421363774687052 0.875416758772351 0
0 2.83642926020548 0.965037154499441 0.249810425564647 0.142897939775139 0 0 0 0 0.284739218652248 0.224989129428969 0.219262254311119 0.0290693126672188 0.698492355020847 0.661633427953348 0.595508198719472 0.970784296374203 0
0.185679263435304 2.80420527840033 4.15729235508479 2.79811921622604 0.348148331744596 0.0448162556885664 0.671155946035315 0.010100021589904 0.301776484254544 0.891833888599649 0 0 0 0 0.274029192980379 0.816878462675959 2.09304477732544 0
0.922698796493933 0.744855526601896 0.843255120329559 1.85988213960081 0.514355250634253 0.507469106976692 0 0 0 0.225946242921054 0 0.345581174006011 0.165431658760679 0 0.154741274658591 0.0915013009216637 1.58315238811761 0
2.80293305846862 0 0 1.12134304037318 0.00304154027253389 0.0115893256915879 0 0 0.249281473724697 0.510929757962003 0.370086766913527 0 0 0.118448800156853 0.61689971992746 0.409209792036563 2.83196728553538 0
0 0 4.07557524624281 0.836031371261925 0.0837729384656995 0 0 0.0949166580785052 0 0.492291111499071 0.0239598823839042 0 0.301832709398356 0.328077518072331 0.820100208511576 0.438157174037769 0.982632571130147 0
0 2.26344433869235 0 0.137098093982786 0.740450977580622 0.00145315859052673 0 0.0202352844894425 0.203015398225295 0.350411713123322 0.048057433574769 0 0 0.0160871687808961 0.808874842245132 0.608723827404901 1.32704428380122 0
0 0 1.20577178895473 0.265386509243399 0.943415715591982 0.219042655923548 0 0.18598870279004 0 0.609383433125913 0 0.494145381977997 0 0.0486735211595842 0.226362670306116 0.273372876225039 1.06604398742022 0
3.58909752313048 0 0 1.38836277695373 0.915653360309079 0 0 0 0 0.118614130886272 0 0.369329666246426 0.0521111000493152 0 0.51851811632514 0.591540179681033 3.61546297480957 0
0.392272520111874 0 0 1.16709169303067 0.106973659712821 0.0596285887669812 0 0.0262570090392993 0 0.78958908864297 0 0.159899856730728 0 0.00694208846454502 0.0152388922870159 0.346482930006459 0.473612538648098 0
0 0.435186919756234 0.507003008620813 0.184844946023077 0.809817931381986 0 0 0 0.0304069395262685 0.513288949616253 0.0890664258892236 0 0.00544220969489743 0 0.89640007703565 0.916391456266865 1.06036252874744 0
1.38362671597861 0.414956168737262 0.473093728069216 0.175408368231729 0.721786146285012 0.286834243293731 0 0.0256283333865235 0.0968408345656896 0.403593488503247 0 0.0537836317096543 0.0702357949802508 0.0817363673681298 0.973607661668211 0.424554459284991 1.7197965337576 0
2.43866640608758 1.4928810519632 0 0.39332039677538 0.762125595472753 0.031883265324463 0.0197597441159263 0.065942774758946 0.0213706856674018 0.471893512178212 0.0171979432160515 0.0307485036432817 0.158370225376936 0 0.387306835036725 0.375809531891719 2.87069514212738 0
0.718098542653024 0 2.50342260766774 0.692058775108308 0.566520031774417 0.461960548194578 0 0.103153604322213 0 0.243101308587939 0 0.037253244925399 0.0929376837891032 0.222225424185163 0.463270163862035 0.260394521756098 1.29333807506927 0
2.28489737492055 0 0.918941317591816 0.0937237618491054 0.918705401476473 0 0.156285584336128 0 0 0.480996987316757 0 0.355909372181298 0.0654194701375998 0 0.591575567377731 0.308772332733497 2.37140643804988 0
0 1.18557259300724 0.37357634305954 0.585181472124532 0.712085372768342 0.13893517813382 0 0.0566223972570964 0.00535958350284226 0.162982819601893 0.067282359758704 0.0533470701711689 7.17418582003625e-05 0 0.277091055409983 0.310096002416685 1.03356994332424 0
0.176568445749581 0 0 0.0236986721865833 0.978729233145714 0 0 0 0 0.639661559136584 0.24349949836336 0.964144860508214 0.0204898392610949 0.267558742109407 0.278689235216007 0.0332090584561229 0.685954496808717 0
3.87855128967203 1.4701719917357 0 2.86204765550792 0.218441173201427 0.00134501542489302 0 0 0 0.402906811563298 0 0.175988551634653 0.523316841446353 0 0.941352171590552 0.0974694350734353 4.31449139603706 0
0 0.575707196258008 0 0.368502037599683 0.422281243605539 0.00065200072654309 0 0.24884734259539 0 0.350853170733899 0.255287036052059 0 0.131458975404708 0.0447989869328025 0.109436984639615 0.129527457756922 0.65261354807494 0
0 2.45321482443251 0 1.77121049072593 0.854320348473266 0.0252923321917119 0.0550353939349186 0.15256366673359 0.0363470413304142 0.883808901300654 0 0 0 0.0687232649761 0.463744565611705 0.242201333632693 1.61983487569676 0
1.73705987492576 0 0 0.670595426810905 0.82423403323628 0 0.097551913123463 0 0.160443175468541 0.981039351085201 0 0 0.0124715773919791 0 0.776963857701048 0.532427182188258 1.87023130512258 0
0 0 0 0.93145003542304 0.560584310442209 0 0.0259244770022639 0 0 0.320083227939904 0 0.525990575150293 0.408706700581179 0 0.657657692208886 0.0514532611705363 0.949585951737759 0
0 3.17782791564241 0.364141887053847 0.0299988663755357 0.0454107054974884 0.388134566487528 0.33358936539101 0 0.392192360028121 0.335540295345709 0.0703472790066507 0.604727915848023 0.375959551155553 0.00351959311972438 0.529749838402495 0.254964042687789 1.31664191425866 0
0.024351011030376 0 3.71561270672828 0.212201996706426 0.964845218928531 0 0.594466948070405 0.501483002132426 0 0.843851971672848 0 0.0839887645819453 0 0 0.0134786895941943 0.373088271124288 1.57033736244516 0
3.10897613875568 0.284022384788841 0.250953685026616 1.7982302934397 0.653816057136282 0 0 0 0 0.138567008078098 0.125345065659878 0 0.213682483539584 0.273970653616627 0.646576438099146 0.482194800628349 3.33846608410978 0
2.71712561720051 0.68518368108198 0 0.8232132922858 0.99343845108524 0 0 0 0 0.389116605278105 0 0.828982305995255 0 0 0.544683266198263 0.151168266544119 2.95496732147285 0
0 0 0 0.359698802931234 0.932460583280772 0 0 0 0 0.699212103150785 0 0 0.0482162046258534 0 0.515909419860691 0.169064044486731 0.645588549089555 0
1.8398852115497 0.163960821926594 2.41625645686872 0.827477571554482 0.414247123990208 0 0 0.0253747758185166 0 0.0711317560635507 0 0 0.224963678845593 0.761624892819103 0.40045257192105 0.734767040004954 2.11591785103403 0
4.44711803691462 1.49431878351606 2.65225253719836 0.18803039425984 0.978128499584273 0 0 0 0.00435563310741835 0.690955820260569 0 0.0972404782901967 0 0.299524469214848 0.178984619444236 0.885288095101714 4.83273977367474 0
0 0 0 0.461839872412384 0.0688780909404159 0 0.00526132041916687 0.00450186214430124 0 0.178481625160202 0 0.0108174902741463 0 0.35313645369325 0.0825424040667713 0.121551981428638 0.288069607735888 0
0.135882801376283 3.87912603188306 0 0.485630338080227 0.264680986525491 0.0127921370570378 0 0.119409795205097 0 0.755397394997999 0.709596203302963 0.240620579835591 0 0 0.283658381784335 0.392437868053094 1.17567931230651 0
1.71755829965696 2.37621173355728 0.189554035663605 0.555112353526056 0.244855139637366 0 0 0.153961614266508 0 0.992268031230196 0 0.0444059948775157 0.157557478686389 0 0.433357754023746 0.135847900761291 2.07851058224599 0
2.5888418359682 0 3.42848155554384 3.54507176019251 0.0141221375670284 0 0 0 0.64051608806227 0.116355517646298 0 0.185648904691747 0.0260996346702282 0.762018604601479 0.586249088868499 0.742939526913688 3.42584497891241 0
0.825905803823844 0 0.658818860771134 3.79582062549889 0.0109571178909391 0 0 0 0 0.834293351974338 0 0.228279694024054 0.0261933274425735 0 0.570147042628378 0.171614203834906 1.00692768377515 0
0 0 0 0.682023437926546 0.524102241965011 0.0388112891828087 0.0847715114968979 0.048635510403088 0 0.426418233197182 0 0.0511198348588567 0.0977127471606325 0.032708777551845 0.658547400729731 0.235211775172502 0.72873676388611 0
0 1.41240030177869 0.29107629135251 1.2502124493476 0.827879562741145 0.140726020552401 0.018656356187375 0 0 0.844307749997824 0.124042818706123 0 0 0 0.417175859911367 0.207435990683734 1.34372876204888 0
1.9199781473726 0 0 1.96664350572973 0.493120547616854 0 0.0315551432312112 0 0 0.814354266738519 0 0.271582062367434 0.447817772950006 0 0.3967676081229 0.655527540482581 2.45232407526275 0
1.12485582148656 1.21652084123343 0 1.03364254161716 0.972371041076258 0.00845611738478699 0.0432887140776113 0.0394016616458836 3.30785490785764e-05 0.649793034419417 0 0.802321759451192 2.72806874101995e-05 0 0.690966301597655 0.0817505700979382 1.86135907227478 0
0.857165615307167 0 0 2.84847822622396 0.188581677852198 0 0 0 0.407266793981367 0.533920168178156 0.29791569004343 0 0.224903375276642 0 0.605437399819493 0.570004042703658 1.80497426743008 0
0.391066680196673 3.68506007455289 0 1.60413960041478 0.345021122368053 0 0 0 0.263986455232725 0.550384536385536 0 0.168132822941951 0 0 0.69437662512064 0.571014087414369 1.53554774260747 0
0 0.426396016031504 1.50259734410793 0.65254519530572 0.878324464662001 0 0 0.0862885041943266 0.0151143321665235 0.267541772453114 0.604262917077262 0.0559651161330453 0.021980801899375 0 0.268192739924416 0.842891121748835 1.19103147964219 0
0 3.51624455861747 0 1.77361847367138 0.324409964960068 0 0 0 0.1859800107025 0.170864323852584 0.363156083145586 0 0.0264620533492593 0 0.0652560258749872 0.755213874857873 1.16950948618536 0
0.564097481779754 0.702214483404532 0 2.74486412387341 0.0730833054985851 0 0.0245685829320546 0.00397625405974202 0 0.826185084879398 0 0.000447382970134426 0 0 0.864796129986644 0.820941707585007 1.08550735711503 0
0 0 3.27284110011533 0.464103084756061 0.341115063987672 0.378671750921536 0 0.0735605581178103 0.324329917423395 0.434548707446083 0 0.322035940138713 0.0507312051652883 0 0.54003928671591 0.502009712159634 1.42900928719332 0
0.982309561455622 0 0 0.94998784782365 0.695040354505181 0.0610764197790734 0.0123960234228085 0 0.181124982782307 0.563079718034714 0.0315433242734934 0.856735991605956 0 0.341628020053766 0.407056833384559 0.0871222992427647 1.32288454464667 0
0.559709779918194 4.01580717763864 0 0.187806121306494 0.0348666354548186 0 1.10876936310171e-05 0 0.0667180703814474 0.79162876540795 4.74505750556154e-06 0 0 0 0.999476602999494 0.42733191489242 0.798977868092205 0
3.14744544681162 0 0 0.0140479817055166 0.507719456683844 0.0560779708254079 0.0245277658730571 0.0809608231482555 0 0.397129223681986 0.12586504994217 0 0 0.0231048095316963 0.649106355616823 0.46396069903858 3.14753885002073 0
0.939744512783363 2.95533150876872 0.965408351272345 0.752581294393167 0.49009956070222 0 0 0 0 0.387004696531221 0.112241972179747 0.406963403536346 0 0 0.431513252668083 0.421358153689653 1.8164156391992 0
1.56584176328033 0.792826751247048 0.430797298438847 1.18179951701313 0.291449796641245 0.278672841587548 0.0392361249124795 0 0 0.160960450302809 0.0343809266988104 0.0140920234571201 0 0.339806686026436 0.487915486795828 0.876876364229247 1.81627669919261 0
0.441999055910856 0 1.78185028024018 2.71374469413422 0.103219613432884 0 0.165533148471873 0 0 0.490010295761749 0.0304994543276478 0 0 0.274066644751351 0.284549101023003 0.950762775726616 1.12674945102339 0
0 0 0 2.24413021188229 0.415747477672994 0.28058227210314 0 0 0 0.446680085500702 0 0.717712528980459 0 0 0.875523549271747 0.18066197517328 1.10761003926451 0
0.586742842802778 0.991106088273227 0 1.71271574241109 0.862459154333919 0 0 0 0 0.263643190497532 0 0 0.0543588099313883 0.112769783027073 0.855573178036138 0.00752156926319003 1.43903895462722 0
0.928679956123233 0 1.00993107422255 1.65695771761239 0.465066630626097 0 0.00190602952647582 0.211582054412972 0 0.421906114090234 0.13144657471487 0.22701535752369 0 0.337442092778663 0.358581015607342 0.490663280710578 1.40468064002066 0
0.77275542053394 0 0 0.664929661666974 0.418758838903159 0 0 0 0 0.366575264837593 0.38676498073269 0.160683192633873 0 0.396639247249805 0.450600300449878 0.692462223116308 1.16169192999878 0
0 0.556141505017877 2.94699957827106 0.873008745256811 0.190497920615599 0 0 0.00110431413009568 0.266730471667766 0.124283987563103 0.144696546478997 0.0346728700184902 0.0942226803372727 0 0.779995101969689 0.652560819871724 1.28228441867987 0
1.21139920456335 0.532762336544693 0.65645528677851 0.992582308128476 0.945797636406496 0 0.0533243889927638 0 0 0.346509744413197 0.151413953567301 0.0974753351259768 0.00355152846214166 0 0.695277029881254 0.696073414059356 1.69339771189772 0
1.65616178279743 0.508724787505344 2.19898309465498 0.143574276007712 0.988144025905058 0 0 0.48299090598693 0 0.59732449054718 0 0 0 0.16530875980349 0.896284952526912 0.173871919512749 2.1925299780075 0
0 0 0 0.259465896058828 0.851181811885908 0 0 0 0 0.660815234761685 0 0 0 0.19791974578919 0.141720649786294 0.215076877968386 0.521554487960488 0
2.61450647842139 2.36391386319883 0 2.33447962533683 0.509801228763536 0 0.0428694089917861 0 0.00723463002527618 0.0376720416825265 0.0823450904449223 0 0 0.166195386338704 0.701045827241614 0.311688467860222 3.03798888701658 0
0.551702023018152 1.22401642147452 0.521187827456743 0.170670841587707 0.635190444532782 0 0 0 0.057270745776686 0.503858819371089 0 0.268966794706495 0 0.159122654492556 0.940303389215842 0.239521685289219 1.33594337100944 0
2.1943956729956 4.66254665749148 0 0.323731182608753 0.0513739434536546 0 0.293178681609191 0 0 0.851312119746581 0.209496588133241 0 0.783840818178385 0 0.104987158672884 0.813380112405866 2.45179021031214 0
0 0.411652558017522 0 2.36386920884252 0.412194217322394 0 0 0 0.0144405593175017 0.641818725503981 0 0 0 0.140255289907859 0.843039238126948 0.983772400766611 1.33288191181898 0
0 0 2.38545969128609 1.55213065235876 0.428455399349332 0 0 0 0.264533286682414 0.901058460120112 0.545745981038853 0 0 0.055455525789971 0.031599837820977 0.793069654377177 1.46018170571776 0
1.40257981233299 0.413815888110548 0 0.302728136535734 0.933845325838774 0 0.135681263905885 0.158139323824852 0.0328449457961682 0.168086207937449 0.0878824193806339 0.100599438996039 0 0 0.630353677319363 0.588241182034835 1.65617739936632 0
0 1.36810631118715 1.48890005983412 3.39235918782651 0.722124471096322 0 0.00873468594882533 0.069096555100368 0 0.0175057360902429 0 0.00807442080275841 0.206031537552814 0.229098730958622 0.7259638288524 0.550347056239843 1.62694447506557 0
0 2.53152967779897 2.10583051387221 0.613217930309474 0.670112140011042 0 0 0.176036348062829 0 0.150451615685597 0 0 0 0 0.637867591110989 0.278909498127177 1.37560591819244 0
0 0.221262387698516 0 0.60709946253337 0.760808812454343 0 0 0.112551769502057 0 0.897825197316706 0 0 0.0404378123617592 0 0.74508137605153 0.62814996461384 1.05109085495543 0
1.09892643522471 1.49313124618493 0 0.453133752103895 0.198347253957763 0 0 0 0 0.876964321359992 0 0.212644538485267 0.494253153343838 0.107777378708903 0.23697128216736 0.463510142173618 1.52491416375659 0
0.65856107044965 3.64118430484086 0.550930538680404 2.76081145647913 0.846232073381543 0 0.176962038971884 0 0 0.772352127823979 0.0771084413514061 0.220319105312119 0.103288687242244 0 0.702615798218176 0.276129321428016 2.34743144556888 0
0.215862767770886 0 1.88170618005097 1.19080516719259 0.479174353880808 0.327985855221457 0.0608126753740295 0 0.299185260412856 0.54453656822443 0.81753028546114 0 0 0.118147580272805 0.0649906424805522 0.607600874500349 1.59414898567674 0
0.541881644167006 1.61511788982898 0.966439721174538 1.17066829558462 0.307218738133088 0.08639742764131 0 0.302463271713569 0.201642292837984 0.873904300620779 0.245377023135959 0 0 0 0.477111890679225 0.279684329871088 1.45829782224297 0
0 0.253270249580964 0 0.867896134732291 0.0144909827504307 0.0380728010999821 0 0 0 0.515328666660935 0 0 0.919369628134865 0 0.0275947821792215 0.214854469988495 1.00889402611982 0
0.317544710123911 0 0.151511446107179 2.70105356629938 0.357017764355987 0 0 0 0 0.279008710291237 0.318542904799736 0 0 0 0.182149019557983 0.577716678380966 0.825659742410415 0
0.601693480275571 3.02947033778764 1.47794863022864 0.791806661291048 0.870879121357575 0.0767689732471072 0 0 0 0.385088974842802 0 0 0 0.218787380355706 0.259719063295051 0.812805797439069 2.09617159546659 0
0 0.573161678388715 4.91529122111388 0.861808994086459 0.148106093052775 0 0 0 0.00236348951777228 0.10599342524074 0.396835543557871 0 0 0.368206651184333 0.343943989137188 0.551132285734639 0.770293617209108 0
0.651326846098527 0.818540732143447 0.960675589274615 0.972214831504971 0.758925809524953 0 0 0 0.0209381717281088 0.546624041162431 0.0549096438920325 0.0749469143494068 0.00740884850545244 0.414206976781425 0.882461209315807 0.625075741671026 1.60515411341098 0
0 0 0.0735112966503948 0.458344661397859 0.545115908142179 0 0.0176291382413845 0 0 0.198963484494016 0 0.658635615062139 0.0581640201038933 0 0.905609934357926 0.284681062446907 0.979789398103223 0
0 1.82680370286107 0 1.98879274190404 0.689877591328695 0 0 0.0785255698742278 0 0.642918943660334 0.0366127629089074 0.00407060032024457 0.025442984460447 0 0.799750541336834 0.802966523915529 1.4740771339006 0
0 0 0.716747155878693 1.71719581028447 0.818323572864756 0.01667098573335 0.255389609923274 0 0 0.905142866075039 0 0 0 0 0.272712129866704 0.939398100599646 1.25119229980875 0
0 2.22525442577899 0.394609682261944 2.48236765991896 0.831406531622633 0.00166122882245803 0 0.186637960954269 0 0.450996469706297 0 0.582079137727857 0 0.0835719747538849 0.649519636528566 0.0267669025342911 1.56900023008901 0
0 0 0.291293701156974 0.282562635373324 0.166017654817551 0.0134603509939669 0 0 0 0.939999691210687 0 0.503925227262271 0.161101831464509 0.0254299467650589 0.873689529718831 0.491000083740801 1.03927576627977 0
0 0 0 0.187334788031876 0.827866649255157 0 0.29006661613493 0 0.02506485136227 0.850928280269727 0 0.274489455468059 0 0.0936087858704413 0.538277701940387 0.577301577664912 0.946427935949304 0
0 2.51213781558909 0.252163334516808 0.83425689372234 0.877117898548022 0 0 0.245221431062921 0.0359066195179231 0.544783295597881 0.420082824844163 0.0367549754822332 0.0319394314226417 0.0350989997999697 0.474082098342478 0.157608195440844 1.60654665251739 0
0 0 1.31835030391812 0.289456016384065 0.914278196403757 0 0 0 0 0.85626646084711 0 0.498282628338333 0.0322940534580156 0.0906476424019231 0.501871314598247 0.291127640986815 1.19060420442542 0
2.65018346230499 3.34436046425253 0.649474191479385 0.615542960353196 0.0511851434130222 0 0 0 0.11771884565949 0.574532296974212 0 0.392007159200608 0 0.295151986727693 0.420625947648659 0.401170942699537 2.75051368777052 0
0 0 4.79176315595396 0.194591224892065 0.151273283176124 0.386225788453494 0 0.0947233618142599 0 0.544319412205368 0 0.632233920746417 0 0 0.343833212042227 0.0724372733384371 0.974134336863357 0
0.506512836785987 0.0894711711443961 0.199315719306469 0.260412964271381 0.471671342616901 0 0 0 0 0.398137032287195 0 0.187331555849697 0.354566250757487 0 0.894735035253689 0.274486467475072 0.935303681334689 0
0 3.61084878910333 0.37015563598834 0.00883921864442527 0.283692482393235 0 0.0786907829826375 0 0.0373510201591851 0.0975247351452708 0.00455878845496335 0.414194403896188 0.00248781667158211 0 0.813997658900917 0.578850121702999 1.07059793793018 0
0.744328594300896 2.47462430549785 2.09651899151504 1.89836471853778 0.896539764478803 0 0 0 0.02685749039954 0.946674598148093 0.0246746125771135 0 0.0285494599195863 0 0.748066525906324 0.415351675124839 2.26579537217527 0
1.30654026637785 1.31365424394608 1.76468961616047 1.54300153534859 0.97087536030449 0.00134138623629635 0.0226750795416242 0 0.00664477685005452 0.721854370553046 0 0.1872413037287 0.0207715549188822 0 0.16909361933358 0.628373425686732 2.2002881592091 0
0 0 0 0.744629775173962 0.356802693102509 0 0 0 0.195547845992107 0.0898798408452421 0.0391025438910023 0.000607086585365793 0.194510542516397 0 0.86068977182731 0.997891316423193 1.21665061204117 0
0 0 0.83431392419152 0.907909140922129 0.439449611352757 0 0 0.00115442759699754 0.449295688002149 0.204133193939924 0.0536729221621747 0 0 0 0.594961811089888 0.643158468184993 1.07849647148975 0
1.20154798589647 0.597479481250048 0.525436685420573 0.690758534008637 0.0164775117300451 0 0 0 0 0.511536485282704 0 0.302112549725374 0 0.17063028003327 0.693791273748502 0.342558729229495 1.21984980949106 0
0.433095529908314 0.0584200357552618 0.351796003757045 0.260254012886435 0.161770300241187 0 0.00699289826831703 0 0 0.742736360058188 0 0.0886600030954235 0 0 0.916191847063601 0.326630565570667 0.735097949810697 0
0 0 0.886492433492094 3.55991336423904 0.880144721828401 0 0.0155022184311679 0.0587480706244727 0 0.824656972661614 0 0.0106875563749624 0.0192062529928309 0 0.882002333411947 0.786158037604764 1.57283245144475 0
0 0 1.97882626508363 0.763787914300337 0.297040355857462 0.0139385552404227 0 0 0 0.901981038274243 0 0 0.113843154012273 0.0831126754801562 0.67912052385509 0.994124615797773 1.22205388962866 0
3.44524561986327 0 0 0.026838515419513 0.503984207985923 0 0 0 0 0.816110718296841 0.124579255618364 0.362936899070187 0.129137563220862 0.04499628096331 0.51205913326703 0.593732256209478 3.44672435328047 0
0 0 2.13968447782099 0.360369909787551 0.559778916183859 0.0112912385049429 0 0.0689174315691372 0.0060209760128156 0.0206345785409212 0 0 0.0531177035071444 0.0435794313418707 0.979480720357969 0.732410450233147 0.793029388786468 0
0 1.05668290238827 0.845423215068877 1.93046537740156 0.00294519052840769 0 0 0.00297396317273289 0.384219899626616 0.728822796838358 0 0 0.34403834854519 0.130968805460954 0.220802777213976 0.941651409259066 1.53009788653619 0
2.9094329487998 0 1.15278290491551 2.83176490478218 0.603470854926854 0.0243467570274742 0 0.102503931219304 0 0.817370195640251 0 0 0.291262221770283 0 0.217681414680555 0.0899944941047579 3.23658294741771 0
3.02411707118154 0 1.32713522901759 1.62120917346328 0.341042748186737 0 0 0.325370072342051 0 0.902255350723863 0 0 0.528290026247384 0 0.440308192977682 0.323978298576549 3.3565033941867 0
1.89622222399339 0.659120039781556 0 1.49333119904622 0.577592679997906 0.0100998947243852 0.127437858376365 0.159330382413012 0.212178041535154 0.717346876626834 0 0.0817389757292981 0.0855293715620354 0 0.0832652959506959 0.594314218964428 2.17817487873056 0
0 3.1598997823894 0.0867663894314319 3.9000271782279 0.133149915840477 0.0124145645367736 0 0 0.148835615642177 0.956648617051542 0 0.114383940133847 0.0503371302780283 0.0222646930324234 0.661473643034697 0.814643543213606 1.43307515141639 0
0 4.60364613798447 1.65070797502995 0.0674924985505641 0.225170586491004 0 0 0 0 0.367194178048521 0.00420661989613676 0.0735193581753532 0 0.43962667946123 0.937632275512442 0.879741529468447 1.14099828419881 0
0.391372458543628 1.13427595421672 0.0399819465819746 2.86556962598115 0.778184668626636 0 0.0348746467434598 0 0.093353704685715 0.925192550523206 0.175680310704185 0 0 0.0691368318263118 0.401345298625529 0.75371350441128 1.60341944711165 0
0 0.186643656343222 0 0.555003229528666 0.602277162717655 0 0 0 0.0158798477632712 0.479558672755957 0.347562029247947 0.123132162881632 0.0451860738844518 0 0.0221433399710804 0.0923414893914014 0.474395630327634 0
1.11574993981048 0 3.6176909157075 0.710284416563809 0.389487346401438 0 0.0861136498969803 0.0821653049979407 0.313337389570019 0.663152097025886 0 0.0809324194432523 0 0 0.17975645698607 0.729503550799564 1.97289674028878 0
0 1.34482225985266 0 1.85917943855748 0.79515110841021 0.0137286326671278 0 0.0209883476417368 0 0.80393204302527 0.0583194132229269 0.162736072768146 0 0 0.940734413452446 0.781813934212551 1.52225619497402 0
0.635360461659729 0 0 0.172257102094591 0.0333857405930758 0.024388588146442 0 0.0138016899123588 0.137644286052726 0.883555189706385 0 0.143402617431583 0.383052379156097 0.00927752491438074 0.203717606607825 0.706655210582539 0.961413482187745 0
2.86190429585986 1.63265809137374 0.143794534727931 0.300529027357697 0.85199499828741 0.176921467597576 0 0.091877595853935 0.0881197559243375 0.0155178536660969 0.210099573877896 0.109635655395078 0 0.450535014713215 0.277465349063277 0.582404139218852 3.32494322176977 0
2.43601916846819 1.65548490523361 0 0.610617033205926 0.168936068657786 0 0 0 0 0.902012226870283 0 0 0 0 0.447913125623018 0.318381876917556 2.54863000850086 0
0 2.56737685762346 0.59097957983613 2.16647368390113 0.0298021857161075 0 0 0.161921911348397 0 0.315849613165483 0 0 0.0803493843573377 0.499995677177952 0.443179338704795 0.732669678749517 1.07851590030311 0
0.357687392970547 0 0 0.0138311700429767 0.230680345324799 0 0 0.0520293256660713 0 0.301702363416553 0.355161254751645 0.13237815859687 0 0 0.213448131922632 0.563072025543079 0.671318204095929 0
0.12694687419571 0 1.74108347389847 0.742135347565636 0.281310551101342 0 0.42338956686458 0 0 0.460147741483524 0.0764199442665448 0 0.351554603118553 0 0.281989935785532 0.720275946427137 1.10889211508393 0
0.211833663983271 0 3.48869065754116 2.11028739879839 0.0256981616839767 0 0 0.0711413903107094 0.0848652249975111 0.746403183089569 0.775688791056798 0 0.68591660430532 0.013480725896695 0.0882588683161884 0.196403157897294 1.65918835148622 0
1.97446879930794 0 0 1.39850842463784 0.0508068895433098 0 0 0.0782487794027742 0.268688617062487 0.242847558110952 0.0386194085565424 0.0265671609265212 0.462294987075829 0.740520860019208 0.871575618628412 0.824134185444564 2.47328146800516 0
1.47475853562355 1.03587741823867 0 0.347602450288832 0.129660560516641 0.533520689278238 0.0261462935650922 0 0.0628111135616448 0.0883711497299373 0 0 0.174303302281882 0 0.864814384141937 0.458914450602606 1.65701081653254 0
1.50987673806958 0 3.68763753562234 0.174459567293525 0.449614672455937 0 0 0 0.00343177296481396 0.475149929057807 0 0.237492815528286 0 0.0799614752548446 0.206818803446367 0.625371023081243 1.78457162733954 0
4.34220276074484 0 0.442485397914425 1.97231822367758 0.493301511509344 0 0.0512829952305783 0.0123836749175603 0.3926962996574 0.47579840477556 0.0765820315548935 0 0 0 0.521320187719539 0.470583820249885 4.41457245218149 0
0.626945510972291 0.121970476582646 0 0.752719425596297 0.383664255263284 0 0 0 0 0.817233735695481 0 0.124930876596123 0.228266813777669 0.00171845797029177 0.950118164531886 0.573484308086336 1.23281732613548 0
0 0 0 0.814535615034401 0.274952755775303 0.179744128520881 0 0 0.477150547893457 0.0367642946075648 0 0.153117214645406 0.133851580154436 0 0.337000870145857 0.49179610516876 0.860715304102274 0
0.164885303005576 2.72108312090859 2.36732610035688 0.305542908841744 0.476029814919457 0 0 0 0 0.819380447501317 0.380581538786162 0 0.364759858962314 0.171776493215078 0.160431978525594 0.0766797389369458 1.57280819239055 0
1.79839147580788 0.439839745173231 0.644757682457566 0.0394305475056171 0.748625530628487 0.00160856641565142 0.684316555804166 0.0110708081261894 0.0854293740713849 0.994428269332275 0.0488792676319241 0.0472437568814408 0.0733030578531446 0 0.0193169426638633 0.929487627232447 2.14672376347264 0
1.47976130666211 0.957631341647357 1.11607109569013 1.9184611979872 0.0196221473161131 0 0 0 0 0.90307983988896 0 0 0 0.0276903001384092 0.213826172752306 0.431747003924102 1.50462445090815 0
0.83864670433104 0 0.899920900352299 2.99603403056972 0.826840584399179 0 0 0 0 0.501379128545523 0.0108492457620878 0.444531648136364 0 0.11951747600487 0.974311537342146 0.295775389764458 1.62984849851769 0
0.558894631685689 1.10460285097361 0.959458028431982 0.619028728920966 0.87895099632442 0 0 0.0813626520127666 0.110241048880078 0.909887604415417 0 0 0.00439656404158087 0 0.596866016741842 0.0378047064878047 1.61876299473939 0
0.543139815330505 0.671067029703408 0 2.16154551785439 0.934072308940813 0 0.0259070262653947 0 0 0.288405053550377 0 0 0 0.171876755151545 0.49012152152136 0.865283821476624 1.51077645249056 0
1.92998802987859 0.919674757868052 0.198688346892595 0.374548270367086 0.435944714816287 0 0 0.149056090946106 0.129386917008189 0.968258174369112 0 0.256884653808961 0.117427241268218 0.000611258882511116 0.868776523275301 0.336127456976101 2.20581361045511 0
1.55992489866912 0 0 2.61428723856807 0.501467503840104 0 0 0 0 0.186571907484904 0 0.534761042126226 0 0 0.089578905608505 0.434150202199817 1.56800209562825 0
0.14334340649657 0.947866926435381 0 2.08699256088585 0.714130817912519 0 0.0966310026087766 0.0964932686692514 0.0371955984648124 0.840570635395125 0 0 0.0212777805162272 0.0348681640185051 0.279377635102719 0.604198121000081 1.26061120415937 0
0.42953318473883 0.282653617439792 4.01931108441204 0.972130743321031 0.771958358585835 0 0 0.0778851547711881 0 0.85019099409692 0.402816669388407 0.237650559188838 0.115598166062615 0.0766824777106409 0.00384625024162233 0.402622763533145 1.7961972667713 0
0 0.918714855331928 0.701710634632036 1.60801804624498 0.781853351276368 0 0 0.00558582924821466 0.122585969767967 0.839797552209347 0 0 0 0.0419884398010757 0.480136132566258 0.951051389332861 1.45381668349046 0
1.1780173892621 1.28711873898283 0.342888877727091 2.49128645192832 0.72859892831184 0.162336253098662 0 0.313937188718671 0 0.164273785194382 0 0 0 0.0473282505273233 0.586968317860737 0.631844023009762 1.84655789564236 0
0.177133683348075 0.0382004741113633 1.83791332575493 3.04409712739289 0.375885673332959 0 0.112875853328128 0 0.415213155999798 0.635579218389466 0.000276164843803217 0.131438182751938 0.109818779223056 0.22746571145401 0.883272684412077 0.846592440502718 1.94567854533956 0
0 4.44193751900457 0.375379502074793 0.946477453690022 0.719994066283107 0.0199305051626548 0 0 0.0207308209692025 0.656087412964553 0 0.16002266965929 0.0532665932209009 0 0.619943140074611 0.816130753140897 1.89517970874164 0
0.476469364250079 0.20132414647378 0.916620511561632 0.803108626045287 0.737647123634815 0 0 0.0588160406751698 0.0386527799017215 0.332705532200634 0 0.162083700013621 0.115718828910637 0 0.942972587188706 0.585754423867911 1.26326140350899 0
0 1.45626067207195 1.88655594643205 1.94382842164487 0.591895787511021 0.0265480040444175 0.155841884282394 0 0.051383374678178 0.252919408027083 0.199224946110661 0 0 0 0.117751138284802 0.346545388456434 1.18742441937291 0
3.18454058840871 2.68674054741859 0.0236978814937174 1.46643131086603 0.417785131372511 0 0 0.0762306295929202 0 0.823073684936389 0.432025585986322 0 0.240170394155952 0.0179085756686509 0.555445335339755 0.780206299154088 3.63252009013406 0
3.98576056933962 0 0.36495843809098 2.57109184656292 0.348148069810122 0.0719862999522598 0 0 0 0.640963674290106 0 0 0.0627709787717952 0 0.655684996861964 0.405474291183054 4.04166921482026 0
0 0 0.106935541611165 2.72199831251055 0.33011995931156 0 0 0 0 0.0790307121351361 0.0218320583084122 0 0.229680019461561 0 0.908284734468907 0.376610167324543 1.03886151948593 0
2.78827217686921 0.267026270739734 0.306135915219784 0.259137552464381 0.193060922669247 0 0 0 0.49731643741015 0.168309640372172 0.195968877299424 0.133188774819908 0.273004685850658 0.66560031111964 0.674975075758994 0.592194597003981 2.9162074346647 0
3.50997989159077 0 0 1.18124525714666 0.342728838091716 0 0 0 0 0.766899363836274 0 0.0427217563826053 0 0 0.495390880852938 0.955057203071192 3.51485494547461 0
1.94781462289393 0.71699413144961 0.731234008911997 0.953474637353793 0.228860932635143 0 0.0579910207296582 0 0.0373221393933975 0.552828133571893 0.146021917945768 0.10650571755893 0.429505873346724 0 0.442601818125695 0.851379052270204 2.34920814329855 0
0.488768439274281 0.155943768564612 1.912553349277 2.85129637178034 0.562430147314444 0.433593603203157 0 0.00402158443367908 0 0.0820270047988743 0.0693828653368015 0 0.135271088399997 0 0.898703790502623 0.96331668458879 1.49753012833171 0
0.140741713810712 2.64264764916152 0 0.366814789827913 0.829121430870146 0 0 0 0.0364467014357117 0.634054488502443 0 0 0 0 0.47822156175971 0.671372704440728 1.576274570816 0
1.93724535685033 0 1.27315364498645 0.74435774423182 0.115553341107443 0.115021533547025 0 0.125027058673154 0.270589844963221 0.175758176716045 0.321014203310007 0.236848710207894 0 0 0.480575910070911 0.330828120233491 2.16822005911454 0
1.96618202608079 0.932574540376663 0 0.448750113137066 0.811936474405229 0 0 0 0 0.343740309821442 0 0 0 0 0.847088377224281 0.427442587213591 2.3052737394512 0
1.63658335944638 0.488853666465729 1.83681975700893 0.285929720615968 0.371904774103314 0 0 0 0 0.0534059186466038 0 0.617207284292716 0.228470352813119 0 0.0420875807758421 0.282751618418843 1.87329499589633 0
1.31540858466178 4.02861169190146 0.046748420689255 0.202788545750082 0.158382946159691 0 0 0 0 0.931085998658091 0 0 0.0150225961039195 0.022212483388692 0.504626631271094 0.986207975074649 1.70424131304891 0
1.86653889622539 0 2.28616744396277 2.96565434336662 0.187440857756883 0 0 0 0 0.800567952217534 0.000484019173426553 0.0972879021707586 0 0 0.735873691737652 0.153458451619372 1.99934980829532 0
0.107348548714072 0.829561099410057 1.59728779643774 1.57262552878819 0.709518099203706 0 0 0 0 0.801545544993132 0.422294905467755 0 0.289039832356288 0.050645178576235 0.293060412164778 0.299504832131788 1.53853616043576 0
1.53797889174893 0 2.50678128772415 0.957665280904621 0.526624034857377 0 0 0.0979953905499407 0 0.293250816175714 0 0 0 0 0.940266809891909 0.774784086272121 1.72025884848437 0
1.19656132953241 0 0 0.758076980477199 0.716075680684298 0 0.355875054474568 0 0 0.765498576220125 0 0 0 0 0.376181201310828 0.665883405134082 1.345917708096 0
0 0 2.70748873357661 2.06291657779366 0.258934781188145 0 0 0.127280879336059 0 0.563579327426851 0 0 0 0.153747599208109 0.814578864257783 0.405445549171418 1.0198312793143 0
2.84415193484165 0.85166500043124 0 0.35261359019205 0.320135114016011 0 0.459480502634197 0 0.117503429916068 0.933840489014983 0 0.190890055240573 0 0 0.265364217106253 0.740840967511758 2.9503292967892 0
0.885609322227538 1.95554726524279 0 0.830395773053169 0.735809065634385 0 0.141860943640951 0 0 0.413647136418149 0 0 0 0 0.195894135395065 0.768753076670691 1.74394993287377 0
3.7734840833582 0 0 0.749210969777778 0.187759370775893 0 0.0650136568394471 0 0 0.0283619116526097 0.16409559789117 0.5822323661705 0.643977502147012 0 0.708194963168353 0.190508228959516 3.90731194280294 0
4.765549832955 0.977474728832021 0.350232636556029 2.64657048881054 0.141527527011931 0.16446638121731 0.373087921231501 0 0 0.622933318372816 0.122790031461388 0.0525380708777907 0 0 0.0719077377580106 0.784667895408347 4.79737075550534 0
0 0.965777154546231 1.39724509650841 2.87342681153677 0.636173980310559 0.282566601301561 0.193467679329 0.120631904216757 0 0.179943297524005 0 0.0307867104944308 0.114060504838945 0 0.182270264718682 0.333985601319 1.24422608834773 0
0 1.33259444311261 3.55596748739481 0.717107617529109 0.656415465986356 0 0 0.0168860419102402 0 0.961841278709471 0.14997375966103 0 0 0.0179010690149394 0.532054744428024 0.413963965605944 1.60415736298501 0
0.462874030927196 1.70104475249536 0.521419916534796 0.0281977038830519 0.585002707550302 0.02756858392926 0.0104434660540933 0 0.215314404172933 0.525797890732065 0.0428572121756175 0 0.0451258394313981 0 0.775486013386399 0.490444509545341 1.38328732792086 0
1.89034538250417 2.84946262929589 0.904356638435274 1.42758966889232 0.32905719219707 0.000929100617842688 0 0.00114990815432485 0 0.837526741903275 0 0.00564163493302468 0 0 0.126553968060762 0.375578893814236 2.34113685395752 0
1.48123207036406 0 0 1.58138022199273 0.19986601290293 0 0 0 0 0.430314864264801 0 0 0 0.0414879645971477 0.755878075491637 0.841295171529055 1.55299001853604 0
3.13926412840374 0 2.75357354432344 2.44194956822321 0.457387765869498 0.052323424799534 0 0 0 0.794184169964865 0.210078882486895 0 0 0 0.684759928379208 0.480472761904821 3.26353268966264 0
2.78376675979234 0.792790262028575 0.0519528593868017 0.506310953758657 0.263269315706566 0 0 0 0 0.246658571762964 0 0.119252253977271 0.132953537382673 0.747011732569081 0.98329991963692 0.808871436398476 2.9073755638272 0
0.145092310151085 0 0.668422130635008 0.211631516925991 0.431868970394135 0 0 0.595034905150074 0.0345707168577826 0.925149083137512 0.104609498395144 0.15456465883426 0.00129045584884956 0 0.782520624808967 0.14979780651629 1.06257950650527 0
0 2.31972905807197 0 1.52444062288851 0.876625256845727 0 0 0 0 0.35228897142224 0.0207486349239049 0.0839990943126558 0.0400232187937466 0 0.727814665762708 0.912991514196619 1.589924102761 0
4.74474751390517 0 0 0.902439570985734 0.561124844709411 0 0 0.133654673663207 0 0.0388896143995225 0 0 0.0437375294821949 0 0.886579386191443 0.309602974215522 4.7538031162799 0
1.5556771424599 0 0.0095349969342351 1.26028271764517 0.890752253588289 0.0269926279014316 0.00172728527095596 0 0.0227046110980707 0.443047168198973 0.036846613158588 0.00430361012590122 0.0226222475479131 0 0.833862047409639 0.979071827838197 1.77986488728265 0
0.923449893016368 0 3.99916306138039 0.487780093681067 0.394336056662723 0 0 0 0.336873365396938 0.822538693901151 0 0.0352330335093627 0 0.0172809219179524 0.835902647348121 0.352452321676537 1.99648787257858 0
2.02492795302533 0 1.80075760371983 0.397472439333797 0.65527225099504 0 0 0 0.166539655258375 0.668435284635052 0 0.0480118140017384 0 0 0.372131583048031 0.200929110869765 2.31370799305323 0
0.964015897829086 0.0996423570904881 0 1.87365058530122 0.613952976185828 0 0.00801682654775533 0.0141583170852421 0 0.089679381577298 0.0325990582358979 0 0.248271175465452 0 0.46764110121876 0.68062696303241 1.55743743982559 0
1.85346112865955 0.535721936495975 1.78038027696311 0.581026770640165 0.882433969993144 0 0.0267778175748822 0.403419112022475 0 0.788321182364598 0 0.206589912711532 0 0 0.928116885246709 0.126632211031392 2.33756209148518 0
0 0 0 2.75284108961932 0.986452455865219 0 0 0 0 0.217334181070328 0.0991071011011458 0.716391648914808 0.00678290538335533 0 0.877263482194394 0.231912054354325 1.17722377620411 0
0.0111677111126482 1.33069477742538 0.0739275387022644 0.870259850285947 0.803284761030227 0 0 0 0 0.532906174426898 0 0 0.0263710095480173 0 0.957264011958614 0.882578255841509 1.33135676562979 0
1.32779157115147 0.799611460417509 0 1.54136546794325 0.0309873663354665 0 0.014425952695338 0 0 0.131954527227208 0 0.639488690519441 0.198743381719122 0.627330465464711 0.255158588290215 0.0913951375987381 1.57970002997357 0
2.25278691854328 3.79984754137695 0.591546656563878 0.921781002543867 0.0469728813041002 0.0017604484518 0.0161080124456232 0.0130192249319818 0.0372808633439654 0.93003888009116 0 0 0 0 0.456246223300695 0.594059116672724 2.34940606595852 0
0.660395284183323 0 0 1.16357334284112 0.148871357087046 0 0 0 0 0.938392126234248 0 0 0.497325332829525 0.0485174368081894 0.86578276916407 0.646201636176556 1.45984566879655 0
0.299597299657762 1.02534538437612 0 2.34747167024761 0.745106616057456 0 0 0 0 0.530671417713165 0.0179122731826949 0 0 0 0.814374594483525 0.131786903366446 1.28981649724002 0
0.854417505674064 0.971010782755911 3.40784930041991 0.948767656693235 0.981888922397047 0 0 0.326253422485415 0 0.608408097876236 0 0 0.0103136042492845 0.0891817314224275 0.198312534252182 0.535098437685519 1.95461243229885 0
0.145048933569342 0.638728062156588 0.737989241955802 0.59796177293174 0.481443987460807 0.00470569565944225 0 0 0 0.976282521151006 0.452496929573233 0 0.118547759441185 0.0110969741058011 0.439886200241745 0.753097557695582 1.21756382593385 0
3.29633150948212 0 0 1.78791770013049 0.207918809959665 0 0.334786079811811 0 0 0.0510917261708528 0 0.0171199662125278 0 0.0246342824869765 0.271427848609164 0.491907552583143 3.29749277290287 0
0.579777753446251 3.174476478016 0.970761491917074 3.65449762996286 0.389914956642315 0 0 0 0 0.736982187954709 0.374170461738039 0 0 0.09972349975354 0.583244727924466 0.718722447054461 1.74037375565519 0
2.03588762646541 0 0 2.8105888995342 0.222988165682182 0 0.381653761159297 0 0 0.501699078595266 0 0.580979814623918 0.622435934506242 0.175463506421633 0.152293177321553 0.0813744026236236 2.7257130333933 0
0 0.0498891603201628 1.83468658011407 0.525907820556313 0.680929004680365 0 0 0 0 0.8823028258048 0.0591476077696643 0 0.258304310976753 0 0.632056357804686 0.267135209636763 1.17884223361869 0
0 0 2.79354214947671 0.523926184745505 0.722976204007864 0.00118448327599585 0 0 0.0617880971806267 0.444332703249529 0.0625413428777929 0.102474519781495 0.0103452778429144 0.011647010289299 0.706793066579849 0.754045602865517 1.21456023473343 0
0.377094917465001 1.27637923229486 1.20609270222485 0.960657509043813 0.728409262374043 0.0693048585358053 0.112521548955677 0 0.0769771606434484 0.711099008098245 0.0130148375457308 0 0.00948833552793522 0.153618032963169 0.157336530042812 0.845881889341399 1.55536159236456 0
0 2.06200350425206 0.59714037925005 0.9104856653139 0.944397166837007 0 0.0926777860344949 0.288680820041139 0 0.212324930122122 0 0 0 0.26806071339132 0.706461784429848 0.189948704093695 1.54777679068213 0
1.74318136787042 3.6422394355759 0 0.545184480492026 0.313129658810794 0 0 0 0 0.600320102646947 0 0 0.281007238320156 0.143768048503911 0.0810009990818799 0.879031332442537 2.34283188155782 0
0 3.57154600508511 1.01868450175971 0.0465006877202541 0.533380264416337 0 0 0 0 0.651624456979334 0.716825753574939 0 0 0.0974126163363162 0.0584399418439716 0.922582318540663 1.53149224399311 0
0.0513613577932119 0 0.488753297831863 1.06538130040281 0.505947857629508 0 0 0 0 0.292160271666944 0 0 0 0 0.0436968603171408 0.179983478970826 0.474984110625333 0
0 0 3.20343087892979 2.00556149706244 0.268300441326573 0 0 0 0.254649222586795 0.589443954871967 0 0 0.456363925554318 0 0.637659914325923 0.450445016147569 1.65793533109007 0
4.29171107709408 0 0 3.35698656179011 0.654069571290165 0 0 0 0 0.533010455779731 0.00133666668074783 0 0 0 0.699903044849634 0.417913307901472 4.30310064146297 0
0 0.731537359301001 0 0.972273949533701 0.394627615110949 0.00640751742122811 0.0212152894743892 0.163324467761531 0.134288267250895 0.889884921023622 0.00810878800351674 0.0382834584339833 0.0122952243807164 0 0.938072595512494 0.627875834237784 1.18049242506282 0
0.808013143949211 0 1.46025723358616 3.57809034921229 0.88189253793098 0 0 0 0 0.903740254230797 0 0.0785854492388269 0 0.0938859004385539 0.524715946987271 0.863030573818833 1.82315951596924 0
4.93773787748069 0.529429407790303 0.341555639635772 1.344264784595 0.595029460964724 0 0.242533184393957 0 0 0.325709697557613 0 0.219084825635641 0 0.420023065543308 0.137794567504898 0.774764029076323 5.01970158169538 0
3.67479474004358 1.14316514413804 4.12384260096587 0.0558383371680975 0.499136175494641 0.0140720444606067 0 0 0 0.717638680245727 0.0615313912953976 0.0474852582603357 0 0 0.553154651308432 0.567256914218888 3.91936770390016 0
3.30055263941176 0.394436469767243 0 0.165235517546535 0.454726194962859 0.00527838385884237 0 0.0630841774188367 0 0.944551321677864 0 0.107871998822317 0 0.00166479124953979 0.621498399879783 0.725929828593508 3.35567460867214 0
0 0.509413003921509 0.693581731058657 0.914674253202975 0.0743797023314983 0 0 0 0.218760808517415 0.493054180406034 0 0.142929535837193 0 0 0.193875050870702 0.828449237160385 0.93558192392773 0
0.631486232858151 1.45234294049442 0 0.687653702218086 0.0443653548136354 0 0 0 0.155765004703073 0.7179747922346 0 0 0.732452490251739 0 0.0451333606615663 0.433245933381841 1.28104291998374 0
0.578509611776099 0 0 2.76740191597492 0.367098999908194 0.45764997859846 0 0 0.151601308627617 0.234169337200001 0 0 0.226598323637603 0.248089650166652 0.739109888439998 0.0854836234357208 1.45980727109906 0
0 0.118458648677915 0 2.86580327013507 0.723324305610731 0.024715428104918 0.0929197765801787 0 0.0077703583740342 0.823803361970931 0 0 0.146769307704505 0.0387552467136237 0.112847752170637 0.578681665007025 1.17239518766519 0
2.73305613920093 0 0.213164401939139 0.675475319148973 0.372349332319573 0 0.0245547559025652 0.0710203349013253 0.0113229402046003 0.932249491801485 0.0320347339727069 0 0 0.0110888789355619 0.820896035525948 0.415524314856157 2.75630938347814 0
0 1.15061370120384 0 2.38315617665648 0.109575257170945 0 0 0 0 0.595087095862255 0.216703356969753 0.573015016752422 0 0.313500494310199 0.714601350948215 0.0788728678599 0.945595309169857 0
0.298655814025551 1.85568700078875 1.17498175590299 0.275491811335087 0.286785874515772 0 0 0 0 0.467754209646955 0 0.502742091013027 0 0.0388753500932796 0.911595860496163 0.174591288901865 1.09625357415831 0
0.660918059293181 0.852962301811203 0.845249644480646 0.896059117279947 0.662131000077352 0 0 0.00970222848153752 0 0.0998484180308878 0 0.132527435983298 0.0215092892272321 0.689898185401794 0.108614270109683 0.642954114126042 1.47238289313244 0
0 1.21017872588709 0.304465901572257 0.898450823500752 0.201891114469618 0 0.133132163323793 0.0558275265606116 0.0777429469163121 0.244844887638465 0 0.0620303013130513 0.265929682020664 0.303310449559541 0.643048329511657 0.51084140362218 1.07750188983278 0
0.546098405495286 0.737519178539515 0.856846786336973 1.6099622095935 0.78492017253302 0.0387291606398895 0 0.109738685680092 0.0786794333589396 0.861091209575534 0 0 0 0 0.581778237363324 0.822396009694785 1.60303110538852 0
0 0.863599359057844 1.68619561824016 0.552271962631494 0.351649240823463 0.179017306929732 0 0.020446985381151 0 0.334424189757556 0 0.130727052029297 0.115857774072636 0 0.108916063327342 0.256003262242302 0.90300513000078 0
3.90590956085362 0 2.43882540939376 1.63461418962106 0.902297429041937 0 0 0 0 0.173470850335434 0.220187742467125 0 0 0 0.507563334656879 0.209145366679877 3.93441711838015 0
1.66504141082987 3.43472507689148 1.48622988676652 2.77228584629484 0.608213355299085 0 0 0 0 0.729302862426266 0 0 0 0.125849606335324 0.994398513110354 0.75972894905135 2.67087802757588 0
0.354738318128511 0 3.7387150414288 0.151137165958062 0.187289376743138 0 0 0 0 0.572547796182334 0.534650469951249 0 0 0 0.40290062292479 0.673207449028268 1.07431544379539 0
0.98920658743009 0.882164351176471 0.599288253346458 2.98354204557836 0.531229624757543 0 0 0 0 0.857159935636446 0 0 0.185597796689281 0 0.673704192740843 0.654040791094303 1.93096834697874 0
0 0 0 0.686340612359345 0.0124454631004483 0 0.0136987431261735 0.0722622556871576 0 0.234269625274464 0.0328298846225371 0 0.550411727336097 0 0.457986047491431 0.419687875546515 0.86742065937747 0
0 1.64356639701873 0.163759141229093 1.81208406481892 0.938926758244634 0 0.106608894758603 0 0 0.900942266918719 0.0605228167134235 0.00400279580963864 0 0.0861711018412452 0.63054999965243 0.500532791251317 1.57170146963736 0
0 1.45997629221529 1.41845747828484 3.52232225704938 0.30498924665153 0 0 0 0 0.978904992341995 0.0454247697764439 0.125887350456141 0 0.00874625965818745 0.753375630127266 0.800004597054794 1.39379404100153 0
0 0.444734485819936 0 2.58685228601098 0.171163336373866 0 0 0 0 0.48219148023054 0.148172675249276 0.132804315928231 0.814674835650829 0 0.223555795149878 0.848545369692147 1.96555431635954 0
0 0 0.396193675231189 1.65234461682849 0.734550690744072 0 0.137469053305309 0.16493938004997 0 0.0986607389058918 0.09396430520962 0.0414033243808869 0.0668501813093853 0 0.599384105531499 0.748571251751855 0.991545574098956 0
0 0.376035320339724 0 0.293773669283837 0.748804924776778 0 0.1904824682353 0 0 0.0386254552286118 0 0 0.0790474152075329 0 0.294464889680967 0.954332728637382 0.990932315182946 0
2.3110651539173 0.0900993426330388 2.36851370846853 0.928878933191299 0.287052972940728 0 0 0.19819797439166 0 0.805184870958328 0 0.000914571916991541 0.422449283225344 0 0.407628463115543 0.543738867621869 2.61151078830715 0
1.54176407377236 1.44584335573018 0 1.39475439954549 0.436347861541435 0.00556904472857525 0.412827029316707 0 0 0.10979807539843 0.22942315646108 0 0 0.132326774712816 0.0565258858259767 0.174320939229801 1.90438789260232 0
0 0.259663507808 0.372553411871195 2.2377504450269 0.288724325131625 0 0 3.57948156244967e-05 0 0.662284083664417 0.0957353091174785 0.000177904558793349 0.249743457936128 0 0.762690843082964 0.994317101547495 1.49899665235713 0
2.78845063783228 0 0.159424621611834 1.14164137816988 0.512947764946148 0 0 0 0.0658447421768699 0.682401320198551 0 0 0.120036897676491 0.0536545201496959 0.958066398045048 0.338319975417107 2.88475950373922 0
0 0.139244451187551 0.202308273408562 3.97574921324849 0.603934402111918 0 0.0673259842295863 0 0 0.224337274907157 0 0 0 0 0.858825171599165 0.618370316922665 1.05806125012172 0
0 0 0.556559524964541 0.134604579303414 0.37059350614436 0 0 0.00796784154506714 0.0862428670671164 0.148764262907207 0 0.0207241400604274 0 0 0.322105457307771 0.78738878457807 0.809313764267604 0
3.04035718180239 0 0.0161761194467545 0.859888434177265 0.847825600532815 0 0 0 0 0.452806452056393 0 0 0 0 0.806736961239949 0.617453912738711 3.05275779162309 0
0 0.647741002961993 1.15757624781691 2.54127431567758 0.978607809869573 0 0.0254094962889393 0.0987826746535965 0.000108663285760108 0.0526654839050025 0 0.113424359213988 0.00290147111445617 0.789634184371304 0.848322197794914 0.0496899930294603 1.51028479467697 0
2.02769123576581 1.10130583285354 0 1.80620553996414 0.371071793837473 0.0901157106760623 0.00869954223233436 0.211869799919778 0 0.631407917477191 0 0.0305119476145553 0.484415359157104 0.021581737467732 0.803052648436278 0.643462444655597 2.67336932267791 0
0.318538170075044 0 3.04633243661374 0.895259883021936 0.505029586376622 0 0 0 0 0.723192509263754 0.0343263610788487 0.193638756381144 0 0.0203602088153517 0.551759065128863 0.454236915102229 1.27487978043241 0
2.16765097575262 0.187566382111982 1.39448007754982 0.930271172430366 0.728732880204916 0 0 0.0108730044477389 0 0.585435598623008 0.0235429634193848 0.14682436784583 0.152687492006106 0 0.848974549444392 0.794466246385127 2.45734926357137 0
0.405685727717355 0 1.46453840704635 0.0510172278154641 0.957881855778396 0.282434222724698 0 0 0.00211155883911049 0.0622345961164683 0.52597226196627 0.673033097698557 0 0.0332996652822388 0.0107551987748593 0.284211605321616 0.936418825664737 0
2.52550326753408 0 0.367759835906327 0.162478278856725 0.179760937578976 0 0.0209019878506217 0 0 0.84691396378912 0.231656948050361 0 0 0 0.403541963780299 0.826850687153637 2.53611456093379 0
3.50369482883252 2.82668449915946 3.9344018267002 0.612045327667147 0.566933495923877 0 0 0 0 0.814288164256141 0 0 0.236958159594542 0 0.196619376773015 0.7512276773341 4.05438047817428 0
0 0.981025305343792 1.97599125653505 2.67066732561216 0.595575807150453 0 0 0 0 0.622993129072711 0 0.227367955686114 0 0 0.264330278616399 0.0514577159192413 1.19455044368948 0
[truncated: 27,518 more chars]
