# Supplementary material for: How can we augment the few that remain? Using stable population dynamics to aid reintroduction planning of an iteroparous species
Source: PeerJ. 2019 May 2;7:e6873. doi: 10.7717/peerj.6873 (PMC6500717; doi:10.7717/peerj.6873)
Supplement: Supplemental Information 2 — The .txt files and R code that underlies the interactive software. [file peerj-07-6873-s002.zip › Finalized_Supplement_Software/DOM_EVALUES_5_Master.txt]

1.27565459674224 0 2.57239125366323 1.19071606826037 1.85686360811815 0.312756018945947 0 0.187382507367712 0 0 0.017806442706191 0.874921323731542 0 0.58488888483519 0 0 0 0.578705635853112 0 0 0.111857029723855 0.0663564728990758 0 0.655189855024219 0.655189855024219 1.81513746798595 0
0.384784596506506 0.416570326779038 0 2.0656076464802 0.476386850234121 0.867939409101382 0.0882181942362116 0 0 0 0.0192555165634485 0.502346574794501 0 0 0 0.00712286081003316 0.393978481173765 0.847831094171852 0.0705150326220197 0 0 0 0.129271537477979 0.115176042541862 0.115176042541862 1.44562065854327 0
0 2.52689033001661 0.567676076199859 1.47196441143751 1.74447397654876 0.290263104485348 0.00156923011217948 0 0 0 0 0.989763810066506 0 0.00122325349207634 0 0 0 0.736157829174772 6.48511500996949e-05 0.0155949869219611 0 0 0 0.854773959610611 0.854773959610611 1.26852255883814 0
0 0.799547034548596 0 0 0.925161899300292 0.253342392854393 0.418189408187311 0 0 0.0666919904059238 0 0.112385238753632 0 0 0 0 0 0.748028104193509 0 0 0 0.026782018930251 0 0.292332345386967 0.292332345386967 0.762162686179421 0
0 1.92471950151958 0.33048243727535 0 1.69997126469389 0.625298560364172 0.238085281295554 0 0 0 0 0.499649801524356 0 0 0.219004844547283 0.0406776083827269 0 0.694368492346257 0 0 0 0 0.0239195335449784 0.759295061929151 0.759295061929151 1.33991071185984 0
0 0.916203987551853 2.7259237812832 1.34470397233963 0.894155808957294 0.876940854126587 0 0 0 0 0 0.591049307025969 0 0.0115230384829521 0.058094261234098 0 0.327563840933812 0.398363632149994 0.0417179858971805 0.0599538264240239 0 0 0 0.878712434088811 0.878712434088811 1.5722107287534 0
0 0 0 0 0.245143830543384 0.194955138955265 0 0.335845869087567 0 0 0 0.96259945537895 0 0.24074364093371 0 0.0854545629074973 0 0.557120858691633 0 0.143609593702368 0 0 0 0.199978981399909 0.199978981399909 0.683496199026751 0
0.112916154786944 0 0.389246642589569 2.99248600169085 0.734091997612268 0.120712243486196 0.281851033195124 0 0 0.00150281243529864 0.0793396407917743 0.17647982086055 0 0 0 0 0 0.364995491923764 0.0011415532830518 0.0292297711771121 0.115608078644062 0 0.180063770260371 0.619808369781822 0.619808369781822 0.90782066149338 0
2.76914640562609 0 0.0217690474819392 0.671845805831254 3.5713904434815 0.781916274921969 0.000748893946238037 0 0 0 0.00967700083825437 0.881809320533648 0 0.29905673648084 0 0 0 0.890347119187936 0 0 0 0 0 0.944212925620377 0.944212925620377 2.82334014621131 0
2.8572752722539 2.20864169672132 0 0 1.16574400244281 0.791335713118315 0 0 0 0.047050324545117 0.00410826173480132 0.717382901581004 0 0 0 0.0483744743226497 0 0.0298362208995968 0 0.0745860682045239 0 0 0 0.708330345340073 0.708330345340073 3.37590490741622 0
0.970456956187263 3.58656612597406 0 0 0.29209699248895 0.970084337051958 0 0 0 0 0 0.896049655042589 0.0802560498490146 0 0 0 0.0933696671547923 0.591892202617601 0.0763283168702539 0.418651648740195 0 0 0 0.315941930748522 0.315941930748522 2.41705175171243 0
0 0.595214084722102 0 3.9830481223762 2.33736812695861 0.292986093088984 0 0 0 0 0 0.271602974738926 0 0.0949943650149812 0 0.39371408548983 0.54980593125971 0.870162622071803 0 0 0 0 0.0256153405375013 0.707601356087252 0.707601356087252 1.68066799655215 0
2.26587189920247 3.30559796001762 0 0.11900884588249 0.301577699137852 0.775780105264857 0 0.16830202714058 0 0 0.0684443644260067 0.750389583408833 0.340293540605021 0.0566671775255658 0 0 0 0.368150518974289 0 0 0.0700041613121776 0 0 0.657238362822682 0.657238362822682 3.11612556402025 0
2.33798091532663 0.15026465896517 4.76686387439258 0.931765854591504 3.77773490548134 0.742674402426928 0.0977543278400759 0 0.393966695785952 0 0.046128321296936 0.56537502259016 0 0 0 0 0 0.547813633223996 0 0.0243205886014715 0.131454076131684 0 0 0.553336291341111 0.553336291341111 2.92627305228963 0
1.56780722271651 0 1.63479329319671 2.84261765610427 1.87312068790197 0.474935658508912 0 0 0.305410916752781 0 0 0.967455512145534 0 0 0.00901252866357771 0 0.0265259264580449 0.569433921948075 0.103453848333216 0 0 0 0 0.610246601281688 0.610246601281688 1.92781215433974 0
1.66645539132878 0.66053318977356 1.25062223430723 0 0.225948575884104 0.0480667059309781 0.133680492612097 0.354265667346442 0 0 0.518157269851788 0.668322433484718 0.257581848802146 0 0.210607059487356 0 0 0.200864430284128 0 0 0.129892904478206 0 0 0.549410091014579 0.549410091014579 2.13215453376504 0
3.44794487697072 0 0 0 0.753874501679093 0.579973947722465 0.00260977479793214 0 0 0 0 0.460469729965553 0 0 0 0.326265440111574 0 0.342068187426776 0 0 0 0.247679155525037 0.365453610332332 0.646319980733097 0.646319980733097 3.4744071057697 0
0 1.34104166482575 0 0.199826853349805 3.0435294508934 0.837286089314148 0 0 0 0 0 0.487258474575356 0.0449477293521237 0 0.544794513825295 0 0 0.52812093636021 0 0 0 0.0021190293048382 0.234125962843573 0.43855097820051 0.43855097820051 1.39333347426155 0
0 0.506225203396752 3.29587460681796 0 0.427075254032388 0.802074422826991 0 0.370801098798549 0 0.752899999607733 0 0.552932977676392 0 0 0 0 0 0.0358587601222098 0.501277013087545 0 0.0322066554758083 0 0 0.227120909374207 0.227120909374207 1.33116759890619 0
0 1.91497246967629 2.73626432288438 2.3574692371767 0.000695948489010334 0.862179378746077 0 0 0 0 0 0.208599576260895 0.116460345627076 0 0.180217826485382 0 0.37973171648174 0.550830054096878 0 0.0294845968338282 0.121245216320478 0 0.0211814760122355 0.383003901457414 0.383003901457414 1.62700334783962 0
1.64891131408513 1.62882948666811 2.48053744272329 3.70762001350522 0.328731197398156 0.708772520767525 0 0 0.0349403995111414 0.102054299408731 0 0.835905869724229 0 0 0 0.282146964409479 0 0.881426525302231 0.0160624109981789 0 0 0 0 0.785591410472989 0.785591410472989 2.74961897944636 0
2.15437285834923 0.823848554864526 0.802463961299509 0 0.969416241394356 0.287418093299493 0 0 0.243832785466754 0 0 0.565885822055861 0 0 0.0792436415836237 0 0 0.859168876660988 0 0 0 0.25675881634507 0.124502448419101 0.882724591065198 0.882724591065198 2.30996376699966 0
0 0 0 0 0.619393803644925 0.877549147233367 0 0 0.324864264584349 0 0 0.38055125111714 0 0 0 0.115952163327637 0 0.662897824076936 0.342595521816328 0.227391559712996 0 0 0.0260914396972336 0.026507472153753 0.026507472153753 0.73428520137178 0
0 0 0 0.361744564492255 2.3950656093657 0.713088955264539 0.0648376325237615 0.264735124767793 0 0 0.0747260257480054 0.850297794444486 0 0 0 0 0 0.485547207295895 0.0569195309080567 0 0 0 0 0.451680513098836 0.451680513098836 1.0754373416778 0
0.418194062076509 0 0.26796388044022 0.37278209766373 0.382723853457719 0.593567443545908 0 0 0 0 0.0941559975746873 0.0363126650918275 0 0 0.303613420064696 0 0 0.386929288273677 0 0.416720676601794 0 0.884098006912749 0.219851562468481 0.276982867158949 0.276982867158949 1.09208890168188 0
0.652654894627631 0 0 0 1.5686555528082 0.778909936081618 0 0 0.443401611231123 0 0 0.911604030057788 0 0 0.00417731753791403 0.130406296226731 0 0.290312037104741 0 0 0 0 0 0.804643503157422 0.804643503157422 1.03353248694876 0
0 0 0 0 0.273214531131089 0.020961471600458 0 0 0 0.191748971293076 0 0.787577096605673 0 0.0114509730376794 0 0 0 0.349388865521178 0 0.17252226473084 0 0 0.353765074613545 0.471196409780532 0.471196409780532 0.813161752466406 0
0 1.01704576704651 0 0.589610305381939 0.44573325291276 0.0878018268849701 0.0530186677083242 0 0 0 0.285917840196602 0.34388067596592 0.0558113042776166 0 0 0 0 0.9007795273792 0.217764628966919 0 0 0.0534158784621575 0 0.555935953510925 0.555935953510925 0.886885468401997 0
3.99832935258746 0 0.0226645020302385 0.332121212268248 0.647719112690538 0.744045906234533 0.186755780519266 0.541393473823051 0.0800764287161089 0 0 0.691526161273941 0 0 0 0 0.0750222283127202 0.374553830595687 0.207590988737622 0.17764151266794 0 0 0 0.113658492453396 0.113658492453396 4.00225187153343 0
0.0945581439882517 0.954403223702684 0.762571290601045 0.093937233556062 0.684711820445955 0.0804921591188759 0.0384875551394142 0 0 0 0 0.712169512407854 0 0.619914725774799 0 0 0 0.582001785282046 0 0.00178985749507081 0 0 0.103654274075699 0.0469485411886126 0.0469485411886126 0.708350835398531 0
1.02060468285345 0 0 0.844344859244302 0.177653674967587 0.935706921154633 0 0 0.165815585809731 0 0 0.575731114251539 0 0 0.170654610129408 0.0488461470928336 0 0.22236145241186 0 0 0 0 0 0.692494482733309 0.692494482733309 1.16563784214102 0
0.994543301872909 2.67115235840902 0 0.852799251675606 2.09928247053176 0.582667380571365 0 0 0.0417487974402889 0 0.143535777753052 0.855994533980265 0 0 0 0 0 0.00507816392928362 0 0.0794414078101181 0.105982835581876 0 0 0.70409054053016 0.70409054053016 1.9699913290936 0
0 0 0 1.83137300238013 1.07871107524261 0.0790437930263579 0 0 0 0 0 0.42567945132032 0.0101147312427963 0 0 0.542190782573619 0 0.762438880745322 0.508428370922635 0.0527672909680259 0 0 0.0278705798873581 0.330010402482003 0.330010402482003 1.3254404774832 0
0 0.0131099449936301 0 0 0.572432149201632 0.720051655778661 0.0313616481094455 0 0 0 0 0.601423686603084 0.0981271333707783 0.100037473781464 0.400771045972239 0 0.223815819766682 0.682925303466618 0 0 0 0 0 0.511946821818128 0.511946821818128 0.772453785802357 0
3.91385822277516 3.8373093418777 0.770165110938251 0 1.96276903618127 0.278815830592066 0.000935493005426275 0 0 0 0.055269635593275 0.739217778667808 0 0 0.0236342173494974 0 0 0.198828037828207 0 0 0 0 0 0.789251687703654 0.789251687703654 4.18887571837618 0
0.970507653895766 1.96605818066746 0 1.44574127113447 1.18501558899879 0.136409910162911 0 0.0328325086281818 0 0 0.0610696559140711 0.025615272577852 0.000428643416495841 0.530164650310413 0 0.0115316053913931 0 0.0139097354840487 0.244749439842834 0 0 0.713546149062879 0 0.144093054812402 0.144093054812402 1.28056855453801 0
0 0 0.191344439052045 1.90134191326797 0.721971436170861 0.717159556690603 0.0133600178501888 0 0 0 0 0.942654127720743 0 0.145871804747573 0.330907944356367 0.276398343336978 0.0335078198393973 0.515239995205775 0.0199949808021078 0.10046684817119 0 0 0 0.565457196440548 0.565457196440548 1.32332682115247 0
2.32580285193399 1.70781582128257 0 0.223269373411313 2.89882274600677 0.0439923719968647 0 0 0 0 0.101421121574608 0.107508489862084 0 0 0 0 0.308871707004453 0.632217317586765 0 0.0143531005740425 0 0 0.0834650010601096 0.657109353691339 0.657109353691339 2.36773719765361 0
0 0 3.53266126359813 0 1.87443212256767 0.581804617773741 0.0798558256820479 0 0.0787900099857431 0.011457090617195 0 0.586389984469861 0 0 0 0 0.120978386950951 0.0770278836134821 0 0.293213310244709 0.112122907953844 0 0.655830095369886 0.588925536489114 0.588925536489114 1.4069457314658 0
0 0 0.5008444506675 0 0.37729223119095 0.689335595350713 0.21479167068713 0 0 0.383686778479778 0 0.587843785062432 0.0211782070944862 0 0 0 0 0.93430917384103 0 0 0 0 0.037340555436607 0.169184969505295 0.169184969505295 0.738826631480788 0
0.37490374641493 0 0 0 0.936130237299949 0.299517156323418 0.114248270449268 0 0 0 0.0563572372496651 0.693206910742447 0 0 0 0 0.0128743706702003 0.818476874846965 0 0.001553599555375 0 0 0 0.434369462775066 0.434369462775066 0.750788386430887 0
0.752788371872157 0.273320612497628 0 1.4592501912266 0.700738331303 0.775694266660139 0.19935953419282 0 0 0 0.0491683577190656 0.217660007532686 0 0 0.0834307556314326 0.00421531356130244 0.233888362061859 0.132845577318221 0 0.0638487148008979 0 0 0 0.755786739988253 0.755786739988253 1.31514526813388 0
0 0 0.536112588830292 0 0.0585097628645599 0.818592322524637 0 0 0 0 0 0.647949147969484 0.249944899814687 0.0819663547227032 0.17867247367684 0.1057331800751 0 0.0140477428212762 0 0 0 0 0.0399169759359995 0.806048568803817 0.806048568803817 0.897470201410333 0
0 0 0 1.9762495434843 2.27434356044978 0.0534983763936907 0.0493707035813872 0 0 0 0.00704583672098871 0.870671182405203 0 0.559615915105738 0 0.0151104818565609 0 0.504329463467002 0 0.292527785675497 0 0.00605532235554303 0 0.446520688943565 0.446520688943565 0.771764668969402 0
3.82397207990289 0 4.33052212931216 0 3.21110110823065 0.181424788199365 0 0.136721544291607 0.287851705004661 0 0 0.0365024269558489 0 0 0 0 0 0.574521866627038 0.104752036948404 0 0.81244860615952 0 0 0.0118443593382835 0.0118443593382835 4.41760652282742 0
2.63146673887968 0 1.67912283912301 0.393604572862387 3.66913831140846 0.0806969753466546 0 0 0 0.0249271713043838 0 0.659313288982958 0 0 0 0.652873973244082 0.243688501384535 0.994024589192122 0.224182732703503 0.0105839228892516 0 0 0 0.61904835072346 0.61904835072346 2.87445952733422 0
0.966121881268919 2.75716005312279 0 0.181757379090413 2.13757488224655 0.497199963778257 0 0 0.124105689797653 0 0.23053166104174 0.611396780237556 0 0 0 0 0 0.795245913555846 0 0.175539682921328 0 0 0 0.662333813495934 0.662333813495934 1.85111627360262 0
0 0.384016720345244 0 0 0.432668523164466 0.466953081078827 0 0 0 0 0 0.861515035387129 0 0 0.344733551636798 0 0 0.584836718160659 0 0 0 0 0 0.377788431942463 0.377788431942463 0.833975714636772 0
0 0 4.49850320117548 0 1.93575547635555 0.885826805373654 0 0 0 0 0 0.826724133687094 0.270390521792499 0.0173258612731372 0 0 0.0743687390385635 0.3692591288127 0.00293748100910116 0 0.103501487508988 0 0.248204104864593 0.976858152542263 0.976858152542263 1.78956494484184 0
4.31453395751305 0 0.578789847204462 0 1.36610266682692 0.588576806243509 0.00782164726355431 0 0 0 0 0.339681833516806 0 0 0.222200561987891 0 0 0.883399800630286 0 0 0.00914007245004966 0 0 0.597246553981677 0.597246553981677 4.32436038078566 0
1.30488311173394 0 0.430477620568126 1.35233537340537 3.73275351524353 0.357742781518027 0 0 0 0 0 0.796419927151874 0.226988957641542 0 0.625458903956064 0 0.179990175853126 0.0367393221240491 0 0.10107654799966 0 0 0.581828334389443 0.164514814503491 0.164514814503491 1.6786804394578 0
0 1.76795348385349 0 0.114709282293916 0.362136777024716 0.351798760471866 0 0 0.0397258238424681 0.368896621134865 0 0.580912695964798 0.00996818513742796 0 0 0 0 0.381701832171529 0.203374064775079 0 0 0 0.12018283653486 0.364850167185068 0.364850167185068 0.944818392635798 0
3.52420105715282 1.11657000565901 1.44276944501325 0.779563475167379 0.125412227585912 0.876876340247691 0 0 0 0.655879738503607 0 0.393323608208448 0 0 0 0.0907865818013431 0.422246816004367 0.178691423498094 0 0 0 0 0.409230719031635 0.209446044638753 0.209446044638753 3.85181246992124 0
0.727885260712355 2.50339926872402 1.14002811023965 1.90600584167987 0.920993192587048 0.992090738145635 0 0 0 0 0.000443129622874408 0.488873607246205 0 0.612215279484098 0 0.000166516976630568 0 0.275938166072592 0 0 0 0 0 0.00717840204015374 0.00717840204015374 2.08297076226504 0
0.369509673910215 3.33689564606175 2.35286338604055 0 1.82425835449249 0.205948186572641 0 0.0144354501256189 0 0 0 0.511294517898932 0.0799060337484749 0 0 0 0 0.853223919402808 0.0973655862302416 0 0 0.189339336008304 0 0.939663084223866 0.939663084223866 1.26230249472624 0
1.43531653471291 0 2.53015160560608 1.19850961770862 0.660134210484102 0.59597292682156 0.00965753170053382 0 0 0 0 0.850342013407499 0.148834350116707 0.308315219692546 0.343022881069184 0 0 0.652854834450409 0 0.0431426378752637 0 0.0440898416517146 0 0.0943225231021643 0.0943225231021643 1.92657001660364 0
0 0 1.34259979240596 2.25215368182398 0.762025751871988 0.431082783965394 0 0 0.215139837092508 0 0 0.83019760902971 0 0 0.15664316172236 0 0.0983936639649367 0.00416143075563013 0 0 0 0 0.0843810153076546 0.799159648595378 0.799159648595378 0.941624379292417 0
0.29472700227052 0 0.0495814450550824 1.26834723958746 1.19358133315109 0.17319643474184 0.0245022224537158 0 0 0.159913747177555 0.389746263425509 0.620579459704459 0.155149057312641 0 0 0 0 0.466665111016482 0.0202738837916113 0 0.0508032792781626 0 0 0.813549742568284 0.813549742568284 1.22745482399802 0
3.62801935244352 0.154975802404806 2.77909697126597 0.308864497812465 0.486725886818022 0.28413574793376 0 0.246554735554773 0 0.430851728485646 0 0.550401737447828 0.0439630825863852 0 0 0 0 0.66800863482058 0 0 0.685375244575781 0 0 0.143507273867726 0.143507273867726 3.77614758794123 0
2.51212653703988 0.00692186295054853 3.75944764586166 2.35014316625893 0.330721317091957 0.596818180289119 0 0 0 0.038746814192927 0 0.618882511043921 0 0.0513625930133158 0 0 0 0.75771954539232 0 0.0738719829542099 0.379523489770861 0.147895913970472 0.164756228076927 0.0694228685460985 0.0694228685460985 2.7878171809488 0
2.25120615679771 0 0.232709811534733 0.364904565736651 0.409131681546569 0.890172720188275 0.139756265563042 0 0 0 0 0.807308770250529 0.126001938400063 0.744937055678963 0.010016936284174 0 0 0.841112923808396 0 0 0 0.00114641194105555 0 0.275704198051244 0.275704198051244 2.31568686080006 0
0 0 0 0.978312636958435 0.690581122413278 0.901437452062964 0 0.0226426502188459 0 0 0.00270065760899412 0.799448297359049 0.135208083327963 0 0.148865296949436 0 0 0.496894770301879 0.138865760697833 0.581279180349483 0 0 0 0.0970833550672978 0.0970833550672978 0.986426979532061 0
1.44410605449229 0 2.73785025929101 0.87643358996138 0.0236843016464263 0.225052835419774 0 0 0 0 0.32369179889592 0.817394674522802 0 0.0967538619050583 0.797102445034126 0 0 0.510338034946471 0 0 0.189272019063607 0 0 0.175658360356465 0.175658360356465 2.1480901283634 0
0 3.76084788423032 0 2.65252456907183 0.051395702874288 0.202554980991408 0 0.187119573805569 0 0 0.0314696062877716 0.960658327210695 0 0.971894371589991 0.412545695193775 0.0185133486559413 0 0.286832201527432 0 0 0 0 0 0.453291757265106 0.453291757265106 1.12403260566103 0
0 3.12923461780883 0.846033393871039 0.969747620634735 2.61466514784843 0.777771081076935 0 0.171188584975032 0 0.478478032976859 0 0.261015804251656 0 0.160169264704518 0 0 0.334546112241877 0.796267810277641 0.147068361431799 0 0.169803206082849 0 0 0.410868616541848 0.410868616541848 1.93206660951078 0
1.53727876953781 3.09795191395096 2.51650679530576 3.24641196336597 1.89928132388741 0.864495011745021 0 0 0 0 0 0.680650776252151 0 0.0170762107925111 0 0.134899121278483 0 0.398005586815998 0.00811847054060259 0.0261425488774196 0 0 0.285023945453132 0.893147684400901 0.893147684400901 2.89485681556186 0
0 0.674893057905138 0 0 1.26385371666402 0.0679337587207556 0.0814542705870733 0 0 0.0236632127785987 0 0.433764999965206 0 0.0288410321443098 0 0 0.229433424225685 0.549406983191147 0.0251903173080189 0.539809405309123 0 0 0.363357725583665 0.435426424955949 0.435426424955949 0.82179003231246 0
0.424472622340545 2.69869859796017 0 0 0.114181348588318 0.456515453755856 0.0401826700413675 0 0 0 0 0.169407064793631 0.0333092562052943 0.031039710929969 0 0.462300133360454 0.113100026487716 0.296108557609841 0.0159731181226372 0 0 0 0 0.423614484956488 0.423614484956488 1.38301877866771 0
2.46702031977475 2.71443843189627 1.68464710749686 0 0.204896002542228 0.81732108280994 0 0 0 0 0 0.0981484954245388 0 0 0 0 0.0208818347278247 0.503618304384872 0 0.0301174528852869 0.0567973992635542 0 0.448285048384999 0.938189902808517 0.938189902808517 3.18298535532535 0
2.6846957502421 0 0.282468728953972 0 0.408927438082173 0.609453946352005 0 0 0 0.166513730039975 0.0554302470511213 0.193550221156329 0.0108395603152393 0 0 0 0 0.98192551266402 0 0 0 0.660260781369465 0 0.786005222704262 0.786005222704262 2.72690350019648 0
0.060089017264545 0.162268893560395 0 0 0.12819746742025 0.378181008156389 0 0.0013540752647091 0 0.309629834955133 0 0.13142774393782 0 0.298222069024673 0 0 0 0.801711909938604 0 0.139437654000255 0 0 0 0.485624042805284 0.485624042805284 0.780016468925696 0
1.94721558503807 0 0 0 1.08321399986744 0.0740477051585913 0 0 0 0 0.466815446048787 0.679269596468657 0 0 0 0.24801847805426 0.126325086154584 0.913200254784897 0.28603505784219 0.0666297559333528 0 0 0.0623651084589384 0.0732658593915403 0.0732658593915403 1.97243822818213 0
0 0 0 1.04441293887794 0.46591914864257 0.620260461000726 0 0.129093847335189 0 0 0.0392836421926924 0.833729763049632 0 0 0 0 0 0.728541373740882 0 0 0.175384259896032 0 0 0.441637145821005 0.441637145821005 0.99650866239249 0
0.447693029651418 2.23842137795873 1.39600734785199 2.2462290097028 0.127961017657071 0.131925399415195 0 0 0 0.699025415452231 0.568941722359978 0.525380448205397 0 0 0 0 0 0.274236403638497 0 0 0 0.445705353384772 0 0.0255987297277898 0.0255987297277898 1.48160334829696 0
2.43760837242007 0 0 0.620710595976561 3.30818381346762 0.27838016487658 0.00325753957091837 0 0 0 0 0.881788663100451 0 0 0 0 0 0.787906961282715 0.0546720083190881 0.122133969161016 0.620347185156781 0 0.15835722672827 0.129745247540995 0.129745247540995 3.14367218874105 0
0 0.804179250262678 0 0 2.7813041144982 0.968031141906977 0 0 0.323555516506653 0.137013663422465 0 0.634465072536841 0 0 0 0 0.0811403307239451 0.964632219867781 0 0 0.00194346458496162 0 0 0.836651648627594 0.836651648627594 1.37938785964641 0
2.6602253196761 1.05722973193042 0.0589255269151181 0.89042675960809 2.8086756169796 0.746233935235068 0.0512777483983711 0 0 0 0 0.389923116657883 0 0.52279541730735 0 0.0899572689139844 0.171658694125575 0.972497673938051 0 0.288766545826223 0 0 0.0223603975169291 0.652781483950093 0.652781483950093 2.99477927152322 0
0.167838691733778 3.64967760513537 2.71444517886266 0.717264684615657 0.174383927602321 0.063045967137441 0.15625396446679 0 0 0 0.589562841590876 0.581119160400704 0 0 3.70974040224373e-05 0.292301025398575 0.00935780070884584 0.851800479227677 0.235862381730193 0 0 0 0 0.999835438560694 0.999835438560694 1.67888482386774 0
0.358678072458133 0.740446246694773 0.498152268119156 0 1.52605740958825 0.329079341841862 0.00452376439607379 0 0 0.0847369254858842 0.011463599778622 0.765468053985387 0 0.205558147417715 0 0 0.00125883649942405 0.149754881625995 0.0627553175706439 0.195910000247139 0.0157620098560351 0 0.510759199196116 0.244008709909394 0.244008709909394 1.05656951946873 0
0.634787004208192 0 0 0 0.651428168872371 0.401242073159665 0.101312389497471 0 0 0.567733488396349 0.0201641698479829 0.0339310427661985 0 0.161247919030667 0 0 0 0.488487147493288 0.00462345617617858 0 0 0 0 0.397040807642043 0.397040807642043 0.638686561716597 0
0 0 0 0 2.6241066197399 0.748557045822963 0 0 0 0 0 0.527858315035701 0.00218780290987357 0 0 0.044248057971085 0 0.250852952944115 0 0 0 0 0 0.616520893992856 0.616520893992856 0.785798601858545 0
0 2.06816542474553 2.53819416626357 2.83427675021812 1.61765225883573 0.969177757157013 0.171032628397263 0.198001452381941 0 0.228608636265952 0 0.387039172230288 0 0.00977100821547583 0 0.00306899823647104 0 0.453540235990658 0 0 0 0.0465303591187332 0 0.738381560426205 0.738381560426205 1.79671567001128 0
0 0.708206837065518 1.01943153562024 0.614541248884052 0.419261792674661 0.213542325887829 0.0649909584961745 0 0 0 0.45223788219597 0.40940456208773 0.0216220316525467 0 0.0692475785513181 0 0 0.790806569159031 0 0.324924732301816 0 0.196044040977903 0.0130634347498417 0.245457125594839 0.245457125594839 1.04612428660493 0
1.34206464630552 2.96140997903422 0 0 0.374851148808375 0.0597114283591509 0 0.233102524383564 0 0 0 0.753822547616437 0 0.238361265722702 0 0 0.206463269511396 0.219934875378385 0 0 0 0 0 0.127557117026299 0.127557117026299 1.47488906420508 0
0 2.67946042586118 0 0.220598160056397 3.59481838345528 0.412352821789682 0 0.220453306618112 0 0 0.272399440425883 0.173328593140468 0 0.0859449298356302 0 0 0 0.301201575435698 0 0.0133387377534256 0 0.25822097737085 0 0.214382069418207 0.214382069418207 1.34509882432332 0
0 2.86371680418961 0.226221085526049 0 0.758208458311856 0.84774775756523 0 0.00651942980277057 0 0 0 0.367854609386995 0.00426626789606571 0.0820591533632132 0 0 0 0.952313528163359 0 0.336415367966362 0 0 0 0.271727885119617 0.271727885119617 1.58116068286454 0
2.29376683873124 0.153675560839474 0.340219237608835 0.747542863246053 2.99075566139072 0.37232329393737 0 0 0 0 0.002351544421888 0.201715378789231 0 0.00466649595665369 0 0 0 0.749307293910533 0 0.535190236876602 0 0.0713815752610059 0.0144263211968695 0.22261462174356 0.22261462174356 2.34544417503474 0
0.783613499486819 0 0 2.31017031124793 0.565860756905749 0.489459296455607 0 0.182501498478156 0 0 0 0.837632468435913 0 0 0 0.090716815921633 0.0280658205198159 0.353266584919766 0.00620382258091534 0 0 0 0 0.878911966923624 0.878911966923624 1.27554627230025 0
2.55263674794696 0.658793114125729 1.78042913042009 0 0.31692655174993 0.0936000091023743 0 0.379763258436431 0 0 0 0.877264028182253 0 0.0315913535033959 0 0 0 0.24301244225353 0 0 0 0 0 0.00814840127713978 0.00814840127713978 2.60041789081089 0
2.49419492483139 0.38583796704188 1.82296812417917 0.705625383649021 2.0613639887888 0.483137263916433 0 0 0 0 0 0.161057501332834 0 0 0 0 0 0.00471253553405404 0 0 0 0 0 0.943627090426162 0.943627090426162 2.58745964767911 0
1.72493624035269 0 0.130244000582024 0 0.240929367486387 0.568179491674528 0 0 0 0 0 0.0419002671260387 0.068192300761126 0.232041236241369 0 0 0.803305081480942 0.302832752466202 0 0 0 0 0 0.971707425545901 0.971707425545901 1.75531180238975 0
0.340601497329772 0 0 0.30406219814904 2.52777995215729 0.711387885268778 0 0 0 0.0111917756133802 0.0328299964350346 0.228765268810093 0 0 0 0 0.188422078850759 0.281034539686516 0.0216551206385729 0.0475905016855372 0 0 0 0.260999352438375 0.260999352438375 0.963632656396195 0
0 3.7780195986852 0 0.554907490499318 0.784471574239433 0.0231655153911561 0 0 0.47866008570574 0.162850703210373 0 0.0290344157256186 0.200149520939121 0 0 0 0 0.611474028322846 0 0.0735906653901262 0.846603698030694 0 0 0.219417459797114 0.219417459797114 1.23956201682022 0
0 1.61809695302509 0 0.993153917836025 2.05252545326948 0.596900088246912 0 0 0 0 0 0.209935010876507 0 0 0.442105903886909 0 0 0.341376819880679 0 0 0 0 0 0.185818095458671 0.185818095458671 1.01229762683459 0
2.18695591622964 0 0.960913041606545 0 0.716729134088382 0.965318040689454 0 0.238617114336767 0 0 0 0.462285532383248 0 0.053768096724801 0.123641425189963 0.0218839060832997 0 0.068774881772697 0 0 0 0.34265048842859 0 0.870956405065954 0.870956405065954 2.34679463417128 0
0 1.97288062353618 0 0 1.02857248065993 0.814320731908083 0.00446178156657055 0 0 0 0 0.247010583058 0 0.43549316734498 0 0.119294850624184 0 0.793755599297583 0 0 0 0.203849725767868 0.164130186859602 0.483905260451138 0.483905260451138 1.40600777048309 0
1.53148882556707 1.57377929543145 0.579399437177926 0 0.519489828497171 0.309005456278101 0 0 0 0 0 0.315679521532729 0.120424323532394 0.0326797111485914 0 0 0.329352793659188 0.751274652779102 0.046226188930151 0.00934374464238334 0 0 0 0.919203653465957 0.919203653465957 1.82492200837881 0
0.627150043379515 0.146394142415375 0 0.766573924571276 0.933150321245193 0.647090737940744 0 0 0 0.25183270149046 0 0.102120940340683 0 0 0 0 0 0.899267710046843 0 0.210551674262524 0 0 0 0.404981663217768 0.404981663217768 0.945173051892376 0
0 2.07001842046157 1.49143249774352 0.0306138305459172 2.03884807322174 0.96938882349059 0 0 0 0.32093510554694 0.0107949286030742 0.10328489006497 0 0 0 0.010460425758882 0 0.993490036576986 0 0 0 0 0.00241668741872009 0.584647846408188 0.584647846408188 1.49953933216133 0
2.99359960365109 0 0.84783433820121 0.0427385505754501 0.0417961820494384 0.412950740195811 0.492465365654112 0 0 0.117468857078568 0 0.227849217364565 0 0.0289119851949859 0 0.334123356808814 0 0.568044207058847 0.22599689895282 0.0101791898359429 0 0.0121417293771002 0.178406531393915 0.72692923201248 0.72692923201248 3.01217583104466 0
0 0 0 0 0.210099594900385 0.808011847315356 0 0 0 0.562108286535811 0 0.972313710255548 0 0 0 0 0 0.203763025347143 0.189259948298152 0 0 0 0 0.0830338357482105 0.0830338357482105 0.530564173433914 0
1.44170976849273 0 0 0 0.414330982603133 0.400049070362002 0.162924388084463 0 0.000172066514056001 0 0.353073704746293 0.399082948686555 0 0 0 0.173405181218177 0.222234456575097 0.9891392653808 6.99562756047883e-05 0 0 0 0 0.453100406564772 0.453100406564772 1.53741221872063 0
0.159332844195887 0.799834976205602 1.49582243338227 1.11900890059769 0.62129234476015 0.314889590954408 0 0.35219437333822 0 0 0 0.22546238056384 0 0.0182974640493694 0 0 0 0.429679971188307 0 0 0 0.617600376256047 0 0.603326908545569 0.603326908545569 0.990621030335714 0
0.919830889441073 0.111928476253524 3.64457905991003 0.544433547416702 0.363256316864863 0.287755393190309 0 0 0 0 0.192061584921973 0.712097697658464 0.0435486967186522 0.038947719782845 0 0 0 0.912898070877418 0 0.00908750535797189 0 0.225050351480839 0.017430751628629 0.874440064653754 0.874440064653754 1.72549529824755 0
0 1.04415627289563 0.292973699746653 0.326146499253809 0.768695948179811 0.0265797427855432 0 0.387586408519485 0 0 0 0.00721929245628416 0 0.230181397961121 0 0 0.669053324166385 0.0790140982717276 0 0 0 0 0 0.633168017957359 0.633168017957359 0.670551445802772 0
2.49174053524621 1.01206853613257 2.63228567689657 0.798561028204858 2.47281630337238 0.950955186970532 0 0.027903936830135 0 0 0 0.257226785179228 0 0 0 0 0.288988372227882 0.919831914594397 0 0.00625322007418425 0 0 0 0.882654326036572 0.882654326036572 2.95304605429347 0
1.157471078448 1.63740691286512 0 0 2.78761222679168 0.507987262448296 0 0 0.00388059748111047 0 0 0.245474053313956 0 0 0.0175566575195802 0 0 0.316392257809639 0.0181421349625574 0 0.419041996539884 0.654964804433431 0 0.982037838781252 0.982037838781252 2.50369029361288 0
2.05109295062721 1.46178743010387 0.721315892413259 0 1.95404069125652 0.939277205383405 0 0 0 0 0.000420239118428189 0.27297891699709 0.00951846282149302 0 0.0224050725300672 0.00703357336443395 0.296819191975508 0.455773015972227 0.0332433404875505 0.0468173852402804 0 0 0 0.695841715438291 0.695841715438291 2.6290240337036 0
3.94679372664541 0.303530470235273 3.23510170727968 0.179143143817782 2.31967021990567 0.371433300664648 0.0371313141198825 0 0 0.00411247193505201 0 0.777894360246137 0 0 0 0 0 0.510704144835472 0 0.00028058187769001 0 0 0 0.485150100197643 0.485150100197643 4.03433504251422 0
0 0 0 0.729207781143486 1.24936745711602 0.132160958368331 0.00492695600786498 0 0.472658648771567 0 0 0.443003543419763 0 0 0 0 0.060483364909515 0.578765704995021 0 0 0.155366029061683 0 0 0.280991439707577 0.280991439707577 0.695516649741854 0
0 0.896195353707299 0.790032404474914 2.97985069733113 0.672293542418629 0.022854964248836 0 0 0 0 0 0.306984661379829 0 0 0.771921252734794 0 0.466243418552075 0.255746347596869 0.164125684549218 0 0 0 0.191237219182721 0.00456954166293144 0.00456954166293144 0.674371406041382 0
0.763052207883447 0 0 0.751496983459219 0.450934179127216 0.784447826677933 0.350025963259222 0.425596105188711 0 0 0 0.232276542577893 0 0 0 0 0.206714281183933 0.400070324074477 0.00373269279769226 0 0 0 0 0.105652511352673 0.105652511352673 1.11691762788775 0
0 0.374112016754225 0.267816451378167 0.621341414982453 0.932641994440928 0.923966793809086 0.0743446807995639 0.91372545726206 0.117381989942887 0.362934474044358 0 0.870309376623482 0 0 0 0 0 0.0337395891547203 0.24160861269743 0.250858985298984 0 0 0 0.163280718261376 0.163280718261376 1.19662886142571 0
0 0.30259151244536 0 2.98428744170815 0.960552761331201 0.227529512019828 0 0.0540706291480055 0 0.0735979897021783 0.199236363188042 0.378025721525773 0 0 0 0 0 0.771232363302261 0 0.273299499295263 0 0 0 0.314261956140399 0.314261956140399 0.915733756172018 0
2.45765730855055 0.667823070660233 1.75716437632218 0 2.88175388798118 0.41680819937028 0 0 0 0 0 0.31702414364554 0 0 0.553635591153361 0 0 0.967237600358203 0 0.268384907664711 0 0 0.0273657162929871 0.16308660292998 0.16308660292998 2.60183256591589 0
0 4.10632953280583 0 0 0.84118160395883 0.633985828608274 0.155626230923086 0 0 0 0.0719960250668713 0.224156311014667 0 0 0 0 0 0.353384619113058 0.326536550885344 0 0 0.322017048839183 0.282764642063004 0.327841661404818 0.327841661404818 1.73882822570846 0
0.0389308026060462 0 0 0.168222838081419 0.56105577154085 0.473802311345935 0 0.123201758606959 0 0 0 0.846479826141149 0 0 0.0861624224553657 0 0 0.533319067908451 0 0.717275098003453 0 0 0 0.166737506864592 0.166737506864592 0.71834238401111 0
0.912085343617946 2.8915516405832 0.858180270530283 0.996338274329901 1.04852131102234 0.124816167866811 0.0278591173095439 0 0 0 0 0.84771489421837 0 0.0184910452209323 0 0.152092900508208 0 0.145822765538469 0 0 0 0 0 0.165424120612443 0.165424120612443 1.37626985377371 0
0.917764952871948 0.154946793569252 0.118219464085996 0.876930403523147 1.09447687258944 0.978205052902922 0 0 0 0.0286861463493938 0 0.447421130491421 0 0.127827864476768 0 0 0 0.943424283526838 0 0 0.0178354993936998 0 0 0.835280750412494 0.835280750412494 1.4135375048424 0
0 0.685411657905206 0.417715177405626 0 1.36787567986175 0.091583798173815 0 0.0060084229924261 0 0 0.442382463387256 0.215119278756902 0.0736592718048674 0 0.427686012423996 0 0.745123211170286 0.198832415509969 0.066830388035631 0.0665005656030299 0 0 0 0.491780647775158 0.491780647775158 0.82220048401236 0
4.29236016236246 2.03723320551217 1.20062044495717 0 2.02010379824787 0.885260774055496 0 0 0.223526931234754 0 0.00370745640943856 0.436266615288332 0.253493459305114 0 0 0 0 0.383092609932646 0 0 0 0 0 0.0961820820812136 0.0961820820812136 4.69980853026799 0
0 1.99629965121858 0.777774339076132 0.629235016880557 1.27638034615666 0.771102616097778 0 0.740309175823275 0 0 0 0.674391314620152 0.059183317083381 0 0.190362654939491 0.199471549663527 0 0.0475000396836549 0.0183163954813217 0 0 0 0 0.784729226492345 0.784729226492345 1.63330644224768 0
0.559700409881771 0.198476791614667 1.67812024010345 0 0.990887171588838 0.561057790881023 0 0 0.0528285256489027 0 0 0.208776283077896 0 0 0.0053689944107555 0.381427989471984 0 0.641015755478293 0 0.288875234585132 0 0 0.0557142258371524 0.169198552612215 0.169198552612215 1.20423083642157 0
0 0.526975687593222 3.40329231810756 2.07782303635031 1.10164024773985 0.66350905993022 0 0 0 0 0 0.502307654824108 0 0 0 0.12209717889698 0 0.502891010371968 0 0.000138152358999338 0 0 0.167941899385337 0.223561877850443 0.223561877850443 1.36010122760315 0
0.929372771643102 0.872601431328803 0 0.549806521972641 0.366914566839114 0.597803824581206 0 0 0 0.195208212275423 0.170468790105357 0.738718272186816 0 0 0 0.138147217407625 0 0.301479093031958 0 0 0 0 0 0.599727588240057 0.599727588240057 1.46003340343711 0
0 3.53543831873685 1.20937209296972 0 0.370580302085727 0.355019574053586 0 0 0.216522268589113 0.0520625413193043 0 0.446708612842485 0.000169420021685118 0 0 0 0 0.690322056878358 0 0 0 0 0.00194399135498276 0.795781436376274 0.795781436376274 1.21611001763946 0
0.197815573774278 0 3.39570056414232 0 1.43622387666255 0.550871902843937 0 0 0.357677192105719 0 0 0.312495310092345 0.224100738372906 0 0 0 0.150287923517677 0.408055362757295 0 0.360995395226677 0 0 0 0.132174978964031 0.132174978964031 1.05648129093153 0
0 0 1.27334165945649 0.315865724813193 1.72696778783575 0.298797565046698 0 0 0.0798993707551 0 0 0.0408339779824018 0.00422331715423037 0 0 0 0 0.339923745952547 0.122724922669489 0 0 0.413650927960979 0.0102843632518948 0.219030938111246 0.219030938111246 0.699969186255235 0
2.54536245483905 1.41370043205097 2.46851138700731 0.947654782095924 0.200525662396103 0.928538715932518 0 0.126026562035167 0 0.0636181928983207 0 0.53875525528565 0 0.556233620512943 0 0 0 0.434027501381934 0 0.287612234726244 0.0531651232988673 0 0 0.272193563170731 0.272193563170731 3.11554908033778 0
4.6098737209104 0 3.69289259891957 1.78820932097733 0.835109665989876 0.651653381297365 0 0 0.669685710669171 0.214898465364181 0.12479565091502 0.669870470650494 0 0 0 0 0 0.904856644803658 0 0 0.18611882206602 0 0 0.55627080751583 0.55627080751583 4.82765010688308 0
4.16208875598386 0.942239431897178 4.48322246549651 0 1.03509481390938 0.756920214742422 0 0.42514278917417 0 0 0 0.259714716346934 0 0 0 0 0 0.214713407447562 0.00936590838243714 0 0 0 0 0.0402973000891507 0.0402973000891507 4.37262285676354 0
1.45524329924956 0 1.59832049021497 1.43849697615951 1.75704238889739 0.578446136089042 0 0 0 0 0 0.211593367625028 0.091614118060429 0.101543268171833 0.035137084202134 0 0.237929475551051 0.300777350319549 0 0.262117595379246 0.113986909666776 0 0 0.278087133076042 0.278087133076042 1.8096389684855 0
2.32038780581206 0 0 1.0278305108659 1.48193695116788 0.935535767115653 0.0739902857099697 0 0 0 0 0.457264117430896 0 0.303980548205492 0.3681500414114 0 0.00534662353810995 0.923508087173104 0 0.129220105173158 0.0549380663242062 0 0.0757860379611569 0.352918593911454 0.352918593911454 2.41215709767714 0
0 0.90712298406288 1.97784485993907 0 0.0212626575957984 0.952869752421975 0 0 0 0 0 0.592711095465347 0.673882889790478 0 0 0.00348933011856497 0 0.113093501422554 0 0 0 0 0 0.84081355156377 0.84081355156377 1.49298507735938 0
0 3.41574390651658 1.33138448558748 0 0.778173678088933 0.509182472946122 0 0 0 0 0 0.318891324801371 0.110708320578635 0.0193184504203356 0.331395132460258 0 0 0.360649626236409 0.569864107785377 0 0.0723880289745157 0 0.481676511658825 0.561159047065303 0.561159047065303 1.46660652957577 0
0 0.175170672824606 0 0.12931505870074 1.04630380589515 0.65854201442562 0 0 0 0 0 0.794193695066497 0 0 0 0 0 0.907678664429113 0 0 0.33142019498837 0 0 0.28091931855306 0.28091931855306 1.03816712719992 0
1.59012631652877 0.590898444643244 0.68143118545413 1.22800369234756 3.93366170208901 0.785613392945379 0 0 0 0 0 0.652137976605445 0 0 0 0 0 0.220628811744973 0 0.000220953011613382 0.0839341823120668 0 0.776936715531032 0.998004209017381 0.998004209017381 2.33652493420948 0
0.206383544718847 3.13518746173941 3.81957024056464 0.935949887149036 1.2593144737184 0.0269090614747256 0.00712475840425008 0 0.0719450878720042 0 0.363912138960641 0.872005900135264 0 0 0 0.207597386620361 0 0.911024503177032 0 0 0 0 0 0.678910825867206 0.678910825867206 1.67598300351537 0
0 0.0750174741260707 0 0 3.51361358817667 0.405104492325336 0.107294993597334 0 0 0 0 0.108442159369588 0 0 0 0 0 0.624303642660379 0 0 0 0 0 0.145655295811594 0.145655295811594 0.586182307085653 0
0.672081095399335 0.923707906389609 2.29765706416219 0 0.0540651422925293 0.192120208637789 0 0.014289525654963 0 0 0 0.438911614473909 0 0.251696676903658 0 0.625125715395561 0 0.755136029794812 0 0 0 0 0 0.650986020686105 0.650986020686105 1.23793446480506 0
0 2.37946080649272 0 0 0.103267935104668 0.402982651488856 0.00137555048740349 0.0246995676110544 0 0 0.0164627115093299 0.757030990207568 0 0.00612733092119209 0.2595204526489 0 0.00617062846569651 0.702736602630466 0.0115878418084075 0.0267971924188942 0 0 0 0.631895125377923 0.631895125377923 1.04249589634951 0
2.65709120221436 0.256310951896012 0.998312968760729 0.177274083718657 1.43904366344213 0.0976345043163747 0 0 0 0 0 0.566515811020508 0 0 0.344494620243173 0 0 0.948384208371863 0 0 0.173263427517213 0 0.0444435502435062 0.643425988731906 0.643425988731906 2.80076734162086 0
0.547680668532848 4.46792514179833 0 1.00081947352737 0.61159379966557 0.687857428798452 0 0 0 0 0 0.745211463887244 0 0.011874993763215 0 0.00501652419315124 0 0.995574796572328 0 0 0 0 0 0.0622691628523171 0.0622691628523171 2.0913532505031 0
0 1.9876292522531 0 0.0474260738119483 0.736237489618361 0.00988537189550698 0.0876915800729139 0 0 0 0 0.678327939705923 0 0 0.176878841486885 0 0.122083984584939 0.793860742356628 0 0 0 0 0.0573571452564968 0.817139033228159 0.817139033228159 0.971670470974395 0
0 2.35654578078538 0 0.329028900479898 2.79902378749102 0.188163738464937 0.034048624246048 0.0720924887168776 0.0196994117200278 0.00950967700703251 0 0.752993196481839 0.174388609719379 0 0 0 0.109036494771774 0.749335702974349 0 0.130922865971247 0 0 0 0.467373463092372 0.467373463092372 1.01738255235264 0
2.88815094670281 1.62172526330687 1.31323357718065 0 1.02664895821363 0.962135152192786 0 0 0 0.126833509754951 0.00135448399247754 0.0894169099628925 0.00145066136413519 0 0 0 0 0.861945786979049 0 0.111699312663145 0 0 0 0.158351562684402 0.158351562684402 3.36292549912554 0
0 2.57740954519249 0 0.627018855884671 0.27350949915126 0.0221418228466064 0 0.0214526080891395 0 0 0 0.276152534876019 0.00576472571279435 0.713305964452401 0 0 0 0.69109813333489 0 0 0 0 0 0.627804865594953 0.627804865594953 0.715722638257626 0
0.388129225932062 0.0307796702254564 1.12665204936638 1.05374961066991 0.206275249132887 0.148740363307297 0 0 0.0733334907899075 0 0 0.882769216550514 0 0 0 0 0 0.112797718727961 0 0.16241562944999 0.809442610300091 0 0 0.43024253891781 0.43024253891781 1.08688816233409 0
3.46603716374375 1.04429281083867 0 1.23139596963301 0.8292188688647 0.0495790168642998 0 0 0 0 0.500402435901009 0.826382148545235 0 0 0.0194443717119037 0 0 0.561265396652743 0 0.0194488599435129 0.0624704197219511 0 0.249178479438853 0.90007315389812 0.90007315389812 3.54469693383299 0
1.26443443261087 0 2.14717072062194 0.380291141103953 0.702954768203199 0.956837579607963 0 0 0.315388048845122 0.103894007925722 0 0.340392297599465 0.179220440459495 0 0 0.0115421451063059 0 0.583559724036604 0 0.147223995039786 0 0 0.115474444078273 0.478165252134204 0.478165252134204 1.61456254877974 0
1.76539536798373 1.32715188525617 1.14630333753303 0.290275791659951 1.92090053181164 0.69798845751211 0 0 0 0 0.0737137989717513 0.706910549895838 0.000118981181155115 0.0655325397663676 0 0.00156401180122295 0 0.995074584381655 0 0 0 0 0 0.21681841602549 0.21681841602549 2.33622281948777 0
0 0.999962715432048 0.98850891017355 0 1.61680268263444 0.643138068262488 0.0901493541957365 0 0 0.0419906327696302 0 0.240179274464026 0.134862141238169 0 0 0 0 0.658328784629703 0.0901118441979973 0 0 0.164892311563597 0 0.0343320812098682 0.0343320812098682 1.06518854524283 0
0 0.459715578472242 1.99119870434515 0 1.21857871999964 0.692714114673436 0.137335536282934 0 0 0 0 0.391903533134609 0 0 0 0 0.0781543019093332 0.626255022361875 0.00404271342414203 0.0806783249790332 0 0 0 0.754818732384592 0.754818732384592 1.20225476047336 0
0.597444482613355 0.931154963560402 0.674342298181728 1.77594279171899 1.58389416988939 0.679549253778532 0 0 0 0 0 0.0557146980427206 0.00548440298536903 0 0.270189372480218 0 0.873083557629398 0.674074409063905 0 0 0 0 0.106386158760346 0.307529935613275 0.307529935613275 1.54503501433602 0
0.870162008563057 1.90842156973667 0.723080786177889 0 0.831422454677522 0.00685714394785464 0.00615221749064978 0 0 0 0 0.7979446654208 0.0175994646229101 0 0 0 0.0210758955248892 0.905663028825074 0 0 0 0 0.0104069144521158 0.175058184191585 0.175058184191585 0.893289052453433 0
2.68610621802509 2.78943298081867 0 1.79600902274251 0.533695716178045 0.321507985237986 0 0 0 0 0 0.0217579498421401 0.00316442745530417 0 0.374306487692588 0 0 0.994195614708588 0 0 0 0 0 0.468427535146475 0.468427535146475 2.98684154611347 0
0.350762600777671 0 0.51852017082274 0 1.23024482047185 0.089751748368144 0 0 0 0 0.122386984781258 0.476451320573688 0 0 0.179000408527578 0 0 0.851277461042628 0 0.303842618402585 0.770981013652935 0 0 0.230643113143742 0.230643113143742 1.38153296726735 0
0 0 0.330900264438242 0.086911549558863 2.15189353190362 0.32397518469952 0 0.155934141177832 0 0 0 0.647027064114809 0 0.128791608260257 0.494005578568473 0.649585694578924 0.191881060662384 0.830861727474257 0 0 0 0 0 0.444111841730773 0.444111841730773 0.864205299536765 0
1.50305783911608 0 4.43814265192486 0 0.523592180805281 0.232176411896944 0.273836976007954 0 0 0 0 0.408715484198183 0 0 0.71022829390632 0 0.162100789295447 0.11908606113866 0 0.0171940398742583 0 0 0 0.25612923852168 0.25612923852168 1.70157678719155 0
2.28995828703046 1.42247200524434 1.14105579955503 0 2.41863626986742 0.018648324534297 0 0 0 0 0 0.204619482625276 0.0125795180264085 0 0 0 0 0.0243885931558907 0 0.267507713607627 0 0 0.00738149433873148 0.238464282359928 0.238464282359928 2.30231806656283 0
0 0.710436697583646 0.305435374611989 3.07053083088249 0.0167052433826029 0.63248503417708 0 0 0 0 0 0.844360247021541 0.0290594303552598 0 0 0 0 0.924652447924018 0 0.0434166725670304 0 0 0.00390858869180603 0.712077543372288 0.712077543372288 1.26548896412734 0
0.0014022015966475 0 0.160409914795309 0.986787018831819 2.07063472224399 0.465398357948288 0 0.370119028675379 0.0143869327005988 0 0 0.754482032731175 0 0 0.751780533395706 0.3854303582107 0 0.622409547446296 0.0377958032017334 0 0 0 0 0.014574924716726 0.014574924716726 1.16046231595871 0
0 0.600084444740787 0.24052256019786 1.19372939504683 0.864399138139561 0.053001111606136 0.000639474520586006 0.127183136206368 0 0 0 0.113182574976236 0.0288780442218334 0.0937961282797559 0 0 0 0.184635425452143 0 0 0 0 0 0.184425802901387 0.184425802901387 0.344263008739495 0
0.927142230793834 1.17776174098253 1.31365783978254 0 0.0953597703482956 0.593977810349316 0 0 0 0 0.118571978543038 0.449258031789213 0 0.0306184510401229 0.0594175840592889 0 0 0.832456958014518 0.0878617209601912 0 0 0 0 0.541495414450765 0.541495414450765 1.60345322992006 0
0.566495966166258 0.206371182575822 0.753413112135604 0.836362388217822 0.197454588022083 0.655127057107165 0 0 0 0.339284060051627 0 0.0243937633931637 0 0.362960841188567 0 0.135531155103605 0 0.488766788272187 0 0 0 0 0 0.514468669891357 0.514468669891357 0.970389027647279 0
0.720005634473637 0 0.778497274965048 1.42533659515902 1.59895054530352 0.725167106138542 0 0.0798545932529213 0 0.319316626773882 0 0.741372826974839 0.0252825764804291 0 0 0.00760886585761583 0.247716045295423 0.889714592602104 0 0 0 0 0 0.632465324830264 0.632465324830264 1.58596590357637 0
0.692702293163165 1.6696097496897 0.0190124846994877 0 0.571402436122298 0.427027043653652 0 0 0.0951362266292877 0.171016515892713 0 0.500289925606921 0.149414106893946 0 0 0 0 0.667965200031176 0 0 0 0 0 0.379741831449792 0.379741831449792 1.30126692460702 0
0 3.52606804692186 0 0 1.10845545376651 0.382167082978413 0 0.000204023146804647 0 0 0 0.667241144925356 0.00779647279485992 0 0 0 0 0.867467145668343 0.1161069886177 0 0 0 0 0.12287509534508 0.12287509534508 1.2036190542293 0
1.91845947597176 1.80074618034996 1.97240028879605 0 0.438047999981791 0.356808851007372 0 0 0 0 0.0744802054888795 0.499232095433399 0 0.348049859878879 0 0 0 0.509363329736516 0 0.241509975137576 0 0 0 0.0569288937840611 0.0569288937840611 2.32847036069804 0
0.661550114862621 2.56419834773988 0 0 3.01340054906905 0.130495962221175 0 0 0.0749314740218926 0.0440634844751089 0 0.381957642734051 0 0 0 0 0.50817371543303 0.562322950456291 0.000318957805236265 0 0 0 0.22204933939402 0.0256410599686205 0.0256410599686205 1.15978777838628 0
0 0 1.12168943812139 0.358686782419682 2.781878731912 0.858567844145 0.328792198564684 0 0 0 0 0.448761783307418 0.0109975735791274 0 0 0.0178845785424109 0.204391283020712 0.0924953389912844 0 0 0 0 0 0.220915628829971 0.220915628829971 1.16643953718495 0
0.236877501476556 2.54476386937313 0.805125445360318 0.0115425102412701 1.87369037978351 0.264370349235833 0.0144241975632745 0 0 0.361826057237609 0.00936516746710757 0.245216549374163 0.00028792573130394 0.688371041584235 0 0 0 0.777116047218442 0 0 0 0.0235610638723509 0 0.586185120278969 0.586185120278969 1.09320876304557 0
0 0 1.01446925313212 1.50512352213264 0.307062645209953 0.361569819739088 0 0.174803761580712 0 0.0297449217848475 0.000246445463175053 0.0687311491928995 0 0 0 0 0.204840200302656 0.52134083234705 0.0183365214630271 0 0 0 0 0.934817572124302 0.934817572124302 0.96685062547633 0
2.74469613307156 2.58931530825794 0.498898349935189 0.229152747895569 0.606619681930169 0.997689226642251 0 0 0 0 0 0.915865823393688 0 0 0 0 0 0.472145145526156 0 0 0.00127398234521628 0 0.228351718458529 0.456894440576434 0.456894440576434 3.52157015895262 0
0 1.24955755844712 0 0 0.686041700653732 0.483322456944734 0.0234774644046982 0 0.10507975202951 0 0.000138024082115321 0.405885485932231 0 0 0.0430457488456854 0.000441811390191901 0 0.0986079678405076 0 0 0 0.189281615655658 0 0.916727031348273 0.916727031348273 1.06264247557098 0
0 1.43085717130452 1.22143065324053 2.30882132565603 0.658197072334588 0.455960944062099 0 0 0 0 0 0.376542935147881 0.410535952500908 0 0 0 0 0.202279118821025 0 0 0 0 0 0.354287622729316 0.354287622729316 1.05245647179752 0
0.895237670047209 0 0.296372652053833 0.544429060770199 0.379906026879326 0.00214775837957859 0 0 0 0 0 0.189473108854145 0.00705199243966415 0 0 0 0.701154744960509 0.316664736019447 0.193166553011644 0 0.670367059583781 0 0.505143349722998 0.820558896986768 0.820558896986768 1.36438768264494 0
0 0 1.16934925829992 0.970255325548351 1.49103623977862 0.220343003747985 0.0348687134546303 0 0 0.314991499331843 0 0.104756588116288 0 0 0 0 0.0712638925546015 0.601861759787425 0 0 0 0 0.0875802671392701 0.672539741965011 0.672539741965011 0.78674659086768 0
0 3.05963833909482 0 0 0.361805195687339 0.628284703707322 0.181783230050578 0 0 0 0.0295337141074954 0.712180130649358 0 0.728177267040487 0.0282131044674224 0 0 0.529341587331146 0 0 0 0.019696551056711 0 0.700982531532645 0.700982531532645 1.48615358506441 0
0 0 1.23589831963181 0.729901400860399 1.78451967984438 0.632604736136273 0.077959648097576 0 0.382616321467218 0.0577805400848233 0 0.529283203417435 0 0 0 0 0 0.33126291888766 0 0 0 0.0959603642246978 0 0.758655074052513 0.758655074052513 1.07848175190681 0
0 0 2.51070783939213 0 0.783886451041326 0.0776732021477073 0 0.243291246612665 0 0 0 0.993633293081075 0.0567056914575518 0 0 0 0.00572061724405635 0.526229116134346 0 0.0840703475019874 0.659159704840468 0 0 0.724293569335714 0.724293569335714 1.24696021766142 0
0 2.62161873001605 0.294443756109104 0.561553856590763 0.0157021139748394 0.0728810785803944 0.0234041656458774 0 0 0 0.54585160804328 0.370576662011445 0.00795313862730308 0 0 0 0 0.566211643628776 0 0 0 0 0.0361803656626541 0.689174289349467 0.689174289349467 0.793382712047891 0
0.528962515061721 0.081413685111329 0 1.46928040590137 0.825282391160727 0.094982169335708 0.0333361738495724 0 0 0.1026230648631 0 0.473929691128433 0 0 0 0 0 0.104578068945557 0 0 0.793677687458047 0.0122992624560396 0.799496779205657 0.825833899201825 0.825833899201825 1.52723099551221 0
1.87652112543583 0.178036044118926 0 0.516393636818975 0.0206773960962892 0.704292244045064 0.285412239488139 0 0.175534695942954 0 0 0.523890829412267 0 0 0.080634689600572 0 0.0928250830015439 0.216268222779036 0 0.0334401648808875 0 0 0.327837586845264 0.48144601774402 0.48144601774402 1.96922408950667 0
0 0.169023707509041 3.90953092928976 0.684768371284008 0.0971608182881027 0.963460944592953 0 0 0 0 0.012311791764869 0.388979999581352 0 0.298019719535524 0 0.0173654063668323 0 0.327134574064985 0 0 0 0 0.336993039455197 0.993560607312247 0.993560607312247 1.2600937256983 0
1.84131311764941 0 0 0.608710633125156 3.18872694019228 0.907664363039657 0 0 0.0297411555204869 0 0.0182389531782316 0.952505730558187 0.476112021395442 0 0 0 0 0.20861219917424 0.0367912357371932 0 0 0 0 0.242770741460845 0.242770741460845 1.90306742927668 0
0.0965180746279657 1.04953301791102 0 0.685920782387257 0.503044051583856 0.424258102430031 0 0 0 0 0 0.660707862349227 0 0.0971606152113396 0 0 0 0.78634509537369 0 0 0 0 0 0.758903055684641 0.758903055684641 1.02807455999207 0
0.694578318390995 0.0994400884956121 2.57599693187512 0 3.80054888594896 0.394420228432864 0 0 0 0 0 0.258613318670541 0 0 0.148112915667347 0.0914171936299767 0 0.0657909151632339 0.191631966185917 0 0 0 0.16121982575976 0.307393565541133 0.307393565541133 1.17521485879539 0
3.50110291969031 0.19659205712378 0.320129418978468 0 2.88912812061608 0.550502402242273 0 0 0.150240466335913 0 0.126071578370153 0.0206619082018733 0 0 0.238405321157701 0 0.565483370510454 0.24976950022392 0 0 0 0 0 0.20562945608981 0.20562945608981 3.55058365216207 0
1.06619060388766 0.954459907487035 0.452148359268904 0 0.994847100693733 0.557925779372454 0.0122622348595794 0.0508696654071683 0.555950058321446 0 0 0.964313857257366 0 0 0 0 0 0.487147675361484 0 0 0 0.0026019332705447 0 0.595284051960334 0.595284051960334 1.57127894431224 0
0 0 0 0.728258717805147 2.32355238683522 0.947081810329109 0 0 0.272804845208158 0.0791364419010259 0.00713143483971676 0.946294393623248 0 0 0 0 0 0.964885520515963 0.196513252839469 0 0.00349080954013558 0.0155638166497526 0 0.473299670731649 0.473299670731649 1.1887752622057 0
0 3.73700192198157 1.70660504046828 1.90293405856937 3.22358552645892 0.379830593010411 0 0 0 0 0.201059113828316 0.443491221638396 0 0 0 0.0174508445147269 0 0.331881642108783 0 0 0 0.0309549096188365 0.5299082186293 0.514587041456252 0.514587041456252 1.64135528948042 0
0.850090571679175 0 0.15699306782335 0.252615933772177 2.88450219109654 0.870146364206448 0 0 0 0 0 0.752344251843169 0 0.162500012747239 0 0 0 0.613849946996197 0 0 0 0.0686724837120081 0 0.556521989405155 0.556521989405155 1.40410416650017 0
1.26073660282418 1.59353846078739 0 0 2.76714253332466 0.55283974041231 0 0 0 0 0 0.603162727318704 0 0.00321010031607613 0.164717032659221 0 0.220902888673598 0.68763210461475 0.198342710798573 0 0 0 0 0.377539676148444 0.377539676148444 1.78375075985805 0
3.23732706834562 4.76969419396482 0 0.865961014525965 1.95621657650918 0.37711904081516 0 0 0 0 0 0.0433604875579476 0.0374060643828084 0.857982039302122 0 0 0 0.415004040813074 0 0 0 0 0 0.162530764238909 0.162530764238909 3.72086885323039 0
0 3.77609208039939 0.612899155123159 0 1.40773197636008 0.237855650717393 0 0.066221957374383 0 0.0771147351435774 0 0.814700030256063 0 0 0 0 0 0.577379539376125 0 0.107426601674247 0.489755350875958 0.0239843975799414 0 0.30113238748163 0.30113238748163 1.45515871387629 0
0.960791719844565 2.30990211199969 1.22471698233858 0.312545776134357 0.661845374852419 0.0132797339465469 0.00937311704281275 0 0.171687619477812 0 0.18331000839371 0.347900494700298 0 0 0.149054574298449 0.122858172888299 0 0.417372549185529 0.0286033328111382 0 0 0.0103454903232005 0.232057555192124 0.7923533776775 0.7923533776775 1.31246181221119 0
0.48139255028218 1.8765361988917 0.351325027178973 0.869251999538392 1.05256136739627 0.0286943232640624 0.0218507017261798 0.0478227094765473 0 0 0 0.468741949414834 0.231457467224041 0.179035763589041 0.174260516748632 0.653987801147251 0.27367250478317 0.0664163450710475 0 0.0285234468608111 0 0 0 0.705943270819262 0.705943270819262 1.15191954297579 0
1.46516520297155 1.42742414493114 1.81041269190609 0 1.42204536753707 0.265927824191749 0.0765243637628953 0 0.425051159111124 0.20405743835449 0 0.425062058493495 0 0 0 0 0 0.768259951844811 0.0330749440467862 0.215903930058627 0.0701532144803644 0.265133947589006 0.227964985572306 0.11421250551939 0.11421250551939 1.86971111840717 0
3.06184037029743 2.51363942027092 0 1.15592857403681 3.37247835285962 0.623552659293637 0 0 0 0 0.0290682460688883 0.658575000474229 0.00240634299602267 0.664872297480826 0 0 0.228851231849774 0.0586901048664004 0 0.141396964180011 0.0386270864162703 0 0 0.836091829929501 0.836091829929501 3.56441410792583 0
0.901718716369942 2.75505208200775 0 1.49569072481245 0.361972292652354 0.86517416452989 0.208703930671988 0 0 0.675345673851017 0.0208989725982094 0.401784233748913 0.00688654997378339 0 0 0 0 0.375056911725551 0 0.0333058686460977 0.0571487072707891 0 0 0.174691064283252 0.174691064283252 2.17922043590504 0
1.1971737681888 2.41605782066472 0 1.62789995432831 2.75441163615324 0.497826560633257 0.00942223349189477 0 0.33731754886725 0 0 0.472648169612512 0 0 0 0.189384537495113 0 0.759340659016743 0 0.104636702399469 0 0 0.116877329140697 0.198221382685006 0.198221382685006 2.05695993704507 0
0 2.15269819437526 2.16286281240173 1.95734091522172 1.56557656079531 0.673383838031441 0 0 0 0 0 0.712479574372992 0 0.127243592616267 0.00720848637463112 0.130104490577101 0 0.114704851992428 0 0 0 0 0.519191719999336 0.128198407590389 0.128198407590389 1.64251598111388 0
2.92503919545561 0.549727832898498 0.67124112509191 0.861677307402715 0.244771177880466 0.754303140100092 0 0 0 0 0 0.0805968253407627 0.204760725852054 0.519568531258064 0 0.0476203325007241 0 0.738899097312242 0 0.0202267517220469 0 0 0.00372447205837781 0.937320826342329 0.937320826342329 3.08269469640593 0
2.46815968304873 2.40184375271201 0 0 0.686550582759082 0.361605977639556 0 0 0.251066005834218 0 0.147362369135003 0.312938384246081 0 0 0.157707314095814 0 0 0.831262758933008 0.0257759459005425 0.356624484639923 0.0805754827190428 0 0.0496077519600415 0.396805345546454 0.396805345546454 2.80760144655009 0
0 0.526184597983956 0.525616689119488 2.21148498635739 0.0562195309903473 0.997214128263295 0 0 0 0 0.00112172035684044 0.755983880488202 0 0.0299866533674631 0.0886554391521101 0 0.222681590689764 0.538861060049385 0 0 0 0 0.10160758894825 0.826714948983863 0.826714948983863 1.34768739564936 0
3.69509821198881 0.453711864538491 0.844756815116853 1.45243583945557 1.47682963591069 0.593998668016866 0 0 0 0.121721463016678 0 0.785996860358864 0 0.0223368184474957 0 0 0 0.500130542321131 0 0 0 0.162871064450573 0 0.2675898054149 0.2675898054149 3.81095558597735 0
0.624112372752279 0 0 1.61801273562014 1.54252759786323 0.893345231190324 0 0 0 0 0 0.827495174482465 0 0 0 0 0.0916690731927256 0.724515800364316 0.0163345178563667 0.00178218182634021 0 0 0 0.0773443013895303 0.0773443013895303 1.29088572582832 0
0 0 0 0 2.14788884483278 0.619371362961829 0 0.0621294181929211 0 0 0 0.0659121854696423 0.0678562145805523 0.158600047242001 0.709434605734721 0 0.173512540469121 0.640750806080177 0.594698471414582 0 0 0 0 0.0914436045568436 0.0914436045568436 0.854135796050659 0
0.56337404390797 0.2093203922268 0 0 0.235396827105433 0.82773351855576 0.456911971234768 0 0 0 0 0.521290479460731 0 0 0.122318009467161 0 0 0.634638091782108 0.084663094263934 0.410095931152464 0 0 0.166771496852478 0.130830649519339 0.130830649519339 1.02165083966502 0
0 2.11509249755181 0 0.919890377903357 0.22639089403674 0.24645521515049 0.119906728877853 0 0 0 0 0.241949225077406 0 0 0.0178964721749282 0 0.0904583866731462 0.137615469284356 0 0 0 0 0 0.884462626418099 0.884462626418099 0.918393891255509 0
3.10493696480989 0 1.53261275123805 0.557703947648406 1.80346750700846 0.594968054909259 0.0600751250666102 0 0.390768882468557 0 0 0.380351976491511 0 0 0 0.349636333944562 0.366930325699338 0.260696445126086 0 0.0114367539917748 0 0 0 0.601142930332571 0.601142930332571 3.2672596513528 0
0 0.196550616063178 0.554278558818623 0 0.979064194485545 0.500974325230345 0.0071550658435374 0.264889180711289 0 0 0.000350771679707477 0.642668043728918 0 0 0 0.0168425646648165 0 0.203159869415686 0 0.0804322736494649 0 0.00282780542911834 0 0.269189526559785 0.269189526559785 0.820570494637016 0
0 1.65881995949894 0.9304418284446 0.975289031397551 1.27297161449678 0.15342078381218 0 0 0.048443240535769 0 0 0.867422968614847 0 0 0 0.186766123575666 0.10245685960606 0.577208411181346 0.23864680521447 0.00975039888192831 0 0 0.157867126715117 0.958033266011626 0.958033266011626 1.24449434580006 0
1.27368479501456 0.224591562524438 0 3.7013738900423 0.763234982267022 0.846738908439875 0.20701655091197 0.170833080114229 0 0 0.107551114621855 0.704404853284359 0.283167044436248 0 0.0980334084586488 0 0 0.238055790308863 0.00917902373055462 0 0.039142794711643 0.0657841070395629 0 0.839094094466418 0.839094094466418 1.71511311497399 0
2.24543777341023 0 0.358856750186533 0.948317276779562 1.06053076591343 0.0150668234564364 0.039546517319236 0 0 0 0.0258875587446516 0.451808704761788 0 0 0.453506439301264 0 0 0.946710957912728 0 0 0.0262081720925003 0 0 0.443740861257538 0.443740861257538 2.27503960470017 0
0 0 0.730533968657255 0.803815280320123 1.98950394243002 0.458505040965974 0 0.0195866580029754 0 0 0 0.641192794777453 0.11726943394957 0 0 0.301834245507458 0 0.862655850825831 0 0 0 0 0 0.859252194873989 0.859252194873989 1.34291884024086 0
2.40847453521565 3.25509119592607 0.769367092289031 2.11533888801932 0.792423543520272 0.597394358366728 0 0 0 0 0 0.312363498844206 0.0717700953631704 0.00663413655165659 0.320466596751047 0 0 0.703141512582079 0.13609739756552 0 0 0 0.0473987684178217 0.466353711206466 0.466353711206466 3.06941170095432 0
1.93818302080035 0 0 0 2.02180823031813 0.808808618923649 0 0 0.0738247970857772 0 0.00837292043411574 0.650660963263363 0 0 0.0541615519998849 0.0609648463239758 0 0.381331297801808 0 0 0 0.106679099750206 0.542963617550922 0.397009692853317 0.397009692853317 2.11208223519476 0
1.46601121989079 1.10843137325719 0.756388402543962 0 2.4160882094875 0.645716608501971 0 0 0 0.0094684690248486 0.272506525896084 0.478765489999205 0.300017915987 0.021426395587523 0 0 0 0.525503839831799 0.00069890550935837 0.302061194324629 0.00469684373953044 0 0 0.500100184231997 0.500100184231997 2.08170605768887 0
1.42919380799867 0 0 0 1.50614549336024 0.0112868084106594 0.0718420691772108 0 0.206081336308241 0 0.0124316878944333 0.208295923657715 0 0 0 0.0239297318288978 0 0.962806907715276 0.079457193065404 0 0 0 0 0.447849606862292 0.447849606862292 1.45303502737147 0
1.8010062945541 3.66861304850318 1.59726459998637 0.0275466106832027 1.34645765740424 0.800944585353136 0.0744852821803401 0 0.00636939808906847 0.127304511768124 0 0.0649254936724901 0.0527304133457364 0 0 0 0 0.274299601558596 0.00634880586012507 0.436270132945338 0.0788850005578215 0 0.175828437165127 0.247025131480768 0.247025131480768 2.89955091241779 0
0 0 4.8618527688086 0 0.840498154517263 0.058157556457445 0 0 0 0.0246804848560756 0 0.203780270880088 0 0 0 0 0 0.345930660609156 0 0.0598321142074064 0 0 0.291260678745868 0.608568672789261 0.608568672789261 0.70777176181635 0
2.09648026200011 1.55477810464799 3.71834474056959 2.49447374395095 0.0777991670183837 0.0144185412209481 0.396620915565585 0.0757305823789099 0.0168673020963894 0 0 0.361486469162628 0 0 0 0.584556844256248 0 0.216962634818628 0 0.33590103084461 0 0.235714201290626 0 0.446412279037759 0.446412279037759 2.68882145293123 0
1.61197313340381 0.401716520544142 0 0 0.222769265295938 0.265605583786964 0 0 0 0 0 0.450928951380774 0.0345456731040472 0.393463237121215 0 0 0 0.58357000653632 0 0.0855499728326075 0 0.493080933149643 0 0.420476649189368 0.420476649189368 1.689822703551 0
0 0 0.56090833991766 2.91154881776311 2.72678075381555 0.854414344998077 0 0 0 0 0 0.572967845248058 0 0 0 0 0 0.32361644343473 0 0 0 0 0 0.59902252885513 0.59902252885513 1.02965730318234 0
0 3.22034643613733 0 0.412977711297572 1.28606884554029 0.468092333292589 0.00169895331320026 0 0 0 0 0.858942243503407 0 0.28695742177331 0 0.170169357225424 0.00854536027922127 0.834132632240653 0.0366280529554651 0.224012458303795 0 0 0 0.644369662040844 0.644369662040844 1.40443063955488 0
1.08918512938544 0 0.442252624547109 2.91722349822521 0.586790069937706 0.411145176272839 0 0 0 0 0 0.153492015786469 0 0 0 0 0 0.206127560930327 0 0 0.567919495945676 0 0.26613291392492 0.536210795165971 0.536210795165971 1.47578608232324 0
1.28753225039691 0 0 0.158965177601203 2.97785502579063 0.28649097494781 0 0 0 0.196684364259027 0 0.531538926530629 0.0813385198828321 0 0 0 0 0.120788935571909 0 0 0 0 0.114397272546007 0.258092484436929 0.258092484436929 1.33213524169071 0
0.329280367586762 2.67138352501206 2.6220541249495 0 0.0412079030647874 0.637915213825181 0 0 0 0.362972729664647 0.0601651240403443 0.877659151796251 0.00806918134775757 0.0638523911695262 0 0.114692008363504 0 0.342716730665416 0.452196881519683 0 0 0 0 0.186849371064454 0.186849371064454 1.82979924945189 0
0 0 0 2.91397378314286 2.85201830137521 0.0656606841366738 0 0 0 0 0.0112102544072705 0.91184119367972 0 0.00258455375868474 0 0.083783157149353 0 0.830912810750306 0.0341582294324498 0.171768688272879 0 0.0123042591917384 0.123749563295679 0.237791466992348 0.237791466992348 1.060186525522 0
0 0.776477552484721 3.363497214159 2.79493807442486 1.01803720183671 0.656898117158562 0.0344986807539093 0 0 0 0 0.949055272853002 0 0.053003506468473 0 0 0.0071342354074013 0.89910286385566 0 0.0323490962435939 0.00301152313885211 0 0.0737791616877262 0.945181643357501 0.945181643357501 1.66573972917961 0
3.64159480901435 0.153174344683066 0 0 0.41813039034605 0.858234204817563 0 0 0 0 0.0250914287768951 0.946079436922446 0 0 0.466190869551411 0 0.00918732160615051 0.24109241948463 0 0.00193181118110277 0 0 0 0.0103409888688475 0.0103409888688475 3.67785147843369 0
3.66737739834934 1.84564925613813 0.610190802719444 0.688571510603651 0.161728436825797 0.451246709330007 0 0 0 0 0 0.7142674990464 0.192108877647528 0 0.028307192782 0.484677156648137 0 0.398358364356682 0 0.15427904947735 0 0 0.0460413534345657 0.631711139110848 0.631711139110848 3.97984761241899 0
3.47165939514525 0 4.90404962911271 0.424881916260347 0.583727864082903 0.00657624704763293 0.0151744520739712 0 0.0506546902027774 0 0 0.48746218229644 0 0 0 0 0 0.143687390955165 0 0.0365812590866994 0 0.137858468729235 0.763766058495219 0.834117158083245 0.834117158083245 3.47307836883326 0
0 0 1.34591102320701 0.625695766881108 0.0965798031538725 0.890985269332305 0.526040557428635 0 0 0 0 0.201733642723411 0.00581057417847613 0.143381203378112 0 0 0 0.469667862402275 0.133115969084882 0.00685291988206628 0.074817793050068 0.135234047660857 0 0.714306796668097 0.714306796668097 0.967243564207005 0
1.22905199695379 0.791809242218733 0.733377316500992 1.99133882950991 2.66343749221414 0.628188151167706 0 0 0 0 0 0.952230744063854 0 0 0 0 0.031537841589808 0.822528994409367 0.565454884385771 0 0.315699152714187 0 0.135970748904163 0.108340420061722 0.108340420061722 2.14269826537687 0
0.389080919791013 0.665587748400867 0.0208765747956932 0 1.55377370305359 0.977871642448008 0 0.178639820572098 0.000726379465396084 0 0.00166933071122576 0.490843109088019 0 0 0 0 0 0.29862246918492 0.0102006583321621 0 0.00116143827277316 0.175034322005732 0 0.365157793974504 0.365157793974504 1.28669941735126 0
0.667537961155176 0 0.0185591983608902 0.099244368262589 0.854191381717101 0.625701961340383 0 0.320891460061276 0.290930795586665 0 0 0.86703725787811 0 0 0 0 0.00833598427557058 0.143992554396391 0.00638792324700668 0 0 0 0 0.363838152959943 0.363838152959943 0.844808073071557 0
2.38988099899143 1.70200321730226 0.609174418495968 0.300526948878542 2.84704259969294 0.492707225959748 0.0596123274539485 0.144475681240763 0 0.0346247257482478 0.00455646824043227 0.128891264088452 0 0 0 0 0 0.706430369988084 0 0 0 0.748414429394151 0 0.469567354302853 0.469567354302853 2.85736282844076 0
1.0728160943836 0 1.07322112075053 0 3.67034435644746 0.798209361266345 0 0.307412104567567 0 0.197640064559633 0 0.709118144121021 0 0 0 0.0150855114541555 0 0.639484579209238 0.000337623736150311 0 0 0 0 0.218210688093677 0.218210688093677 1.57238312911345 0
1.33286192733794 1.12814786704257 0 1.75462702754885 2.75179044902325 0.258436871925369 0 0 0.323820403628057 0 0 0.557332157855853 0 0 0 0 0.138856112376775 0.512804985977709 0 0.00399496041507255 0.460769741949013 0 0.331093006511665 0.312689854530618 0.312689854530618 2.19094933513855 0
0 0.22957748034969 0 0.0652980434242636 0.766900972696021 0.869400870520622 0.0734934828191463 0 0.394283897647403 0.447612423404374 0.0150062457656257 0.612412523012608 0 0 0 0.0101013120341347 0 0.116844846867025 0 0 0 0 0 0.540675814729184 0.540675814729184 0.785408060457527 0
3.04490367602557 0.387528556399047 0 0 0.213685889728367 0.602523645153269 0 0.29256446941091 0.0469991080803831 0 0.092695800387263 0.489212703891098 0 0 0.17060972518845 0 0 0.58666568971239 0 0 0 0 0 0.662833161186427 0.662833161186427 3.12203610599229 0
1.51271238224581 0.231429560808465 0 1.48919312935323 1.28913182998076 0.866306855808944 0 0 0.30730826601901 0.126078371663018 0.043406510357407 0.978729237802327 0.037658835403119 0 0 0 0.0079900466298128 0.378465651068836 0 0 0.0224799953369699 0 0.21922092499937 0.821889273822308 0.821889273822308 1.85732428872143 0
0 0.282822440145537 0.757725888397545 1.23536074371077 0.92557336576283 0.299790485063568 0.0461829990675432 0 0 0 0 0.754673562012613 0.0604838060687823 0 0 0.289072412215572 0 0.393984906608239 0 0.0389122853580146 0 0 0 0.0361595742870122 0.0361595742870122 0.939175560534436 0
0 0.113895353162661 0.656398226041347 2.57043207599781 1.32819515652955 0.592962547438219 0 0 0.14294900809562 0.043199493947248 0 0.527238651411608 0 0 0 0 0 0.0267701856791973 0.354805014053527 0 0 0 0 0.939969873288646 0.939969873288646 0.945807839284258 0
0 1.47288503567688 1.8277977979742 0.962245953967795 1.97644853731617 0.883602681802586 0 0 0 0 0 0.638421156676486 0 0.0610768063792321 0.505268306110998 0 0.0295589650865015 0.410009217448533 0 0 0 0 0 0.294688570313156 0.294688570313156 1.51166484816244 0
0 2.81995854433626 1.62525043170899 0 0.279259530361742 0.210979517316446 0.120249243095923 0 0 0 0.0494642413134044 0.0623625433072448 0 0.398755236199066 0.440112399693944 0 0 0.656597021967173 0 0 0.103307278708001 0.138627075061369 0 0.365883853519335 0.365883853519335 1.05651124974942 0
3.0516234843526 0.465064190793782 0.0940019497647882 1.41405524685979 2.96515097259544 0.080591345904395 0 0 0 0 0.310806448590997 0.291322978213429 0 0.39117042591649 0 0 0.662636999071088 0.252597721992061 0.190240673443984 0.0137131070350454 0 0 0.578646394357436 0.968995092902333 0.968995092902333 3.17636676454886 0
3.46153843100183 0 1.7925046782475 0 0.0963164842687547 0.25509053026326 0 0.0437685965578613 0 0 0 0.504001701250672 0 0 0.165472592654861 0.371906836686993 0 0.0224675489589572 0.217240785684253 0 0 0.301363687940516 0 0.50304607860744 0.50304607860744 3.48354959760807 0
2.37073130649514 0.700069915270433 0.769827951677144 0.898621136322618 1.74875163612887 0.862141061807051 0 0 0 0 0.112179288844924 0.379034998361021 0.152547696729956 0 0 0.0204327548925194 0 0.730879243230447 0 0 0 0 0 0.763636531541124 0.763636531541124 2.712376404258 0
0.967798644676805 2.68003761232831 4.53676705015823 0 1.23767456552014 0.226272607920691 0.262179427342444 0 0 0 0.0643682184095374 0.382348331622779 0 0 0 0.000744401012849727 0 0.119612254202366 0.00306233291358508 0 0 0.0255314380933749 0 0.652434282703325 0.652434282703325 1.7204053893401 0
0.398409410845488 0 2.93772028526291 0 0.249874515458941 0.977962230797857 0 0 0 0.213839071563469 0.0118022774865012 0.865939791081473 0 0 0 0.00138342999795907 0 0.154068352654576 0 0.351660493432629 0 0 0 0.0951494674663991 0.0951494674663991 1.5144749813012 0
0 0.74618209968321 2.28748974762857 1.31821130937897 2.53855141508393 0.22990241390653 0.040500507607241 0 0 0.143012786131328 0.104697953849927 0.72630223678425 0 0 0 0.415006730894567 0.014530546002636 0.827458231709898 0.269560078435495 0.011256642998055 0 0 0.0459404149398811 0.427668327232823 0.427668327232823 1.5271612463146 0
0 0.154536567395553 2.25290604960173 0.367249896749854 0.152036340208724 0.302063508192077 0 0.0582195357683656 0 0 0 0.615868778666481 0.0772695284954571 0.513525377638155 0 0 0 0.519630196271464 0 0.224609108156969 0.633941574977309 0.066884119691585 0 0.476057284744456 0.476057284744456 1.12371936038516 0
2.40760304010473 1.41746014310047 2.45585389249027 0 0.75976319424808 0.604579366743565 0 0 0.229053848351057 0 0 0.252583286259323 0 0 0 0 0.723061236662928 0.226924363290891 0 0.574999064753776 0 0 0.24093945944723 0.104299384402111 0.104299384402111 2.78458887656062 0
0 2.50239116325974 0 0 2.41848333925009 0.788708983222023 0 0 0.793278295744297 0 0 0.850103868870065 0 0 0 0 0.0518607972255412 0.196066739503294 0 0 0.18859877695865 0 0.748986849061908 0.539085496449843 0.539085496449843 1.80450769876115 0
0 0.496831797529012 0 0.463328253244981 0.7141327788122 0.779708904912695 0 0.0256157713401689 0 0 0 0.533464419888332 0 0 0 0 0 0.866071933880448 0 0 0 0.247271986984493 0 0.289545733015984 0.289545733015984 0.953694866182638 0
0.411037971731275 1.80942996218801 4.44232980720699 0 2.33810844412073 0.0664660665206611 0 0 0 0 0 0.619993472239003 0 0 0 0 0.204946078310401 0.275112800300121 0.676110356062464 0.137153345598438 0.312100586041295 0 0.23884907272077 0.366865272866562 0.366865272866562 1.3721147618943 0
0 0 4.58817752078176 0.736927251331508 0.314825302921236 0.164146286668256 0.229289516940505 0 0.083742005347436 0 0.00628647499056603 0.340029355371371 0 0 0 0 0 0.219479276565835 0 0 0 0 0 0.482451893854886 0.482451893854886 0.760858654463832 0
4.66506344499066 0 1.3048636475578 0.270569454878569 0.630185223184526 0.360479607712477 0 0 0 0 0.00859711056295378 0.600027975393459 0 0 0.752689416374938 0 0 0.702431535581127 0 0 0 0 0.295157465231912 0.0727179588284344 0.0727179588284344 4.6817205240393 0
2.87279797531664 3.49345296900719 1.2781541114673 2.9595248142723 0.594818738754839 0.58228770759888 0 0 0 0.0328778654605516 0.0427448494814523 0.894821061054245 0.0666293424982218 0.412019500611879 0 0 0.0595703702702457 0.300666245399043 0 0 0.0582764274468163 0 0.553094758161907 0.965790567919612 0.965790567919612 3.55897922174524 0
4.50999712920748 1.48372912220657 1.1724131454248 0.243362443521619 0.212879633996636 0.44244127208367 0 0.897772531139784 0 0 0 0.581236146856099 0 0.0211869131464651 0.0359119298182264 0.020868388171274 0 0.0778905733022839 0 0.0560940307250457 0 0 0 0.498703558463603 0.498703558463603 4.66960712832956 0
0 0 2.51392466551624 3.61576557904482 2.94797261967324 0.420345362275839 0 0 0 0 0 0.934076067525893 0 0.00141586490256893 0 0.155570861549079 0 0.219069475540891 0 0 0 0 0 0.771230499492958 0.771230499492958 1.45064814019621 0
2.45382906403393 0.447018503444269 0 0.813256381778046 1.97062391228974 0.669805100187659 0 0 0.000620317393484379 0 0.028839922685869 0.224991894559935 0 0 0 0 0 0.173259367002174 0 0 0 0.759642100316519 0.600085183643233 0.627411189489067 0.627411189489067 2.75394895810518 0
0 3.68865321273915 0 0.655491068260744 0.376925289165229 0.416732223238796 0.0100277159113048 0 0 0 0.166873903485146 0.91303732409142 0 0 0.710286855799582 0 0 0.43606436625123 0 0 0 0 0 0.0813027825206518 0.0813027825206518 1.30821131125348 0
0.729800619417801 4.47076909360476 0 1.85576617904007 1.2020419863984 0.165157133480534 0 0.101351451687115 0.0114193293924752 0.0153697670433154 0.129732042849182 0.768343669362366 0 0 0 0.244123551669656 0.168019139120419 0.185851479647681 0.0283830539465115 0.174722445834524 0 0 0 0.696299424627796 0.696299424627796 1.71982240070239 0
0 3.13818587805144 0.616578172892332 0.340091093908995 2.21311640460044 0.660092273261398 0 0 0 0.427365868768401 0 0.213634358486161 0 0.450615722763779 0 0.259505177331909 0 0.313690362265334 0 0 0 0 0.115158162934083 0.5725852700416 0.5725852700416 1.61874659392193 0
2.30599300377071 2.52230627578683 0 0.826736578717828 0.0590139217674732 0.9617775878869 0 0.049541100102573 0 0 0 0.285462377360091 0 0.424670201017776 0.0894659432088837 0.035069301873687 0 0.892844138434157 0 0.0214479078151351 0 0.485568735822089 0 0.817900232737884 0.817900232737884 3.10931134304609 0
0.0435549854300916 0.451290608849376 0 0 1.45479968329892 0.770177633501589 0.000636687685934412 0 0.205287921618623 0.305455976417886 0 0.987026526825503 0 0 0 0.224862380005604 0 0.894138735020533 0 0.352878348367384 0 0.00559670544347904 0 0.20103920949623 0.20103920949623 1.11422368055033 0
0 0.872141638537869 4.17911484255455 1.11776179866865 0.810926247620955 0.70014803414233 0.0411226862137266 0 0 0.0449460190170674 0.22796397931443 0.873143131379038 0 0 0 0 0 0.814891692949459 0 0 0.0613069372911249 0 0.0930871380573502 0.948074815561995 0.948074815561995 1.88478999305966 0
2.50810951204039 0.937262188643217 1.83363794675097 0 0.138395717600361 0.65629425062798 0 0 0 0 0.0766781252386498 0.968797152163461 0.0106739330901903 0 0.660049461333441 0 0 0.859759786166251 0 0 0.00315122673725912 0 0 0.167166135972366 0.167166135972366 2.9103844407836 0
0 2.45540492469445 1.75303189340048 0.934747886843979 0.515300520695746 0.75502071599476 0 0 0 0 0.0901771452376561 0.643665602663532 0.00878946013969413 0 0 0.0139472976993526 0 0.843177993316203 0.0454497775945714 0.122874793007269 0 0 0.00388423637226694 0.0375134113710374 0.0375134113710374 1.67176850798478 0
1.97314676409587 0 0.633437773678452 0 0.462991742882878 0.802360472036526 0 0 0 0 0 0.1993546965532 0 0.41152754059564 0 0 0 0.337100013392046 0.112046616762352 0 0 0.748144986120645 0.446807300923135 0.114081562729552 0.114081562729552 2.0707035888986 0
3.59698958415538 2.536641494371 2.97893350711092 1.86513136141002 0.439547350164503 0.612605847651139 0 0 0 0.10935943527316 0 0.676259621744975 0 0 0 0.0937044115706496 0 0.964059636695311 0.165393116147132 0 0 0 0 0.834680220112205 0.834680220112205 4.10682530933691 0
1.06609416846186 0.754199465271086 0 0.404021365800872 1.31060611875728 0.84688923205249 0.145973390748947 0 0 0 0 0.439588219393045 0 0.466193436915314 0 0 0 0.320555214304477 0 0 0.113431424758431 0.000367472884051728 0.0496702853468641 0.35084960446693 0.35084960446693 1.64348974702239 0
0.593545133247972 0.204909598454833 1.02300536073744 0.47624216391705 0.440148432273418 0.178013061638921 0 0 0 0 0 0.949730547843501 0 0 0.00269149188344336 0.713352055391625 0 0.0443058188538998 0 0 0 0.0296928641697077 0 0.86960345832631 0.86960345832631 1.17252661331982 0
0 4.70359620521776 1.34901067148894 0.79028256284073 0.630936552770436 0.1054943788331 0 0 0.000588900077054165 0 0.204883974425632 0.323575472924858 0 0 0 0 0.548211600894036 0.159223513444886 0 0 0.451944701267871 0 0.192953919208632 0.886301290476695 0.886301290476695 1.35575821752534 0
0 0 3.51052079629153 0.250855869147927 0.106112535111606 0.826926008565351 0 0 0 0 0.00772452741046248 0.531274070031941 0 0.118234008068382 0 0.113678346755605 0 0.491311842575669 0 0.019987814593512 0 0 0.329250162738331 0.713745047105476 0.713745047105476 1.23156388941654 0
0 2.00393488467671 1.67873363709077 0.33179795066826 2.33451079716906 0.757128059165552 0 0 0 0 0.0725369919679835 0.668600518256426 0 0 0.0699262418967156 0 0 0.230587124358863 0 0.111712437873333 0.0707931882766161 0 0 0.802496669348329 0.802496669348329 1.62881325480075 0
4.52667140751146 1.79977838345803 1.30595239228569 0 1.25840513547882 0.613104024901986 0 0 0 0 0.00368679430674475 0.024399432586506 0.00497054780553275 0.540304471373114 0 0 0.670131749326643 0.800812521018088 0 0.189890001174253 0 0 0 0.562662526732311 0.562662526732311 4.76318700235326 0
1.59181897481903 2.98950354522094 0.257055197143927 0 1.11109640402719 0.287829444278032 0 0 0 0 0 0.566718679619953 0 0 0 0 0 0.0434450337197632 0.0446616290983974 0 0 0.276085485562904 0 0.0211214337032288 0.0211214337032288 2.04444881006418 0
3.91577786067501 2.91248403140344 0 0 1.65068411291577 0.0410962970927358 0.0741497610542276 0.195968478391399 0.0158277738598728 0 0.0297645611183659 0.420575169613585 0 0 0.342863734317511 0.490993750003503 0 0.587656987598166 0 0 0 0 0 0.375513568287715 0.375513568287715 3.98291769458605 0
0 0 0.274340499192476 0.119779851520434 2.4345875242725 0.405295766424388 0 0.705639696381125 0.00237164554117982 0 0 0.333621443482116 0 0 0 0.358706049451683 0.649146572312578 0.0747171326074749 0.032097522648525 0 0 0 0 0.703662832966074 0.703662832966074 1.41920432894775 0
0 4.27788399974816 3.76797944214195 2.13924574479461 0.560759096872061 0.407730132807046 0 0 0 0.352842881543924 0 0.300267440499738 0 0 0 0 0 0.596170937875286 0 0 0 0.258771291088139 0 0.186383333988488 0.186383333988488 1.51148594563766 0
0.605247544124722 0 1.60943587543443 0.895965073723346 0.126108594238758 0.336131168529391 0 0.00818537469440361 0 0.541980539820217 0 0.204973860178143 0.282103164325639 0 0 0 0 0.170179527252913 0 0 0 0 0 0.402198534226045 0.402198534226045 0.858534658050933 0
0.999579535797238 0 0.938269970472902 0.928453801665455 0.471421240828931 0.0223437752574682 0 0.146454264741997 0 0 0.160191719554296 0.489498681388795 0.0273646051653717 0.0789449771148008 0 0.469671859910583 0 0.638085988583043 0.00475816779304604 0 0 0 0 0.997137759579346 0.997137759579346 1.64556938867855 0
2.53325588768348 0 0 2.96627547196113 0.931159883504733 0.145853858441114 0.291915102121957 0 0.00115183373922609 0 0 0.427263210294768 0 0 0 0.143079867140312 0.0507572480433885 0.135546468663961 0.00548636999354958 0 0 0 0.0268089759872502 0.828045915812254 0.828045915812254 2.72028364952526 0
0.257115546613932 0.861226583831012 3.41716312104836 0 1.74334742175415 0.435439701192081 0 0 0 0 0 0.0275848919991404 0 0 0.32635562491655 0 0.473429829133144 0.884287049528211 0 0 0.433045130630177 0 0.115290015070334 0.487449492095038 0.487449492095038 1.55586881507629 0
0 0 0 1.27608598768711 0.433771021198481 0.383172260364518 0 0 0 0 0 0.733733529224992 0 0.552201121136539 0.00659030511002759 0 0 0.542105602100492 0 0.229697744736505 0 0 0.0125698392649086 0.196926959091797 0.196926959091797 0.847465774859911 0
0 0.0282845895271748 2.82495479285717 0.0747399530373514 0.237737733637914 0.805266947252676 0 0 0 0.011027035441597 0.130165519176075 0.919165364000946 0.0479680706985519 0 0 0 0 0.739847125252709 0.0947228567550211 0 0 0 0 0.972745599923655 0.972745599923655 1.43265339705548 0
2.0522369146347 1.87351794727147 3.63394756242633 2.40068214014173 0.553376771509647 0.364475697744638 0 0 0 0 0.188486859343761 0.00437855278141797 0 0 0 0 0 0.996973216067999 0 0 0 0 0 0.365479068830609 0.365479068830609 2.63688187381227 0
0.0375086532440037 2.48346567153931 2.5716537469998 0.657792864367366 0.8038789043203 0.533751512411982 0 0.617608374999964 0 0 0 0.0179288957733661 0 0 0 0 0 0.268229092704132 0 0.0268533223271487 0.131908416157446 0 0 0.271306297509 0.271306297509 1.24242960177716 0
0 4.26248121075332 4.51370918657631 2.27068638522178 1.48325296211988 0.228043054463342 0 0 0 0 0 0.933150244411081 0 0 0 0 0.0173689355782869 0.462256031343713 0.357538053114474 0 0 0 0 0.261038588127121 0.261038588127121 1.36886022447009 0
3.33695600554347 0.90548805729486 1.08269613049924 0.435950330458581 1.51763237453997 0.879277629777789 0 0.0514483060522425 0.178290592665709 0 0 0.320992331719026 0 0 0 0.0540049424974553 0.335249337311183 0.743557122768834 0 0 0 0 0 0.451128544984385 0.451128544984385 3.6106455454577 0
0 0 0 1.80614773510024 1.0592881324701 0.992704123491421 0 0 0 0 0 0.474129520356655 0.0819665874509482 0 0.136693732639189 0 0.433348504958326 0.365308880573139 0 0.0677449083413912 0 0 0 0.209113942226395 0.209113942226395 1.19861010384695 0
0 0 0 0.222779692150652 1.1244748076424 0.437314937356859 0.191043692191476 0 0 0 0.204376010085 0.315943299094215 0 0 0.011934503497549 0 0 0.736432564212009 0.0366726330169248 0.0550294036891918 0 0 0.0474594481560358 0.641912081977352 0.641912081977352 0.965771914541621 0
0 0 0.566469894489273 2.41709201037884 1.86725588934496 0.6786850807257 0 0 0 0 0 0.229948446154594 0.0507652555990912 0.679487740395037 0 0.217671305624926 0 0.913767781574279 0 0 0 0 0 0.836113658966497 0.836113658966497 1.3188832850478 0
3.42639868706465 0.0578647176735103 0.951203891076148 0.582445433363318 1.56331425579265 0.592984815128148 0 0 0 0.00389579335451128 0 0.599795956164598 0 0.00309729224515104 0 0.275876680795769 0.0813204637942609 0.439088389277458 0 0 0 0 0.270592218293212 0.981823342619464 0.981823342619464 3.56673010060746 0
1.21484180097468 2.11995181511156 0 0.24357081297785 2.12716032378376 0.901890703709796 0 0 0 0 0 0.510271776234731 0.729249011559183 0 0 0 0.420264436171281 0.10825883760117 0 0 0.07001330546292 0 0 0.205150972120464 0.205150972120464 2.24282373966835 0
0 0.49586466094479 0.367596265859902 0.700213548960164 0.820695764617994 0.330704839201644 0.0034747709098938 0 0 0 0 0.60957734589465 0 0.157817455544158 0.118776169957628 0 0 0.221689300145954 0.107221698127649 0 0 0.00938404746706266 0 0.75095695652999 0.75095695652999 0.796346289999708 0
1.31843280885369 1.63286849949509 0 2.67650334723294 1.67615034501068 0.951980103272945 0 0 0 0 0 0.473172408761457 0 0 0.0429652793869579 0 0 0.0831275114323944 0 0 0 0 0 0.937252965755761 0.937252965755761 2.0787033724665 0
0.743073862744495 0.23318239627406 0.616793025285006 0.851617610547692 0.34258073894307 0.261773923179135 0 0 0.0119617099586692 0 0 0.578319381223992 0 0 0 0 0 0.122107776114717 0 0 0.509676128238042 0 0 0.136443227995187 0.136443227995187 1.08039813390064 0
0 0 0.1707979880739 1.95061865542084 0.0431876596994698 0.5270774171222 0 0 0.0099090829666572 0 0.00146797824459385 0.308853842318058 0 0 0 0.0260548726378957 0 0.695336045697331 0.0941499996890049 0 0 0 0.179035168769413 0.69487047707662 0.69487047707662 0.78154156921977 0
1.03711764444597 0 0 0.219584849197417 0.871445890516043 0.797725160606205 0.0384670363268344 0 0 0 0.00740303011554965 0.817449349910021 0.339564453573425 0 0 0 0.0266018973505159 0.00665093050338328 0.0418060912835664 0.0251105603787101 0.0410078265867732 0 0.443168178281999 0.912066345335916 0.912066345335916 1.44137782974168 0
2.19177977205254 4.08918874803931 2.42123419395648 0 1.75272482074797 0.728368358686566 0 0.375741925477711 0 0 0.221250021707412 0.315839878283441 0.270704123430658 0 0 0.0287176300648551 0 0.338031013729051 0 0 0 0.674189575811484 0 0.83937917673029 0.83937917673029 3.43472602497213 0
0 1.40763421123847 0 0 3.14074432477355 0.0466116997413337 0 0 0 0.121285627302186 0.501233633055095 0.377992364577949 0 0 0 0 0 0.753622524207458 0 0.0940135351828264 0 0 0.24063243682924 0.484275529393926 0.484275529393926 1.23287784765274 0
0.402065543457866 3.81091902381741 0 1.53606387414038 1.90990997222252 0.221484230365604 0 0.788818617471945 0 0 0.00199056929501532 0.0274474839679897 0 0 0 0.128910464097639 0.319546268261299 0.156432685675099 0 0 0 0 0 0.655792009551078 0.655792009551078 1.31351511067592 0
0.148314005928114 0 0 0 2.32622337969951 0.322580734733492 0 0 0 0 0 0.290097790304571 0 0 0 0 0 0.595117383403704 0.305073340683135 0 0 0 0 0.966912115458399 0.966912115458399 1.02964226736893 0
0 0.945580295287073 3.5882998239249 0 0.413019822910428 0.232549881795421 0 0 0.914091410639218 0.822745890911532 0 0.919113819720224 0 0 0 0.146372023942729 0.0462044899245114 0.570973687572405 0 0 0 0 0 0.0513885477557778 0.0513885477557778 1.281356306274 0
0 0.763482158072293 0.842454785015434 2.1000961214304 1.72488156147301 0.563078475883231 0 0 0 0 0 0.120653699850664 0.00563916452389931 0 0.0576552713011056 0 0 0.835219159955159 0 0.015928254991022 0 0.835664485323984 0.067304769370536 0.898161987075582 0.898161987075582 1.47066128419824 0
0 0 0 0.189517877995968 3.87054528295994 0.09349963394925 0 0 0 0 0.318399901876879 0.392509714700282 0.114689088817576 0.0475049494526916 0 0 0 0.636833594413474 0 0 0 0.210858181929803 0 0.71230210759677 0.71230210759677 1.21141695107757 0
0 4.89742344943807 0.956042711157352 0 0.637725429609418 0.024588557658717 0.037681139345109 0 0 0.187203791191119 0 0.711600231938064 0 0.132245639325851 0 0.232803184136247 0 0.00862095970660448 0 0.338626290651718 0 0.0168145577604536 0.114803446229111 0.281462291488424 0.281462291488424 0.789122951805669 0
0.284721713047475 1.17533591575921 0 0 0.642287050839514 0.634493445744738 0 0 0 0 0 0.971470166696236 0.199706345462364 0.118959290126535 0 0.0401600865477654 0.00367162381951368 0.279450967907906 0 0 0 0 0.287368773875376 0.639584828866646 0.639584828866646 1.21393111066218 0
1.9134786115028 0 0 2.31333023146726 0.80799993686378 0.944971167249605 0 0 0 0 0 0.79031229019165 0 0.0130640787973577 0.027908042304332 0 0 0.548150077927858 0.182129705613218 0.637014104226792 0 0 0.431907508887628 0.129125675885007 0.129125675885007 2.12234937754885 0
0 0 1.00519621511921 0 1.49165198020637 0.277849276084453 0.0026928113473166 0 0 0 0.107932595809003 0.982248352374881 0 0.46941370883838 0 0.088577242512323 0 0.681563804158941 0 0 0 0 0 0.892920140875503 0.892920140875503 1.15691800154302 0
0.0249790656380355 4.19811854255386 1.88103991560638 0 2.4908699830994 0.793283779174089 0.252361560013271 0 0.326707607321555 0 0.0109498583872836 0.197283115703613 0.057093976759271 0 0.0477114331611817 0 0 0.917064520996064 0 0.232786670981413 0 0 0 0.503409328637645 0.503409328637645 2.02249133819478 0
0.0813229619525373 0.868487907573581 0 3.11805519741029 0.678453182801604 0.274324599653482 0.0187529419940697 0.297002636701197 0 0 0.274458888314724 0.972329325042665 0 0.196478881850943 0 0.112118302600965 0.00121391807561374 0.160396376857534 0 0.0550493738926393 0 0 0 0.0349808786995709 0.0349808786995709 1.13312498483533 0
0.820928656030446 1.76063495874405 2.21418785769492 0 1.74266037624329 0.809660191647708 0 0 0 0 0.0643064145877443 0.982880474068224 0.0570807654371958 0 0 0 0 0.544592219404876 0 0.144991526105659 0.00680370333419149 0 0.0148527185030971 0.0734785932581872 0.0734785932581872 2.05481720664488 0
0 0.767722047865391 0.970859337830916 0.215464219450951 0.956417491193861 0.89445425150916 0.412912758949891 0.411005776551523 0 0 0 0.0686405790038407 0 0 0.0139217002904732 0 0.0243873770820285 0.564823472406715 0 0 0.0505847667030099 0 0 0.543969034682959 0.543969034682959 1.17662075111609 0
1.21265031956136 1.45491295983084 0.369260350707918 0.493585662683472 1.18612628988922 0.772293572779745 0 0.835864454287527 0 0.273793651523652 0 0.332327869487926 0 0 0 0.159229065167792 0 0.154557077679783 0 0 0 0 0 0.567887685960159 0.567887685960159 1.96847358682764 0
0.387406832305714 0 0 0.655837846919894 2.63185022119433 0.0991616749670357 0 0.940383449808144 0 0.0832153931102807 0.010664050014409 0.577179095242172 0 0.0880566632905695 0 0.060976048367526 0 0.0220344832632691 0 0.00309931797215709 0 0.0739954114726828 0 0.566666432423517 0.566666432423517 0.96722497034798 0
1.64038211107254 0 0.271251424215734 1.36697655706666 0.615057759219781 0.82220770418644 0 0.140124189204717 0 0.285821368935421 0 0.161311929579824 0.0428275646029583 0.143163556436764 0 0.0226301855196242 0 0.689820391824469 0.328981247102145 0 0 0.191015866714668 0 0.174415571382269 0.174415571382269 1.74569308467283 0
1.93117372691631 0.695502625778317 0 2.77108815545216 0.75413916981779 0.852286525769159 0.133490293569865 0 0 0.348852825718603 0 0.280340125551447 0.109103813645924 0 0 0.109299731962829 0 0.720450183842331 0 0.220380645243266 0 0 0 0.229966479353607 0.229966479353607 2.36958848192895 0
0.933523670770228 0.163930522743613 0.0104879969730973 0.90531979361549 3.9783723782748 0.703600101405755 0 0 0.20299522273639 0.395362227086772 0 0.31699434039183 0 0 0 0 0 0.605181362247095 0 0 0 0.433618256408082 0.021352405868814 0.210783751215786 0.210783751215786 1.65609703431792 0
0.671473587630317 2.42559283133596 1.89669038262218 0.533769512549043 0.801774071995169 0.433647389989346 0 0 0.0542662303556761 0 0.141524237981753 0.3123538417276 0 0 0 0 0 0.0157447059173137 0 0 0 0 0 0.0433411004487425 0.0433411004487425 1.59895296321115 0
1.32560405158438 0 0 3.82113301660866 0.107667820993811 0.925198886310682 0 0 0 0.0898020356158982 0 0.138513470534235 0.0590540312008871 0 0 0 0 0.17862180294469 0.00543602609345688 0 0 0 0.186637780802788 0.906849332153797 0.906849332153797 1.36630949144077 0
0.904470276786014 0 0.61467387760058 0 1.53290527313948 0.970101094339043 0 0.0988692188952792 0 0 0.000301874050182134 0.893049271544442 0.390123478928781 0.271526764723705 0 0 0.0336842512826293 0.488789543043822 0.00558875387218633 0 0 0 0 0.698146236361936 0.698146236361936 1.52334436990871 0
0 0 0.361471716547385 0.805597762344405 0.113963737152517 0.455283201532438 0 0 0 0 0 0.25755819841288 0 0 0.0068595468420839 0 0 0.400319870561361 0 0 0 0 0 0.316272914642468 0.316272914642468 0.540841653832113 0
1.21149697061628 0.254986374638975 0 0.0485488222911954 1.13191153062508 0.870062524918467 0 0 0 0 0 0.23317652521655 0 0 0 0 0.356373789637387 0.0186672094278038 0 0 0.0471403257047806 0 0 0.996993311913684 0.996993311913684 1.53236243259624 0
0.166375929024071 0.251396654639393 1.44319145916961 1.49354820512235 0.530348868109286 0.135188707849011 0 0 0 0.865401485397759 0 0.767850783886388 0.0227292105305167 0.257242843825037 0 0.498568494684692 0.0715114686365305 0.685774910496548 0 0 0 0 0.0894700484632558 0.0160081060603261 0.0160081060603261 1.33959705605805 0
0 0 0.18682599440217 0.667847442440689 3.07549460511655 0.577076718909666 0.20078484864152 0.12239442326062 0.395969905125027 0 0 0.588307911995798 0 0 0.286342883837945 0 0.14254026643491 0.30760590499267 0.0134565730507642 0 0.180982667756505 0 0 0.519583282060921 0.519583282060921 1.193683266475 0
0.615148906130344 0.806390007957816 0 0 0.839203484356403 0.817681732121855 0 0 0 0.111965857313129 0.118944095885747 0.556537132710218 0 0.661743538529721 0 0 0.188716066144481 0.664227664005011 0 0 0.0530579186535352 0 0.202322093107125 0.228049066849053 0.228049066849053 1.32842912118306 0
1.44168854039162 0 0.921820478513837 1.52929829526693 1.02245723735541 0.0389877383131534 0 0 0 0 0 0.307880904059857 0 0.000456437355378304 0 0 0.48868765040129 0.428782678907737 0.00072825278526271 0.0143983781688434 0 0 0 0.321285140467808 0.321285140467808 1.47158117990887 0
0.691737425513566 0 0.370635775849223 1.87708349153399 0.380065826233476 0.724816175410524 0.00711661927527755 0 0 0 0 0.714612514246255 0 0 0 0 0.239296312761132 0.625616471050307 0.0420145169326317 0 0.0126431082058607 0 0 0.367989420890808 0.367989420890808 1.32055802337066 0
0.170838989317417 3.94502310920507 1.48857603315264 0.279295147396624 2.43856901116669 0.101064147427678 0 0 0.013861815147826 0 0 0.14701009565033 0 0 0.61815869113474 0 0 0.190291955601424 0 0 0 0 0 0.0338236158713698 0.0338236158713698 0.752976561413013 0
1.97933072131127 2.94658519979566 0.614809119142592 0.666418546112254 1.97322090528905 0.686105016851798 0 0 0.0965803545910778 0 0 0.436812753323466 0 0 0.0908892031327381 0.0204360049213027 0 0.717820506542921 0.383591354882021 0 0 0 0.104830445026104 0.511692896252498 0.511692896252498 2.76092821937268 0
2.41580903087743 0 0.0533595019951463 0.963995699770749 0.911564666777849 0.7278684489429 0.450667542067568 0 0.0893382348120374 0.170732723190211 0 0.0791113956365734 0.0225016242108895 0 0 0.0833242295745858 0.124237568215597 0.790947429137304 0.10933359665295 0.612736110401802 0 0 0 0.0593222549650818 0.0593222549650818 2.49392211078615 0
1.06602471903898 0 1.66442743642256 1.89208081923425 1.39436866762117 0.683369224425405 0.0413659551580413 0 0.265032148885683 0 0 0.722150010289624 0 0 0 0.056511630139159 0.0560028018122337 0.516045122407377 0.00372767292261604 0 0 0 0 0.0614403504878282 0.0614403504878282 1.64352034236532 0
3.17949483543634 0.564300522673875 2.03347802278586 0.645093625411391 1.64713591523468 0.598505954723805 0.0682256789891895 0.358177730896748 0 0 0.0544039139344695 0.580889143049717 0 0 0 0 0 0.622213776223361 0 0 0.114377551758739 0.329520837106294 0 0.373988498002291 0.373988498002291 3.47508042658176 0
0 0.872391432523727 0 0 1.28994576958939 0.633857293985784 0 0 0 0.0424037012395506 0 0.95110731292516 0.564430762289035 0.180473206161003 0 0.0770401317199981 0.0350405632903598 0.338708399329334 0.0333148524169017 0 0 0 0 0.830797119066119 0.830797119066119 1.20792771763237 0
1.50144697632641 3.07833558763377 0 1.38692294200882 2.00451560667716 0.894741233903915 0 0.00856281241066148 0 0 0 0.683844479965046 0 0 0 0.0194276129624607 0 0.938293184852227 0 0.236511624034698 0 0.248440107156975 0 0.286737039685249 0.286737039685249 2.66572156096552 0
0.919492570217699 3.85118160117418 0 0.845383252715692 2.00254061259329 0.568140873219818 0.0552152122555215 0 0 0.0550817944406006 0 0.85043486347422 0 0.122220008317981 0 0.125482471842402 0.0577760892367424 0.24028232623823 0 0.0570580792290228 0 0 0.245131318868408 0.440433138981461 0.440433138981461 2.11196399363274 0
1.18105791322887 0 0.212512968340889 0 2.21527725714259 0.822715495014563 0 0.0191321056611826 0 0 0 0.181688205339015 0.0970612348938123 0.176776405856742 0 0.12356041024977 0.0248505335733437 0.733295141719282 0 0 0 0 0 0.131311080651358 0.131311080651358 1.39526047643457 0
2.39097059355117 1.86048645526171 0.296067179646343 0.00846994877792895 0.179292768705636 0.256695983698592 0.028296820300322 0 0 0 0 0.853484557941556 0 0.0476492860304625 0 0 0 0.184753790963441 0 0 0 0 0 0.645705763716251 0.645705763716251 2.58757955119596 0
0.454780648229644 0 0.531586391152814 0 2.70908094244078 0.610527385724709 0.06896357432222 0 0 0.00451446284413403 0 0.593830147059634 0 0.200263926341692 0 0 0 0.103128666756675 0 0.0121614570532596 0 0 0 0.894576839637011 0.894576839637011 1.0546190046291 0
0 1.19392910506576 1.94144180277362 1.89989026309922 1.82812775019556 0.734705219278112 0.0981180365026462 0 0.00287186570929103 0 0 0.82315159169957 0.00090641927365196 0 0.32988865223164 0.110217455459372 0 0.983144630445167 0 0 0 0 0.00221862600454807 0.208448429126292 0.208448429126292 1.69373496918738 0
0 0.845227377023548 0 0 1.03796631423756 0.43970374437049 0.0455217939479649 0 0 0 0 0.781773682218045 0 0 0.0493103075872835 0 0 0.627858519786969 0.0285956648885836 0.0231618201378564 0 0.00788811717326388 0 0.387855234788731 0.387855234788731 0.893369022341091 0
4.406037296867 2.14875541208312 4.07160167698748 0 0.457032139180228 0.986883276840672 0.0813329262820764 0 0 0 4.41615579270275e-07 0.0533025804907084 0 0 0.0954411859748625 0 0 0.655245627975091 0 0 2.25924364609204e-06 0 0.316769160249002 0.854228318901733 0.854228318901733 4.85920758165378 0
0.777908236254007 0.339208920486271 0 0.939531540498137 0.412699902197346 0.683524746447802 0 0 0 0 0.0677157276493289 0.340502537786961 0 0.0268180318097119 0.240778064514097 0 0 0.796787581872195 0 0 0 0 0 0.416791524738073 0.416791524738073 1.17632340513516 0
0 0 2.04633137327619 1.39233249239624 1.43762088846415 0.403427217388526 0 0 0 0 0 0.404176684562117 0 0.111147588513728 0 0.231725816734096 0 0.689001240534708 0.0125742976610426 0.0763128096096214 0 0 0 0.482660551089793 0.482660551089793 1.15945040973967 0
1.44597878213972 0 0.293912474066019 1.5240418408066 3.28487831912935 0.973537813406438 0.054155397455902 0 0.0845006644033899 0.0317252235744917 0.0135262565877023 0.76485426351428 0.218486369884199 0 0 0 0 0.64364874525927 0 0 0.00521864440402038 0.0168768134436939 0.0928482248179146 0.89782023592852 0.89782023592852 1.94772832767488 0
0.522412676829845 1.24751592986286 0.428118064068258 1.43303833529353 0.889878161717206 0.0116787082515657 0 0.356859975495272 0 0.00513148592970619 0 0.55794662819244 0.505453885471759 0 0 0 0 0.0877341669984162 0 0 0.12123010635229 0 0 0.891753921052441 0.891753921052441 1.09361149392843 0
0.917537395842373 0.929199782200158 2.67935658805072 0 0.432199155911803 0.670078021939844 0 0 0 0 0.0121484092933227 0.326055014273152 0.0403453127385183 0.0507583005887553 0 0 0 0.342176909092814 0.0136878492734247 0.100390574685543 0.120404277961163 0 0 0.50106069049798 0.50106069049798 1.61213458677945 0
0 0 0.970618606545031 2.35486783925444 1.9065312333405 0.693576565943658 0 0 0 0 0 0.0580458559561521 0 0.000821941099900315 0.0905637774020982 0 0 0.385274900589138 0.011789202746351 0 0 0 0 0.867823752108961 0.867823752108961 0.941951489832562 0
0.109475146746263 0 0 0.793094376800582 3.9794138725847 0.239157394971699 0 0 0 0 0.0730621859595163 0.0193906968925148 0.184715202739928 0 0 0 0 0.643629161641002 0 0 0.00333907116053449 0 0 0.60491010802798 0.60491010802798 0.832746482054457 0
3.52526341448538 0 0.145134838763624 1.85195881105028 1.78198533249088 0.85626008710824 0 0 0 0 0.0298013928673191 0.550996215548366 0 0 0 0 0 0.0403884896077216 0.0169324670855539 0.331982198286644 0.0080394244812494 0.0572721288349352 0 0.543334665708244 0.543334665708244 3.54781836883868 0
0.569232750451192 0 0 0 1.20933409547433 0.744179020635784 0.0528141090250452 0 0 0 0.00345315559663209 0.79766895994544 0 0.000703051053044058 0.380353375726549 0 0 0.289643703494221 0.000145713147498919 0.391962844953098 0.192963696023674 0 0 0.124048646306619 0.124048646306619 1.16199484806694 0
0.280946976272389 3.09161068871617 0 0 1.86830680025741 0.65916798892431 0 0.273345011012969 0 0 0.0413021430911407 0.365935074165463 0 0 0 0.0770528448137622 0 0.060859662713483 0.164894066091799 0 0 0.486260253959005 0 0.42980608670041 0.42980608670041 1.78161029115434 0
0 3.11443473119289 3.84703857358545 0 3.02931364905089 0.861618850380182 0 0 0 0 0 0.224031993653625 0 0.458978899402323 0 0 0 0.496360881719738 0 0 0 0.570478643526637 0.0442710289230642 0.65798582113348 0.65798582113348 2.04197779351103 0
1.45449331216514 0.188543539959937 0 0.356757258297876 3.76168876886368 0.0436926325783134 0 0 0 0 0 0.165611512027681 0.353005504058534 0 0 0.0508916351448052 0.296708043654441 0.125291046686471 0.177558476981475 0.0110592364307587 0 0 0.00399434428879808 0.809919419232756 0.809919419232756 1.54117732520794 0
1.27755086123943 0 0 0 2.08156906347722 0.692572601372376 0 0 0 0 0 0.572839259635657 0 0 0 0 0 0.181673017097637 0 0 0 0 0.482293264100195 0.655811837641522 0.655811837641522 1.51242925160514 0
3.4684996502474 1.1912188148126 4.17229030397721 0.720168866449967 1.79211254487745 0.645639452151954 0 0 0 0.138208751048124 0 0.956965478369966 0.165468932524679 0 0 0 0 0.0614632668439299 0 0.187446044777436 0 0 0.0416177560990996 0.195805835071951 0.195805835071951 3.8513465657023 0
0 2.58982548862696 0 1.27864646492526 0.0156147312372923 0.655193079728633 0.00710329361848269 0 0.607769530086405 0.31695521921709 0 0.856998414034024 0.129544327410644 0 0 0.0249879283127759 0 0.740556110162288 0 0 0 0 0 0.480710596311837 0.480710596311837 1.52819982915586 0
0 0 0.503375171916559 1.78363938676193 1.87744463700801 0.659749942366034 0 0 0 0 0 0.5003320958931 0.0331913223128984 0 0 0 0.371924685891424 0.627506359945983 0 0.0375606431960469 0 0 0.167117667180362 0.783534597139806 0.783534597139806 1.32775218099844 0
0.214564634719864 0 0.2780178389512 1.68710739631206 0.975554939359426 0.431686694500968 0 0 0 0 0.166661025716837 0.141441110754386 0 0 0.00601412306879414 0.0359180503405946 0 0.598006390267983 0 0.0255227183536045 0 0 0 0.375973459798843 0.375973459798843 0.877239895973518 0
0.48033260833472 0 0 1.4294238158036 1.0095799905248 0.476401171647012 0.310807700937865 0 0 0 0 0.52928388887085 0 0 0.905449634875215 0 0 0.806739441817626 0.116699482028806 0 0 0 0.0165632541688827 0.0120310173369944 0.0120310173369944 1.09083986431083 0
0 1.22086675534956 0 0.577858420088887 3.70441573020071 0.0327743575908244 0 0.00372332890497088 0 0 0 0.466820096829906 0 0.0356974036997684 0 0 0.399482490177639 0.979625110281631 0.0168826165145022 0 0 0 0 0.672276944620535 0.672276944620535 0.852792170135221 0
0 2.52375074406154 0.256833448074758 0.0142704444006085 2.79682085034437 0.95491474471055 0 0 0.00947130975054836 0 0 0.872414049925283 0 0 0.216855817736845 0 0 0.32313719112426 0.0463809875442128 0 0 0 0 0.761304540559649 0.761304540559649 1.68211647605597 0
0.841101503930986 0 0 2.04550616256893 0.0506895002909005 0.44647351000458 0 0.231326340681766 0 0.245549903826928 0 0.253735410282388 0.410316422420855 0.712262572822335 0 0 0.567191074357014 0.224873590515926 0 0 0 0 0 0.12937462516129 0.12937462516129 1.30248313529343 0
4.31244485429488 0 0 0.66929627628997 2.19419412827119 0.0838469399604946 0.223754294294702 0 0 0 0 0.286907802801579 0 0.025719745414599 0 0 0 0.368885760195553 0 0 0 0 0 0.692855207715183 0.692855207715183 4.31253208982029 0
3.31529133720323 0.924663333920762 2.39585342467763 0.826262819580734 1.56871360726655 0.726913280785084 0 0 0 0 0 0.347693280782551 0 0 0 0.0874831461561109 0 0.182634373661131 0.367711770933316 0 0 0 0.274551688724443 0.192093441961333 0.192093441961333 3.57958487196631 0
0.534585326910019 0.588354694657028 3.87774249073118 0 2.20501034357585 0.796015058411285 0.0315713598118343 0 0 0 0.00310117521975453 0.7697626973968 0 0.298411505039218 0 0 0 0.0328686323482543 0 0 0 0 0.124789038909479 0.017399946693331 0.017399946693331 1.70086168269767 0
0.42767025064677 3.11670416407287 0 1.60455158678815 0.360710082575679 0.528274580370635 0 0 0 0 0 0.619819064158946 0 0 0.409296759234865 0 0 0.982768386602402 0 0 0.00158499014845154 0 0 0.0073287570849061 0.0073287570849061 1.6032714450956 0
0 0 0.60245166067034 0 0.798636517487466 0.0909657485317439 0 0 0 0 0.0812831279537291 0.993227772181854 0 0 0.0129433027765919 0 0.00403639692363034 0.580181906465441 0 0.021655000386306 0 0 0 0.0226007606834173 0.0226007606834173 0.517802967880834 0
0.770642831455916 0.68459672271274 0.811200577998534 0.993765017017722 1.75753524061292 0.125292066251859 0.228523547080317 0 0 0 0 0.173823071178049 0 0.24288155144566 0 0 0.0168998567903733 0.937639263691381 0 0 0 0 0 0.0609936711844057 0.0609936711844057 0.981535246697899 0
1.86969392071478 0 0.79839535150677 2.18457460636273 0.0507981691043824 0.470016469946131 0 0 0 0 0.0590497907955921 0.336910239188001 0 0 0 0 0 0.779166685650125 0 0.194739590948699 0 0 0.015098464914023 0.355264999903738 0.355264999903738 1.98762644045504 0
0.816798427607864 2.31636359728873 0 0 2.89591259323061 0.111911430722102 0.0729547835248058 0.201378483090412 0.00826054927246827 0 0 0.817587136523798 0 0 0.0566768946173699 0 0.0141766973743668 0.47555708582513 0 0.157619978938576 0 0 0 0.558029022766277 0.558029022766277 1.23018333574826 0
0 0 0 0 0.884994789492339 0.124925989191979 0 0.0109942691388218 0 0.547586177737594 0.189293278997102 0.277957179583609 0 0.0740127565935368 0 0 0 0.822109828935936 0 0 0 0.585624522744115 0 0.160332862753421 0.160332862753421 0.932874352207482 0
0.666493467055261 0 0 0 0.554135668091476 0.373253428610042 0 0 0 0 0.118758487555363 0.894909370690584 0.0242227084368722 0.593601871033052 0 0.0989451952740561 0.101157744662193 0.377691116649657 0 0 0 0 0.0259193554788643 1.92231964319944e-05 1.92231964319944e-05 0.821184341564212 0
1.24699616525322 0 1.97482810821384 1.66741425171494 0.618259586626664 0.232957918895409 0 0 0 0 0 0.233609915012494 0 0 0 0 0.765586180633387 0.658513335511088 0.0505880747466258 0 0.453475249703911 0 0.271489334122289 0.969272871734574 0.969272871734574 1.77993134129684 0
0 0 0.322915961965919 0 1.47234295541421 0.0585391856729984 0.0133439725027566 0 0 0 0 0.742076519178227 0 0 0 0 0.0393428103099829 0.0150111748371273 0.284216964031661 0 0 0 0.244804025451161 0.614177212584764 0.614177212584764 0.672815302227151 0
0 1.48286650422961 0 0.0500387619249523 0.52044501947239 0.546616327948868 0.215835871107477 0.15618647298853 0.0920049723181835 0 0.232836915837228 0.0884704475756734 0 0 0 0 0 0.791840950958431 0.0108560036235247 0 0 0.329565640341605 0 0.768356074113399 0.768356074113399 1.23566565134896 0
0 0.0636220956221223 0 0.531978933373466 2.22019912675023 0.336338196415454 0 0 0 0 0 0.430021301144734 0.307386052560116 0 0 0 0.113311109029829 0.401094177737832 0 0.0725826748522613 0 0 0.0119253968455409 0.278322520665824 0.278322520665824 0.683647322260033 0
0 0.367363189579919 0.765653726179153 0.211089477408677 0.719374387525022 0.931596252601594 0 0 0 0 0.00796223230886315 0.379388905363157 0.197985084990946 0.163092773670554 0.0522241261226508 0 0.557408719583488 0.599953727098182 0.182631686919315 0 0 0 0.0898962270899734 0.82473955093883 0.82473955093883 1.28408534319228 0
1.74368049390614 0.447673827409744 0 0 1.27441650652327 0.966655706753954 0 0 0 0 0.00618270359872174 0.407568174181506 0 0 0.705511313875765 0.00305266556580574 0 0.459479723358527 0 0 0 0.148742323352597 0 0.00531244743615389 0.00531244743615389 2.01108200681212 0
0 0.884701862931252 0.43571108346805 0 1.25519954785705 0.404694767668843 0 0 0.535749656819075 0 0 0.121231426950544 0 0 0 0 0 0.819234863156453 0 0 0.223301204964096 0 0 0.790708979126066 0.790708979126066 1.15118176735906 0
0 0.789596962044016 1.95779153006151 0.108639848418534 0.0422546626068652 0.809290360892191 0.131906462063904 0 0 0 0.0462790281809089 0.287315345834941 0 0.112870406109634 0 0 0 0.375296673504636 0 0 0 0.453337790648057 0.550482737707243 0.990774247562513 0.990774247562513 1.18373061158542 0
0 0 1.8251796294935 0.0524273167829961 0.235775033477694 0.76885746861808 0 0 0.557812996182503 0 0 0.563647544011474 0 0 0 0 0 0.705118785146624 0 0.00915422739821706 0 0 0 0.989671346032992 0.989671346032992 1.09258334447688 0
0.595417835982516 1.73209960805252 0 0.120699708350003 0.0938571481965482 0.464412403991446 0 0.0571429104867439 0 0.365738861353685 0.0664929842805396 0.30995656712912 0.0699389227424196 0 0 0 0 0.294377800775692 0 0 0 0.0504200698737954 0 0.0684165190905333 0.0684165190905333 1.26313908687013 0
0.417249172460288 3.328342550667 0.617439727066085 0 0.583866850240156 0.222398158162832 0 0 0 0 0 0.338548818603158 0 0 0.067008740701766 0 0 0.253782665356994 0 0 0 0.191812370291909 0.198649971996228 0.706972284475341 0.706972284475341 1.15934870821158 0
0 4.38503290642984 0 1.83124249847606 0.909420566633344 0.0160018322058022 0 0 0 0 0 0.972380031831563 0 0 0 0.859653319045646 0 0.125715219415724 0.361749048221014 0.00674600902708268 0 0 0 0.831377665046602 0.831377665046602 1.60675680250661 0
0.7209445273038 0.44864091835916 1.76695220265538 0.183607552433386 1.65176989557222 0.0167607930488884 0.019939934366162 0 0 0.0166289273220869 0 0.829541397280991 0 0.0191903916794691 0 0 0 0.483688060194254 0 0 0 0 0.33605431722277 0.860314755700529 0.860314755700529 0.941249407147703 0
0.129447115352377 0 0.142848720308393 1.97680750535801 0.330986879300326 0.58990714349784 0 0 0.549716883288637 0 0 0.741929785581306 0 0 0 0.278528276255256 0 0.000489931087940931 0.0158256781165344 0 0 0 0 0.715536742703989 0.715536742703989 0.907351141066203 0
0 3.12656036112458 0.733500584028661 0 0.665919258957729 0.136922892648727 0 0 0 0 0 0.885242427233607 0 0.301067569700926 0 0 0 0.000190309947356582 0 0 0.186991442152421 0 0 0.513996945694089 0.513996945694089 0.903100470283969 0
0 0.730483516817912 3.70202561467886 0.858179472386837 0.930904636625201 0.0721937415655702 0 0.042020347027434 0 0.605081885192533 0.276845278263555 0.815285470103845 0 0 0 0 0.0601038802930144 0.100468402495608 0.191537238316237 0.108479335625669 0 0 0 0.121050150133669 0.121050150133669 1.16682960959765 0
0 1.97475915681571 0 0 1.19579481706023 0.827754409285262 0.118516169449479 0 0.124025855979654 0 0 0.484072506660596 0 0 0 0 0 0.938804003642872 0 0 0.138816955548431 0 0.0514887145866132 0.940864879172295 0.940864879172295 1.57277461714805 0
0.895637568552047 0.841904848115519 0.141427086899057 0 0.621304150670767 0.535252092173323 0 0 0.609893402438347 0.17136772515901 0.0209303085164435 0.853038969216868 0.0627790252899128 0 0 0 0.0748127730962614 0.12869656458497 0 0 0.0348606240512299 0 0.228110814363059 0.0815501089673489 0.0815501089673489 1.35693705790641 0
0.854284825036302 0 0 1.33835719525814 0.280721059767529 0.907522256253287 0 0 0.529235523926035 0.262888793586367 0.076702784763323 0.767328284448013 0 0 0 0 0.0261188395055914 0.123793997336179 0 0.032633650801677 0.0148564886613361 0 0.442318053717898 0.162114619044587 0.162114619044587 1.11872844917642 0
0 0.933681660797447 0 0 0.839929670095444 0.213297231122851 0 0 0 0 0 0.264560169773176 0 0 0 0.297991183175597 0 0.144401077646762 0.241444038988124 0 0 0 0 0.572870676871389 0.572870676871389 0.641184389549109 0
2.85085623781197 0.112477722810581 0 0 3.82113297376782 0.785753491567448 0 0 0 0 0 0.0738479513674975 0.119751425728726 0.198417111146531 0.00562615967245927 0 0.639872658443469 0.665166020859033 0.063147521590951 0.135769225176644 0 0 0 0.814423548290506 0.814423548290506 2.93085802668047 0
1.34880730137229 0.316329017048702 0 0.485087580280378 0.721211170544848 0.871124894591048 0 0 0.0520338116266655 0 0.0475480381500921 0.0106793416198343 0 0 0 0 0 0.964597358135507 0 0 0 0 0 0.510023556649685 0.510023556649685 1.5511265273905 0
2.85747656016611 2.62297179549932 0.555423028767109 0.0218662428669631 2.11571840476245 0.639756022021174 0 0.105064128382263 0 0 0 0.726455512922257 0 0.2668596710574 0 0 0 0.892795484978706 0 0.0102764803246888 0 0.26657674495917 0 0.961688651237637 0.961688651237637 3.42236029737471 0
0 2.72846317500807 0 0 1.12810051906854 0.895891682477668 0 0 0.0634643981741274 0 0 0.252373828319833 0 0 0.726864818494414 0 0.295817675347097 0.142140408512205 0 0 0.0181470100192102 0 0.549282219478635 0.237539623165503 0.237539623165503 1.65158073471559 0
0 1.48253212333657 0.208797008031979 2.12683844799176 1.64759026747197 0.282152093015611 0 0 0 0 0 0.538489425322041 0.05050604809154 0 0 0.118551663097401 0 0.841585301794112 0 0.310747790667258 0 0 0.0321740620479782 0.411551893688738 0.411551893688738 1.11040793177778 0
3.20333781093359 4.68251298763789 2.43255706666969 0.350565593456849 0.215109248645604 0.728518770309165 0 0 0 0 0 0.786100593395531 0.0532449724506649 0.185870603746794 0 0.0604035440328292 0 0.760414941702038 0.037851842111257 0 0 0.128286205129275 0 0.629704373190179 0.629704373190179 4.12462544818175 0
0 0.789724220288917 0 2.82030758727342 1.81346261827275 0.478973638964817 0 0 0 0 0 0.521260336972773 0.123503411600756 0.0561536052811124 0.385638884720426 0 0.354526123487854 0.730646209325641 0.0979667045982619 0 0.424430503153701 0 0 0.353588338242844 0.353588338242844 1.56686348338248 0
0.377425658749416 0 1.33093290030956 1.6016039121896 0.706247957423329 0.237465539481491 0 0 0 0.150604203424287 0 0.0545486626215279 0 0.0887759321764787 0 0 0 0.837648746790364 0.0329020031359293 0.0325405823123717 0 0 0.0789017713899239 0.351350185927004 0.351350185927004 0.666560875786099 0
0 3.09585513919592 0.952711850870401 0.642479886300862 1.44335174770094 0.423692941665649 0 0.119327114345796 0 0 0 0.333656753180549 0.0401674719716991 0 0 0 0 0.811633215053007 0.00220841745250433 0 0 0 0 0.955621519125998 0.955621519125998 1.28584487592885 0
0 4.80690712458454 2.7348934232723 0.0185084845870733 0.0337096638977528 0.640793702565134 0 0 0 0 0 0.122581079835072 0.000159307324573394 0.489102956248397 0.220202539610366 0 0 0.784133294830099 0 0 0 0 0.00251607432178089 0.514741814462468 0.514741814462468 1.79416926718602 0
4.61336426902562 0 2.67505691968836 0 0.0804499802179635 0.937623301753774 0.155111190010975 0 0 0 0 0.612511990126222 0 0 0.411374763936703 0 0 0.168121740454808 0 0 0 0.144785424738764 0 0.491367344977334 0.491367344977334 4.68794122930499 0
1.21281418483704 0 0.778556852601469 0 2.66893668333068 0.606616724748164 0 0 0 0 0 0.620388617739081 0 0 0 0 0 0.271170719061047 0 0 0 0 0.0423800472738997 0.143667789874598 0.143667789874598 1.43016011441566 0
0.889355112332851 2.49547231360339 0.858261098153889 2.44855371117592 0.873914624098688 0.768916982924566 0 0.322333196927746 0 0 0 0.29189410014078 0 0 0 0 0.505962145612028 0.0124335184227675 0 0.00955434713712574 0 0 0 0.644609683193266 0.644609683193266 2.1049775759542 0
0.877988287713379 0 2.16398084023967 2.78042668197304 1.9714637438301 0.142792768077925 0 0.478236420321401 0.123279537816232 0 0 0.375370896654204 0 0 0.0663010853120911 0 0 0.281475075054914 0 0 0 0 0 0.737090731272474 0.737090731272474 1.08783048575034 0
2.03884109621868 0.246919049415737 0 0.569150986382738 2.58063522353768 0.339815926039591 0.0215690944042613 0.165242301614318 0 0 0 0.853227833751589 0 0.232871297358718 0 0.254560849791522 0 0.214656617958099 0.178498963918384 0 0 0 0 0.587204945972189 0.587204945972189 2.16962090004247 0
1.5579771315679 2.26178202498704 0.246484091039747 0.464460806921124 0.689862108090892 0.966685885330662 0 0 0 0.197256000193698 0.0175076559404612 0.66441699443385 0 0 0 0 0.263535324692051 0.201165922684595 0.161771213696233 0 0.0130329927628038 0 0.283275813406475 0.787449761293828 0.787449761293828 2.5131155318473 0
1.6670315139927 0 0 0.496221881592646 2.7160308030434 0.0785134281031787 0 0 0 0 0 0.00945685314945877 0 0.466132867788834 0 0 0 0.084134828299284 0.0965332466078376 0 0 0.485722748267709 0.163524695030122 0.0680834134109318 0.0680834134109318 1.7042555320112 0
0 0 1.65969712566584 2.94845065916888 1.72804694622755 0.178391650784761 0.086726026771102 0 0 0 0.110289654574303 0.105777978198603 0 0 0.371775143138902 0 0 0.353531594155356 0.0659233400374356 0 0 0 0 0.42877993453294 0.42877993453294 0.816344142571304 0
0.755734832258895 0.587133760564029 1.0267904039938 0.724285618867725 3.88840316142887 0.825167872710153 0 0 0 0 0.0150570964817615 0.301791425561532 0.34238300940185 0 0 0 0 0.425353172235191 0 0 0 0.0233696674449098 0 0.535940438508987 0.535940438508987 1.44031100436071 0
1.46244390774518 1.49268124764785 0 2.04787692194805 0.977562360232696 0.131565222516656 0 0 0 0 0 0.0247266313526779 0 0.53713696153051 0 0 0.215248964529447 0.492266698274761 0 0 0 0 0 0.735598824685439 0.735598824685439 1.61023617738721 0
3.99595410004258 0 0 0.722250933758914 0.0694357445463538 0.38695784797892 0 0.402462588557637 0 0 0 0.352464253548533 0 0 0.296171821942774 0 0 0.5857010462787 0 0 0 0.0686101614370603 0 0.614719448145479 0.614719448145479 3.99704723560591 0
0.805788065306842 1.61040579667315 0 0.399856989271939 0.809152184985578 0.371332197682932 0.173121994272404 0.356506260417417 0 0 0 0.673941510496661 0 0 0.732703044646888 0 0 0.337080744327977 0 0 0 0 0 0.0804152037017048 0.0804152037017048 1.41540350012978 0
3.0982480738312 0 2.62393988482654 0.597089589573443 2.72110482305288 0.741212512832135 0 0 0 0.00627033399448215 0.0299578489539281 0.354284699307755 0 0 0 0 0 0.380037729395553 0 0.0374145927428829 0 0 0.53955751127968 0.885659714695066 0.885659714695066 3.21750166359221 0
0.197235729545355 4.82643779716454 0 0.611497935838997 2.99764937162399 0.481319022364914 0 0 0.301486716940966 0 0.102920971160616 0.897150798235089 0.0103007552484301 0 0.0643758413309142 0.130501547379937 0 0.898331888951361 0 0 0 0.025407410916265 0.0472626026083489 0.924467575037852 0.924467575037852 1.80735608893149 0
1.43474238971248 1.40849565993994 0 1.64281849307008 0.922433874802664 0.721262777922675 0 0 0 0 0 0.288626736728474 0.0602369301388767 0.32174722441892 0.256045679467131 0 0 0.549961236072704 0.0877443996916673 0 0 0 0 0.735907292924821 0.735907292924821 1.97784169859354 0
0 1.37024999130517 2.92440939461812 0.734143132343888 3.64728801883757 0.135394187411293 0.0239499229477735 0 0 0 0 0.20305341295898 0.0129137813074026 0 0 0 0 0.571844151243567 0 0.0890552598301819 0.819335534697002 0 0.00729381577278204 0.527104396140203 0.527104396140203 2.08228769181029 0
1.99760356824845 1.01500712404959 0 0.0383161366917193 2.90400427998975 0.589508597971871 0 0.00845884121873708 0 0.0403479605024074 0.211573703379601 0.1425111067947 0 0.614601543691887 0 0.135176818125161 0 0.811866043368354 0 0 0 0 0 0.89053567382507 0.89053567382507 2.29130880827382 0
0.00595633219927549 2.80627440288663 2.08117621205747 0.826647168025374 0.314990821760148 0.891000131610781 0 0 0 0 0.0428905054426104 0.861968621844426 0 0 0.0158963666141457 0 0.101589356179074 0.555274842306972 0 0 0 0 0 0.708987218793482 0.708987218793482 1.90497074710997 0
0.890417536720634 1.38201777590439 0.118463401217014 2.19064071774483 0.437416957691312 0.995225606951862 0 0 0 0 0.00148945179386161 0.268214174779132 0 0 0.0243661582631719 0 0.286806576024405 0.907835538499057 0 0.151913090217649 0 0 0 0.581615876639262 0.581615876639262 1.88639070712241 0
1.16414461145177 2.82262573088519 0 0.0669990289025009 1.22366242762655 0.76380359986797 0.329063408253511 0 0 0.00753867078744113 0 0.263380995951593 0.0121968341804908 0.111098906110103 0 0 0.0450181734445577 0.845747126964852 0 0.0184184260779609 0 0 0 0.89977447129786 0.89977447129786 2.2845225920594 0
1.89823989477009 0 0.831322917016223 0 2.5732245252002 0.155190016608685 0 0.0909404520149973 0.425344784708225 0 0 0.935801797779277 0.12860955627641 0 0 0.612164430045849 0 0.268887133803219 0 0 0 0.0174284309679461 0 0.096317402087152 0.096317402087152 2.13852165676767 0
0 0.0788301080465317 0 0 1.49508113507181 0.836971241282299 0 0 0 0 0.0796540904625641 0.256505527533591 0.0404943093152123 0.18227351754079 0 0 0 0.459450406488031 0 0 0 0.702709499635019 0 0.575154080055654 0.575154080055654 1.21874007606327 0
1.52003378700465 0 1.85129555058666 2.13524659536779 0.609506484819576 0.191602328792214 0.0631018685268153 0 0 0 0.295104394513287 0.769997764145955 0 0.0218604903640959 0.0785526709707628 0 0 0.181993511505425 0.0850808390499625 0.155494649584622 0 0 0.29886756632293 0.352192271035165 0.352192271035165 1.95375758321573 0
0.665650150738657 0.682918640552089 1.90367619856261 0.212757189990953 2.90036528464407 0.301735949004069 0 0 0 0 0 0.492549977498129 0.108217296487977 0.157480767409732 0.213278883880255 0 0.431551311077515 0.766663314308971 0.611627409372119 0 0.289539649819146 0 0.000900477801319785 0.775877278996631 0.775877278996631 1.81720574251179 0
0.308718530694023 1.24371128110215 0.23198363208212 0.978943155379966 0.815650641452521 0.314313275041059 0 0 0 0 0 0.169191219378263 0 0 0.00576781902153833 0 0 0.226924746995792 0.115303382996188 0 0.0650871326093981 0 0 0.968211741186678 0.968211741186678 1.10372683206046 0
0 0 0.937534792581573 0.179519800934941 1.97035706369206 0.16307713999413 0 0 0 0 0 0.346851639915258 0 0 0.0927388168381651 0 0 0.616644602734595 0 0 0.492846194711393 0 0.2489230018812 0.524812247371301 0.524812247371301 1.34982572429084 0
0 2.85230855899863 0 0.76050438801758 2.77679385337979 0.117331918561831 0 0 0 0.0583141480428239 0 0.145458730403334 0 0 0 0 0 0.963222028920427 0.0267202504529552 0.304873813628135 0 0 0 0.602174998261034 0.602174998261034 0.988765201773416 0
0 0 0 0 0.91819445299916 0.0205840999260545 0 0 0 0 0 0.829742500558496 0 0 0 0 0 0.237797165755183 0.224601077860352 0 0.50265383777105 0 0.307977330173425 0.480607667239383 0.480607667239383 0.964812026036553 0
0.287371140439063 0 3.37177160009742 2.09377120900899 3.16227599885315 0.093509521568194 0 0 0.485085111466585 0 0 0.521117312600836 0.142555562801076 0 0.75962293363992 0 0 0.783221283694729 0 0 0 0 0.0516834752143532 0.16881967894733 0.16881967894733 0.995525457687099 0
0.172928881831467 0 3.33235286409035 0.00196983944624662 1.05363947222941 0.360368666937575 0 0 0 0 0 0.891686910530552 0 0 0.445333624817904 0 0 0.579656434245408 0 0 0.0365772345582112 0.0852187409137025 0 0.509905216051266 0.509905216051266 1.26602294840025 0
0 0 0 0.752472610212862 3.4425841588527 0.17596349096857 0 0 0 0 0 0.185295132687315 0 0 0 0.0544563905831774 0 0.807874745223671 0 0 0 0 0 0.0610016826540232 0.0610016826540232 0.73396655399555 0
0 2.2941176884342 0 2.56573525140993 1.84526853589341 0.724059074418619 0 0 0.325122685141117 0.0943081123366032 0 0.899453490506858 0.0590067256071686 0 0 0.101638775802643 0.0156456954264915 0.886888896347955 0 0 0 0 0 0.889748526737094 0.889748526737094 1.73492404020883 0
0 0.886099951341748 0 0.260297151748091 2.74874563515186 0.916448694420979 0 0 0 0 0 0.930177626665682 0 0 0 0 0 0.377203947165981 0 0.675124231937001 0 0 0 0.16162834665738 0.16162834665738 1.28538955208158 0
3.65480906446464 3.62459786608815 2.51682338048704 0.497236068127677 3.05106893833727 0.638432134408504 0 0.211240169656418 0.0188174128526986 0 0 0.283624357776716 0.0340489587058884 0 0 0 0.427340398981731 0.00533030088990927 0 0 0 0 0 0.316527456510812 0.316527456510812 4.2449868998893 0
0 0 0 0.615741130895913 0.669500989606604 0.778765980619937 0 0 0.0212317480073847 0 0 0.49322365084663 0 0 0.644666435376377 0 0.434460301128526 0.393861462594941 0 0 0 0 0.238688818208876 0.121122599346563 0.121122599346563 0.970315084332295 0
0 4.26977780763991 0.663447669474408 0 0.898219189373776 0.570189148420468 0 0 0 0 0 0.919585926923901 0 0 0 0.343024814270557 0.0519793143740347 0.287943453993648 0 0 0 0 0.113039328773671 0.523178693139926 0.523178693139926 1.67145260396966 0
0.0909706915263087 1.34245184250176 0 0.440422917949036 1.81180492416024 0.854935983894393 0 0 0 0 0 0.141429339302704 0 0 0 0 0 0.466638238867745 0 0.0877766687066645 0.0462339253722508 0 0.201831287335875 0.736369869904593 0.736369869904593 1.27310905141348 0
0 0.992750111036003 1.50334456982091 1.7403137460351 0.523015493061393 0.829709670739248 0.0349528129856222 0 0 0 0.0137033112271475 0.82973300316371 0 0 0.015261697901546 0 0 0.112179803429171 0.0057812837202789 0.017415963940476 0 0.00994284033004195 0 0.840649756835774 0.840649756835774 1.33866995718797 0
0 0 4.2547033180017 0.708646342856809 0.951602626591921 0.50140925636515 0.354940122551772 0 0.651365729489399 0 0 0.36863418132998 0.128923952696404 0 0 0.488563546217957 0.0379135070345188 0.794100042199716 0 0 0 0 0 0.346681971335784 0.346681971335784 1.3843123657138 0
2.83464794047177 0.810107602039352 0.0527612688019872 0.767951497342438 0.502501944079995 0.621062010060996 0 0 0 0 0.0547735062827714 0.497051930753514 0 0.0605310097446964 0 0.140814878275197 0 0.751394882798195 0.00377793212222432 0.0771290903342097 0 0 0.115674577064023 0.462670531589538 0.462670531589538 3.05507190719357 0
3.15145823266357 0 0 0.112644857726991 0.963593763532117 0.737577593652532 0.00305232074445508 0 0.00145514477869791 0 0 0.41395762655884 0 0 0.0057702802576616 0 0 0.0498235751874745 0.0033837885033091 0 0.20761615208538 0.00272215960216979 0.557499365278384 0.922781205736101 0.922781205736101 3.24479540420492 0
0 3.85083350259811 0 1.20592728210613 0.0437323092482984 0.970614451682195 0 0 0 0 0 0.171358103398234 0 0.0109612976723412 0 0 0 0.409197282977402 0 0.200283944182352 0.00925390367689276 0 0.389645481071711 0.444006696576253 0.444006696576253 1.94073981177557 0
0.61445777816698 0 4.61917453911155 0.595220767194405 1.92305209720507 0.549915688345209 0.0175111666832708 0.651250673015055 0.000443344328179706 0 0 0.271516241598874 0 0 0 0.380881693950415 0 0.0201213723048568 0.00594959661918011 0.217059980099359 0 0 0 0.586561483331025 0.586561483331025 1.57578567089351 0
3.67646623402834 0 0 3.11081962380558 2.39575640042312 0.910318847745657 0 0 0 0.197728604901894 0 0.0766121381893754 0 0 0 0.0275292166560722 0.82011287339069 0.0975470745470375 0 0 0 0 0 0.548644375288859 0.548644375288859 3.89278363872536 0
0 1.01907839439809 0.0616170768626034 0.974349828902632 0.0725484448485076 0.446681750006974 0 0 0 0 0 0.600185641786084 0 0 0 0.474011942744797 0.0740818701318418 0.423504608450457 0 0 0 0 0 0.477698338683695 0.477698338683695 1.0647470959163 0
1.88590642344207 3.66538222529925 0 0.1208425918594 3.07807068992406 0.604844823712483 0 0 0 0 0.0967860725540343 0.379074161173776 0 0 0 0 0.0399898900393018 0.27234750892967 0 0 0 0 0.686159515315942 0.974492356413975 0.974492356413975 2.77667822385172 0
0 0.413532181410119 0 0 0.443514548009261 0.0822550470475107 0 0 0 0 0.202197005491712 0.87515068333596 0.0113701225876925 0 0.525999676237694 0 0.0321448685150255 0.915163707686588 0.422815776467495 0 0 0 0.0343315832823172 0.340160559397191 0.340160559397191 0.692027570208495 0
2.6248167520389 0.126866371138021 0 1.35458199912682 2.70299651566893 0.85590996639803 0.0659696193087566 0 0.0853881934401003 0 0.0511084931228062 0.710824100766331 0 0 0 0 0 0.556661861250177 0 0 0 0.0504318940270288 0 0.385007441043854 0.385007441043854 2.72225664072837 0
0 0.792850892525166 0 0 3.78081893641502 0.930710464250296 0 0 0 0.0466467348780523 0 0.18701312597841 0 0.13534948172813 0 0.0256254278133999 0 0.909565945854411 0 0 0 0 0.0383726162626609 0.788821946829557 0.788821946829557 1.17261215140662 0
0.726224446669221 1.11807696614414 0 0 2.94103271258064 0.142772025195882 0.0573136730584238 0 0.0866602447567528 0 0 0.712043456966058 0 0 0.248930932670113 0 0 0.847821169532835 0.0763566351053094 0.351108289778792 0 0 0.053944579187421 0.11249232548289 0.11249232548289 1.07827896819909 0
0.161280050873756 0.443185982294381 0.424933996284381 3.53022170905024 0.113596693612635 0.313725585117936 0 0 0 0 0 0.780031654983759 0 0.0448762662803988 0 0 0.212078461210843 0.0574090282898396 0 0 0 0 0.579764234629056 0.160242149373516 0.160242149373516 0.878680130431581 0
0 0 0.798227332066745 1.57756033865735 1.2875858428888 0.749668979784474 0 0.0213829252962966 0.346363472394221 0 0 0.0407882013823837 0.0119507407387956 0 0 0 0 0.700265388702974 0 0 0 0.831426697403887 0 0.930766093544662 0.930766093544662 1.36924316891015 0
0.98829351644963 0 0 1.5705048609525 1.8890467453748 0.212628780631348 0 0 0 0.189651672753722 0 0.0633753684815019 0 0 0 0 0.0490115555316393 0.521821047179401 0.0175471326287277 0 0 0 0 0.158163864165545 0.158163864165545 1.04645087908322 0
0.165896475082263 0 0 0 0.22582820430398 0.216385701904073 0.45903456838242 0 0 0 0 0.218930977396667 0 0 0 0 0 0.627123455284163 0 0.00226461755910715 0.46806197613011 0 0 0.924163909163326 0.924163909163326 1.05200858414286 0
1.19979658583179 3.17944618873298 2.45686922944151 2.26982502336614 0.761522650718689 0.137745780870318 0.0258244299471658 0 0 0 0 0.935441043460742 0 0.0174516422704584 0 0 0 0.636597495526075 0 0.154691489592037 0 0 0.167932396098904 0.685253362171352 0.685253362171352 1.64322741219505 0
0.0760996609460562 0.0165735119953752 0 0.745841623283923 2.76613285206258 0.543183990288526 0.0162238336606151 0.0534162804752161 0.811730134497308 0 0 0.517508731689304 0 0 0 0.197569122704783 0 0.70718796690926 0 0 0 0.000553063581748139 0 0.290014650672674 0.290014650672674 0.982258332780839 0
4.34480410185643 3.63427502219565 2.35048736445606 1.18852078681812 1.77557340543717 0.872987614944577 0.0947686540571149 0 0 0 0 0.166159514104947 0 0 0 0 0 0.0768793723545969 0.000831148740913452 0 0.0790869553954538 0 0 0.0207869370933622 0.0207869370933622 5.02962238657328 0
1.22231163084507 0 2.90805314923637 0 0.0350619463715702 0.28922883560881 0 0.000230879446353671 0 0 0 0.31595295900479 0 0 0.00487883655216153 0.5669414812218 0.125546384193533 0.995900965761393 0 9.32215292852191e-05 0 0 0 0.96027760556899 0.96027760556899 1.36837641071234 0
0 0.452970837242901 2.62850986118428 0 1.77193864295259 0.652384248794988 0.0330872379021539 0 0 0 0 0.797655066475272 0 0 0.540279909334709 0 0 0.475168192759156 0 0 0 0 0.47473819239502 0.196308231214061 0.196308231214061 1.41405902900404 0
1.99993716529571 1.00081393565051 1.12498240033165 1.36906820675358 1.57804063428193 0.799632503651083 0 0 0 0 0 0.0258932251017541 0 0.481607134296969 0.015104820767041 0 0.805226328117063 0.195974360918626 0 0 0 0 0 0.863172061974183 0.863172061974183 2.49886088942483 0
0 0 2.2266788170673 0.938450920628384 1.46931392280385 0.101939361076802 0 0 0.060730777811325 0 0 0.831533600576222 0 0 0 0 0 0.712606505956501 0 0.0068420674721398 0 0 0.201926267472276 0.925141831394285 0.925141831394285 1.030439885468 0
1.49236056348309 1.02824676339515 0.336886350531131 1.95552443386987 1.83234062581323 0.8157941296231 0 0 0 0 0.0508390142449621 0.355380177963525 0 0.0305854953820726 0 0.0166189038275506 0 0.405159361194819 0.119611571138953 0.167401493901259 0 0 0.362919084291241 0.298048780066893 0.298048780066893 2.05029843372467 0
4.85797175439075 0 1.80269867833704 0.811341767199337 0.560399814043194 0.87959891743958 0 0 0 0.357111172743954 0.0221809683939254 0.69322358071804 0 0 0 0 0 0.54999922006391 0.241952616855902 0 0 0 0.0738449367463487 0.625857327366248 0.625857327366248 4.91502092565539 0
0.617350895889103 2.34306691400707 0.36155404150486 0.926366922445595 0.227952654473484 0.796088982839137 0 0 0 0 0 0.275255104294047 0.00960950850819237 0 0.0685084219698179 0 0 0.90448278025724 0 0.00630836645728297 0 0 0.0529787466386055 0.394396188436076 0.394396188436076 1.75018642143505 0
0 0 1.45666049793363 0.891130875097588 2.17656076326966 0.512997532263398 0.0204789698679578 0.292063242538928 0.835074460317673 0.0414028236844307 0 0.911041096085683 0 0 0 0 0.0449590246261507 0.469977677566931 0.0428532900473243 0.0989825623746085 0.0851768940857265 0 0 0.522742809029296 0.522742809029296 1.24121295103465 0
0.110824035247788 0 0.851626903982833 1.64683333598077 1.09300712216645 0.879363241605461 0 0 0 0 0 0.521324544446543 0.122601624520555 0.540581891449937 0.0139107298296925 0 0 0.52367451088503 0 0.00271340331659269 0 0 0.104168457017889 0.976819361094385 0.976819361094385 1.24322650042317 0
0 1.19608668261208 4.68319288338535 1.79912476055324 1.25844813883305 0.566100340802222 0 0 0 0 0 0.257326047634706 0 0.169645819884992 0 0 0 0.926905946340412 0 0 0 0 0.0667812190114516 0.129698731703684 0.129698731703684 1.24013005362047 0
0 2.19603887828998 0.567818545969203 2.59595272317529 0.706947202328593 0.540872714249417 0 0 0 0 0 0.895550386048853 0.121267449252451 0.00228485055360253 0 0 0 0.509059462463483 0 0 0.311824952354572 0 0.155715780788838 0.176216488005593 0.176216488005593 1.44411866464125 0
0 0.785314319655299 0.248217435088009 0.829466327093542 2.79174375999719 0.685432543978095 0 0 0 0 0 0.482798313954845 0 0 0 0.244777474181613 0 0.0794236441142857 0 0.00861659510556063 0 0 0.450727195441611 0.841631738934666 0.841631738934666 1.37015033175735 0
0.32411905284971 0.450176312588155 0.874920320464298 0 2.62124197091907 0.428637906908989 0 0 0 0 0 0.609964087139815 0.0110873560585777 0 0 0 0 0.605095244478434 0 0 0 0.265803491152219 0 0.919302103575319 0.919302103575319 1.36299317813536 0
3.3005596511066 1.31139734433964 0 0.861162919783965 0.464140043361112 0.695483724121004 0 0.0801964427950389 0 0 0.0130043263251554 0.376431649317965 0 0 0.0904361628100393 0.056621839234892 0.380001171581255 0.863885928876698 0.167561432733721 0 0 0 0 0.716893846634775 0.716893846634775 3.59761969525415 0
0 0 3.07576850871556 0 0.0356915327720344 0.791103898314759 0.145016210127016 0.140617031720565 0 0.270992395661568 0.0371124035438184 0.159824905218557 0 0 0 0.0345063877566195 0 0.753451510565355 0.286712678379025 0.236674200343211 0 0.242160509781845 0 0.451052391435951 0.451052391435951 0.918755626140413 0
1.38388781459071 0.780841323547065 0 0.93025164026767 0.967221396975219 0.345358503749594 0.0315385221053433 0 0 0 0 0.517015420133248 0 0.78551539304845 0 0 0 0.456264067208394 0 0 0 0.0868895370812356 0 0.0769820385612547 0.0769820385612547 1.59251400655608 0
0 0 0.684018394909799 1.20963451918215 0.236994564300403 0.780052824877203 0.118565732284109 0 0.0516246792489705 0 0.0349831477420158 0.783890113001689 0 0 0.0299681472615384 0 0 0.697979958029464 0.150236289584277 0.0660567912210533 0 0 0 0.85023694508709 0.85023694508709 1.14805889741469 0
0.621212533907965 0 0 0 1.25363843049854 0.777862526010722 0.292750692189767 0 0.00364226868805745 0 0 0.177629724377766 0.0355756161369479 0 0 0 0.452153820372188 0.67574151349254 0.0159298889832637 0.251946327786207 0.215983892336656 0 0 0.545326824299991 0.545326824299991 1.42761997012871 0
2.31318248924799 1.12127120909281 0.87918454920873 0.96510729752481 0.980367493350059 0.48006310663186 0 0 0 0.577390674655001 0.0152592844820449 0.745315763633698 0 0 0 0.00222772217497487 0 0.223862112732604 0 0 0 0 0 0.0102022076025605 0.0102022076025605 2.58270489433692 0
0 0.492840826511383 0.271297303494066 2.48768500587903 0.32263546041213 0.237284674542025 0.0328391151487645 0 0 0.269389400910773 0 0.579826683038846 0 0 0 0.466527915015814 0.146830868069678 0.590565368067473 0 0 0 0 0.165591044712515 0.52020897064358 0.52020897064358 1.28180395008664 0
0 0.824845978757367 0 0.105473660398275 0.138536913786083 0.0919250932056457 0 0 0 0 0.343235745056596 0.241576018743217 0 0 0 0.0635679123240331 0 0.762218008283526 0 0.00406904441442976 0 0 0 0.75618718424812 0.75618718424812 0.835666091234577 0
3.03743962477893 0 1.13063271017745 1.78892141766846 0.279571276623756 0.346183205489069 0.258428083127391 0 0.129748259057031 0 0.0360327302299194 0.443618802819401 0 0 0.122993394455682 0 0 0.451138431904837 0.120743890507195 0 0.457373415596969 0 0 0.835850019939244 0.835850019939244 3.1437045348905 0
0.285775545518845 0.123861275613308 0.822952285408974 0 1.96515659149736 0.42404677788727 0 0.349027223843214 0.00311848197548349 0 0 0.152313818223774 0 0 0.900416537335726 0.522525605936216 0 0.601997826481238 0 0 0 0 0 0.0396679411642253 0.0396679411642253 1.35482512670132 0
0.539784639608115 0 0.376817251555622 0.381204579723999 2.00031379424036 0.194840907352045 0.0536946302854329 0 0 0 0 0.811128683853894 0 0.570947112036254 0.122696980549895 0.612099030214234 0 0.727598576573655 0 0 0 0 0.213117748051706 0.318377114599571 0.318377114599571 1.32355020734016 0
1.527268813923 0.258024117909372 0 0.558579104254022 0.0845442656427622 0.661033890675753 6.42132705069401e-05 0.00128662445805938 0 0 0 0.953002760419622 0.00589863857687818 0 0.207019910719792 0 0.00446174744329305 0.983826787211001 0.026428164032788 0 0 0 0 0.674908335786313 0.674908335786313 1.70768227347936 0
0 0 0.634090003557503 0 3.83724641148001 0.393870218656957 0 0 0 0 0 0.663772457977757 0 0 0.429532881606198 0 0 0.097181991674006 0 0 0 0 0 0.505449790740386 0.505449790740386 0.687783591757488 0
0 0 0.86804958852008 0 0.151981097646058 0.809199245413765 0.340850651935838 0 0 0 0 0.333300607744604 0 0.229469246402953 0.254201989991772 0 0 0.222682542633265 0 0 0.0556169431757248 0 0.30421021085086 0.081087410915643 0.081087410915643 0.839565134319442 0
1.60776771791279 0.479324330342934 3.11555933090858 1.72806384041905 0.845087215304375 0.692523546516895 0 0 0 0.0564409242998598 0.0395799523947302 0.588798821670935 0 0.000827244945363511 0 0 0 0.305188818601891 0.00153499621880614 0 0 0 0 0.899433885002509 0.899433885002509 2.13671628298129 0
0 1.06514827348292 4.23212684807368 1.34615631913766 1.84016019571573 0.011667478363961 0.00386757683938457 0 0 0 0 0.782215849962085 0 0 0.221565658825 0 0 0.935696623288095 0 0.454460748525378 0.170380980407378 0.0223670293654132 0 0.22205247101374 0.22205247101374 1.0502972081457 0
0 0 0.242721578571945 0.203370542963967 2.33504466433078 0.488197543192655 0 0.499464490235723 0 0.553340084043567 0 0.241618467960507 0 0 0 0.414279113575435 0 0.234018154907972 0 0.256910040404698 0 0 0 0.0831666325684637 0.0831666325684637 1.0924363667627 0
2.75281886570156 0 2.2025801804848 0.887108863564208 2.92784279119223 0.374393812846392 0 0 0 0 0 0.747240625089034 0.092958660253643 0 0 0.407570655265544 0 0.0667921763379127 0 0 0 0 0.141482300888008 0.356683288933709 0.356683288933709 3.02826435290947 0
0 0 1.30682901805267 3.28464872017503 0.919430126901716 0.656586287543178 0.367825001871501 0 0 0 0 0.271273444639519 0.209037491644451 0 0.303271431256261 0 0.097394089137362 0.367894884431735 0 0 0.121527924224033 0 0 0.119632323971018 0.119632323971018 1.17588993518962 0
0 0.91386408964172 0 0.62798013095744 1.66486847167835 0.48546813451685 0 0 0.0231112427413769 0 0.0772617387547913 0.0746121723204851 0 0 0.352312887352735 0 0 0.569222147809342 0.00890853464258112 0 0 0 0 0.434770877240226 0.434770877240226 0.87674874533556 0
1.98314816597849 4.74906705319881 0.603003366850317 0 0.167642787564546 0.510725345928222 0 0.145360971821995 0 0 0 0.19838110730052 0.0879439200159046 0 0 0 0 0.58598347986117 0 0 0 0 0 0.398555599153042 0.398555599153042 2.84628390934397 0
0 0 0.278256352059543 2.72340819053352 2.55229991581291 0.445527501404285 0 0 0 0 0 0.899413407081738 0 0 0.0467935372148924 0 0 0.543937120586634 0.549627104878184 0.130936198413904 0.0572011355591777 0 0.386810512582033 0.757886577863246 0.757886577863246 1.40105300100012 0
4.5504048478324 0 0.445133849512786 0 1.8375503376592 0.863617296563461 0.107666717822348 0 0 0.834001585936844 0 0.0410730505827814 0 0.00485840465070871 0 0 0 0.764375165104866 0.0168766040984144 0 0 0 0.0396817710430236 0.0849556548055261 0.0849556548055261 4.55132930570986 0
0.661457042209804 0 2.91454117046669 0 0.238456347025931 0.0903162944596261 0 0 0 0 0.421533379605593 0.879340399522334 0.133475105867769 0.0850198010037111 0 0 0 0.737594369798899 0 0 0 0 0 0.00165560864843428 0.00165560864843428 1.6176812359914 0
0 0.46839511115104 1.20150371966884 0 0.44825819786638 0.0362356868572533 0 0 0 0.64491821508639 0 0.830719436518848 0 0.0467376475963383 0 0.492066432592335 0 0.788359719095752 0.00429106423561036 0 0 0 0.0446539735161732 0.270262726815417 0.270262726815417 1.08212264472271 0
0.28232387593016 1.69232499273494 0.378783227875829 0 0.665402137674391 0.430154616711661 0 0 0.0409281983202571 0 0 0.95665525412187 0.220925630843356 0 0 0 0.0323304346507733 0.29848173703067 0 0.010487340203033 0 0 0 0.550440719118342 0.550440719118342 1.15198334409071 0
4.19619774329476 0 0 0.661029690178111 2.14816231187433 0.413779626134783 0.207871242183074 0.00294224565327104 0 0 0 0.234818786382675 0.0196777247290834 0 0 0.126555354365237 0.0970875609347591 0.810579451033846 0 0 0 0 0 0.827579403063282 0.827579403063282 4.22744395939193 0
4.39596170326695 0.241554205538705 0 1.33043454797007 0.744420466246083 0.87549929949455 0.39510964044923 0.138334238180995 0 0 0 0.525336256250739 0.761110588362758 0.215231927490821 0 0 0 0.0968751015607267 0 0 0 0 0 0.700951744802296 0.700951744802296 4.44933796674728 0
0.791613291949034 0 1.47904321504757 2.94270464242436 2.80692970752716 0.976510405307636 0 0 0 0 0 0.266312652267516 0 0 0 0 0.442865576114469 0.154897992033511 0 0.151228509475229 0 0 0 0.761273009702563 0.761273009702563 1.67983654646372 0
0.314904598053545 0.666057677473873 1.76799645787105 0 0.315308040007949 0.363361324183643 0.022265181294152 0 0.103426535877659 0 0 0.0791874302085489 0.047174808690313 0 0 0 0 0.745152696035802 0 0 0 0 0.0549300022849384 0.17060860991478 0.17060860991478 0.766027797480969 0
1.10829268582165 0 0 0 0.7632926995866 0.911987888859585 0 0 0 0 0.0238164374391161 0.578301957342774 0 0.251048913845294 0.157642146034389 0.0535498774091529 0 0.266309057595208 0 0.0910102598370955 0 0 0.291635185696686 0.325560256140307 0.325560256140307 1.21906452493558 0
1.96355002978817 0.61703655635938 4.96483301511034 0.606450297869742 0.744323884136975 0.886398360598832 0 0 0 0.232380269450099 0 0.81353879487142 0 0 0 0 0 0.330160975456238 0 0 0.00550379670363257 0.164392402052149 0 0.45994059741497 0.45994059741497 2.69346079377254 0
1.63008529040962 0 0 0.327876092866063 0.333518940256909 0.966096576070413 0 0 0 0 0 0.441906752763316 0.0173480226316737 0.070893075949538 0.0018420271175203 0 0.367996871081331 0.664587662322447 0 0.0120894583312376 0 0 0 0.948577486909926 0.948577486909926 1.74863323470669 0
0 1.58465152606368 0.899740427266806 1.40008494397625 0.887683217180893 0.973718438530341 0 0.00325156284909697 7.08285212143423e-05 0 0.00118592567284911 0.399137335130945 0.0176473453312762 0 0.00143931843900022 0.016202872797028 0 0.585567717440426 0.00226629114489105 0 0 0 0 0.997737691504881 0.997737691504881 1.46985340818149 0
1.95438392134383 1.91300134174526 0.478127397131175 0.0907831059303135 1.48080086614937 0.649846187559888 0 0 0 0 0 0.528253149008378 0 0 0 0.237001605887664 0 0.362086192006245 0 0 0 0 0 0.882666400633752 0.882666400633752 2.50677556882324 0
0.524353823857382 0.542092986404896 0 0 0.800480121513829 0.908326164120808 0 0 0.308236782187986 0 0.00270291020074638 0.379746739054099 0 0 0.0309441026456574 0 0 0.135801032651216 0 0.0259640290583464 0 0.583255857689541 0 0.792425276711583 0.792425276711583 1.40398353120967 0
0.642401048913598 0 0 0 0.873685533180833 0.934078428195789 0 0 0 0 0 0.625622797524557 0 0 0.789001088220276 0.0559217688160471 0.329449363325749 0.206205992726609 0 0 0 0 0 0.204413716914132 0.204413716914132 0.842519003670726 0
0 0 1.11794648319483 2.19403510354459 0.117180249886587 0.654661931330338 0 0 0 0 0 0.181080171139911 0 0.0226648481979475 0.00761534484970776 0 0 0.354711811989546 0 0.0384085174380804 0.31962713359195 0 0 0.863226516870782 0.863226516870782 1.0033809062025 0
0.883080283878371 0 0.590719683095813 0 1.69599659461528 0.637723912019283 0 0 0 0 0 0.690079949563369 0 0 0.661006386678404 0.20916108962348 0.0741407576761332 0.677411681506783 0 0 0 0 0 0.310949337668717 0.310949337668717 1.21973247432649 0
0.172087676124647 0.198016989743337 1.80542119033635 0 0.63339677429758 0.825803927145898 0.0695955941357131 0 0 0 0 0.63179174833931 0.118075360684196 0 0 0 0.170903571563143 0.224858121247962 0 0 0.0216580461198499 0 0 0.366701089311391 0.366701089311391 1.17866266173983 0
0.864006143528968 1.75598799088039 0.734303141245618 0 2.8287971445825 0.597275698091835 0 0 0 0 0 0.157045404193923 0 0 0.119096873185265 0 0 0.632876581745222 0.123867010028003 0.107797986191029 0.0104828935393608 0 0.264807668252316 0.722317640902475 0.722317640902475 1.61747126906859 0
1.25472186598927 0 2.99242559354752 0.0732718969229609 1.83090055827051 0.257392524508759 0 0 0.164379038477017 0 0 0.250265519367531 0 0 0 0.162380105679286 0 0.377877774415538 0 0 0 0.176150358481417 0.315459351540893 0.602792939404026 0.602792939404026 1.55422774701774 0
2.57452191901393 2.38521882682107 0.450459193903953 0 1.10422095283866 0.469241032842547 0 0 0 0 0 0.857130474643782 0 0.332668617860717 0.0900562463314244 0.298581368402332 0 0.323327764403075 0.0288748955988771 0 0 0.03673300219123 0.0128174612817568 0.367870618123561 0.367870618123561 2.98196550607905 0
0 0.495319138979539 0 2.82428294210695 1.9718169812113 0.396803910378367 0 0 0.169418967685412 0 0.0300971318015993 0.226908216951415 0.215151419864652 0 0.658438868136344 0 0 0.199226785451174 0 0.0315292592940485 0.139139955925204 0 0.102667199841978 0.240002498496324 0.240002498496324 0.977733728905342 0
0 3.15123539045453 0 3.53674747422338 3.36327248532325 0.854711457854137 0 0.856480347036788 0 0 0 0.603019498754293 0 0.0693065537258105 0.0219302444515693 0 0.379814136463667 0.0797445541247726 0 0 0 0 0 0.977877303492278 0.977877303492278 2.06185840021221 0
1.53376676142216 0 3.38359071407467 2.41376039176248 0.529041246278211 0.586388171417639 0.0818489323662201 0.0722145299315653 0 0 0 0.722419753205031 0.105387454015649 0 0 0.410947195798253 0 0.668582459678873 0.0651461128994853 0 0 0.0882066372842824 0 0.647894139867276 0.647894139867276 2.33781270012079 0
0.110705182887614 0.158109181560576 0 0 1.03145498363301 0.0616345657035708 0 0 0 0 0 0.122927974443883 0 0.00164775262727225 0 0 0 0.473638120573014 0 0 0 0 0 0.315608950098976 0.315608950098976 0.447280044428561 0
0 0 0 3.22967772837728 0.124871470732614 0.862250623991713 0 0 0 0 0 0.666091753635556 0 0.12041378115011 0.0295817400631356 0 0 0.867404945893213 0 0 0 0.276164476000377 0 0.184569652192295 0.184569652192295 1.16886697335714 0
0.134730203775689 0 4.42012768238783 0 0.932275604689494 0.000453687971457839 0 0.0525468784227927 0.0339718288636929 0 0.395861264770513 0.921712406445295 0 0 0.0930538863380407 0.42108938049173 0.0674961093210495 0.732654447667301 0 0 0 0 0 0.903022320941091 0.903022320941091 1.63734216521649 0
1.94285887945443 0 2.82678107917309 0 0.362038715276867 0.265545670641586 0 0 0 0 0.223159014358484 0.157777892192826 0 0 0.757552776593871 0 0 0.102566752815619 0.155868908773765 0 0 0.643073701587632 0 0.225136353401467 0.225136353401467 2.28941195286283 0
0 0 0.314444755902514 1.22377717215568 1.39740652497858 0.405467341886833 0 0 0 0 0.497258485891805 0.930930499220267 0 0 0 0.00613898167478505 0 0.542650194140151 0.0161403017495703 0 0 0 0 0.161433370318264 0.161433370318264 1.05796468652712 0
0 0 0 0 0.620208176784217 0.699479924282059 0 0 0 0.56129133199112 0.00844538607204137 0.778313386719674 0.00344567457928248 0.0561980106226059 0 0 0 0.455547794234008 0.00156456121441999 0 0.0237145946826012 0 0 0.381385614862666 0.381385614862666 0.877374308323652 0
0.674587639980018 0 2.85920602432452 0 3.0613108323887 0.801266949623823 0.131522305536525 0 0.00570559148236493 0 0 0.480942732654512 0 0 0.158184534258985 0 0.324695706169716 0.133607840398327 0.00477628505181913 0 0 0 0 0.631933433469385 0.631933433469385 1.5876883317657 0
3.09433341119438 0.836822376120836 1.67901919037104 2.55620123748668 0.742695827037096 0.990262108156457 0 0 0.601019695180338 0 0 0.365953176748008 0.286216139636445 0 0 0 0.00184916034084537 0.0143856164067984 0.212839054203957 0 0.00412307649688906 0 0.572009332149267 0.620050739496946 0.620050739496946 3.40247713022627 0
0 2.68636301439255 0 2.61677130870521 0.0148625671863556 0.744553963886574 0 0.281222524155873 0.613799345198333 0.308721510048144 0 0.427211518166587 0 0 0 0.0133197653220452 0 0.235595521284267 0 0.00327895201756522 0 0.298439502419217 0 0.685012514237314 0.685012514237314 1.56889443840915 0
1.73463750630617 0.570134411565959 0 0 0.196238080970943 0.967497588368133 0 0 0 0 0.00620340187200717 0.77614904823713 0 0.21701420979074 0.0288737974579212 0 0 0.253945645410568 0 0 0.00235323588611143 0.120518257937625 0 0.949942740611732 0.949942740611732 2.02165694512242 0
0 0 2.79283857997507 2.86044409079477 1.42311822157353 0.709551273146644 0 0 0 0 0 0.502418793737888 0.194933899433154 0.000897466135681035 0 0 0 0.298971025040373 0.287107872135504 0 0 0.411886949958526 0.119465873260262 0.389064949005842 0.389064949005842 1.30029511934758 0
0 0 0 0.345600348198786 0.969596387818456 0.153820213861763 0 0 0 0.0298822354436194 0 0.394205588614568 0.324852152317048 0 0 0 0 0.0197647393215448 0 0.0118199914791992 0 0 0 0.325172298355028 0.325172298355028 0.423729866075739 0
3.85291455546394 0.989288219250739 2.93931351858191 0 1.1425743252039 0.795230420073494 0.0608377330718737 0 0 0 0.0845727948881785 0.668541355058551 0 0.314223712125361 0.0711818250926157 0 0 0.257712006568909 0.01192135356858 0.0167565678063438 0 0 0 0.529703526524827 0.529703526524827 4.19352760469773 0
0 2.98500317032449 0 2.78781506675296 0.54713568976149 0.725790877826512 0 0 0 0 0 0.560576355084777 0 0 0.0419705506772339 0.0427900240912339 0 0.388151255669072 0 0 0 0 0.143459414947216 0.456159541616216 0.456159541616216 1.57614512156756 0
2.64054128085263 0 0 1.52021720982157 0.83983206236735 0.691366046434268 0 0.0950288558928094 0 0.254028073889623 0.0549352984993856 0.138503729365766 0 0.0703022628769081 0 0.123835054064675 0 0.66166139068082 0 0 0 0.659829345646735 0 0.744272363372147 0.744272363372147 2.8038548283061 0
3.55403300747275 4.46352006052621 0 0 0.987408076412976 0.0589509662240744 0 0.128614180619626 0 0 0.229789991720764 0.183465784648433 0 0.127288819752619 0.49679350429548 0.382388887748518 0.55393477792776 0.792988209286705 0 0 0 0 0 0.250956436619163 0.250956436619163 3.6627966879431 0
0.687672886764631 4.4555050577037 0 3.8474459182471 0.71125684864819 0.920631410786882 0 0.280007821285013 0 0 0 0.597010367782786 0.0430672078715583 0 0.00104777325358557 0 0.359640008958676 0.0373771404847503 0 0.142576071667435 0.0356212651389932 0 0 0.18676008307375 0.18676008307375 2.556120164079 0
0 0 3.3489722025115 0 0.675166216678917 0.1236139126122 0.317846686635051 0 0 0 0 0.187761721434072 0 0 0.00202280084146389 0.621553501315372 0 0.343592329882085 0 0 0 0 0.000128467218703632 0.828576710307971 0.828576710307971 0.995286241605447 0
1.25870927260257 2.55375954671763 0.558645627927035 0 0.762165650026873 0.229675282957032 0.0684097202035128 0 0.147726103956363 0.0468030730599432 0 0.676178192486987 0 0 0 0.62254653643436 0.0130077525368881 0.821129775838927 0 0 0 0 0.169554926791099 0.864753911970183 0.864753911970183 1.82872033809037 0
0.993072467856109 1.64498636126518 3.8292138222605 0 0.739462902769446 0.797302192309871 0.0156753570367814 0 0 0 0 0.108028489165008 0 0 0 0 0 0.340336401946843 0 0.0169338384716787 0 0 0 0.898466939106584 0.898466939106584 1.82230086288429 0
2.06297370791435 0 0 0.960781758651137 2.9633005480282 0.879348662216216 0.468453068561707 0 0.0176830788885548 0 0 0.392642445163801 0.0224326723995765 0 0.44544757682171 0 0 0.784379760036245 0 0 0 0 0.00780857720821294 0.532988017890602 0.532988017890602 2.15036736013523 0
2.26052509620786 3.40732996817678 1.88221827708185 0 2.49960114760324 0.617065718630329 0 0 0 0 0 0.586260545765981 0.0169447515947827 0.395305643669755 0.467522203760126 0 0 0.960564657580107 0 0 0 0 0.00661900511900855 0.192096303915605 0.192096303915605 3.0347933489744 0
3.21448958106339 0 0.364921911852434 0 0.477617540862411 0.509876505471766 0 0 0 0 0 0.0192733388394117 0 0 0 0 0 0.221079866401851 0 0 0 0 0.77819857657161 0.931940644048154 0.931940644048154 3.21499408614322 0
0 0.467876186594367 1.47332752821967 0.699030863819644 1.5437683314085 0.718336849240586 0 0 0.0729759249375673 0 9.60436611372317e-05 0.0941857262514532 0 0 0.022715352096071 0.0304746509356456 0 0.228629151592031 0 0.0173946522314256 0 0 0 0.0745277083478868 0.0745277083478868 0.776810107674412 0
0 0.193684889003634 0 1.6778481178917 0.281328192912042 0.849050657823682 0.102877373031979 0 0 0 0 0.743605019291863 0 0 0 0 0.134736044968892 0.38683990878053 0.130305644347737 0.0830108125007885 0 0 0.032103965729499 0.423351562116295 0.423351562116295 1.0298625880264 0
1.65635238867253 1.64292538538575 3.03010854218155 0.973960045259446 1.3351378950756 0.732979169813916 0.112004751473654 0.0916308152680156 0 0 0 0.578768415376544 0 0 0 0 0 0.825860600220039 0 0 0 0 0 0.645763243781403 0.645763243781403 2.44105998233671 0
4.15635726763867 0.296485942322761 0 2.19697436294518 1.5561287458986 0.117241781903431 0 0 0 0 0 0.15800099959597 0 0.0798322285173702 0.392309411772411 0 0 0.417743094963953 0.0174576228180848 0 0 0.304823661377635 0.224571108819247 0.502448906656355 0.502448906656355 4.16876592762206 0
0 2.14605486020446 2.39664808381349 0 0.496596436481923 0.346538252895698 0 0 0 0 0 0.360442251199856 0 0 0.396943673538534 0 0 0.206373294116929 0.146487446643147 0 0.306239725899068 0 0 0.590120211010799 0.590120211010799 1.29350212728656 0
0 1.3607548517175 0 1.53389853518456 1.78733492549509 0.451857607346028 0 0 0 0 0 0.050320316106081 0 0 0.0523242653238786 0 0.0680366447810138 0.849682126194239 0 0.239711252389311 0.333885522439413 0 0 0.704792539821938 0.704792539821938 1.52971941800993 0
1.16925021121278 0 0 0 2.40310441795737 0.253136624349281 0.040900005088265 0 0.00909030829435269 0 0.0578177347560852 0.568627308122814 0.239620657883506 0 0 0.0502252426962401 0.235746598148809 0.470246064709499 0.0763682630396809 0 0 0 0 0.209659224608913 0.209659224608913 1.35814368457969 0
1.15314525039867 0 1.89483725652099 1.63869229517877 0.325226526707411 0.947875478072092 0.0156955268804426 0 0.0504331852863267 0 0 0.780712633160874 0 0 0 0.0289388277782038 0 0.298483392689377 0 0 0 0 0 0.0663436462637037 0.0663436462637037 1.73337159005009 0
0.823038585018367 0 0 0.74749198788777 0.734094916377217 0.519642414757982 0 0 0 0 0 0.353192725684494 0.00322050270170589 0 0.313543614678146 0.363405304959189 0.332972560872815 0.665830248035491 0 0.00596662411768972 0 0 0.0453373943095026 0.221569555578753 0.221569555578753 1.25900783595102 0
0.543777974322438 0 0 0.598517297767103 2.76567050884478 0.525764246005565 0.0506721229191027 0 0 0.128080696773968 0 0.191500749671832 0 0.398793543421908 0 0 0.137195748720961 0.934399512363598 0 0 0 0 0 0.146893314085901 0.146893314085901 1.06338230446681 0
2.04322081245482 0.250738121336326 2.52699864143506 0 1.49896550178528 0.230222567683086 0 0 0 0 0 0.768061242764816 0.133686898420529 0 0 0 0 0.445101515157148 0 0.00569727796815152 0 0.00970976355191672 0 0.957917355233803 0.957917355233803 2.17740923836081 0
0.276069490006194 0 0.64911344461143 0.137179130455479 0.0494622134137899 0.751977939158678 0 0 0 0 0 0.752047994872555 0 0 0 0 0.0850900173970382 0.250150264706463 0 0.0960819568806583 0.067941733292969 0 0.272343120360789 0.587512673111632 0.587512673111632 0.896433225117592 0
0 0 3.22533250902779 1.80654993606731 1.93168889475055 0.204320955090225 0 0.314398067652399 0 0.242749833943463 0.0332469935070751 0.620440608123317 0.242504133221959 0 0 0 0 0.134307629428804 0.088856597973396 0 0.137756643275491 0 0 0.407871052855626 0.407871052855626 1.14835280344224 0
0 0 0 0 0.480470444541425 0.870549747953191 0 0 0 0 0 0.648111123591661 0 0.884488244651423 0 0 0 0.780895668547601 0 0.108646394537792 0 0 0 0.0239914918784052 0.0239914918784052 0.841257899271018 0
0.675703649641946 0 0.763143954100087 0.553949238732457 0.92733186436817 0.47449149354361 0 0 0 0.0483743660878058 0.0648808289928735 0.724554440239444 0 0.590935361042323 0 0 0 0.977286368608475 0 0.0248845879690274 0 0 0.0185481101269853 0.843234559521079 0.843234559521079 1.26407503434652 0
2.60390472575091 1.74742268491536 1.23088108981028 1.83038838580251 0.575219780439511 0.551750044571236 0 0 0 0 0 0.84818856511265 0.192100699410222 0.0423425089675804 0 0 0.0388379663860165 0.122203264618292 0.0274962624503938 0 0.414101991368146 0 0.0443870408019288 0.634302734164521 0.634302734164521 3.0869842338761 0
4.20686264988035 0.520001898985356 0 0.898006827570498 1.76060233917087 0.122216109652072 0 0.0602810771746822 0 0.0668242163191597 0 0.8637211387977 0 0 0 0.663760180353566 0 0.736095335800201 0.020405740030732 0.416786634571208 0 0 0 0.360571364872158 0.360571364872158 4.3906065720657 0
1.57015250762925 2.33464140538126 3.62449866533279 0 1.09354469086975 0.227779892971739 0.153518134051449 0 0 0 0 0.459298049798235 0.135652046412946 0 0 0.0943067662018552 0 0.590798382181674 0 0.00312066399947231 0 0 0 0.918050338048488 0.918050338048488 2.01023956429887 0
0.397853571921587 3.44231787603348 0.323739117011428 1.37715177051723 0.556601976044476 0.953383103245869 0.147118034400282 0 0 0 0.00412277946173546 0.499141562730074 0 0.016024762034433 0 0.0109260563290058 0.076704448070737 0.276715798536316 0.0169902028590332 0.00835363002688323 0 0 0 0.936206733109429 0.936206733109429 2.14465160408185 0
2.16480961069465 0 0.122521545737982 1.88527933508158 2.01934732124209 0.8548515944276 0.162233588041212 0.143443848289324 0.516756525697623 0.0489604945597631 0.0413735109809106 0.577471381053329 0 0 0 0.074400060721585 0 0.682036599610001 0.176868270101043 0 0 0 0 0.738774899858981 0.738774899858981 2.32475839391306 0
2.95119794318452 0 1.14911627373658 0 0.287148968316615 0.160297051770613 0.112272571652652 0 0 0 0 0.492183185415342 0 0 0 0 0 0.599219254683703 0 0 0.691394507903196 0.0391239182201061 0 0.470102601451799 0.470102601451799 3.03905248271618 0
3.14555610250682 0 0 0.762860266724601 0.0702522434294224 0.733943560393527 0.328710575670358 0 0 0 0.0416089028898059 0.228999251034111 0.256486500056934 0 0 0 0 0.586444557644427 0 0.254334395191031 0.0559486436360828 0.136604839406747 0.0120131581472108 0.374206457287073 0.374206457287073 3.15516129792056 0
0.162960297195241 0 0 2.1291030170396 2.79058800917119 0.667414502706379 0.0643261066299144 0 0.123898763955561 0 0.0251116904306429 0.438485082006082 0 0 0 0 0 0.769650200149044 0 0.101662185891091 0 0.223368943184072 0.153927030966525 0.417569495970383 0.417569495970383 1.18655342886936 0
0.526766556315124 0.0346770866308361 0 1.24948377488181 0.0545647274702787 0.403874114155769 0 0.366216242122376 0.088193693263611 0 0 0.0269531467929482 0.208286427031134 0 0 0 0 0.0563971402589232 0 0 0 0 0 0.55094594322145 0.55094594322145 0.571059361785122 0
1.98510122392327 0 0 0 0.0386705095879734 0.688263103598729 0.122598282727834 0 0 0 0 0.302553466754034 0 0 0.235464078344181 0 0.486209663700249 0.0234206093009561 0 0.0197139677921334 0.236329665300948 0 0 0.66829471825622 0.66829471825622 1.99324252313868 0
0 0.625668654916808 0.296421339735389 3.49429909605533 1.55664970376529 0.77838185778819 0 0 0 0.63678719507549 0 0.650698641780764 0 0 0 0 0.192573454283341 0.761397799942642 0 0 0 0 0.192074844695094 0.349295142572373 0.349295142572373 1.44691839066993 0
1.17001945828088 3.73000051360577 0.649079466704279 0.172933582216501 0.591879644896835 0.00257866806350648 0 0.000116929396430214 0 0 0 0.172846514265984 0 0 0 0 0.613974035629628 0.999675311380997 0.0418317923084077 0 0 0 0 0.198458227096125 0.198458227096125 1.17897997237066 0
1.54776196647435 2.53666418604553 0 1.97323583858088 2.24046867713332 0.395232189446688 0 0 0.0089746705157141 0 0.0744029810870573 0.651958632515743 0 0 0 0 0.197651388389634 0.909604719141498 0 0 0.0859539000066535 0 0.0141301173253457 0.593216371024027 0.593216371024027 2.2625818164744 0
1.12864152761176 0 0.441440981579944 0.507809863425791 0.195598694030195 0.398163321428001 0 0 0 0 0 0.664538364391774 0.270014730827575 0.905387223980265 0 0 0 0.525475592585281 0 0 0 0.124888999149783 0.138955737015097 0.264258607756347 0.264258607756347 1.32745705703493 0
0 0.724919600877911 0.247302644653246 0.68919973843731 0.642378776334226 0.897826311876997 0 0 0 0.0623215394363213 0.0535324945694931 0.910194616764784 0.806606702439386 0 0 0.00637992811504916 0 0.0512723631691188 0 0 0 0 0.0813680578673063 0.702108007855713 0.702108007855713 1.23531122332042 0
0.648748633218929 1.03799093700945 0.324433661531657 2.79085338371806 1.33708828268573 0.444773924304172 0 0 0 0 0 0.786352524533868 0 0 0.0585249973402815 0 0 0.00381612055934965 0 0 0 0 0.870908883838175 0.867921761702746 0.867921761702746 1.42290762909056 0
3.96704564569518 3.73326867818832 0 0.413996712071821 0.127797042950988 0.189270737348124 0 0 0 0 0 0.826491882326081 0 0.431821132419823 0.345791949422305 0 0 0.81933397683315 0 0.500595738844936 0 0 0.0142123448753209 0.0341052059084177 0.0341052059084177 4.13857143571145 0
3.39037218713202 1.32058234303258 0 0 2.14308127854019 0.503984617767856 0.00353930235282624 0 0.176543920315262 0 0 0.763540002983063 0 0 0.227781915809028 0.0754659678862926 0 0.0526598470751196 0 0.12552978594423 0 0 0 0.104410245548934 0.104410245548934 3.58237242713523 0
3.93253268441185 0.532379466574639 0 1.91678876709193 0.285455892095342 0.880647684913129 0 0.402161332393193 0 0 0 0.625255047343671 0 0 0 0.114942705966233 0 0.0942507111467421 0.116820390080092 0.0832034005985515 0 0 0 0.774322907906026 0.774322907906026 4.10727112315283 0
0 0 0 0.22135889227502 3.84868091065437 0.133331714197993 0.0366350775004721 0.137704117240516 0 0 0 0.906430166913197 0 0.80857803674322 0 0 0.0412430171840318 0.817271796986461 0 0.185375038363834 0.829315922987927 0 0 0.692326446529478 0.692326446529478 2.1812990020384 0
0 0 2.02543185534887 1.13031129073352 0.787312262691557 0.632153277518228 0 0 0 0 0 0.858338178833947 0 0.0819183238965057 0 0.14467362241563 0.0391689684483165 0.436457535484806 0 0 0 0 0.024237980240422 0.132797060068697 0.132797060068697 1.23214714750436 0
1.95908586215228 0.40862591098994 3.28126715775579 0 2.24874335993081 0.647027662489563 0.0124672577474286 0 0 0 0 0.906250366475433 0 0 0 0 0 0.999184975400567 0 0 0 0 7.49778226565774e-05 0.466657296288759 0.466657296288759 2.4195828903016 0
0 0.336719062412158 0 0 2.13533021276817 0.804179879138246 0 0 0 0 0 0.855258187977597 0 0 0 0.119541330248164 0 0.328862679889426 0 0 0 0 0 0.644673087401315 0.644673087401315 1.08306232721401 0
0 0.0042460267432034 3.07968009356409 0 3.32047451194376 0.653624378144741 0 0 0 0 0.18601235397129 0.454179440857843 0 0 0 0 0.169773473214889 0.302981354529038 0 0 0 0 0 0.550979958614334 0.550979958614334 1.32330906170961 0
0 4.98984078294598 0.700506141874939 0 0.933237879071385 0.307658902136609 0 0 0 0 0.0611195866313182 0.276146795600653 0.050686983886914 0 0 0 0.640059063747046 0.0490771401673555 0 0.204704428221763 0 0 0 0.290866579161957 0.290866579161957 1.27977382446639 0
2.32155380188487 1.34308419912122 2.05844094161876 0.878941228147596 0.435578227043152 0.223050289321691 0.043304914873536 0 0 0 0 0.507950362283736 0.323338247466487 0.328916825958161 0 0 0 0.166571049252525 0 0.0704230003871384 0 0 0 0.83951975684613 0.83951975684613 2.48993715313647 0
0 0.469646425684914 3.32901388639584 0.815285939956084 0.576711101457477 0.516176560893655 0.038872388360713 0.485098669770346 0 0 0 0.705350081436336 0 0.201434745290873 0.234931337542911 0 0 0.244673038134351 0 0 0.228199311907338 0 0 0.748142788186669 0.748142788186669 1.45110289772341 0
0 0 1.44412460527383 1.86194914951921 0.289920336334035 0.312279800185934 0 0 0 0 0 0.411267962539568 0 0.118674641191239 0 0.258577058379733 0 0.728227441664785 0 0.000340863888527604 0 0 0 0.986531884176657 0.986531884176657 1.12100183362468 0
2.79235352855176 0 0.418513525044546 0 0.393288560444489 0.276325626065955 0 0 0 0 0 0.306644451338798 0.0341949825088709 0 0.317450380459597 0.553240030179661 0 0.514524024911225 0 0 0 0.118844719793887 0 0.113866388332099 0.113866388332099 2.8212811100641 0
1.85050227399915 0 0.619588637491688 1.04975803848356 2.75008870940655 0.631460280390456 0.349178104748526 0.00974159056284147 0 0 0.0834018101377002 0.173196782590821 0.0197266406204597 0 0 0.0749492000902817 0 0.753654892090708 0 0.723283965960542 0 0 0 0.0289400808978826 0.0289400808978826 1.99908114232431 0
0.849328704178333 0 0 0 0.993852376006544 0.0827385238371789 0 0 0 0 0 0.376730111427605 0 0.0113172961096119 0.0156951991795888 0.65933834605994 0.436026340213739 0.258905439404771 0 0.0225424125530438 0 0 0 0.886863123625517 0.886863123625517 1.32186134846391 0
0 0 1.99848477775231 0 0.885899623855948 0.593534220708534 0.169619335748367 0 0 0 0 0.154377693543211 0 0.299563348246024 0.0737532872890542 0.263909643988715 0.131790642865751 0.700153209036216 0 0 0 0 0 0.905411244835704 0.905411244835704 1.04544992641906 0
0 0.600627656793222 0 0.51828698720783 1.29179358389229 0.664194509154186 0.014373656038426 0 0 0 0 0.32125760638155 0.125494256452514 0 0.138618657764288 0 0.541654168354859 0.76105675031431 0 0 0 0 0 0.0896597835235298 0.0896597835235298 1.11244357486433 0
0.567353690741584 0 0.620324421208352 0.894109286367893 0.832163074519485 0.336894438834861 0.0808091017944726 0 0 0 0 0.554346282267943 0 0 0 0.0786158752268399 0 0.108016173820943 0 0 0 0.0830984083605405 0.868356312232696 0.505518882535398 0.505518882535398 1.06174505599152 0
0 0 0 0.88473574956879 2.65457959729247 0.825436854967847 0 0.153866102849176 0 0.494239455925359 0.0277366960620624 0.872893609805033 0 0 0 0 0 0.202812779927626 0 0 0 0 0 0.490911370608956 0.490911370608956 0.890992872641667 0
0.157719264971092 1.28780415747315 1.28420816967264 0.258732246700674 1.42631586501375 0.151878638658673 0 0 0 0 0.0933824389290604 0.77464186353609 0 0 0 0 0 0.103590965736657 0 0 0.21316351618299 0 0.74507288648749 0.0051302348729223 0.0051302348729223 1.07541106441303 0
1.87395884236321 0.192396534839645 3.6808662454132 0 0.761347790714353 0.121614957926795 0.266383101638483 0 0 0 0.0537398010627877 0.227626786101609 0.163607988961019 0 0.229450388145132 0 0 0.440536893438548 0.00485566211804264 0 0 0 0 0.121430208906531 0.121430208906531 2.02868653768139 0
1.53605152154341 0 0 0.0510538590606302 1.90439503127709 0.256011686753482 0 0 0 0.510047324324638 0.255566787311481 0.478686966700479 0.19453317743151 0 0 0 0.309831965124092 0.342966762604192 0.00112923778752941 0 0 0 0 0.27804192318581 0.27804192318581 1.624600729215 0
0 3.55916932225227 0.0309150298126042 0 0.366940771229565 0.684246453689411 0.00213810691126429 0.36685474011842 0 0 0 0.0654769481625408 0 0 0 0.278509857202274 0.0591647959305976 0.443238560343161 0 0 0 0 0 0.934284607414156 0.934284607414156 1.58812511167122 0
0 2.34115403052419 0 2.32116779289208 2.45806766767055 0.000849054660648108 0 0 0.363123365816947 0 0 0.0843647341243923 0 0 0 0 0.732037219806751 0.859900377457961 0 0 0.218558873371529 0 0 0.544193899957463 0.544193899957463 1.05606245948791 0
4.97478857985698 0.457916508428752 0.0385689036920667 0.242053364170715 2.60449043288827 0.768183454405516 0 0 0 0.314345212849841 0.0162072384258844 0.904982281848788 0 0.32948570643744 0 0 0.0632648810077395 0.220844343770295 0.34655099510707 0 0 0 0.519412053669636 0.309726988663897 0.309726988663897 5.05581483231348 0
4.17674922384322 3.08044008444995 0.428724980913103 2.3493184146937 3.41572643257678 0.928087205858901 0 0 0 0 0 0.136037805350497 0.0409760307361025 0 0.177135291104621 0 0 0.358959580073133 0 0 0.0341057074892661 0 0.38694395479791 0.103246602229774 0.103246602229774 4.80204548148109 0
1.3826704013627 1.89329029340297 0.530174219515175 0.816727315541357 1.75696467608213 0.547236064681783 0 0.0169024185247844 0 0.112906201019388 0 0.481995122274384 0 0 0 0 0.394981386956943 0.972643401706591 0 0 0 0 0 0.583629364613444 0.583629364613444 2.03675307552393 0
0.075883622514084 0.754596430342644 0.25303251715377 1.68171686213464 2.74959201924503 0.9492811888922 0 0 0 0 0 0.517635740572587 0 0.385982758742611 0.895775345390936 0 0 0.362308824434876 0 0 0 0 0 0.101860964903608 0.101860964903608 1.11308714777883 0
2.85666199028492 4.54357017064467 0 0 0.485278084175661 0.952505558962002 0 0 0 0 0 0.217714661033824 0 0.0427137005925724 0 0 0.586142249646635 0.217814708361402 0 0 0.0147076591947966 0 0.523430590279762 0.988237642450258 0.988237642450258 3.95745732395181 0
0.938922530040145 1.01155496202409 0 1.09457440814003 0.69112078123726 0.0204949181061238 0 0.330325279723865 0 0 0.0206675720787221 0.366454881383106 0 0.0640958846271571 0 0 0.47880308756242 0.415951717877761 0 0.161403643258085 0 0 0 0.412928867153823 0.412928867153823 1.04236714316364 0
0 0 0 0 0.15510401292704 0.066148963291198 0 0 0 0 0 0.865873344708234 0 0 0 0 0 0.199142303783447 0.00914927903238329 0 0.497837788744248 0 0 0.762021913193166 0.762021913193166 0.853898108964376 0
0 1.2902478678152 0 0.750875206664205 2.36521193571389 0.0357566587626934 0 0 0 0.0410003215140774 0 0.696627343771979 0.0898510972937756 0 0 0.138122408729588 0.000752019993248254 0.508718415396288 0 0.0698718346749924 0 0 0.218056719512787 0.404600399080664 0.404600399080664 0.898630393885774 0
0 0.49971220549196 2.81089791562408 0 1.97685937583447 0.783682319335639 0 0 0.0121826876412839 0.168801721915976 0 0.851833998691291 0 0 0 0 0 0.807189643615857 0.0940163736406533 0 0.17775130529654 0.06789816897228 0.0139999546635017 0.780835854820907 0.780835854820907 1.61114868326043 0
0.949987715575844 0 1.97409433545545 0.276012267917395 0.772506987676024 0.0860819185618311 0 0 0 0 0.57554563493258 0.226464422652498 0.22301791816728 0.0428361702567741 0.153056278940909 0 0 0.132650600979105 0 0 0 0 0 0.589683960657567 0.589683960657567 1.73546978899555 0
0.435133680701256 0.517481456045061 0.197197678964585 0.39769306126982 2.92879028082825 0.230861719232053 0 0 0 0 0 0.934609293239191 0 0.760718976136515 0 0 0.000529163532807034 0.0848393987398595 0 0.443633105506097 0 0 0 0.2188078626059 0.2188078626059 0.732680025076989 0
0.346300077624619 0.949156627291813 0.0103525398299098 1.287966969423 2.00353646464646 0.053967883810401 0.0815991935089587 0 0.0188527878862356 0 0 0.638989531667903 0 0 0.00740124877538967 0 0.0628839924760014 0.131118302233517 0 0.00201244325387672 0 0 0.374104590325487 0.978113992605358 0.978113992605358 1.04613290503827 0
4.64119581389241 0 0 0 1.16983214928769 0.561210775282234 0 0 0 0 0 0.795287679415196 0.0367753210834857 0 0 0 0.0273668852177561 0.929113715421408 0 0.0319175220384027 0 0 0.0193218274253079 0.481447936967015 0.481447936967015 4.64237707376325 0
0 0 0 0 0.555020861327648 0.839214705396444 0 0.658269184856861 0 0.115913884143682 0 0.878745149355382 0 0 0 0.0546943630867794 0.0727067053137094 0.273301254026592 0 0 0 0 0 0.186313539277762 0.186313539277762 0.844486630371643 0
0 0 0 0.21108110784553 0.323076001368463 0.946442806394771 0.21123769570991 0.357620781088979 0.492055449483635 0 0.0148143514571691 0.394268840085715 0 0 0 0 0 0.182772981701419 0 0 0 0 0 0.944104080088437 0.944104080088437 0.955381269211525 0
0.843174033332616 0 0.527952012605965 1.65260540507734 0.289184131892398 0.465770528186113 0 0 0 0 0.0965545960048311 0.0351251645479351 0.0401082632501137 0 0.382091375215511 0.086232778971841 0 0.855699492385611 0 0 0 0 0 0.572442923206836 0.572442923206836 1.15544646642983 0
0.551106106489897 1.45987679995596 2.96658906969242 0 1.12830366380513 0.344552192138508 0 0.305428312290297 0 0 0.0151841011778257 0.61184580787085 0.119613633296856 0 0 0 0 0.158976939273998 0 0 0 0 0 0.658008625265211 0.658008625265211 1.40075900309247 0
2.48691639024764 0 0.632360143354163 0 3.22400384116918 0.891835957067087 0 0.129781744480761 0 0 0.0240072068951466 0.199413251364604 0 0 0.271096419261673 0 0.372892723335329 0.494396866299212 0.0235220023819573 0 0 0 0 0.659483804134652 0.659483804134652 2.58808055812566 0
0.107792543247342 1.87665802845731 3.90872437134385 2.70306621305645 2.6617407342419 0.0912623961921781 0.0788691841212645 0 0.0460803596895935 0 0 0.0699959739577025 0 0 0 0.847417590525612 0.0890389058459769 0.350398456677794 0.00585117737589934 0.0511755651016521 0 0 0.213167176257982 0.354408160084858 0.354408160084858 1.94515120769411 0
2.30861448473297 0.638046419480816 0.388315513497218 0 0.607521120458841 0.600316711002961 0 0 0 0 0 0.908672947669402 0.034187480060586 0 0 0 0 0.806309040635824 0.187495737952588 0 0 0 0 0.393404992530122 0.393404992530122 2.49963351287697 0
0.90530134504661 0 2.4628346983809 0.144327414687723 0.836085086222738 0.567049759440124 0.0904769875588288 0 0 0 0 0.444695967715234 0 0.141186715891439 0 0.302265460346704 0.00382453385362649 0.753919233335182 0.0296519935130897 0 0 0 0 0.409371600253507 0.409371600253507 1.48117706915002 0
0 0 0 1.74055482074618 0.398395389318466 0.551137391943485 0 0 0 0.0155140036888525 0.0596394892220787 0.651764633599669 0 0 0 0 0.321032752324154 0.519647401524708 0 0 0 0 0.395602648894293 0.170935810310766 0.170935810310766 0.983859955202046 0
0.145382083021104 2.78298346791416 0 0 2.37282854877412 0.689892924390733 0.125390644116559 0 0 0.372258190436337 0 0.309685968793929 0 0.710486451010365 0 0 0 0.185623463010415 0 0 0.308293799305374 0 0.696574302386855 0.118171361275017 0.118171361275017 1.86447352340278 0
0.0107387877069414 0 4.31171890930273 0.0756803315598518 1.42200123425573 0.676656465511769 0 0 0 0 0 0.663657031487674 0 0.0763779523868262 0 0 0.295690421672601 0.374181583989412 0 0 0.300419770244583 0 0.431165495383509 0.950535514391959 0.950535514391959 1.66919243897958 0
0 0 0.806625159922987 0 0.990787040209398 0.909306624671444 0 0.0056726193369246 0 0 0 0.593529070494696 0 0 0.0729943218244894 0.0610529900470335 0 0.900944700231776 0 0 0 0 0 0.806244008941576 0.806244008941576 0.942522663600388 0
0 0.318680559284985 0 1.86619654996321 0.944464805535972 0.141994091682136 0 0 0 0 0 0.336583677912131 0 0.00517111814600784 0.204973046590908 0 0 0.841842790599912 0.0199263891589843 0.0163827379451169 0 0 0 0.426092791371048 0.426092791371048 0.789759000455009 0
1.60380307724699 0.0198852643370628 0.678464112337679 0.155959347262979 0.285265517886728 0.233681783080101 0.00837136870568626 0 0.0107251414982921 0 0 0.382395652821288 0.0419821406456766 0 0 0.0325076400711261 0.00971443674004798 0.59773534280248 0.00120795433884398 0 0 0 0.0107888326712749 0.769588579190895 0.769588579190895 1.6449518332721 0
0 0 0.972517254762352 2.98816253710538 0.921563204145059 0.81914108293131 0 0 0 0 0 0.739288952201605 0 0 0.330942208017257 0.0409077022186603 0 0.890614606672898 0 0 0 0.0577587994638761 0 0.521241843001917 0.521241843001917 1.34971680580055 0
0 1.78643000894226 0 0 1.81056668795645 0.271077976096421 0.00680499933969639 0 0.260946167064521 0 0 0.754336833953857 0 0 0 0 0 0.10261569567956 0 0.227401635601727 0.352790066344649 0.00035864660896986 0 0.25439807260409 0.25439807260409 1.21613946398086 0
0 0.824171526590362 0.637555411783978 0 0.762010453036055 0.386760637629777 0 0 0 0 0 0.533738732570782 0.24423087641025 0 0 0.217489236851746 0 0.484930499922484 0 0 0 0 0.0477867684019102 0.701171532506123 0.701171532506123 0.831840142313696 0
0 0 2.40580132976174 0 1.32611842919141 0.384559425059706 0 0 0 0 0 0.438769893022254 0 0 0 0 0 0.463545040227473 0 0 0 0.26248726114159 0 0.950249094516039 0.950249094516039 1.11968357895579 0
4.15717910858802 0.961093940539286 1.30711390497163 0.329657205846161 0.343560236040503 0.97150842170231 0.185841156320568 0 0 0.163467840905208 0 0.611937262117863 0 0 0 0 0.0620117875183685 0.866015481762588 0 0 0 0 0 0.294116303790361 0.294116303790361 4.42227197082972 0
1.0175570352003 0 1.11873877421021 1.50891353026964 0.103929071687162 0.962424719706178 0 0.0740721261114239 0 0 0 0.21322397957556 0 0 0.178263451845575 0 0.0833587874683094 0.785486963577569 0 0.0856147079283554 0.0152549570420285 0 0 0.326377934543416 0.326377934543416 1.34504260071458 0
1.14984361105599 0.339920740108937 0.0160508237313479 0 2.12179978145286 0.675555401947349 0.088750785192374 0 0.0785947064182979 0 0 0.204896785318851 0 0 0.589800038354042 0.311973649692008 0 0.182036185637116 0.0385170939065011 0.0518461118409963 0 0 0 0.140431811567396 0.140431811567396 1.58692067444551 0
1.06466828263365 0.825023104436696 1.18339616339654 0 0.478408330120146 0.901468984317035 0.00583410764109394 0.167516249750562 0.332914571154519 0.0123880077604013 0.029058698763506 0.493593696970493 0 0 0 0 0 0.754801319213584 0 0 0.00169622003379286 0.0105566052760994 0 0.173262152820826 0.173262152820826 1.73802221218564 0
0.73422189662233 0 0 2.19950708281249 1.95721863675863 0.738050733227283 0 0.323766542655777 0 0 0.0409746845308604 0.374104541959241 0 0 0.131893224542753 0.0548806839165116 0.267029499910326 0.620084336027503 0.142612737969353 0 0 0 0 0.490839035948739 0.490839035948739 1.36524964279124 0
3.71680604876019 0.00235861237160861 3.72377568855882 0.6115378215909 0.864948996575549 0.0839403287973255 0 0.109181305978689 0 0 0.180091890239219 0.57592403399758 0 0.085119538264529 0.108244896414081 0.494393397907307 0 0.877843002555892 0 0.0160331712720715 0 0 0 0.828401749953628 0.828401749953628 3.99063162805697 0
0 0.975686845835298 0.58214513794519 0 1.18028444680385 0.177208701148629 0 0 0 0 0 0.639009632403031 0.0857321423428011 0 0 0 0.197262882206262 0.248182968236506 0 0.0187346327752804 0 0 0.466974970939216 0.798010083613917 0.798010083613917 0.938551766198593 0
0.308361504692584 0 0.713244648650289 2.39071706775576 1.50934461504221 0.329926117789 0.00247773951192612 0.0968883849933664 0 0 0.290363298918413 0.750737285939977 0.0334145896239085 0 0 0 0 0.132397638168186 0.257292036777841 0 0 0 0 0.0745641475077718 0.0745641475077718 1.00923430220359 0
0 0.424668341176584 0.240459037246183 0 0.122157652163878 0.62324108579196 0 0 0 0 0.0609610531095129 0.27370930579491 0 0.559449185480925 0.0610871666876644 0 0 0.854797121137381 0 0.0725707347906854 0 0.37926123312308 0 0.207237167516723 0.207237167516723 0.823749722032831 0
0 0 0.548456129617989 0.648619042476639 0.40836350992322 0.752185930032283 0 0 0 0 0 0.725725350901484 0 0 0 0 0.142182704589927 0.444933084072545 0 0 0 0 0.0801775808581743 0.632013717200607 0.632013717200607 0.906029726507219 0
0.901795650366694 1.21668966300786 0 0 1.14795094379224 0.709690309362486 0 0 0 0 0 0.203265463467687 0 0 0 0 0 0.750161226140335 0.0126868084216703 0.0257544259874382 0.116790461823665 0.151644012438871 0.117104744494113 0.216579132014886 0.216579132014886 1.6121595478658 0
0.997700800886378 0.292863552458584 0 0.20540311653167 1.8804349664133 0.572324643842876 0.0592984780587979 0 0.0278112917942198 0.0600269403110824 0.124149251567087 0.581683897878975 0 0 0 0 0.0308712911581849 0.813455003779382 0.0963570462070534 0 0.193977331052068 0 0.111970751723148 0.612287041265517 0.612287041265517 1.67913236609962 0
0.255677277455106 1.43840897688642 0 2.36862240824848 2.51287700980902 0.755689265206456 0.0278188205598334 0 0.47367371122928 0 0 0.915205992991105 0 0 0 0 0 0.460921477293596 0.0271467423564644 0.536131393509622 0 0 0.148514648043463 0.132415962172672 0.132415962172672 1.51889485299494 0
2.50425492692739 0.735366481821984 0.183548000641167 3.02690510172397 0.993311005178839 0.523374314419925 0 0.0687540849356656 0.0334934103095303 0 0 0.738891807384789 0 0 0.170113241921687 0 0.173785724059531 0.874458058737218 0.141656880145049 0.130884240815623 0 0 0 0.488535157870501 0.488535157870501 2.75664515315744 0
0.0897069429047406 0 4.50403381488286 0 1.17610303498805 0.474945015506819 0 0.0237863688957383 0 0 0 0.139009717851877 0 0.438969750388864 0 0 0.46799529946361 0.744508396135643 0 0 0 0 0 0.225278710015118 0.225278710015118 1.10063304629019 0
4.19645406072959 1.56456171255559 0 0 2.56942738615908 0.486584785860032 0.321860680625733 0 0.0735891604648026 0 0.214455644578924 0.233155494323 0.231412441131636 0 0.242657627944447 0 0 0.377763014985248 0.08639929298924 0 0 0 0.0729503582114224 0.556976660620421 0.556976660620421 4.38753091695471 0
0 4.89136447897181 2.87550129415467 0.774243351770565 0.268115988466889 0.386490240460262 0 0 0 0 0 0.866861948976293 0.0254690199294955 0.447919110367218 0 0.125207888926903 0 0.52583003602922 0.212950492100868 0.153260578159843 0 0.0138878204137804 0.0161104258564474 0.0456656569149345 0.0456656569149345 1.68802807226892 0
1.24087619385682 0 0.52726382156834 1.35456168861128 0.351361418841407 0.989930989220738 0 0 0.338735175485856 0 0 0.678200882859528 0.0201372674771376 0 0.00521531145891915 0 0 0.745154959382489 0 0 0 0.253058941430163 0.127897545159886 0.895959137938917 0.895959137938917 1.64067236091396 0
0.936378094833344 0 0 0.15495438943617 3.69790921546519 0.0367062839213759 0.10499929339991 7.07093953487575e-05 0.0276498322230925 0 0 0.235454362584278 0 0 0.095343079811169 0 0 0.999927525408566 0 0.0991848527537131 0 0.240932570572714 0 0.339508696924895 0.339508696924895 1.03884203077761 0
0 0 0.672415001317859 0.746110701700673 3.17224108055234 0.772274567279965 0 0 0 0 0 0.271045387489721 0 0.281530728956006 0.446272104304427 0 0 0.0200703432783484 0.246943384715711 0 0.081369945842977 0 0.484406461208126 0.503591375658289 0.503591375658289 1.18365331908389 0
0 4.67141075991094 0 0.436817786190659 3.3797113802284 0.598793956916779 0 0 0 0 0.0353539728978643 0.0329122897237539 0 0 0.0541797049931385 0 0 0.171147750457749 0 0 0 0.711646420951422 0 0.16695124306716 0.16695124306716 1.90478138253967 0
0.780719520524144 2.41341093648225 0.19117054506205 0 1.73853366822004 0.317366236820817 0.0824128772344829 0 0 0 0 0.244596347911283 0 0.041728844958066 0 0 0 0.242984974524006 0 0 0.361677318924463 0.0617707948598034 0.0403962907335369 0.767668214859441 0.767668214859441 1.83462466426813 0
0 0.665532781276852 3.37884410982952 1.85509449616075 1.45988634275272 0.786641199141741 0 0 0 0.464706007629431 0.00288581674702851 0.237503801938146 0 0 0 0 0 0.266440009465441 0.441840062438624 0 0.0141043182922804 0.312601259700727 0 0.256842315662652 0.256842315662652 1.29522635082718 0
0.85274520679377 0 1.6264510396868 0 0.00854532048106194 0.349996231496334 0.137081850145154 0 0 0 0 0.597599705681205 0 0 0 0 0 0.493243779987097 0.155214009176276 0 0 0 0 0.612274599727243 0.612274599727243 1.1471418146734 0
0 1.33416536496952 0.470768592320383 1.14849082217552 1.68927808525041 0.794204890029505 0 0 0 0 0.0511456289718076 0.46438727597706 0 0 0.00224488758584 0 0.0641674865381918 0.044933803146705 0 0.0150137793908745 0 0 0 0.0447387972380966 0.0447387972380966 1.14387217741666 0
2.25783219211735 0 0.479817814193666 1.45896526612341 2.76816107239574 0.972930853022263 0 0 0 0 0 0.46998336724937 0.164478144288233 0 0.373558600869886 0 0.428911503154935 0.461777682416141 0 0.040374805594588 0.0121408392228299 0 0.180227832793648 0.40058703511022 0.40058703511022 2.51309829110423 0
0.984818895347416 0 1.91398644680157 0.970150036504492 0.232334504835308 0.829862950835377 0.0118181012076229 0 0 0 0 0.0658066221512854 0 0.028293325030125 0.00136458522259255 0.131349880105374 0 0.18029163707979 0 0 0 0 0.635440583838292 0.982745592249557 0.982745592249557 1.26517797849213 0
0 1.95950437057763 2.91004396649078 2.5971143944189 0.906734166666865 0.877941065933555 0.0185163179367706 0 0.340618318055408 0 0 0.933423314010724 0 0 0.512468857371998 0 0 0.783008377533406 0.00981719806504889 0 0 0 0 0.364213009597734 0.364213009597734 1.92576545531875 0
2.41211679577827 0 1.37877489393577 0 1.29604143742472 0.392080000368878 0 0 0.224407353092281 0 0 0.679085978073999 0.234417313882265 0 0 0 0.0918936975108131 0.275823788018897 0.168626640747549 0 0 0 0.466502333252822 0.24772313865833 0.24772313865833 2.49402290231922 0
2.55186000652611 0 0 0.955762560479343 0.019828837364912 0.808480927953496 0 0 0 0.168924291367167 0 0.318406667327508 0 0 0 0.175194331720365 0 0.0288384738378227 0.0776572741142752 0 0 0 0.130884013559194 0.794833560008556 0.794833560008556 2.61827475800026 0
2.2429708794225 1.14574177307077 0.4438263066113 0 2.63939141272567 0.987995041999966 0 0.0544998840865056 0 0 0.00388650460844703 0.361720193177462 0.0569319468625413 0.298415061100935 0.184386746839783 0 0.548998443285762 0.365776725113392 0 0 0 0 0 0.735734754707664 0.735734754707664 2.71057238041575 0
1.24302009330131 1.68127945018932 0.424843169283122 3.83072766568512 0.578762585762888 0.313370391028002 0 0.196815795469483 0.280054087947419 0 0.100256628457207 0.856533012352884 0 0 0 0.106436026198293 0.128885816330197 0.405341576086357 0 0.0210708331139634 0 0 0 0.889436796074733 0.889436796074733 1.99153099936584 0
0 1.0477109872736 2.19919121987186 0 0.0572600669693202 0.0132549970876426 0 0 0 0 0.00444290186391473 0.61599985556677 0 0.0199280680475368 0.0526081247364334 0 0.275869247188584 0.669172833207995 0.325953279415319 0 0.0579508097313701 0 0 0.170669416896999 0.170669416896999 0.523442367599697 0
0 3.36315024923533 0 2.75403597671539 0.475580825004727 0.462878088699654 0 0 0 0 0 0.964914042735472 0.0232801739499821 0 0.0171252306972716 0 0 0.644000064348802 0.230754959743774 0.0102355970007942 0 0.0167253402946682 0.314257615811305 0.545075488742441 0.545075488742441 1.44923544638811 0
0.870261171367019 0 0 0 0.0228374330326915 0.138713327702135 0 0 0 0.499315448218828 0 0.315972164971754 0 0.138485930666767 0 0 0.358535092887019 0.681010185973719 0.042037338781625 0 0 0 0 0.157537681050599 0.157537681050599 0.876584119613102 0
0.95482137426734 0 0.543630432337523 1.8395758070983 0.0400065961293876 0.743377276230603 0.0324763592794468 0 0 0 0 0.419484535697848 0 0 0.197074544911609 0.0398343070781646 0.532701262003013 0.957130130613223 0.20667909602645 0.318717423657721 0 0 0.0260628174480771 0.333453963045031 0.333453963045031 1.5908608833919 0
1.29836552264169 0.126670628786087 0 3.2718684123829 0.823291079606861 0.0536860167048872 0.584270329172957 0 0 0 0 0.251972782658413 0 0.35044513212848 0 0 0 0.558432132005692 0 0 0 0 0 0.841827240306884 0.841827240306884 1.33194366244245 0
0 0.888997507980093 1.5747338430956 2.01912253699265 1.66277353581972 0.131615449674427 0 0 0 0 0 0.625661229016259 0.109124043564104 0.301199885309336 0 0.444668389049866 0.0338797992508781 0.114426295040175 0.211668799798269 0 0 0 0 0.892850599251688 0.892850599251688 1.32875417644123 0
0.876166859641671 0 2.6226303668227 0 0.500080063473433 0.67005876568146 0 0 0.313833452504872 0 0 0.961288189515471 0 0 0 0.0680694528003732 0.0266426324832843 0.30659129912965 0.0345464912977307 0 0 0 0.686614850738194 0.810379029484466 0.810379029484466 1.64533125403057 0
0 0.104719649301842 2.22098182118498 0 1.48393740877509 0.977130308514461 0.055974162929626 0 0.651401755895031 0 0 0.822985692415386 0 0 0 0.0114632281032994 0.0931708426812558 0.454977455316112 0 0.0974987978179598 0 0 0.534457522242703 0.194527577375993 0.194527577375993 1.45134665823754 0
0 0 0 0.985961639788002 0.839171763509512 0.0732301091775298 0 0 0.0258675058582359 0 0 0.637303240597248 0 0 0.271098247392491 0.550813211556869 0 0.224711126182228 0.0487257239257687 0 0 0 0 0.00513027631677687 0.00513027631677687 1.02101139007844 0
0 0.616379610262811 1.02170911268331 3.25932314712554 1.78981073386967 0.796408906811848 0 0.661129734706091 0 0 0 0.714908490423113 0 0.477525156624862 0 0 0.171152830506738 0.326204437064007 0 0 0.0206731915902917 0 0 0.728547545149922 0.728547545149922 1.51673112576847 0
0.164038514252752 0.47773988218978 3.41154064633884 0.536449032835662 3.90514286886901 0.722465911181644 0 0 0 0 0 0.150199272669852 0 0 0.232609075766256 0 0 0.789751581382006 0 0 0.201560109376338 0 0.0839413153164102 0.412590643623844 0.412590643623844 1.4724988706479 0
1.9160798273515 2.9883641730994 0 0 0.532366027822718 0.180839226115495 0 0.00519522054205886 0.0597096306320727 0 0.0547403889531889 0.346448846627027 0 0 0 0 0 0.976722481427714 0.102127726113744 0.0722345458793246 0.0468611212873866 0 0 0.149171326076612 0.149171326076612 2.18186116447936 0
1.51684902003035 1.76687115058303 0 0 3.46818326506764 0.409551812103018 0 0 0 0.186611303540911 0.00012950537985685 0.877757922979072 0.4038558820065 0.027747080462466 0 0 0 0.0830826612655074 0 0 0.0217375816154593 0 0 0.743613213067874 0.743613213067874 1.96442751778413 0
0 0 1.53659820277244 0 0.330253675580025 0.181850577704608 0.247790649828169 0 0 0 0 0.512696178164333 0 0.218240484006901 0 0 0.233590342427809 0.796239604242146 0.0412356312512518 0.0206671784964193 0.139407437699415 0 0.122468818114709 0.22848645504564 0.22848645504564 0.779246788295718 0
0.943719864822924 3.03724034689367 0 0 1.77446468640119 0.568526927847415 0 0 0.0721019847138803 0 0 0.0946092461235821 0 0 0 0.00494920148968397 0.635323149579665 0.50769148953259 0 0 0 0 0.0845110365159062 0.930896395817399 0.930896395817399 1.97952217702632 0
0.517911666771397 0.282115492038429 1.65938960853964 0.981800069333985 0.840678418520838 0.118024661205709 0.0535706066258518 0 0 0 0.421078748352033 0.123566389083862 0 0 0 0.0156861221869534 0.531268012585741 0.459602672141045 0 0 0 0 0.523003785212436 0.547585057094693 0.547585057094693 1.44277287934452 0
4.44928767043166 0 2.82752699637786 0 0.866833690553904 0.907799057429656 0.000819473029298622 0 0 0 0.00825316504640779 0.359134296886623 0.0248958592478945 0 0.444989623558588 0.0166304574297134 0 0.525905698072165 0.0515188371684527 0 0 0 0.0725149619548522 0.0495655001141131 0.0495655001141131 4.50130574476563 0
0 0.177498006261885 0.424326241249219 0.141460647806525 0.271049015689641 0.13253483409062 0 0 0 0 0.309944567976427 0.388346348423511 0.0504001679838967 0.0141580347385201 0.2258317625673 0 0.177447361623948 0.849095699377358 0 0 0 0 0.0375257803846476 0.74052399257198 0.74052399257198 0.885410416751948 0
2.48205837886781 1.47044918965548 0 1.53474219795316 2.0286060499493 0.632505078567192 0 0.466738442687555 0 0 0 0.16844227630645 0 0.0453110489996029 0.405828542099029 0 0 0.446830153465271 0.097911158155478 0 0 0 0 0.40597033360973 0.40597033360973 2.82007701886037 0
0 0 0 0 0.0626292694360018 0.0817800217773765 0 0 0.431382126219954 0.480724338911781 0 0.400976100470871 0 0 0 0 0 0.985249129356816 0 0 0 0 0.000119524941344958 0.265757697401568 0.265757697401568 0.726250473389886 0
0 1.31259180488996 0 0 1.75993575621396 0.345353909302503 0 0 0 0 0.262643465306182 0.644692602101713 0 0.247202791009467 0 0.385177316348006 0 0.8809625627473 0.617308444710874 0.315507242109663 0 0.0269160972933083 0 0.395242460072041 0.395242460072041 1.12090958259904 0
1.31381547311321 0 3.91616109525785 0.283561994321644 0.715804448584095 0.974859180627391 0 0 0.79339390108221 0 0 0.713969827396795 0 0 0.153516331899923 0.0177295967833161 0 0.401793284807354 0 0.0128703332962364 0 0 0 0.560450356453657 0.560450356453657 2.02120211837875 0
0 0 0 0.856381102930754 2.38547544181347 0.877965471707284 0.410774610607058 0 0.274066549676222 0 0.00393691785387783 0.373994405148551 0 0 0 0.0610876562921059 0 0.0264173429459333 0.445391737093515 0.06308683126582 0 0 0.813761180797282 0.409228581469506 0.409228581469506 1.1607494786696 0
0 2.15761881670915 1.79797628545202 0 0.218385729240254 0.789285826962441 0 0.426841376633627 0.618904194913103 0 0 0.172856361372396 0 0 0.194346806665107 0.0866362810623762 0 0.0251817239914089 0 0 0 0 0 0.243604996241629 0.243604996241629 1.43252302586396 0
2.52915067318827 0.35026374575682 1.53690324164927 3.05720864236355 0.661357010249048 0.634415356442332 0 0 0 0 0.111904600126417 0.333415644010529 0.135085813601475 0 0 0 0 0.31791466823779 0.00830501349670788 0.0257100768268533 0 0.12667789387087 0.1003702824757 0.00422104867175222 0.00422104867175222 2.75537741058018 0
1.39011210761964 3.83700167527422 0.613967450801283 0.512682396918535 2.376783776097 0.997236021794379 0 0.284746827547902 0 0 0 0.436415821546689 0 0.680450665671481 0 0.000360713323901949 0 0.584406416397542 0 0.0440293089809637 0 0 0 0.718316131271422 0.718316131271422 2.81723410717216 0
0 0.930650962982327 0 0 0.684586314018816 0.913711222819984 0.0784682690335535 0 0.10730846653017 0.308502087465508 0 0.73193029826507 0.151912214725652 0 0 0 0.13905129118268 0.533434848068282 0 0 0 0 0.0723513657049011 0.507997447624803 0.507997447624803 1.24436375343745 0
0 1.33907253667712 0.123256949009374 0 1.81497628893703 0.411061253165826 0 0 0 0.146178578217946 0.0828738391327931 0.285151521675289 0.120457832141976 0.115022289893797 0 0.0112292309842642 0 0.296972191892564 0.14406750796481 0.12544765645252 0 0 0 0.562204237328842 0.562204237328842 0.847359334970231 0
0.0812041852623224 0 3.41639139968902 0 0.49443444586359 0.897298496449366 0.110818623893997 0.634117287349991 0.213753619967997 0 0.00268114683116419 0.714647406246513 0 0 0.637039286685458 0 0.0280038040509283 0.316478018881753 0 0 0 0 0 0.129281630041078 0.129281630041078 1.5281239717529 0
0.176944164559245 0 0 0.874677995452657 1.12627996620722 0.957285064039752 0 0 0.000505055569148705 0.135343733254589 0 0.333098941715434 0 0 0 0 0 0.575245636980981 0 0 0 0.634197082410639 0 0.834509779699147 0.834509779699147 1.36035301297077 0
0.0144896989222616 0 3.15704297274351 0.977796142920852 0.0502418030519038 0.599656361388043 0 0 0 0 0.0243016578828013 0.900055305100977 0 0.428283410412081 0 0 0 0.619464494753629 0 0 0 0 0 0.67738930718042 0.67738930718042 1.34890093010906 0
2.8711020257324 1.24621628201567 0.00373790832236409 2.24643275421113 0.137656930834055 0.862747632432729 0 0 0 0 0 0.65493765193969 0 0 0.242374365328467 0 0 0.742079981137067 0.171708228043129 0.259674358011917 0 0 0 0.363864535465837 0.363864535465837 3.23429842499596 0
0.90124828973785 0 2.17354244948365 0.0390668094623834 0.390389158856124 0.22782308422029 0.132624278653301 0 0 0 0 0.702224348671734 0 0.280720424849958 0.198063992792412 0.567050051738875 0 0.66720103751868 0 0 0 0 0 0.521267476957291 0.521267476957291 1.40905070519415 0
0 0.445177475456148 4.03865681029856 0 1.03642335906625 0.178479847731069 0 0 0.28514015043551 0.336970095306801 0.254842532233658 0.590770401526242 0 0 0 0.0781089094499807 0.401101034600014 0.509669876890257 0.245702918380702 0 0 0 0 0.144812949933112 0.144812949933112 1.34856170301702 0
0 1.78108422341757 3.20458331424743 0 2.28247993811965 0.0081530895549804 0 0 0.565075504197197 0 0 0.73186097224243 0 0 0.48950152731229 0 0.219219257413526 0.184819975402206 0 0 0 0 0 0.195866776164621 0.195866776164621 0.590694648395998 0
0.160570227075368 1.35296369343996 0 0.86689643887803 0.332811060128734 0.297092525986955 0 0.104248707605392 0 0.0506211286735515 0 0.298970180796459 0.0956379262763479 0.080671983264046 0 0 0.529436281153255 0.410866820719093 0.371136924731386 0 0 0 0 0.518440399318933 0.518440399318933 0.968695382057987 0
2.35254625906236 3.55877303867601 1.92603682586923 0.00259002018719912 0.168371997773647 0.475339871831238 0 0 0 0 0 0.397727108094841 0 0.00801206217192274 0.00661594017038022 0 0 0.834091254509985 0 0 0 0 0 0.844656493747607 0.844656493747607 2.9648643160482 0
0 3.96344893332571 0.0106087157037109 2.89585390943103 0.831563358893618 0.897983792936429 0 0 0.00196259479771919 0 0.000706037138112758 0.143687243806198 0 0 0.541726700147525 0 0 0.505796725163236 0 0.336819989845115 0 0.329238628949958 0 0.107404977083206 0.107404977083206 1.97550811530571 0
1.032889473252 0 0 1.89121216908097 0.414072224637493 0.415604902664199 0.000190491191850146 0 0.165317592792275 0 0 0.994695919565857 0.18528499766468 0 0.0379793286382716 0 0.000195668571877597 0.171312445076182 0 0.0345392588586383 0 0 0 0.151109969941899 0.151109969941899 1.15133734491683 0
1.86767848930322 1.72949185222387 0.698157213628292 1.04791152267717 0.483707292471081 0.81474475027062 0.232146231936489 0 0 0.0292808296638449 0 0.522153683472425 0 0.0876282794226071 0 0 0 0.822224075905979 0 0.0504719720904037 0 0.0332421972778833 0 0.284314399119467 0.284314399119467 2.55654589682938 0
0.381405807565898 0 0.0132642986718565 0.860601847292855 3.68262862507254 0.815148625755683 0.312592612135073 0 0 0 0 0.297936896793544 0 0 0.0566647649440439 0 0 0.0135061950422823 0 0 0 0.0205007940749257 0 0.821764619089663 0.821764619089663 0.983757636988771 0
2.18916698195972 0 0.231987461214885 0.16495080338791 3.87502042297274 0.397176278056577 0 0 0 0 0 0.593038866529241 0 0.263811501726377 0.0412091637366779 0.364775422625014 0 0.060150450328365 0.0114386023540757 0 0 0 0 0.639095581835136 0.639095581835136 2.40728007626977 0
0.768863173900172 0.878032230772078 0.49514304776676 2.36803479492664 0.233816294232383 0.541582386009395 0 0.0926923104721289 0 0 0 0.456930433865637 0 0 0 0.451872510885537 0 0.467383113689721 0.187422124601884 0 0 0 0 0.292968838475645 0.292968838475645 1.80372273916762 0
0.0487273973412812 0.00367714068852365 0 0.309160222299397 0.260898998007178 0.432900650659576 0.13041062457679 0 0 0 0.0666862569601871 0.478375448845327 0 0.0228815144915718 0 0 0 0.617932520341128 0 0.337568713723198 0 0 0 0.516429465729743 0.516429465729743 0.936331903501344 0
0 0 3.40590249281377 0 0.981285278685391 0.838544014142826 0.0387011685633073 0 0 0 0 0.821515330811963 0.0450454427376398 0 0 0 0 0.54606888606213 0 0.204932652047154 0.0132398032132184 0 0 0.0716085738968104 0.0716085738968104 1.39068739879398 0
0 0 0 2.45838192268275 0.708207169547677 0.39468567376025 0 0 0.092994840662297 0 0 0.119548118906096 0.0208614318559583 0 0.0209844307635192 0 0 0.51505854842253 0 0 0 0 0 0.798928648931906 0.798928648931906 0.845843896330415 0
0 0.367423974443227 2.68734702467918 0 1.21392985316925 0.43576846504584 0 0 0 0 0.141721405103072 0.200149413896725 0 0.147235488369143 0 0 0.380918585267856 0.358865852933377 0 0.0519507851468492 0 0 0 0.868068482959643 0.868068482959643 0.992939246535101 0
2.52514623478055 2.90663594962098 0 0 0.616234242916107 0.270167710026726 0 0 0 0.00927056700394707 0.303281557241527 0.0248478187713772 0 0.0648883100522959 0 0.177639770267469 0 0.909618946025148 0 0 0 0.566078014860543 0.0816902645185842 0.982460887404159 0.982460887404159 2.8358914919451 0
2.10709854960442 3.3369154240936 2.05242353864014 0 2.3090477893129 0.476768634747714 0 0 0 0 0.140398400126873 0.876024656230584 0 0 0.0915271311711336 0 0 0.858210129430517 0.0194895443630094 0 0 0 0.137196876660682 0.769514987710863 0.769514987710863 2.89854898487164 0
0 0 1.81681929901242 0 2.12567860004492 0.736987884156406 0.0364237486916646 0 0 0 0 0.882446584757417 0 0 0.187150207312746 0 0 0.43378199939616 0 0 0 0 0.53733382781164 0.578415034804493 0.578415034804493 1.36613574576952 0
0.990248372312635 2.48705299012363 0 0.906438078731298 0.499763323692605 0.662836574716493 0 0 0.013744257319715 0 0 0.350934786023572 0 0 0.00156289959995135 0 0.481297719470783 0.824204292614013 0 0.000383786771832163 0 0 0 0.99359632586129 0.99359632586129 1.97643502401902 0
0 0.459032842889428 0.0907278885133564 0 0.265317349229008 0.349964072695002 0.0310072742771555 0 0 0 0 0.151533046038821 0 0.390210585013531 0 0 0 0.381680669728667 0 0 0 0 0 0.490379986120388 0.490379986120388 0.590791590764528 0
0 0.871181569062173 0 2.24283757293597 0.088093610946089 0.835582701489329 0.101344351452436 0 0 0 0 0.300636259140447 0 0.00223129317244117 0 0 0 0.722420314326882 0 0 0 0 0.0444867433623967 0.0205531129613519 0.0205531129613519 1.09232942907855 0
4.11214685300365 0.253858391661197 2.26513706054538 1.61028823861852 0.334671721793711 0.704900767654181 0 0 0 0 0.0914343129941606 0.455993720795959 0.166648791546357 0 0 0 0.396147921075734 0.334849371341988 0.32880548427801 0.353914264125208 0 0 0 0.170081835938618 0.170081835938618 4.27804227882735 0
0 1.87328111520037 0 2.46948654949665 0.19761353218928 0.173286529257894 0 0 0 0.467473268288811 0.154294372091743 0.202761416556314 0.573453390060365 0.15124671177339 0 0 0.090492551948378 0.0017694472335279 0 0 0.227758338129865 0 0.256715965129911 0.498596495017409 0.498596495017409 1.06343647129956 0
0.545052107656375 0.455940147861838 0 0.386848091846332 0.9919684890192 0.397862159879878 0 0 0.285640917472978 0.230634309107487 0 0.393212559400126 0 0 0 0.256799899653591 0 0.957618651213124 0.0166000306255582 0 0 0 0 0.360846243100241 0.360846243100241 0.991217926998789 0
0.413164783269167 0.579069284256548 1.01003015320748 0 0.624783810228109 0.832387197064236 0 0 0 0 0.0155981728460367 0.141025184420869 0.230707773100296 0.177642713677819 0 0.0466650895246579 0 0.19817218487151 0 0 0 0.331449184860402 0 0.845693206647411 0.845693206647411 1.27834646262077 0
0.885984939523041 0.672917263582349 0 0.456483114976436 1.44112952845171 0.202416984597221 0.0805695052769424 0 0 0 0.458296802374817 0.529776105191559 0.00832792972990378 0.477954311937 0 0 0 0.96063228067942 0.0461681304725069 0 0 0 0 0.92776391771622 0.92776391771622 1.31877886691852 0
0 1.54573316453025 0 1.45795399881899 0.370258446782827 0.473375478060916 0 0 0 0 0 0.274737506406382 0.0306176538162048 0.645799555316914 0 0 0 0.708387234248221 0 0 0.428856395160072 0 0 0.159747336758301 0.159747336758301 1.06892091684345 0
0 0 1.27146218996495 1.73155441973358 0.208514580735937 0.514217544579878 0.464600453457946 0.741748869642918 0 0 0.132690451465419 0.250331225339323 0 0 0 0 0 0.0386852673254907 0.000168539638187565 0.0329974403140953 0.0632252848600713 0.0903051267986993 0 0.307492444990203 0.307492444990203 0.970478009613979 0
0.149988210527226 3.58259236556478 0 0 2.3308064090088 0.861725634429604 0 0 0 0 0.0195123777135053 0.383319813059643 0 0 0 0 0 0.0587584609165788 0 0 0.0139401032115805 0 0 0.48198498855345 0.48198498855345 1.84728520534705 0
0 0.142846902832389 0 1.04569363081828 2.69682519230992 0.109106883406639 0.1922200972061 0.124805300040213 0.178449786592505 0 0.260655409840334 0.128036055946723 0.0533422431743551 0 0 0 0 0.336176734650508 0.151557798490432 0 0 0 0 0.218184866243973 0.218184866243973 0.813281111584036 0
4.83698597294278 3.46357677970082 1.98788789310493 0.314760652370751 2.36552234552801 0.974199652904644 0.329075996227854 0 0 0 0 0.0810779668390751 0 0.273064044894268 0 0 0 0.437345279380679 0 0 0 0.289118370210322 0 0.88748907065019 0.88748907065019 5.52027074331341 0
0.0788613795302808 1.74832019815221 0 0 0.825875385198742 0.868649780517444 0.0216547684653144 0 0 0.100367026210626 0.0767517383616117 0.754837709711865 0.0585942861522501 0.176762618915536 0 0.0484637128655926 0 0.358514046762139 0.0255178198473269 0 0 0 0.16786918260809 0.537526828702539 0.537526828702539 1.39346228426497 0
0.394225727999583 4.16649793158285 1.78105855523609 1.08344852551818 1.67548170732334 0.302114163059741 0.510869368807909 0 0.0269959755067116 0 0.0131310979251354 0.00635947473347187 0 0 0 0.0519584249873964 0 0.609862377634272 0.0103235984813872 0 0 0 0.00672160792345983 0.609662568196654 0.609662568196654 1.62782736681046 0
0 0 1.32128697494045 1.24664010806009 0.992817501304671 0.708724563475698 0 0.0523072255688062 0 0 0 0.0041737190913409 0 0 0 0 0 0.394002890912816 0 0 0.0165299898671439 0 0 0.705926171503961 0.705926171503961 0.731923273626894 0
0.107565327780321 0 1.25243008229882 0.46186330053024 0.573061111848801 0.284188207238913 0 0 0 0 0 0.949363878928125 0.0451469164558812 0 0 0 0 0.631835690466687 0.0917084334911588 0 0.0858320111814702 0 0 0.490561479236931 0.490561479236931 0.892797311114916 0
0 0.35192363942042 0.880971448263153 0 0.0214600074104965 0.941540845204145 0 0 0 0 0 0.901070372201502 0 0.0616771279778057 0 0 0 0.196999797364697 0 0 0 0 0 0.723373251035809 0.723373251035809 1.0318381012499 0
1.02277779625729 0 0.510392169933766 1.29489546921104 0.848758318927139 0.676177243702114 0 0 0 0.0301464531843909 0 0.480671845143661 0.0464089529177615 0.43320050170339 0 0 0.515316561100726 0.0294490631204099 0 0 0.183448245136992 0 0.886927100424648 0.808363500284031 0.808363500284031 1.64703934360021 0
0 1.69776240037754 0 2.08604719326831 0.0879583416972309 0.234145434340462 0.533669787320949 0 0 0.196323758586024 0.00428085515953693 0.138168543810025 0 0 0 0 0 0.498174215434119 0 0 0 0 0.423337377693017 0.400695588905364 0.400695588905364 1.00176489913083 0
0 0 0.880187983857468 1.72480655834079 2.20038280077279 0.818388113984838 0 0 0 0 0 0.0728679921012372 0.0197516732116727 0 0 0 0.620691025657423 0.648916153702885 0 0 0 0 0.0581755234627638 0.983570006908849 0.983570006908849 1.36852607148501 0
0 0.566752061713487 0.734515596181154 0.0366524446289986 0.0271977307274938 0.0861657492350787 0.0242058887995616 0 0.10903584172257 0 0.343456237521846 0.565652501536533 0 0 0 0.0326426639002561 0.0812765598587425 0.322041469858959 0.324092178882617 0 0 0 0.539096448520447 0.189428646815941 0.189428646815941 0.703789704094603 0
0 2.51192708313465 0 0.125595611520112 0.379909400828183 0.125798324355856 0 0 0 0 0 0.315168695524335 0.0538620700820856 0.568501261055197 0 0 0 0.0364314466714859 0 0 0 0 0 0.32092543784529 0.32092543784529 0.565053997894301 0
0.99911930388771 0 0 2.04558357503265 0.966766920872033 0.115151283564046 0 0 0 0.049257753351936 0 0.197240259964019 0.0846630059159308 0 0 0 0 0.50404200842604 0 0 0 0 0.031671587216624 0.812569410540164 0.812569410540164 1.04241279925477 0
0 0.230378578417003 0 0.86309754406102 0.283468991518021 0.569880872266367 0.0952891881658622 0 0 0 0 0.758776258910075 0 0 0 0.246156170796151 0 0.526883395388722 0.656282956886296 0 0 0.0226899964082554 0.227322330078855 0.64676760090515 0.64676760090515 1.11970352362224 0
0.610834762686864 0 0.954509655712172 0.316569306654856 0.828083009691909 0.642560331849381 0 0 0 0.803164820251863 0 0.599275157786906 0.137353338311808 0 0 0 0 0.583325922721997 0 0 0 0 0.0175963075491749 0.041273211594671 0.041273211594671 1.09330783739123 0
2.6753471090924 0 0 0.706695649074391 2.54426801763475 0.571216910146177 0.0225496700263908 0 0 0.102978862382275 0.0692802034570182 0.765339914010838 0.33681020411559 0.170422448164381 0 0 0.00287374943492521 0.469357860041782 0 0.167966694630887 0 0 0.0030088257785299 0.565691819181666 0.565691819181666 2.70287671439505 0
0 0 0 2.88921250589192 1.49479389050975 0.798786927945912 0 0.0549199807868964 0 0.16796211168709 0 0.160395896760747 0.0232860453046902 0 0 0 0 0.396807110868394 0 0 0 0 0 0.337951348163188 0.337951348163188 0.707863946051797 0
0 0.25904369354248 0 0.258356729289517 0.289432276971638 0.594621123746037 0 0 0.639849244471844 0.019708484405786 0 0.822385274805129 0 0 0 0 0.169217634818254 0.0696075847372413 0 0 0.255891666621391 0 0.756812897470513 0.951361490180716 0.951361490180716 1.14308682462315 0
0.773510111030191 0.876851479755715 0.980344680603594 1.24214091198519 0.550686211092398 0.397497286321595 0 0 0 0 0 0.600511198164895 0 0 0 0.0280764317481521 0 0.534380632452667 0 0 0 0 0 0.283040280686691 0.283040280686691 1.29846307122768 0
1.17163519002497 0 3.83800999913365 0.16160011687316 2.66781981359236 0.644725259859115 0.142464276055707 0 0.318306214054462 0 0.0583185622944169 0.00257542543113232 0.00164123614418517 0 0 0 0 0.938904067501426 0 0 0 0 0.0452401772563609 0.674562240019441 0.674562240019441 1.40470202832719 0
0 0.612485996447504 2.71693634218536 0 0.261037478456274 0.677593976724893 0.484959547597748 0 0.556532087805857 0 0 0.411629567621276 0 0 0.0785046150914303 0.197546655451662 0 0.437378561822698 0 0 0 0 0 0.0559881895314902 0.0559881895314902 1.35952395959457 0
0 1.86245383578353 0 1.13909579254687 1.92737046023831 0.451578928157687 0 0.156819269877223 0.0783779186748002 0 0 0.549163141055033 0 0 0 0 0.316263472771617 0.748436722205952 0 0 0 0 0 0.196968631120399 0.196968631120399 1.26805517241134 0
2.96215733326972 0 1.54291935125366 0 1.91376690287143 0.43598328018561 0.558048764972159 0 0 0 0.173375544841109 0.0623843441717327 0 0 0.00766917697491204 0 0 0.241236970992759 0 0 0 0.162076822178148 0 0.792024420341477 0.792024420341477 3.0789826569866 0
0 2.2796113435179 0.702578060561791 2.21279494604096 1.21385778440163 0.0938120430801064 0.0596489791338319 0 0.03267423113426 0.196999674023046 0.548538043604176 0.341782995034009 0 0 0 0 0.281043479754183 0.150508485035971 0 0 0 0 0 0.253087214427069 0.253087214427069 1.05466100633079 0
0.866554690524936 2.52115239296108 3.64143861737102 0.310722635826096 1.08767227549106 0.171393625205383 0 0.217935802805846 0 0 0 0.892828115494922 0 0.299582825660025 0 0.427340051720952 0 0.631628913106397 0 0 0 0 0 0.845893823541701 0.845893823541701 1.76809290632444 0
0.716502473689616 3.64241286064498 0.471268454566598 0 0.566514475271106 0.716366299195215 0.606249816852336 0 0 0 0.00120679959973517 0.206340718781576 0 0.190660401917867 0 0.0517406482273723 0 0.710483582690358 0 0.505216493792716 0 0.0621488908158094 0 0.237128510139883 0.237128510139883 2.29526513345218 0
0 2.55611672694795 0 0 0.181511567439884 0.9028816211503 0 0 0 0 0 0.460743776056916 0 0.211178882974623 0 0 0.478030796376341 0.00852182833477855 0.139691709019047 0 0 0 0.630698267590984 0.0474820088129491 0.0474820088129491 1.53211627981195 0
2.38637993205339 1.67740452149883 0 0.369867275003344 1.7250667642802 0.696999570121989 0 0 0 0 0.0207404053239326 0.300797225208953 0 0 0 0 0 0.796940698754042 0 0.00112561617963821 0 0 0 0.941116170259193 0.941116170259193 2.81164950095589 0
0 3.39920596103184 0.189850020920858 1.97156184073538 0.216491231694818 0.923477929318324 0 0 0 0 0 0.897524162195623 0 0 0.566081032691213 0 0 0.708177230553702 0.102562461506039 0 0 0 0.0884943094770762 0.41807301202789 0.41807301202789 1.89516024919151 0
0.798523653065786 0 4.16083091055043 1.99223652109504 1.68388453545049 0.783534927293658 0.0744927656570817 0 0 0 0 0.886338762473315 0 0 0.70136498458319 0 0 0.940348663367331 0 0 0 0 0 0.0777823759708553 0.0777823759708553 1.92347161122178 0
0 0.100033690454438 0 0 0.91169149428606 0.753935955232009 0 0.215928607809499 0.125457348358751 0.143707344261229 0.0533171960238563 0.962068191030994 0 0 0 0 0 0.0087837993633002 0 0 0 0 0 0.407978442963213 0.407978442963213 0.589422557410829 0
1.23612880823202 1.28582173166797 1.11288853920996 2.14100911631249 0.552720850333571 0.143264618003741 0.0955539425555392 0.0649963259246663 0 0 0.0996149305202248 0.177273676497862 0 0.243654659890011 0 0.0441678017296229 0 0.375033462885767 0.0775661068384899 0.0850030321325348 0 0 0 0.0563545997720212 0.0563545997720212 1.57762939190242 0
0 3.80699704680592 0 0.591106195934117 0.491956788580865 0.840541517594829 0.0162105746198216 0 0 0.0811793255639355 0 0.163030734518543 0.0681766086914233 0 0 0 0 0.233189361868426 0.0433000595511484 0 0 0 0 0.882917998358607 0.882917998358607 1.79885533934788 0
0 0.0314059667289257 1.00972801144235 0.502558519598097 1.39277261914685 0.258750514825806 0.164322867064258 0 0 0 0 0.570085936225951 0.325258422487785 0 0.740101978836117 0 0 0.556068624602631 0 0.137000392354892 0.00393074944603877 0 0 0.068697105627507 0.068697105627507 0.833421590973329 0
0.162568807136267 0.442748717498034 2.066670935601 2.35838204808533 3.59060885570943 0.837787868222222 0 0 0 0 0 0.522764355642721 0 0 0 0 0 0.0919592930004001 0 0 0.06278956401189 0.16046702370475 0.826792694705443 0.260265556164086 0.260265556164086 1.58280968640523 0
0 0.598794801626354 3.40227028634399 0 1.59267663490027 0.357476467266679 0 0 0.00839500972826794 0 0 0.278286480112001 0 0 0 0.0273777630984918 0.0565074272047184 0.519321553176269 0 0.0214750715592741 0 0 0.0252613477609498 0.263852225616574 0.263852225616574 0.916615692175125 0
1.38008969090879 0 1.04425983689725 0 1.68378934497014 0.139924360206351 0 0 0 0 0.253748131628349 0.965410095406696 0 0.0462954463629162 0 0 0.00427468535024723 0.612720293458551 0.731218135499491 0 0 0 0.0153094286359424 0.461086431518197 0.461086431518197 1.61988370695764 0
1.86166831408627 0 0.926633070455864 0 3.09066685475409 0.59412275836803 0 0.267369213144566 0 0 0.00710414320662479 0.152669415576383 0 0.00502769008098672 0.641457149076367 0.00320766763288482 0 0.729065557476133 0 0 0 0.176120960870848 0 0.0580765686463565 0.0580765686463565 2.00203811697643 0
3.36089935526252 4.22785810660571 0 0 2.66778802732006 0.192217087140307 0 0.13066781522024 0 0 0 0.692009686259553 0 0 0 0 0.0938966480054722 0.739079759689048 0.0978638620469963 0 0 0 0 0.537552472436801 0.537552472436801 3.58955406057388 0
0 0.705973989330232 1.49076869338751 1.07333046942949 1.76408509258181 0.0158982668071985 0 0 0 0.372765937394022 0 0.773358806269243 0.17066437892039 0.121896347818969 0 0.0877635647151782 0.179133721320683 0.386004184372723 0 0 0 0 0 0.441078800009564 0.441078800009564 0.808656204997983 0
0 4.7544361022301 0 0 1.62397132837214 0.596292810514569 0 0 0.590848383360594 0 0 0.558933256659657 0.0834709349767113 0 0.0583591848230749 0 0.246742580110056 0.760495296446606 0.0218745720862501 0.128308180894842 0 0 0 0.810211026342586 0.810211026342586 1.78539837459475 0
0.182992183836177 0 0.740811159368604 0.172165366820991 1.0050771292299 0.624959088861942 0 0 0 0 0.0224231411134636 0.0503016782458872 0 0.0208480556410081 0 0 0 0.352699307724833 0 0.0146839603209186 0 0.0735379517552582 0 0.0497767978813499 0.0497767978813499 0.588385301755138 0
0 0.899751040851697 0.225434500724077 0.57997428975068 1.35456807725132 0.57572655682452 0.106909589026615 0.430353594509902 0 0 0 0.470969767309725 0 0.145579513520725 0 0.390996554548736 0.338618472566431 0.370452028233558 0 0 0 0 0 0.327062214026228 0.327062214026228 1.3584110846576 0
3.36537377815694 0 0 0 1.6147331437096 0.347805527271703 0 0 0 0 0 0.311732721515 0.141144449878222 0.0142402214902249 0.0383357787879568 0.524724464161912 0 0.714678831864148 0.13433931244227 0 0 0 0.035244406187686 0.66363135096617 0.66363135096617 3.44265105996052 0
0 0.830220258096233 1.86838247068226 0 0.376000589691103 0.948005243437365 0 0 0 0 0 0.200169123476371 0 0.196060005079042 0.164026789045827 0.0368430619903909 0 0.697099371813238 0 0 0 0 0 0.394944996805862 0.394944996805862 1.11811971906896 0
1.31789115560241 0 0 0.706100817304105 0.0266127933282405 0.299549645744264 0 0 0 0 0.520463895822515 0.105536180781201 0 0 0 0.0714562273748817 0 0.29775722627528 0 0 0 0 0 0.197586364345625 0.197586364345625 1.41272359280136 0
1.73193692788482 0 0 0.835075446404517 0.166924823075533 0.452784899855033 0 0 0.00892159522136691 0.00910358782132281 0 0.966520740883425 0 0 0 0 0 0.606268557719886 0.00730302098629259 0 0 0 0 0.46608575899154 0.46608575899154 1.77647220298594 0
0.53123313956894 1.93737278226763 0.394673527218401 2.02951544709504 0.870360371656716 0.0742226792499423 0.206120125351108 0.322859516079422 0.198428773279393 0 0 0.387343073496595 0 0 0 0.357307639441459 0 0.554798378841951 0 0.0345627025825037 0 0 0 0.41048112558201 0.41048112558201 1.4290069899884 0
4.79554017889313 0.532648391090333 1.02021128404886 0.366912311175838 1.69780408171937 0.235160434851423 0 0 0.277273334687466 0 0 0.143837075913325 0 0 0 0 0 0.927460002945736 0.191345002770651 0 0 0 0 0.690230006584898 0.690230006584898 4.82314945747653 0
2.85502085927874 1.56288719456643 2.22357871290296 0 1.89640992041677 0.338802390499041 0.0936597724208679 0 0 0 0 0.747264536796138 0.0129233510536132 0 0.0699707660327571 0 0.064504874872205 0.11928112921305 0.0879379626653573 0 0 0 0.359495618385501 0.551530352560803 0.551530352560803 3.09967434911801 0
2.75622610352002 1.92601831397042 0 0 0.66679681930691 0.498059234581888 0.101453360061479 0 0 0 0 0.592215455137193 0 0 0 0 0 0.597805621800944 0.0360712592969231 0 0 0.20264986323861 0 0.426453181775287 0.426453181775287 3.08739962388885 0
1.725829760544 0 3.6254996759817 1.02103768801317 2.90535024181008 0.380443922942504 0 0 0 0 0.0247819643666857 0.051969566848129 0 0.118569548301484 0 0.413612255424374 0.78229220230844 0.592171035706997 0 0 0 0 0 0.529565925942734 0.529565925942734 2.3766521059248 0
0 0 3.82349242572673 1.68818394001573 0.276802904438227 0.953239507274702 0.145026854896341 0 0 0 0 0.560273340204731 0.0375780591096011 0.0167439575893825 0 0 0 0.851354758488014 0.00421272535633568 0 0.00774894346279053 0 0.0686723553255433 0.232889191713184 0.232889191713184 1.4472148098405 0
0 0 0.619763254188001 0 0.795557051664218 0.553360265446827 0.0933263696432944 0 0.131720958543435 0 0.0433279528089816 0.461869168095291 0.00244698626610956 0 0 0 0.142176040105129 0.512278484879062 0 0 0.0770057611949183 0 0 0.331591830123216 0.331591830123216 0.781726655989344 0
1.24587441189215 0 1.0186307085678 1.36850011604838 0.466543353162706 0.970790768507868 0 0 0 0 0 0.501491934759542 0 0 0 0.0087127413257665 0.044226102348369 0.745499482844025 0 0 0 0 0.022727507371138 0.612457643961534 0.612457643961534 1.62048870612839 0
0 0 0.111198188038543 2.12100586853921 0.759192280238494 0.650792927481234 0 0 0.166976037108919 0 0 0.373908075504005 0 0 0 0.21824154281901 0 0.28250022395514 0 0 0 0.528492520982578 0.395522361980479 0.10052977851592 0.10052977851592 1.03317830446984 0
0 1.23749466333538 0 0.717537348158658 0.426209222525358 0.623304140288383 0 0 0 0 0 0.782877378165722 0 0.465091418131331 0.000760068950115262 0 0.0787408565922803 0.0672171579208225 0 0 0.311732027531285 0 0.693979261611063 0.996853879187256 0.996853879187256 1.31780658305905 0
3.0612095457036 0.641903247218579 0.752200093120337 2.32046512607485 0.266494132112712 0.446095675695687 0 0 0 0 0.131368616734235 0.0819119613151997 0 0.484163690111976 0 0.0959255103736602 0 0.473878260469064 0 0.0465872557931512 0 0 0.399243391299667 0.618607957847416 0.618607957847416 3.27293943270381 0
0.49623969104141 0.0533670866861939 0 0.40895088808611 2.78142373356968 0.883165775798261 0.011753952696833 0 0 0 0.0649743569974585 0.962733114138245 0.110568938569273 0.298692914191291 0 0 0 0.537188667338341 0 0 0 0 0.0464734117645232 0.541745850117877 0.541745850117877 1.17536140916522 0
0 0.252347084926441 0.441473727812991 0.410067853052169 1.26777220889926 0.0644919485785067 0 0 0 0.237683471498957 0 0.727683639386669 0 0 0 0.530742545374424 0 0.575978629523888 0.447866102044962 0 0 0.0650146130808746 0 0.73128931876272 0.73128931876272 1.02632446753599 0
0 1.31972315022722 1.28385797701776 2.63989184517413 3.66126008704305 0.031045944429934 0 0 0 0 0.319864658666034 0.728815855225548 0.0437756759384847 0 0 0 0 0.413309040945023 0 0 0.170050592408732 0.142313117881209 0.320080948543283 0.369606720283628 0.369606720283628 1.44387573053794 0
0 0.7982541853562 1.42800286598504 0 1.61403124267235 0.896090925205499 0 0 0 0 0 0.0910019669681787 0 0 0.482535922815271 0 0 0.513138673268259 0 0 0 0 0.411760646387399 0.269602259155363 0.269602259155363 1.06448186887745 0
0.104423959739506 0 0.860166787169874 0.648109898902476 0.909786824835464 0.0865553740877658 0.0220389433858785 0.572888251988533 0 0 0 0.872560843126848 0 0.0923441887117033 0 0 0.00406352008525927 0.228423555148766 0.0796207373475536 0 0 0 0 0.913090635323897 0.913090635323897 0.91426482689751 0
1.5180280492641 1.45679561467841 0 0.41041996749118 0.732303875265643 0.688859257148579 0 0 0 0 0 0.347709440393373 0 0.258238856003121 0.336104037745506 0.153518323850516 0.226403012481284 0.379950659349561 0 0 0 0 0 0.348170954035595 0.348170954035595 2.07169870407712 0
1.70632867608219 0.263258709805086 1.80193979246542 0.88886865740642 1.1982964288909 0.622772420989349 0 0 0 0 0 0.189447076059878 0.0323113250885392 0 0.0090727707462734 0 0.0507372013813384 0.874582239193842 0 0.0981887416153785 0 0 0 0.369558501988649 0.369558501988649 1.88243714541244 0
0 0.743533498607576 0.472762812394649 1.97122513875365 0.997590970247984 0.474698737030849 0 0.0550877599709045 0 0 0.392401394976436 0.950081230606884 0 0.118749073447505 0.0532269565697576 0 0 0.938694858225062 0 0.142555553197824 0.107913322855907 0 0 0.708211337449029 0.708211337449029 1.56665486901786 0
0 2.69584603840485 2.16083435411565 0.943857973441482 1.74168646079488 0.553159317234531 0.736824787255481 0 0 0.000190235393157878 0 0.0886886599473655 0.00224537057454093 0 0 0 0 0.955472509143874 0 0 0 0 0.00191462956657342 0.201903978828341 0.201903978828341 1.67640400010228 0
0 0.878609024919569 1.55684489151463 1.67386784800328 1.88559890445322 0.217104717157781 0.095755356636668 0 0.125405740587098 0.0338663473445646 0 0.679014856694266 0.0283600584460741 0 0 0.323470682018266 0 0.88323384243995 0 0.214666926877952 0 0 0 0.300592242972925 0.300592242972925 1.24507321963401 0
0 2.66628231154755 1.47799372673035 0 2.04323980933987 0.599269130034372 0.0813510475179886 0 0.0177375322161509 0 0 0.478136061690748 0.45085544661954 0 0 0 0.0284853520818031 0.0301039044279605 0 0 0 0 0.357809830016727 0.942832456436008 0.942832456436008 1.56624093506916 0
1.66640093433671 0.303238817956299 0 0.343555573141202 0.513534085359424 0.471116417786107 0 0 0.128136935056158 0 0 0.662396859843284 0 0 0.106724616301004 0.359906809447673 0 0.277052003424615 0 0 0 0 0 0.820724102901295 0.820724102901295 1.84402015863577 0
4.2008903902024 0 2.9368480888661 1.0082875743974 2.89114050380886 0.46499405358918 0 0 0 0 0 0.0499004973098636 0 0.108908430326442 0 0 0 0.361662304960191 0 0 0 0.211456666387068 0.410508014852368 0.463861914351583 0.463861914351583 4.22319503964074 0
3.72955157188699 0.0530704222619534 1.22651450196281 0 0.217356553534046 0.497422898421064 0 0 0 0 0 0.921930596698076 0 0.00199998758905272 0.325560542233499 0.449162754048288 0 0.272542099235579 0.00271049184392777 0 0 0 0 0.251158999744803 0.251158999744803 3.78661863213662 0
0 2.70824752748013 0.653252170421183 0.0898187612183392 1.90077347587794 0.617483003763482 0 0 0 0 0.22058810435691 0.964337610872462 0.0328623656429109 0 0 0 0 0.114898148691282 0 0.159275334670625 0 0.0151844633652533 0.501727050406478 0.235144494799897 0.235144494799897 1.60293088465066 0
0 2.59303257148713 0 0.124903578311205 3.60402465611696 0.971327350009233 0 0 0 0 0.000691763727823006 0.147906289203092 0 0 0.116968952026696 0 0 0.995279464172199 0 0.026561960142485 0 0 0.000552761661525494 0.527118740603328 0.527118740603328 1.64236797180196 0
0 0 0.0410110866650939 1.77667476609349 0.69503483036533 0.509864068124443 0 0 0 0 0 0.689508165232837 0.00613986242454695 0 0 0.235684621971296 0.0528595690338268 0.96505716489628 0.0170115163325806 0 0 0 0 0.917725188890472 0.917725188890472 1.27316292016835 0
0.850250506075099 0.859756818972528 1.52120322175324 1.16733433259651 0.42767798434943 0.838231323752552 0 0 0 0 0.0215791423463119 0.177236293908209 0.0704168823003102 0 0 0 0 0.263842639746144 0 0 0 0 0 0.486979042412713 0.486979042412713 1.48455883149616 0
0.0134935569949448 0 1.64414119021967 1.12470859964378 1.71883360133506 0.413641505874693 0 0 0 0.103815117175425 0.0229317186237685 0.0224149210844189 0.0432828043057364 0.116256406842734 0 0 0 0.717560656601563 0.024237582921086 0 0.171676709361318 0 0.062485023337722 0.102668625768274 0.102668625768274 0.735427403747624 0
2.03813690925017 3.74941264046356 0 0 1.4588808035478 0.231400724733248 0 0 0 0.107839186608315 0 0.253849860746413 0 0 0 0.217339597236313 0.00488605676515808 0.138054315466434 0.00226615796742362 0 0 0 0.559317053326805 0.349421568447724 0.349421568447724 2.45824416436763 0
0.285519594559446 0 0 0 0.843154257163405 0.304453913820907 0 0 0 0 0 0.13712171651423 0 0.547550205252834 0.182477847098797 0.0261215937869674 0.430452186302207 0.045795566868037 0 0 0 0 0 0.604312731651589 0.604312731651589 0.700119458859496 0
0 1.86458070529625 0.232477305456996 0 2.84448574576527 0.98825026745908 0 0 0.0589031701166412 0 0 0.139642630936578 0 0 0.00112818687608433 0 0.134372610607816 0.339417311130092 0.0430083110960259 0.0127016090034592 0.0114854685169689 0 0.209212694851211 0.915838924935088 0.915838924935088 1.48251828793769 0
0 0.219398031476885 3.27698931656778 0.466689886758104 0.477387428283691 0.484124310547486 0 0 0 0.117265042237309 0.201491815581821 0.0955224342178553 0 0 0 0 0 0.787963893963024 0 0.161830399633889 0 0 0.0543730512438463 0.587279106257483 0.587279106257483 1.05550073643963 0
1.78235428035259 3.30647020367905 0.304650045931339 0 0.984325908590108 0.454160610912368 0.0441810635247225 0 0.0604039702968542 0 0.379307791552588 0.538676883792505 0.0566724113338593 0 0.901791754704457 0.127807530913573 0.263558406289268 0.642758638132363 0 0 0 0 0.123149889306657 0.0233553440775722 0.0233553440775722 2.52098898354065 0
0 1.55776632856578 0 0.899809988215566 2.01124582439661 0.491702666273341 0.0705937056756311 0 0 0 0 0.0817236907314509 0.00116738363509185 0 0.401239879025519 0 0 0.538112593814731 0 0 0.0864395849552552 0 0.244229284241382 0.123711900087073 0.123711900087073 1.07449225569847 0
1.24772835429758 0.645182064734399 3.71574199059978 0.620100766886026 0.13685838226229 0.187991553684697 0 0.649635680821329 0 0 0.0027014373969781 0.865793026518077 0 0 0.0279319649567884 0 0 0.286074619041756 0 0.224404580441474 0 0.0314662467393021 0 0.623039230238646 0.623039230238646 1.64445303144551 0
0.910853047156706 0 0.17382035870105 0 0.684941199142486 0.549851583316922 0.290495348228602 0 0 0.0515562807768352 0 0.105354023631662 0 0 0 0 0 0.118345661554486 0 0.387210303928628 0 0 0 0.102133264997974 0.102133264997974 0.933975690349172 0
0 0.432216433808208 3.85489106364548 0.626631749328226 3.47837556432933 0.559661632636562 0 0 0 0 0 0.72870455053635 0.185371106292409 0 0 0 0 0.343689707806334 0 0 0 0 0 0.691205735551193 0.691205735551193 1.38706865679132 0
0 0.317765465471894 0 0 3.08608251810074 0.571030620485544 0.107721743946514 0 0 0 0 0.0231826743111014 0 0.325807706746315 0.016233845933469 0.0676553304590721 0.628093871629217 0.688114234479144 0 0.144112442356942 0 0 0 0.417976748198271 0.417976748198271 1.01873308364346 0
1.99072223901749 3.07323441607878 0 1.37227998557501 2.34548226278275 0.564273486146703 0.0898796010579814 0.327021052135666 0.223061871207289 0 0.104210655767546 0.246298407902941 0 0 0.147187090997778 0 0 0.625723956618458 0 0 0.0928991573380681 0.516073518029667 0 0.657461890019476 0.657461890019476 2.87241946695389 0
2.44466677866876 0.323928755242378 1.64873071527109 1.36785515025258 0.82985945767723 0.857316695153713 0.510542455260925 0.443604909852865 0 0 0.0522933373417134 0.108181233750656 0 0.785407213322032 0 0 0 0.260495201684535 0 0 0 0 0 0.52555259806104 0.52555259806104 2.64472216167585 0
1.80489456700161 1.24263544334099 0 1.44693556660786 0.987627439433709 0.0336895019281656 0 0.0185964597542592 0 0 0 0.274805473862216 0.0367763688509634 0 0.216168374505909 0 0.336919222736639 0.25116008031182 0 0 0.893395775841044 0 0 0.432213319232687 0.432213319232687 2.30590700356396 0
0 0 0 0.508201090153307 1.53574171476066 0.348796328995377 0 0 0 0.360838387751524 0.0213197053683873 0.234209363348782 0.016157260560056 0 0 0 0 0.772928573423997 0.0170751791602227 0 0 0 0 0.0522308349609375 0.0522308349609375 0.64531095010403 0
0 2.54123563761823 0.60252221673727 0 2.78482576645911 0.831401712726802 0 0.00714994369154708 0 0.585102179686255 0 0.960655161412433 0 0.382555472349322 0 0 0 0.94325450854376 0.168501609946683 0 0 0.00548380482304917 0 0.0466738392133266 0.0466738392133266 1.63775032559503 0
0 1.82733249152079 0 0 3.63745233789086 0.386293531395495 0 0 0 0 0.0444678965123938 0.522222040453926 0.391949986322647 0 0 0 0 0.459601348498836 0 0.0247674292526933 0.388582448637414 0 0.0788450571220994 0.801645474042743 0.801645474042743 1.8458552778306 0
0.329038719646633 0 1.22190496791154 0.932397999800742 1.94425568217412 0.267309803748503 0 0 0 0 0 0.0808833697810769 0.0233783063039944 0 0 0 0 0.167414678726345 0 0 0 0 0 0.616042310837656 0.616042310837656 0.643579806152495 0
0.896993520203978 0 0.00565556832589209 0.348425668897107 2.78592385258526 0.736655168002471 0.0141095144601648 0 0 0 0 0.858091862639412 0 0.300335860804256 0 0 0 0.804115496575832 0 0.0416572948961551 0.0661701277422229 0 0.185081952097332 0.0310184746049345 0.0310184746049345 1.44798257536218 0
0 0 4.05090434593149 1.25097964564338 0.203499329742044 0.466348990099505 0 0 0.00553563881489409 0 0.00987518460452865 0.726252188673243 0 0 0.235741746358605 0 0 0.25678946916014 0.0194815503680196 0 0 0 0 0.739060912048444 0.739060912048444 1.19353289259183 0
0.570730377919972 0 3.23726715613157 3.85727375745773 0.173943417146802 0.697036638855934 0.0261982973577349 0 0 0 0 0.196491267066449 0 0 0.178029571909738 0 0 0.234174254350364 0 0 0 0.366315399688463 0 0.77119130268693 0.77119130268693 1.25645702680496 0
0.150309932185337 0 1.35169608518481 2.78671399690211 1.68463648296893 0.356426346581429 0.153886920985118 0.00550747055044409 0 0 0 0.143738410435617 0.00469758855502413 0 0 0.625012329914365 0 0.971414034487679 0 0 0 0.149362041475172 0 0.198616358451545 0.198616358451545 1.64536490826634 0
0.412178472150117 0 1.26027489616536 2.14459043741226 1.20646137557924 0.0302406682167202 0.383236987474979 0 0 0.451041000218696 0 0.240565714892 0 0.233217912729271 0 0 0 0.491690270602703 0 0 0 0 0 0.349100647261366 0.349100647261366 0.666675549307386 0
3.44173094257712 1.5431944001466 0 0 2.26096762996167 0.77170336060226 0 0 0 0.465226380230351 0 0.116236591245979 0 0 0 0 0.814241833310228 0.0491834066342562 0 0 0.199464367491245 0 0.33634911627133 0.224745512474328 0.224745512474328 3.89321810404649 0
0 0 0 1.12010249588639 1.80045075854287 0.517803669674322 0 0.00965786261137189 0 0.26665614609228 0 0.96203674422577 0.139213188104939 0 0 0 0 0.715518499491736 0 0 0.475342945755601 0 0 0.533252241788432 0.533252241788432 1.41462350272164 0
3.51216052658856 4.68636219971813 3.33289581630379 1.96209792257287 1.47262702812441 0.757492495933548 0 0 0.181784095487022 0 0.0808568618777666 0.780075856251642 0 0 0 0 0 0.0214431220665574 0.273491427164063 0 0.115119078098734 0 0 0.547895385418087 0.547895385418087 4.50128069639297 0
0.333647885825485 3.45405159285292 0 0.703202571021393 0.511362435296178 0.866713590919972 0 0 0.603640413022887 0 0 0.131686161737889 0 0 0 0.0362344148015352 0 0.150409009773284 0 0 0 0 0.26528973312077 0.938681084197015 0.938681084197015 1.92830284339465 0
2.47570388903841 0 3.49222951289266 2.9213380466681 2.42735045775771 0.0923880727495998 0 0 0.01782710858802 0 0 0.911514492472634 0 0 0.482287049433803 0 0 0.729399615665898 0 0 0 0.0837504278859206 0 0.38252339954488 0.38252339954488 2.54216952635273 0
0 0.223499688319862 3.54480427224189 0.696454914985225 0.578127150190994 0.506378213409334 0.00854427031804659 0 0 0.243959148859826 0.102712637134946 0.88324358034879 0 0.49048318976088 0 0 0.00185750869777684 0.386672892840579 0 0 0 0 0 0.314051551278681 0.314051551278681 1.38150436930602 0
0.49295041593723 0.814954365370795 0.179459320381284 0 2.35817705467343 0.213399949017912 0 0 0 0 0 0.535595878958702 0 0 0 0 0 0.766352186212316 0 0.0560787172752431 0 0 0 0.847904957830906 0.847904957830906 1.0228653177683 0
2.22827231045812 3.99337541777641 0 1.49554004380479 1.10917974729091 0.24087460222654 0.00553265510798124 0.00954629741740238 0 0 0 0.673625746741891 0.00536215021396737 0 0.0118797453276383 0 0 0.951491119340062 0 0.00841740792555764 0 0 0 0.975490988697857 0.975490988697857 2.61348574914712 0
0 0.981742260279134 0 0.045400025555864 0.0674564619548619 0.891502470010891 0.279389223679367 0.0467611859621185 0 0 0 0.0632228250615299 0.0659460039412528 0.0276470280939396 0.00861732722420017 0.0221834934894505 0 0.854325133841485 0.0522890159352526 0 0 0 0 0.871833129087463 0.871833129087463 1.09689913085886 0
0 0.519739671610296 0.943569981493056 0 1.92207161500119 0.351152247050777 0 0.000229722847566327 0 0 0 0.978188581997529 0.000170993313321832 0.124708467746127 0 0 0 0.987634199205786 0 0 0 0 0 0.650497663067654 0.650497663067654 0.990115295815817 0
0.339734265115112 0.993914874503389 0 0 1.65200599655509 0.121653778711334 0 0 0 0 0.25191198291263 0.356874010292813 0 0.300600911778916 0 0.268563835687256 0.510875004784205 0.555409902241081 0.114093143588459 0 0 0 0 0.608620744897053 0.608620744897053 1.12341023791389 0
1.09040208673105 0 0.666826866101474 3.36825392767787 0.710494667757303 0.513854034477845 0.0332863390252605 0 0 0.0281356284297396 0 0.756556414999068 0 0 0 0 0.0871427042352735 0.285165399545804 0 0 0 0 0 0.419918976956978 0.419918976956978 1.43285692502292 0
0 0 0.312329299980775 0.512556105852127 3.32807667180896 0.923567452467978 0.0422881367896106 0 0 0.210990738051905 0 0.0508612687699497 0.512141682469537 0.577497715886727 0 0 0.859602231277928 0.210457762470469 0 0 0 0 0 0.727587210480124 0.727587210480124 1.31627596640161 0
0.543669472448528 1.53342919703573 0 0.969313942827284 0.393939913948998 0.499872361542657 0 0 0 0.192703477973819 0 0.393274874193594 0.0135273113914805 0.0104401462451055 0 0 0 0.0073337818030268 0 0 0.305091831168336 0.476711219524046 0 0.782145094592124 0.782145094592124 1.48787386797979 0
1.56812531501055 2.13283494953066 3.2925728391856 1.03060138598084 0.153134585358202 0.387557298643515 0.102887031167207 0 0 0.0235431237869334 0.0808954535063533 0.413629224058241 0 0.413177119422544 0 0 0 0.140516572631896 0 0 0 0.115496019344567 0.416215991236891 0.859243875369429 0.859243875369429 2.20922227477511 0
0 0 4.18867341941223 0.0918696334119886 0.543378847418353 0.845848811557516 0 0 0 0 0 0.244344842853025 0.137980412928567 0 0.0231452807105222 0.0601646571800121 0.470658808374808 0.727096043527126 0 0.0294972964774878 0 0 0 0.478454435011372 0.478454435011372 1.07962722087524 0
0 0.302946512587368 0 0.753395332954824 0.619489803677425 0.874417072627693 0 0 0 0 0.0209113854799459 0.624876510584727 0.145859571809477 0.104472581636772 0.0696776922342228 0 0 0.475371208041906 0 0.293067463814611 0 0 0.024864635517437 0.300939892185852 0.300939892185852 0.939596668958605 0
1.83613127097487 2.37131483154371 0.516717578284442 0.904010307043791 0.117089395876974 0.857888664817438 0.0558366774019362 0 0 0 0 0.682969852350652 0 0 0 0 0.165706993026376 0.596061421558261 0 0.0783653539711094 0 0 0.351435915925979 0.239152589114383 0.239152589114383 2.68934294907834 0
1.48678801814094 0.440800139447674 0 0.934094925178215 0.791406167205423 0.498812891542911 0.00686821202291463 0 0 0 0 0.622086531016976 0 0 0.331915182781635 0 0.0695730777790291 0.583199895219877 0.294959554932178 0 0 0 0 0.552946368698031 0.552946368698031 1.69224529258903 0
0.0317546760197729 0.865938421105966 0 0 0.797212153906003 0.699072387302294 0.518219589007102 0 0 0 0.0614141386862192 0.0945107142906636 0 0 0 0.137878902897973 0 0.530432801228017 0.175975527817209 0 0 0 0.449567759231935 0.513243986293674 0.513243986293674 1.16640230858387 0
0 0 0 1.54633338004351 1.04738404368982 0.373080997960642 0.0160205831185952 0 0 0 0.410879882642977 0.843578109052032 0 0.0686035335328123 0.0552419185639688 0.0801717767369471 0 0.150313902879134 0.109755568525017 0 0 0.119832959473946 0 0.930737946648151 0.930737946648151 1.03714078459458 0
0.226393704302609 0.425384155008942 0.0557093201205134 0 0.727468735305592 0.321637731278315 0 0 0 0 0 0.79468726972118 0 0.0631704218035373 0.0754655953172542 0.0538004480872022 0 0.625655719544739 0.114128813634552 0 0 0.129077696315215 0.35054971330351 0.368733766488731 0.368733766488731 0.901642964726012 0
3.26071460498497 0.877816237043589 0 0.63440167484805 2.25293403491378 0.104622124694288 0.272963379275125 0 0 0 0 0.43010575324297 0.134161548098677 0 0.133005714009575 0.401139765574654 0 0.423646903131157 0.260569496219863 0 0 0.168497885053804 0 0.819265843834728 0.819265843834728 3.38985191515209 0
0 0.633490290027112 1.20573392068036 1.04426386626437 0.862813200801611 0.633407484274358 0 0 0 0 0 0.939898011507466 0.534368765461424 0 0 0.192939517799361 0.0260659991183108 0.410790025489405 0 0.20174411131496 0 0 0.0383266253323379 0.529675471363589 0.529675471363589 1.37238808517714 0
2.05410008598119 0 0 2.6267910245806 1.51181063149124 0.263628740096465 0 0.365871512379771 0.0074867148433333 0 0.0144630386895141 0.302196346456185 0 0 0 0 0.128110414044182 0.0701627223752439 0 0 0 0 0 0.869887094711885 0.869887094711885 2.08127831822076 0
0.964359125122428 3.9572490088176 0 0.201877358835191 0.0667438642121851 0.94090148806572 0.00135438029403378 0 0 0 0 0.0682303248904645 0 0 0 0 0.0459864766915044 0.315323225222528 0 0 0 0 0.0656354881856412 0.893729951465502 0.893729951465502 2.47290209010313 0
0.913151709362864 1.90753119369037 0 0 2.06586491852067 0.855829302221537 0 0 0 0 0 0.668377658352256 0 0 0 0 0 0.883136061253026 0 0.00141153564169008 0 0 0 0.575999070424587 0.575999070424587 1.84354279976683 0
0.0804052390158176 0.852687035221606 0.190174081362784 0.522088406374678 2.88045609835535 0.584659276064485 0.0690451098175558 0 0 0 0.0210678534493201 0.127570160198957 0 0.467326518449118 0 0.116441153460049 0 0.588234656723216 0 0.0521809246637173 0 0.794259401268826 0 0.811534250853583 0.811534250853583 1.64401155062184 0
3.69582457654178 1.55368831846863 1.99749729968607 0.569755316711962 0.14330305531621 0.306386198149994 0.110160570071339 0 0.193412592918293 0 0 0.432788079138845 0.0594639887876695 0 0.083186143451051 0.457603234487469 0 0.613998649409041 0 0 0 0.300076666177133 0 0.410526372957975 0.410526372957975 3.92154439830582 0
0 0 1.23791320365854 1.51014442788437 1.14667128352448 0.0612601272296161 0 0 0 0 0.242882236616228 0.855691039469093 0 0 0 0 0.102962191977692 0.67810757085681 0 0 0 0 0 0.36814215243794 0.36814215243794 0.916560501967125 0
1.35315008601174 0 0 0.946594911860302 1.02532498724759 0.484649187186733 0 0.000448397590135051 0.0525364390071002 0 0.149328402499796 0.98818554263562 0 0 0.0647033464566718 0 0 0.998394017340615 0.0177317114534329 0 0.00261434145268177 0 0 0.869442222407088 0.869442222407088 1.65174571729142 0
2.39565082476474 0 0.309098391328007 0 0.0145279986318201 0.115950747393072 0 0.483079638488041 0 0.0269365638281742 0 0.358835272723809 0 0.229136906011044 0 0.767066745598024 0 0.12943217670545 0 0 0 0.550826467265624 0 0.618171596433967 0.618171596433967 2.40901304610491 0
0 0 2.81632141396403 0 0.306262442842126 0.177467606263235 0 0.230742885146139 0 0.159613204802606 0 0.375191171187907 0 0.317886793626747 0 0 0 0.692627231357619 0.484410078804293 0 0.606403384324147 0 0 0.589749553473666 0.589749553473666 1.05704028311018 0
4.56507109804079 3.68300079600886 1.99439388979226 0.48889913642779 1.73842710535973 0.600765446666628 0.00312932175922772 0 0.232626347988148 0 0 0.770957919768989 0.00471355261601516 0 0 0.190308811613794 0 0.499018518952653 0.0564271389536949 0 0 0 0.0108826321742635 0.986274731811136 0.986274731811136 5.06625450572703 0
2.76360921002924 2.62521089636721 0.416097192792222 0.871201884001493 1.14951328304596 0.413762470707297 0 0 0.221763872958812 0 0 0.543668740428984 0.0751044447323772 0 0.082345886277408 0 0.00351016959415784 0.274417040171102 0 0 0.473708011666491 0 0 0.820097903022543 0.820097903022543 3.32195124197506 0
0.206070928834379 0 4.90793961798772 0.283163803163916 2.10921811452135 0.585990953026339 0 0 0 0 0 0.759111164137721 0 0 0 0.311407045166732 0 0.600701117189601 0 0 0 0 0.144743260312784 0.206508995499462 0.206508995499462 1.5462215619001 0
0.170270378235728 3.66253836080432 0 0 1.39849921083078 0.320839816238731 0 0 0 0 0 0.981656022602692 0.043593300469743 0.117663021905186 0 0.526102057409752 0 0.783112960867584 0 0 0 0 0 0.367215210571885 0.367215210571885 1.3769073006554 0
1.00948847830296 0 0.759906488470733 0.324345851317048 0.345029222080484 0.723072803812101 0 0 0 0 0.111163450113111 0.623623283812776 0 0.00366382486936365 0.0391205749722835 0 0.169353809580296 0.284228394040838 0 0.152307331142085 0 0 0 0.389464570209384 0.389464570209384 1.36068223337947 0
3.39762758277357 0.0307617345824838 1.95789472921751 1.00842243572697 1.59982465300709 0.890519817592576 0 0.0260606688473937 0.597686858745901 0 0.00999459729965622 0.528860623249784 0 0 0 0.0285928417509403 0.0247059238705262 0.136878772871569 0.0233845228852779 0.017859217873743 0 0 0 0.57248887559399 0.57248887559399 3.50063785066127 0
0 2.718151492998 0.392860864289105 0 1.41528612654656 0.864588673459366 0.0443095777604528 0.243666260162525 0 0 0 0.448810115922242 0 0.00147750693085007 0.865301289199892 0 0 0.751120209693909 0 0 0 0.0205634688501958 0 0.00774403125979006 0.00774403125979006 1.66699428391082 0
3.6317687551491 1.02160757500678 0.524855377152562 0 1.04489172948524 0.0896826542448252 0 0 0 0 0 0.176655019400641 0 0.0794294352741708 0 0 0 0.313298408174887 0 0 0 0 0 0.971105456119403 0.971105456119403 3.65747359177618 0
0.00946342339739203 1.37006978038698 2.66439872514457 0 0.2482207166031 0.504802492680028 0.0448312938323446 0 0 0 0 0.75391113688238 0.250517721328458 0.341146037526143 0 0 0.0351760829454161 0.649352095788345 0 0.0153632403771122 0.217224200630497 0 0 0.718114559073001 0.718114559073001 1.39165097905893 0
0.717621030285954 1.42588936211541 1.82322933804244 0 1.41138454223983 0.526260054670274 0 0 0 0 0.0195163898208874 0.572089155670255 0 0 0 0 0.215256225144086 0.352632651571184 0 0 0 0 0.0474362158649129 0.899220966733992 0.899220966733992 1.54801891294082 0
0.796882659662515 0 0 0 0.248416609596461 0.943249952280894 0 0 0 0.21941857525862 0 0.239860841305926 0 0 0 0.00542811327469647 0 0.574750615749508 0 0 0 0.628265502511627 0.0794183332846719 0.677904243813828 0.677904243813828 1.17217740665614 0
0 0.135259553557262 0 0.952649530721828 0.109694953309372 0.565399521728978 0 0 0 0 0 0.714550665579736 0.00359362930774381 0.0343943370015841 0.0696697856481976 0.427590290137063 0 0.866045409813523 0 0 0 0 0 0.283860334893689 0.283860334893689 1.00467194403358 0
0 1.69331606617197 0 0.146724596153945 2.88617298007011 0.549677974078804 0 0 0.105632637251756 0 0 0.466549873817712 0 0 0.560682351484895 0 0 0.648823576513678 0 0 0.329615552831975 0.212129497803374 0.202198186691587 0.259064004989341 0.259064004989341 1.65300487481981 0
0 0 0.458467218093574 0.595599639229476 0.565744059160352 0.00367489759810269 0 0 0 0.101748767827291 0.23985859139508 0.0600136879365891 0 0 0 0.629709888265629 0 0.118775856913999 0 0 0 0 0 0.491829629754648 0.491829629754648 0.893130693594748 0
0 0 0 0 0.61230632616207 0.152754664886743 0 0 0 0 0 0.360757405636832 0 0.219904110732617 0 0 0 0.436657462036237 0 0.0211949435234602 0.15054171898613 0 0.312344294020896 0.60178481717594 0.60178481717594 0.798581858305209 0
0.414376822300255 0 0 1.73296808917075 1.70103712007403 0.27762869396247 0 0.0405944504054393 0 0 0 0.432796018430963 0.0836277909291531 0 0.0730105105183703 0 0.30619562265911 0.797089209314436 0 0 0 0 0 0.412665470503271 0.412665470503271 1.08247634580876 0
0 3.34161624312401 1.49386591743678 0 0.486423382069916 0.0392706997226924 0.0436521514855466 0 0 0 0.129063763092657 0.677330378443003 0 0.28050304029664 0 0 0.105408533468569 0.376164312940091 0 0 0.150458227134071 0 0.382740397904316 0.27107963245362 0.27107963245362 0.811390934153117 0
0 0 0.950131219578907 0.623241775436327 0.950637498637661 0.200437145540491 0 0 0.561214325718207 0 0 0.781230768887326 0 0 0.0381645180723641 0.145914522773092 0.206599675774454 0.0563426041044295 0 0 0 0 0 0.772568210028112 0.772568210028112 0.921416753268911 0
3.58959649968892 0.247213331284001 0 0.946561221033335 3.00184232648462 0.27789270458743 0 0 0.39760657243716 0 0 0.658135617850348 0.102252844607285 0 0.174100955392432 0.290159593178728 0.18611343244229 0.0410259659402072 0.0723422910910595 0 0 0 0 0.811643263790756 0.811643263790756 3.70539158457938 0
0.412427951814607 0.171561516122892 0 0.108130573295057 2.35134705319069 0.34398336103186 0.0408730505513193 0.832712414900207 0 0 0 0.509284628788009 0 0.602965438448158 0 0.211967423633155 0 0.13183263479732 0 0 0 0 0 0.758623464033008 0.758623464033008 0.864722274525235 0
2.6148165485356 0 0 0 1.75742984935641 0.77197251515463 0 0 0 0 0 0.297267502173781 0.246734410886847 0 0 0.213819569677344 0.334461942154784 0.405441242735833 0 0 0 0 0 0.664504336658865 0.664504336658865 2.63706577320595 0
0 3.18469638354145 0 0.392476515145972 2.85594723955728 0.559905879897997 0 0 0 0 0 0.524601489538327 0 0.185476541399765 0 0.0185662392384464 0 0.436731769237667 0 0 0 0 0 0.132455658633262 0.132455658633262 1.37720678274335 0
3.48294047545642 0.501510099740699 0 1.16923230979592 1.44191812793724 0.610649656271562 0.247675156228711 0 0.444001361137446 0.198341862284863 0 0.00749830715358257 0.000339025510185038 0 0 0 0.57674926408991 0.970085645793006 0 0 0 0 0 0.448946089018136 0.448946089018136 3.61529878418496 0
0 0.47586918878369 0 0 0.429093782790005 0.905142134288326 0 0 0 0 0 0.228601725073531 0 0.0125329989112518 0.0233828194855207 0 0 0.0880132541060448 0.103248609512261 0 0 0 0 0.976412615273148 0.976412615273148 0.977396249981095 0
0.478746644221246 0 0.893549098167568 0.614932792261243 0.876829741289839 0.36316621187143 0 0 0.308350913056403 0 0.00113027719096137 0.931747112190351 0 0 0 0 0.0540808176990845 0.0261064493097365 0.289140800273472 0 0 0 0 0.528834565775469 0.528834565775469 0.924214682029277 0
3.77604993525892 0 0.202316610142589 1.7108479696326 0.00139096565544605 0.905117516638711 0 0 0 0 0.00200465334626676 0.545645586913452 0.020557843066301 0.155556742999903 0.133911548994403 0 0 0.729465471580625 0 0 0.0752762564129311 0 0.0589548357177663 0.47093916637823 0.47093916637823 3.7952691056625 0
0 0 0.127031457144767 1.81385046709329 1.54446155717596 0.274701196933165 0 0 0 0.0345726524511729 0 0.365334134083241 0 0.13216224604419 0 0 0.384164497548877 0.926538762869313 0 0.0169262912392783 0.0175027180688573 0 0 0.88397295284085 0.88397295284085 1.15932819874747 0
0.0883874632418156 0 0 2.03218673635274 0.617007475113496 0.671815386740491 0.277594989012622 0 0 0 0 0.063181190053001 0.0396386418830665 0.0658515240954692 0.6982907577636 0 0.159715479345034 0.452997055836022 0.0597587164563459 0 0.0965996850017351 0 0 0.291919668437913 0.291919668437913 0.952302981451501 0
1.20591574255377 1.26906292093918 0 0 2.41291418299079 0.52633059816435 0 0.333424833051168 0 0 0 0.0880899326875806 0.466082893765212 0.00129232449338937 0.0731881258838859 0 0 0.0190534570720047 0.0136168698844561 0.0711200511218266 0.0905474025731015 0 0 0.48931338172406 0.48931338172406 1.7668671164317 0
1.18074063723907 0 0.469808715395629 0 0.52071894868277 0.390407662140206 0 0 0 0 0.554040321206775 0.750950151588768 0 0 0 0.0379023159876573 0 0.356250980170444 0 0 0 0 0 0.595165634527802 0.595165634527802 1.44130064774308 0
3.03212198778056 2.46325649786741 2.11990776355378 0.346464524511248 0.837434443179518 0.297470334917307 0 0 0.595614983301954 0 0.072145958857318 0.322273658588529 0.0642007481249081 0 0.0195572119277719 0.0224645921702395 0.237985152288232 0.0563834828790277 0 0 0 0 0 0.730494385585189 0.730494385585189 3.32995688656225 0
1.82748280884698 0.961685518501326 0 0 0.186803712509573 0.598829732043669 0 0 0 0.0497953800175008 0 0.212524170055985 0.200403618876915 0.577059638788424 0 0 0 0.511720697628334 0 0 0 0.214895019887043 0.0623324790633469 0.941381652373821 0.941381652373821 2.11201250262429 0
1.57377194520086 0 0.0156061490997672 0 2.60394646972418 0.6027802512981 0.000636592177193962 0 0.0315369343382402 0 0 0.156320408452302 0 0 0 0.0852724656941498 0 0.530956872738898 0 0 0 0.131172523366972 0.110466778203355 0.627839335938916 0.627839335938916 1.79600601624218 0
0.866429998539388 1.60971895465627 0 0 3.57482772879303 0.260519139701501 0.0892042040159975 0 0 0 0.0110116327973576 0.028141476213932 0 0 0 0 0.0462282384994749 0.585824060020968 0.244671271248567 0 0.0510809060157112 0 0.392725728727972 0.019986979663372 0.019986979663372 1.35456156280211 0
0.699018121231347 0 1.66732619516551 1.03365080268122 0.327277511823922 0.374285864643753 0 0 0 0 0 0.670976518653333 0.070518370970747 0 0.347288872202151 0.0163254285848808 0 0.736655190121382 0 0 0 0.0356436276755048 0 0.631994194351137 0.631994194351137 1.22613292235531 0
0 0 0.205091648735106 2.28103572130203 0.329948780825362 0.173818913055584 0 0 0.00340843488408315 0 0 0.328367564128712 0 0 0 0 0 0.527490041684359 0 0.105878090830877 0.291774791840297 0.375889729127509 0 0.844662410439923 0.844662410439923 1.12385686940948 0
0.877588892122731 4.59802314755507 0 0.525130659341812 1.3833039610181 0.775156850228086 0 0 0 0 0 0.717386484611779 0.0917172410917217 0 0 0.177739460761367 0 0.721814825199544 0.653577831359798 0.334400092740752 0 0 0 0.535740109393373 0.535740109393373 2.42948516206519 0
1.62679331819527 0 4.99360811430961 0.740468389354646 0.839956816285849 0.469474861398339 0 0 0 0 0 0.755766980582848 0 0 0 0.0268930412358522 0.0836400860500871 0.371202735230327 0 0 0 0 0.621448640965026 0.602751044323668 0.602751044323668 2.10162523708011 0
0 0 0 0.966972162015736 1.94496692577377 0.455798537703231 0 0 0.358600430143153 0 0 0.607746126595885 0 0 0 0 0 0.582723268307745 0 0 0.344256482761177 0 0.0741537620039446 0.20185527112335 0.20185527112335 1.06002226640367 0
0 0.925443028332666 0 0.612987189786509 0.375449819490314 0.534771625883877 0 0 0.0826197194691589 0 0 0.0880255037918687 0 0 0 0 0 0.0177724978420883 0.177078706902722 0 0.028728197475114 0 0.827420203641673 0.658981001935899 0.658981001935899 0.816824871206356 0
1.40056142723188 2.88754025008529 1.81567290262319 2.81067425757647 0.641754809301347 0.221216090023518 0.0856247523606818 0 0 0 0.0357309911592557 0.504378990503028 0 0 0.00368914157019118 0 0 0.692651390563697 0.2233647428654 0 0.431660160887943 0.101149101960158 0 0.988864187384024 0.988864187384024 2.10203620297784 0
0.379886637674645 0.694949537748471 0 0.166243177140132 0.332230645464733 0.889978060033172 0.081212028386881 0 0 0.378389386856677 0 0.00682255695573985 0 0.154242777904147 0 0 0 0.276026968611404 0 0 0 0 0 0.187253483571112 0.187253483571112 1.03180619979957 0
0.848391801118851 0.325443219626322 0 0.915617356076837 0.358197980560362 0.839435773203149 0.0252201234048826 0 0.0560182139897293 0 0 0.216514146886766 0 0 0.332683986755562 0.049123619581061 0 0.595866568619385 0.273448790883055 0.419291063480572 0 0 0 0.0104765091091394 0.0104765091091394 1.21829412998416 0
0.532517879270017 0.426868052454665 0.614524758420885 0.871451935730875 0.983539764769375 0.831836025230586 0 0.149326055327191 0 0 0 0.153050963068381 0.0544971900294896 0 0 0 0.478703079309481 0.420617094030604 0 0 0.0874593304710898 0 0 0.017065443797037 0.017065443797037 1.2409212565619 0
3.24817809858359 0.873868507100269 4.22110866056755 1.36196426069364 1.59091977309436 0.0999521715566516 0 0 0 0 0.0171962367586637 0.449962136335671 0 0 0 0 0.0192360003318333 0.769502114737406 0.00769746441170203 0 0 0 0 0.726873039733618 0.726873039733618 3.31716963481628 0
0 2.25379460980184 0 0 0.87360987951979 0.436774102738127 0.00495754773624256 0 0 0 0.256149950440903 0.914554541464895 0.12779945531018 0 0 0 0.0284639508295358 0.0238726430106908 0 0 0 0 0 0.699505360797048 0.699505360797048 1.02704926045188 0
1.22080745082349 0.302328637801111 1.14834779687226 0 1.80963471229188 0.635906469076872 0 0 0.124614682808542 0 0.171096028558758 0.0722922217100859 0 0 0 0 0 0.772694841958582 0 0 0 0 0 0.745462939608842 0.745462939608842 1.58621501778474 0
3.10582064092159 0 3.98978490848094 0 1.95702536869794 0.516977686900645 0 0 0 0 0 0.704603084130213 0 0 0 0 0 0.983112156623975 0.232171353394418 0.142824021962962 0 0 0.00904709486190447 0.529341029934585 0.529341029934585 3.24935333939439 0
0.304460742045194 0 0.343511046841741 0 0.118310956517234 0.542788091814145 0 0 0 0 0 0.414693315979093 0.00528392868013415 0 0 0.00154755071491275 0 0.342497348319739 0.337235119262571 0.000217097838515172 0 0 0 0.387648322852328 0.387648322852328 0.57413506732382 0
2.45332934893668 3.24738263711333 0.142605456057936 0 1.86777293635532 0.137294732732698 0.00419392177174496 0.0134455760084942 0 0 0 0.325018370058388 0.0491607524157515 0.00847318939551583 0 0 0 0.828579265857115 0.298508185762062 0.0337117191006006 0.0497994781315101 0 0 0.667725280392915 0.667725280392915 2.66971233180563 0
0 0 0 1.41918786242604 0.169456227682531 0.731679655378684 0.0286103824890742 0 0 0.132223313180754 0 0.169382548658177 0 0.115892399925314 0 0 0 0.575489392736927 0 0 0 0 0 0.73200195771642 0.73200195771642 0.806544954175294 0
0 0 0 0.312258091755211 3.63227407541126 0.71106224344112 0 0.0712520614675339 0 0 0.158757453699572 0.203380213817582 0.00207996247544188 0 0.172255803433702 0.0231889676129466 0.251854253386331 0.885143641615286 0 0 0 0 0 0.76481471164152 0.76481471164152 1.05086069950104 0
0.516228388994932 0.585481747519225 1.09561716485769 1.17032041330822 0.0307662184350193 0.26530122384429 0.0348522629350835 0 0 0 0.00863986005699768 0.0274913930334151 0 0.0391439574173497 0.0785060952797129 0 0.0738733018255933 0.488617595285177 0.0205382911961056 0 0.0146054320208317 0 0.101198106998225 0.838696704013273 0.838696704013273 0.923261521147167 0
0 4.16146905394271 1.88149385154247 0.647070853970945 3.21731905359775 0.941252479795367 0.00736650572723999 0 0.517726588331676 0 0 0.962160746334121 0 0 0 0 0 0.0365951189305633 0 0 0.0142681976212981 0.0101122176789283 0 0.361623715842143 0.361623715842143 2.19095076946948 0
0.115487305447459 0 0 0.752151717431843 1.75055810040794 0.198283970588818 0 0 0 0 0 0.307534697232768 0 0 0 0.187170716931258 0.304405511146617 0.650518182432279 0 0.0772168592438529 0 0 0 0.572144499281421 0.572144499281421 0.722025420316683 0
0 1.7900744555518 0 1.34022341296077 0.830182374455035 0.576909670839086 0.00162802132249042 0 0 0 0.120971936552895 0.0087750090751797 0 0.382993027964489 0 0.114851626628258 0.45869002547489 0.388874773634598 0 0 0 0 0.530483232195889 0.21343302866444 0.21343302866444 1.3290608112436 0
0 0.560066191479564 2.48309969995171 0 2.26335546374321 0.104802369140089 0 0 0.432593815240591 0 0.000568251524312655 0.703402357874438 0.00161902467186995 0 0 0.222673582633982 0 0.989134558942169 0.217957783420994 0 0 0 0.00244210327924035 0.341633843723685 0.341633843723685 1.07760263738767 0
0 0 0 0.808098257519305 0.769345106557012 0.559958309633657 0 0 0.87149398014341 0 0 0.840525829931721 0.0233215461013222 0 0 0.199699630860757 0 0.575125866103917 0 0 0 0.120518134524378 0.127698856414774 0.982603684533387 0.982603684533387 1.16225949818412 0
0.71259763953276 0.855287277139723 0.379249673802406 0.191614283248782 1.6833298234269 0.363209340255708 0 0.568583210095469 0.0629186856361111 0 0 0.96881767665036 0 0 0 0 0 0.337381396675482 0 0 0 0 0 0.111227061366662 0.111227061366662 1.29809400313568 0
2.64415850979276 0 2.89132005209103 1.28109955927357 1.38589462637901 0.0902878062333912 0.110541792475996 0 0 0 0.100048602780703 0.737746511120349 0 0.159351844045186 0.000630486051298768 0 0 0.887562922202051 0.51628465789297 0.00415118226663452 0 0 0.10275786348968 0.987460115924478 0.987460115924478 2.8022855995941 0
0.243511808570474 0.703775843139738 3.84389706607908 0 0.979981390526518 0.993208398343995 0 0 0 0.00987509456835242 0 0.00340924481861293 0 0.268937524990798 0 0 0 0.706431274535134 0.0676268844360535 0 0.00497638457464362 0 0.068803982213329 0.970548746176064 0.970548746176064 1.03714567794781 0
0.464121465804055 1.15185972698964 0 2.6808838956058 0.55152307683602 0.611569459782913 0.186166735943315 0 0 0 0 0.00983895105309784 0 0 0 0 0 0.0269221225753427 0.129066588230603 0 0 0.77436610188254 0 0.0943202443886548 0.0943202443886548 1.29546707404061 0
0.580817161593586 0 1.65942125953734 3.49716604873538 1.51643633935601 0.973917867057025 0 0 0 0 0 0.986035574926063 0 0 0 0 0.011432383753269 0.519767658086494 0.39548105324869 0.320565742669578 0 0 0 0.294996147044003 0.294996147044003 1.67626934088501 0
0 0 0 1.94621100835502 1.6583368293941 0.770390440709889 0.257492812670489 0 0 0 0 0.181763351662084 0 0.305425198550679 0.034430198264824 0.0488993005450652 0 0.958583523984998 0.178924968331211 0.319975595547571 0 0 0 0.269708792911842 0.269708792911842 0.978255725832975 0
0 0 2.92806739266962 0.127787138335407 0.0862775917630643 0.0863129193894565 0 0 0 0 0.146043808114429 0.221290621208027 0.00356133123405703 0 0.253878233956758 0 0 0.904992922209203 0 0 0 0 0 0.228573221480474 0.228573221480474 0.92233497364005 0
0.759200492175296 3.30103591433726 0.21363181527704 0 1.79854212608188 0.774692135397345 0 0 0 0 0 0.767547218129039 0 0.0707423333590031 0.0764220268603332 0 0.000913845413665626 0.883271414553747 0 0.0774785638580149 0 0 0 0.614168297965079 0.614168297965079 2.08288014841239 0
0 0.675232500070706 0 0 2.67675637314096 0.766518305055797 0 0 0 0 0.0106149072834626 0.217140545137227 0 0 0.430579792275388 0 0.596480269981312 0.553984769620001 0 0 0 0 0.337643820945471 0.562936758156866 0.562936758156866 1.23535227746926 0
1.89936627354473 0.976003985619172 0 2.94475777982734 1.55749226408079 0.437345837475732 0 0 0 0.0425674388779284 0.0196464878349964 0.0151906085666269 0 0 0 0 0 0.0153703163377941 0 0 0 0 0.597701809666412 0.942867388948798 0.942867388948798 2.1106318974287 0
0.750187303870916 3.37474770005792 1.71912355720997 0.791769566014409 3.4421406686306 0.231190870283172 0 0 0.0922927024257063 0 0 0.296534531982616 0.0447548938787593 0 0.015848054304524 0.752882024314904 0.31246263173747 0.00678588566370309 0.328750954979991 0 0 0 0.824841587427158 0.936133580747992 0.936133580747992 2.21415286397292 0
0 0 1.86846034834161 0 3.24380667041987 0.721429519820958 0 0 0 0 0 0.870268827304244 0 0.0296007668648168 0 0 0 0.113623800920323 0 0 0 0.0686588772450287 0 0.503980547888204 0.503980547888204 1.19132824389001 0
2.5854930547066 0.884725244250149 0 1.68360757781193 0.664944658055902 0.54898472642526 0 0.0732889329287182 0 0 0 0.287990273907781 0 0.00250613385365488 0.369115019450321 0.232871951316634 0.00397369420682436 0.0501064131967724 0.0231710528474569 0 0 0 0 0.172348965192214 0.172348965192214 2.89541277811153 0
0 4.72658909624442 1.17139640147798 1.45354047208093 1.18110352987424 0.365197698120028 0 0 0.94316407060534 0 0.022474697881734 0.542413250310346 0 0 0 0 0 0.630526711698622 0 0.0126270349290592 0.225535883269948 0 0 0.563155536539853 0.563155536539853 1.61162690041149 0
0.68116067792289 0 0.411910093389452 0.117464992683381 2.10842435946688 0.101758387405425 0 0.246738090033622 0 0 0 0.696124177193269 0.0814475474855483 0.395909414024981 0 0.343068269157708 0 0.367011066759005 0 0.0346334047808974 0 0.133214974376775 0 0.898932507261634 0.898932507261634 1.30582935749352 0
3.72745008091442 1.31449235137552 4.91759698605165 0 0.314103847369552 0.357716844649985 0 0.677266454532803 0 0 0 0.313760524382815 0 0.00229122583743545 0 0.0891417705935741 0 0.12148749222979 0.0430681581577243 0 0 0.194548369277655 0 0.095743202837184 0.095743202837184 3.89036185650083 0
0.0441533164121211 0 0 0.753640291281044 1.70032127480954 0.739167306339368 0 0 0 0 0 0.656520292395726 0.275889645286432 0 0.455950414237813 0 0.328758403280046 0.554376389132813 0 0 0.160584866790032 0 0 0.359361358219758 0.359361358219758 1.01137625249695 0
0.178601925261319 0 3.3152658008039 1.95748683065176 2.31945965951309 0.984514224110171 0.055264827795668 0.281625870746418 0 0 0 0.474498483585194 0 0 0.0209562491705712 0 0 0.557836844120175 0 0.0681863247218242 0.0154448603664281 0 0 0.598963188938797 0.598963188938797 1.40114196760676 0
0.963719684863463 0 0 0 0.813291068887338 0.616405846085399 0 0.209678044854704 0 0.0325126147351279 0 0.421620997134596 0.181462944928752 0 0 0.180235295001936 0.563868084986514 0.507946732454002 0 0.002977948105735 0 0 0 0.665174550376832 0.665174550376832 1.34740725386311 0
1.77834801678546 3.21494747768156 0 0.602794409962371 0.303706238977611 0.746730625862256 0 0.0728810813683778 0 0.398213641951027 0 0.156796439550817 0 0.0167340505266195 0 0 0.428577736890233 0.908434464363381 0 0 0 0 0 0.248734238557518 0.248734238557518 2.71022795140531 0
3.39232431259006 2.55400139931589 0 0 2.03048277553171 0.0308001267258078 0.253411581819534 0 0 0 0.145269189372543 0.421337196836248 0 0 0 0 0.237478714278971 0.427918007364497 0.00135461399786016 0.00167479431857091 0.50058433167099 0 0.0753745262670659 0.891298661474138 0.891298661474138 3.77137009768469 0
0 0 0 3.95775671582669 2.06563749350607 0.615593686699867 0 0 0 0 0 0.423408977920189 0 0 0 0.171428040826777 0 0.608697997406125 0 0.0267985364949277 0 0 0 0.422905747080222 0.422905747080222 1.17604590882579 0
2.80836889659986 2.39313552947715 3.57173312339 0 0.192975711543113 0.702378235058859 0.00720001324482231 0 0 0 0 0.79989640112035 0.071465491388475 0 0.00697475462511327 0 0 0.00181015790440142 0.0356459330031647 0.00821510103107545 0 0.000105618198938061 0.151344879240003 0.964334571734071 0.964334571734071 3.46587071348427 0
2.4914964963682 1.89563406980596 0.916613602777943 0.632936052978039 0.133858013432473 0.435456183739007 0 0 0 0.769245907710143 0 0.172111311927438 0 0.00534858604588885 0 0.483443636561859 0.310521232789836 0.538802970200777 0.0119243029611599 0 0 0 0 0.109101709444076 0.109101709444076 2.93577385349283 0
0 0.819708237890154 3.77663854742423 0.356011559721082 3.26102716289461 0.939414129825309 0 0 0.148624021670921 0 0 0.0632877645548433 0 0 0.0197217822092508 0 0.169854772751179 0.591314199380577 0 0.000196263374589399 0.0353449970686463 0 0 0.647461770568043 0.647461770568043 1.25249979167749 0
3.02847853861749 1.99374850443564 0.881362164393067 0 2.09651577053592 0.966230562888086 0 0 0 0.398331775160281 0.00420560558165912 0.144461157964543 0 0.0793348326512239 0 0.0219548559967333 0.0741988524556499 0.675424717366695 0.35691220853127 0 0 0 0.155738316155205 0.396662946324795 0.396662946324795 3.58237029235774 0
0 0 0 2.3125993127469 3.98800021037459 0.701878821942955 0 0 0.130443918251396 0 0 0.333819690858945 0 0 0.133423377024106 0 0 0.789507669163868 0.0131467032020339 0 0.265675352584271 0 0.0912082888646946 0.237664892338216 0.237664892338216 1.40033054519668 0
0 0.204653247492388 1.83603844139725 2.66182725015096 0.0337780360132456 0.284761436283588 0 0 0 0 0 0.720488910796121 0 0 0.0234772142072326 0.587395515829153 0 0.621861508348957 0.0412367607607063 0 0 0 0 0.714765657670796 0.714765657670796 1.46409890859508 0
0 0.778929533436894 0.993311362341046 0 3.47810399439186 0.764204893261194 0.085803356862754 0 0.117153486828813 0.241505189326116 0 0.0576245777774602 0 0 0 0.142123155043714 0 0.593542788177729 0.485984598410512 0 0 0 0 0.220141879515722 0.220141879515722 1.03525460168878 0
0 2.45727629493922 0 0 0.554705034475774 0.963698978535831 0.0412607127195473 0.134684536315445 0 0.534821239385769 0 0.292831036495045 0 0.415472457961318 0 0 0 0.500833638943732 0 0 0 0.000798915660922536 0 0.206315375398844 0.206315375398844 1.57872816842048 0
1.21363637829199 0 2.50948703242466 1.56917344499379 0.439981980482116 0.764977840939537 0 0.253108951784728 0.670664023344654 0.589388890628577 0.133141415837426 0.678618323756382 0 0 0 0 0.276903351211637 0.735982055077329 0 0 0 0 0 0.343513655476272 0.343513655476272 2.00809624241176 0
0 3.60265790601261 0 1.14354404620826 0.804272638633847 0.170139895752072 0 0.365161818138432 0 0 0 0.0868191355839372 0 0.0446619869511522 0.20241313384691 0 0 0.564374204957858 0.0304366490214179 0.11735494872011 0.129826756135381 0.538030270147112 0 0.57048856257461 0.57048856257461 1.13092756843917 0
2.59748558630235 2.03702348889783 1.67809242382646 0 2.71162466239184 0.689568588277325 0 0 0 0.206173360847054 0 0.506895640166476 0 0 0 0 0 0.742313822032884 0 0.217703064661514 0 0.23600130161576 0.0761671833284812 0.49966605217196 0.49966605217196 3.16720628477783 0
0 0 0 0.669228570302948 2.11068389634602 0.224564849631861 0.22573000708638 0 0 0 0 0.445503236260265 0 0.0191495735882427 0 0 0.0495859600204757 0.100133152445778 0.0023660510406484 0 0.313982890947431 0 0 0.57632637838833 0.57632637838833 1.17189068181025 0
2.10457429639064 3.4504361578729 0 0.489118119934574 0.823691333411261 0.00442505162209272 0 0 0.27249825364337 0.0781774928054134 0.382476252901419 0.60668994858861 0 0 0 0 0 0.933241960126907 0.0188769893252179 0.236043582071072 0.154432415633995 0.137589002170373 0 0.656389615731314 0.656389615731314 2.30530291281712 0
0 3.3809470012784 0 3.06515948846936 1.79071040963754 0.779183012200519 0 0.148515685195673 0 0 0 0.835754846222699 0 0 0.000784134322037613 0 0 0.617216575425118 0 0.0022662720335701 0 0 0 0.310449563898146 0.310449563898146 1.77506689804279 0
0.365717618027702 0 1.36394765926525 0 0.118252553511411 0.00256821187213063 0 0 0.553632799556337 0.769469987228193 0 0.0801390651613474 0 0 0 0 0 0.896820206660777 0 0 0 0 0.0964346597723297 0.104268186492845 0.104268186492845 0.404916079179446 0
2.25361217977479 2.04164499300532 1.21798262209632 0.775926515460014 1.36201386898756 0.794393321033567 0.418026898991421 0 0 0 0 0.0950248744338751 0 0 0.155755060116982 0.0632597802362848 0 0.766163201769814 0 0 0 0 0 0.803974444977939 0.803974444977939 2.9361140372257 0
0 0 0 0 1.46608132030815 0.655624723760411 0 0 0 0 0 0.94663000642322 0 0.0245720636600421 0 0 0 0.0605679566506296 0 0 0.341147642374457 0.0371492499785232 0 0.195247832452878 0.195247832452878 0.877598753667514 0
0 0.541654574219137 0 0.959785568295047 2.33203675760888 0.711357722524554 0.201217128839544 0.04513794782674 0 0.325852326697699 0 0.77162800822407 0 0 0 0 0 0.121018694946542 0 0 0 0 0 0.282700927229598 0.282700927229598 0.903717824100728 0
0 1.13446634751745 0.140002282802016 0.386578387347981 1.05516935186461 0.095605640206486 0 0 0 0.0221796578669415 0.653158185795752 0.0636547510512173 0.408130553296161 0 0 0.123192464582927 0 0.446355292573571 0.446003724287084 0 0 0.139010569588472 0 0.917917577549815 0.917917577549815 1.2106475460104 0
0 0.33254376379773 0.51306523848325 1.9865403547883 1.07316303113475 0.344207000685856 0.011249543609403 0 0 0 0 0.829651088919491 0 0 0 0.0881134682923504 0.0222916084672757 0.851848706137389 0 0 0 0 0 0.622195894597098 0.622195894597098 1.11628123209414 0
0.566913085989654 0.425382894231007 0 3.34160139225423 2.93337363610044 0.869525755522773 0 0 0 0.277518572512086 0 0.442651978228241 0.0322243187516577 0.0263292953281934 0 0 0 0.778008294757456 0 0 0 0 0.0742428356751551 0.470825809054077 0.470825809054077 1.47176322179123 0
0 0.531283824704587 2.35793951712549 0 0.549605339532718 0.909672802779824 0.191338467431971 0.037686629703155 0.00870101921081226 0 0 0.476318227127194 0.156485617405034 0 0.0699983227813253 0.081219545703556 0.0799577347688611 0.273959204554558 0.00657447623740487 0 0 0 0 0.574383762665093 0.574383762665093 1.34266774526021 0
2.6222330359742 3.04547937214375 0 1.70162274735048 3.45754770375788 0.81434252904728 0.0318392113580959 0 0 0 0.0560160294282238 0.299588011112064 0.0263732150387368 0 0 0.0211424128560549 0.13927640398134 0.431600390700623 0 0 0 0 0.00217161858681007 0.254000874701887 0.254000874701887 3.40345180605348 0
1.66425789007917 0.48802121495828 0.0432066768407822 0.0865338421426713 0.0780368847772479 0.625483613694087 0.00145789610513978 0 0.0397042842999124 0 0.0047152585901502 0.9893439412117 0.101297967902901 0 0.0443318469725849 0.00586338904913825 0 0.391902870032936 0.201684477691277 0 0 0 0 0.790522663621232 0.790522663621232 1.84591898042723 0
4.06994998338632 1.64398583304137 3.95180411823094 0.986793490126729 1.10226488765329 0.809977252036333 0 0 0 0 0 0.656710539478809 0 0 0.0142248105638375 0.0407547461307113 0.0321283801037796 0.429267812985927 0 0 0 0 0.484032621256079 0.966585983755067 0.966585983755067 4.49040245025368 0
0 0.0160620326641947 0.214144085533917 1.1680249942001 0.529906761832535 0.336664547445253 0 0 0 0.421259506684074 0.0623862798436809 0.797461809590459 0 0 0 0 0 0.728200651472434 0.0389367487812139 0 0 0 0 0.566376396687701 0.566376396687701 0.825489245197849 0
2.24833747372031 0 0 2.57339096115902 3.8604523120448 0.062620289158076 0 0 0 0.100970469273105 0 0.505564275197685 0.163517606439888 0 0 0 0 0.418967992765829 0.160335882898144 0.0569254513699313 0 0 0 0.723523061024025 0.723523061024025 2.25445085717755 0
0 0.521767732687294 3.13264255039394 0.855278980685398 0.818208437878639 0.454838892444968 0 0.00552746590852488 0 0 0 0.0157576687633991 0 0.462006622372495 0 0 0 0.934730240143835 0 0 0.331359910978944 0 0 0.681219758931547 0.681219758931547 1.03889986944974 0
0 0.203307111747563 3.17339306580834 0 0.478188473032787 0.71339979977347 0 0 0.31366450674259 0 0.00871651525527458 0.846459894673899 0 0 0 0.266121020052748 0.129013469332936 0.908838982693851 0 0 0 0 0.0287222282676114 0.852972035063431 0.852972035063431 1.4555344331888 0
1.90746727352962 0 3.07968018925749 0 0.117510504787788 0.68414615187794 0 0 0 0 0 0.118013611063361 0 0.476546991779025 0 0 0 0.907542066881433 0 0 0 0 0 0.043104212032631 0.043104212032631 1.97888130702284 0
0.133643707260489 0.652543787378818 0 0 3.74608432501554 0.648498241323978 0 0.679725197452535 0.190398917268861 0 0 0.0307752278167754 0 0 0.254575299025448 0 0.269968641933964 0.0394619395956397 0 0 0.277892643576478 0 0 0.692709258757532 0.692709258757532 1.66094574279934 0
2.86496511846781 2.66770199406892 0.366629747673869 2.85670183715411 3.07608114928007 0.110763998236507 0.327341261312969 0.195559207282692 0 0.0184493457473397 0.785410259246418 0.302336299559101 0 0 0 0 0 0.699079974321648 0 0.00457111162786635 0.0733368527959311 0.140152492871369 0 0.89914145343937 0.89914145343937 3.34943655234406 0
1.51641528913751 0 2.52824202086776 0.76027043396607 0.928789053112268 0.298838574904948 0.00962586317660569 0.188472581577189 0 0 0 0.976766317617148 0 0 0 0 0 0.740179644431919 0.00156273070977771 0 0 0 0 0.198451732750982 0.198451732750982 1.79926260395516 0
0 4.82587187318131 0.247053028549999 0 1.06933141639456 0.290781571529806 0.0248539751633998 0.0332777093075211 0 0 0 0.838357898872346 0.571620510850709 0 0 0 0 0.0619450421072543 0 0 0 0 0 0.466987510910258 0.466987510910258 1.25876963536839 0
0.803859797306359 0 0 0 0.537388425786048 0.0109393612947315 0.0349727053502897 0 0 0 0 0.34377817530185 0 0.522874548056616 0.0146393765995423 0 0 0.412040525348857 0 0.0380694226052155 0.266836926518109 0.12111005483662 0 0.875003149500117 0.875003149500117 1.22857007440317 0
0 0 0.32485937513411 2.23678738158196 1.48345060599968 0.695386874489486 0 0 0 0.417747185470963 0.184041785095376 0.219756198581308 0 0.0136142796119346 0 0.02040376341197 0 0.977922040736303 0 0 0 0 0 0.416049569379538 0.416049569379538 1.14868489159301 0
0 1.23400730662979 0 0.661736730020493 1.57471888232976 0.994404861936346 0.0749833606628605 0 0.177240778362657 0 0 0.589455450419337 0.0845111542537769 0 0 0.000687358535495091 0 0.750595916993916 0 0 0 0 0 0.16437321389094 0.16437321389094 1.31392139704485 0
1.17909721238539 1.10376916453242 0.723376772366464 0.441786924377084 1.86851130519062 0.594484738539904 0 0 0 0 0 0.794381294166669 0.0226725545624109 0 0.098608122300089 0 0 0.952408370329067 0 0 0 0 0.00430211314204234 0.872826749226078 0.872826749226078 1.79779549374706 0
0 0 0 0.514436935074627 0.545555977616459 0.441259716637433 0.0133984949368019 0.169164873704277 0.0343897480090349 0 0 0.721753241261467 0 0 0.0226977905950828 0.479809166358667 0.0202341405264428 0.749075883068144 0.000931353163760824 0.0579952602482264 0 0 0 0.879527790704742 0.879527790704742 1.08268045105197 0
1.51393109373748 0 0 3.82069964148104 2.32190982624888 0.245138090802357 0.00367967910588381 0.0335999446524883 0 0 0 0.470453405054286 0 0.0400380608470919 0 0 0 0.638315041083843 0 0 0.237204671036401 0.0187484953669052 0 0.75927847600542 0.75927847600542 2.00870787093077 0
0 3.20167065504938 0 0.685881027951837 0.96752969827503 0.652127280831337 0 0.0603434371556564 0 0.0175118722895376 0.226370209354588 0.967056027147919 0 0 0 0.120900749008773 0.0222200674247727 0.658923231763765 0.0105288962021035 0.0475796107851126 0 0 0 0.927821547491476 0.927821547491476 1.68967529609223 0
1.08893224969506 3.90781363588758 0 0.796985296532512 2.7401953311637 0.409482360584661 0 0 0 0 0.0232635138729525 0.436343581182882 0 0 0 0 0 0.676205829018727 0 0 0 0 0.0798134725428895 0.11946776509285 0.11946776509285 1.95802970640166 0
0 0 0 0.690149857196957 3.50845276098698 0.628224669955671 0.0881203283283038 0 0 0 0 0.441875158809125 0 0 0.0187191216374332 0 0.276873167780044 0.785458505386487 0 0.159059619152835 0.203248449574568 0 0 0.801587598398328 0.801587598398328 1.51806474728044 0
1.5522450869903 0 0 2.46513045858592 0.475086539285257 0.790390568785369 0 0 0 0 0.00900715177469475 0.35909641510807 0 0.255676165406584 0.0234646434424175 0 0 0.198890873463824 0 0 0.0269314098902336 0.533320675772879 0 0.94121643062681 0.94121643062681 1.74523048912952 0
1.24135700706393 0 0.290934818563983 1.52293115714565 1.87125368136913 0.61636439175345 0.111597503031775 0 0 0 0 0.677899718750268 0 0.068856064124134 0 0 0 0.513637347845361 0 0 0 0.112164563981589 0 0.723014103248715 0.723014103248715 1.59464145023261 0
0.876846661558375 0 1.83844723645598 0.500154459383339 1.34079940989614 0.488307794323191 0 0.229133528818447 0 0 0 0.0174545287154615 0 0.175118391299786 0.275665172184116 0 0 0.531345883384347 0 0 0 0 0 0.615329396212474 0.615329396212474 0.949324191571377 0
1.53635771432891 2.05143270338885 0 0 0.798625252209604 0.972799727926031 0 0 0 0 0 0.850132428808138 0 0 0 0.00198794177151607 0 0.289627596503124 0 0 0 0.0774026266658849 0 0.202270520385355 0.202270520385355 2.38829351265636 0
0.616136919474229 0.320707900449634 0.115927689010277 0.185022602789104 1.39998795418069 0.72192472894676 0 0 0 0 0 0.267556598875672 0.183924764740554 0 0 0 0 0.137639180058613 0 0 0 0.342562355531187 0 0.703879481414333 0.703879481414333 1.29611010607446 0
1.5491074854508 0 0 1.17196775600314 0.196665965719149 0.8953647762537 0 0 0 0 0.046956214746478 0.105093506164849 0 0 0.284820670766344 0.039299087791595 0 0.3343261545524 0.0257832406124957 0 0 0.462329634829532 0 0.592558745061979 0.592558745061979 1.65654771738108 0
0 3.1091884477064 0.273910210933536 0 0.911906271241605 0.0987439355812967 0 0 0 0 0.097895675015056 0.175624784082174 0 0 0.659038749744689 0 0 0.474411696195602 0 0 0.181020783913969 0.729967771706867 0 0.139775270363316 0.139775270363316 0.84784082156551 0
0 0.234301301650703 4.3406763265375 1.10241143405437 1.37663930375129 0.401060507632792 0 0 0 0.015514867489392 0 0.714799486100674 0.0801865741207429 0.0573338004004657 0 0 0 0.293192245298997 0.0760386978228958 0.0676164624266221 0 0 0 0.647446261020377 0.647446261020377 1.20485108453047 0
0 0 0.516315176384524 0.92054696730338 1.98869504593313 0.448128403862938 0.00150632718340848 0 0 0 0 0.983751540770754 0 0.0268416155930417 0.596371449820441 0.321366285102903 0 0.958810456795618 0 0 0 0.00409262300987193 0 0.304808435030282 0.304808435030282 1.42451926453118 0
0 0 0.0688963672146201 1.9936516112648 0.164438168518245 0.72251568804495 0 0 0 0 0 0.308333926135674 0 0 0 0.0595687030865682 0.261654949492436 0.848775684367865 0 0 0 0 0 0.237230993807316 0.237230993807316 0.980243864176373 0
0.861927264370024 0.407908863853663 0 0.804238252341747 1.8809534618631 0.0900269243866205 0 0 0 0 0.173106876825373 0.901534768054262 0 0.145684573020054 0 0 0 0.169120304984972 0 0 0.0319428168589732 0 0.09806525075123 0.0775273712351918 0.0775273712351918 1.08022752061078 0
0 0 0 1.04101814352907 3.15199872199446 0.641287056962028 0 0 0 0 0 0.56222684495151 0.0137761649081151 0 0 0 0 0.90934360679239 0 0 0.236745991321254 0 0.00200446057512602 0.76663124980405 0.76663124980405 1.4364149294273 0
1.82479620818049 0 1.9279628531076 0.00691537372767925 0.244435091502964 0.200860665878281 0 0 0 0 0.0901340506530397 0.0641399750020355 0 0 0 0.423484701511071 0 0.0526110669597983 0 0 0 0.169515160006258 0 0.909772940212861 0.909772940212861 1.9313747847584 0
2.97216670028865 0 0 0.511975123081356 1.55122830439359 0.927485374966636 0 0 0 0 0 0.102232666919008 0.0532193100617771 0 0.376854956169541 0 0 0.872729511233047 0 0.0617748330136687 0 0 0.00757901097361199 0.50715416809544 0.50715416809544 2.9755798178495 0
3.13865235447884 0.330877404659986 2.83824834320694 0 1.54669716744684 0.682368423556909 0 0 0 0 0 0.932638608384877 0 0.250272603419251 0.276764945056568 0 0 0.81597068766132 0 0 0.118129760856322 0.0415992868858974 0 0.556007186416537 0.556007186416537 3.44266735723581 0
1.12194788269699 3.21096632350236 2.33398909284733 0 1.57468254026026 0.209060635883361 0 0.0293420041672978 0 0.238218519917604 0.0679002449557478 0.0930393962189555 0.0443294908285677 0.246244714033255 0 0 0 0.728307331679389 0 0.0907250651379739 0 0 0 0.519114904571325 0.519114904571325 1.67591672823311 0
0 4.40848333179019 0 0.949133856222034 2.38436608621851 0.509368035709485 0 0.075398664516575 0.135304493260455 0 0 0.900465089594945 0.0584736997645372 0 0.499548685311582 0 0 0.759890096494928 0 0 0 0.0385491257599705 0 0.303155839908868 0.303155839908868 1.62570752440317 0
0 2.65747571806423 0.117552670650184 1.32156317587942 0.746762817027047 0.0694644476752728 0 0 0 0 0 0.915968871442601 0.0284019441313995 0 0.0957718221636596 0.407230611586926 0.049407071077483 0.0476340143941343 0 0 0 0 0 0.892474205000326 0.892474205000326 1.05682671905951 0
3.7290393486619 0 0 0.935076704481617 1.65043499786407 0.37755334819667 0 0.148707775499397 0 0.00397641446369051 0.0473715684978805 0.254485477460548 0.313196391726623 0.00245790520873552 0 0 0 0.482767037348822 4.60403996388089e-05 0.369284356194457 0 0 0 0.615139566827565 0.615139566827565 3.73292585452311 0
0 3.79923700541258 0 0 0.44598018634133 0.907509222626686 0 0.0158862614075176 0.122650089439988 0.0664439807115547 0.0256336199184364 0.113241202896461 0.0137940433273369 0 0 0 0 0.864635648904368 0 0.0045408887992438 0.0612126612847749 0 0 0.56257262127474 0.56257262127474 1.87718008490633 0
0 2.7716252040118 0 0 0.314860419370234 0.728293990716338 0.085451339324126 0 0 0 0 0.568112964276224 0.0256296248252908 0.355101548287647 0.0930288267013639 0 0 0.921157188247889 0.0738947553648236 0.0710377538924291 0 0 0 0.79039511969313 0.79039511969313 1.46673831087853 0
1.24725268129259 0 0 0 0.934686882887036 0.374521523946896 0 0 0 0 0 0.339924311265349 0.0354816493669163 0 0.24826682805081 0 0 0.24024361348711 0 0.00517832457157072 0 0 0.0934993351982703 0.671915854327381 0.671915854327381 1.26480052158467 0
0 0 0 0 1.19244939042255 0.478022581432015 0.139462725497819 0 0 0 0 0.523431504378095 0 0 0 0.413871137920898 0 0.739257434150204 0 0.193827529862133 0 0 0 0.382830541348085 0.382830541348085 1.03843680244285 0
0.623532366938889 0 1.87655205326155 0 2.21163548249751 0.0353266361635178 0.0529377134723042 0 0 0 0 0.00801666104234755 0 0 0.0683751191378159 0 0 0.0149144208990037 0 0 0 0.209477052100944 0 0.303318918216974 0.303318918216974 0.695359357985018 0
1.2594723533839 0.739979795645922 0.23890136461705 0 0.202475047437474 0.833614219445735 0.0379679840610356 0 0 0 0 0.066757443593815 0.0734858763126872 0 0 0 0 0.439251496456563 0 0 0.10601748619112 0 0.475529563365871 0.610844878247008 0.610844878247008 1.66607648707517 0
4.44881078205071 3.96954899281263 0.373374795075506 0.983249859884381 0.706122790463269 0.280020555015653 0 0.000530673031652083 0 0 0.290149622550005 0.917509163264185 0.0188389864307896 0 0.600926556856654 0 0 0.886706423247233 0.189349197981009 0 0 0 0 0.00772763160057366 0.00772763160057366 4.72660102880356 0
0 3.55919770430773 0 1.03129600035027 0.14667951175943 0.383289432618767 0 0 0 0 0.0920875034691753 0.488496908219531 0.00594720149198084 0.0116142617404882 0 0.0642045058053206 0 0.689097685040906 0 0.267339501450902 0 0.0607046886819131 0 0.212793154641986 0.212793154641986 1.27902372012468 0
0 0 0 2.2339895144105 0.290255075320601 0.918865375453606 0.0219749915646124 0 0 0 0.0102940712762003 0.712202434195206 0 0 0 0.0124710514269347 0.0297121623290395 0.906473815441132 0 0 0 0 0 0.473087511723861 0.473087511723861 1.12369252765368 0
2.0144870840013 0 0.657810302218422 1.30732150282711 0.671881074784324 0.61419221945107 0 0.0869760153367007 0 0 0 0.839048909954727 0 0 0.109912348220688 0.244958727280163 0.0931630858379438 0.821169545641169 0 0 0 0 0 0.864026646362618 0.864026646362618 2.30091217064105 0
1.34851049724966 0.045158595778048 0.0625030277296901 0.976057416060939 1.16070381971076 0.0119414294604212 0.119416608613852 0.478782938236642 0.104270533916931 0.0374383882310421 0.0591337497792885 0.707670779898763 0 0 0 0 0 0.1337806629017 0 0.169593652736771 0.0576297338032022 0.148790519508588 0 0.370639078784734 0.370639078784734 1.43615421602276 0
3.96667760331184 0.650296094594523 0.868694668635726 0 0.525000228080899 0.89732467290014 0 0 0.346620740567317 0 0.0329600149987389 0.654635181650519 0 0 0.293518061413767 0 0 0.00911120185628533 0 0 0 0.220051185993804 0.928748254599732 0.349732833215967 0.349732833215967 4.15702145819384 0
0 0.45644096378237 0 0.804262595018372 0.929401748580858 0.0868551956955343 0 0 0 0 0 0.696555380709469 0.0813809440345303 0 0.727974745937736 0.503003941735655 0 0.457946557551622 0 0 0 0 0 0.248344404855743 0.248344404855743 1.0598685763895 0
1.68934817891568 0 0.674013014184311 0.426452918210998 0.995702113956213 0.840815281961113 0 0 0 0.167086129143248 0 0.194649756420404 0 0 0 0 0 0.0473591464105994 0 0 0 0 0 0.490495261736214 0.490495261736214 1.7273505970096 0
0 1.49991314159706 0.801593635696918 0 2.79216575156897 0.961106744129211 0 0 0 0.0256310063659715 0 0.554793992778286 0 0 0 0 0.213652522492327 0.244891783688217 0 0 0 0 0 0.85533960768953 0.85533960768953 1.43952147413862 0
0.403161570429802 3.475969417952 3.23877691477537 1.7643439010717 0.243570594117045 0.0734721538610756 0.00569869585547409 0 0 0 0 0.976495805429295 0 0.454050162183882 0 0 0 0.640374798327684 0 0.220519045817979 0 0 0 0.694226458668709 0.694226458668709 1.07311238688809 0
3.99923742376268 0 1.46538227144629 0 0.621276191435754 0.574957776116207 0 0 0.316191143971294 0 0.157708507772404 0.723580804886296 0 0 0.0193316336801127 0 0 0.955980061553419 0 0.0955322940953589 0.0317420301164948 0 0 0.754099211888388 0.754099211888388 4.09889633165996 0
2.54419699776918 0.751153437187895 0 1.36446977918968 0.66667384840548 0.611542192054912 0 0.00377927296328875 0 0 0 0.0601341456640512 0 0.515086443930013 0.0793974591311069 0 0 0.991725427098572 0 0.655622840138974 0.0118813229655363 0 0 0.23031175811775 0.23031175811775 2.72126789812161 0
2.93916916567832 3.05954610090703 0 2.87428688816726 1.58531110640615 0.29875332955271 0 0 0 0.134947740094015 0.328369637291842 0.415732992114499 0 0.055499892824372 0 0 0 0.964473806321621 0.38089683533316 0 0 0 0.0080916311694821 0.578377260826528 0.578377260826528 3.32771491687787 0
1.0397763736546 0.165474238805473 0 0.825304073514417 1.03561216732487 0.163109132321551 0.146630203752332 0 0 0 0 0.204705433221534 0 0 0 0.380653004025411 0.54766387817125 0.764342344831675 0.0406087646440298 0.0915729096999236 0 0 0.201300024034603 0.428957605967298 0.428957605967298 1.50479245591366 0
0 2.636155474931 2.63249062467366 0.0479403084609658 0.102964961668476 0.22436286136508 0 0.114778954871464 0.0989425254087484 0 0.389906401723221 0.267799421679229 0.035645103280582 0 0 0 0 0.0841792356222868 0 0 0 0.134760596224929 0 0.0796361756511033 0.0796361756511033 1.37656711148504 0
3.18258752813563 0 0.91990742390044 3.43367019761354 1.40213655401021 0.688302041264251 0 0 0 0 0.128943276917765 0.0894441236741841 0 0 0 0 0 0.562731409445405 0 0 0 0.873213712034485 0.265022283870361 0.101358276093379 0.101358276093379 3.33521216681677 0
2.83692651218735 0.571203092113137 0 0 0.394626100547612 0.801484901458025 0 0 0.467141627929254 0 0 0.11457924824208 0 0 0.0193188834048466 0 0.860710389073035 0.469455827726051 0 0 0 0 0 0.965825311839581 0.965825311839581 3.00271057878401 0
0 0.861992241581902 0 0.401581645477563 2.52849910198711 0.957606299547479 0 0 0 0 0 0.139075692510232 0 0.0105248927395843 0.196395397016473 0 0 0.908212264068425 0 0.0160724776692016 0.0283203786583809 0 0 0.611370430327952 0.611370430327952 1.15034265526721 0
0.61126437340863 0 0.407174751162529 0 1.97954196645878 0.80214638216421 0 0 0 0.0797990940303523 0.0425393299074812 0.757590694352984 0.0799329160784335 0 0 0 0.0616000409308513 0.84130867337808 0 0 0 0 0 0.685920339776203 0.685920339776203 1.31076701569163 0
1.00906391255558 3.61360401730053 1.06345249060541 0.99642388522625 0.3225337411277 0.0119560463353992 0.0276198978049807 0 0 0 0.0196416604341996 0.821620408445597 0 0.420331446149274 0 0.733921887060197 0.00452657411065437 0.0661843731068075 0 0 0 0 0.671102179502123 0.361160010099411 0.361160010099411 1.67126374839489 0
0.958565648412332 0.185528160072863 2.24651967454702 0.10058373445645 0.139131213538349 0.244361905148253 0.0473148933637566 0 0 0.504039801050334 0.573781622986196 0.570757107576355 0 0.0318190471876754 0 0.0628963744062186 0 0.700471509015188 0.00125909292430426 0 0 0 0 0.364805082092062 0.364805082092062 1.83531288468602 0
0.293903520097956 1.70758982072584 1.82477672211826 0.377332726493478 1.98712282860652 0.0141272603068501 0 0 0.00325891104406919 0 0.0468284770048498 0.623847773298621 0.486896361795675 0 0 0 0 0.0399770715739578 0.000481437759132302 0 0 0.350077792942287 0.032314914061796 0.519252846483141 0.519252846483141 0.803305886702225 0
0 0.532409094739705 0 0 2.12940013501793 0.445800594985485 0 0 0 0 0 0.925745294196531 0 0 0.482677090375369 0 0.0169781289034984 0.188006031792611 0 0.214384172956344 0 0 0 0.0301310948561877 0.0301310948561877 0.854229777224481 0
1.75661500077695 0.044745871797204 0 0.181163297966123 2.6706339942757 0.389873836189508 0.0967281188652303 0 0 0 0 0.316007799236104 0 0.136519586783887 0 0 0 0.577497171470895 0.00853819025595078 0 0 0.0979401798784473 0 0.175540909869596 0.175540909869596 1.8191687105813 0
0 1.26172493351623 1.27894256869331 1.75302287237719 0.557007333729416 0.429029734106734 0.091998215873562 0 0.467932433282292 0 0 0.781734742689878 0 0 0 0 0 0.211589662590995 0 0 0.520873282458932 0 0.650822167311541 0.744240433908999 0.744240433908999 1.35881684336398 0
1.16911517176777 2.24840266490355 1.59549218881875 0 2.82930568582378 0.854554078308865 0 0 0.164286039392538 0 0.0112801153512594 0.214949991554022 0 0 0.00966978918500854 0 0 0.231763045303524 0 0 0.00316605988744793 0.162724144517159 0 0.985145202837885 0.985145202837885 2.24130124497437 0
0.586435579461977 1.95907172048464 0 0 1.72290613688529 0.083576631732285 0 0 0 0 0 0.163978747092187 0.00445319714712455 0.0372879373039313 0.0570732195262294 0.563341283494848 0.471218585446296 0.143659902038053 0.185496508031863 0 0 0 0 0.94041739962995 0.94041739962995 1.54292088342358 0
2.66783632384613 0.702869271626696 0 0.510471323970705 0.271765734767541 0.695972326910123 0 0 0 0 0.0311258531641265 0.960841161664575 0 0 0.291882992400735 0 0 0.926952515263111 0 0 0.0444410289508534 0.00959232522562223 0 0.627339349128306 0.627339349128306 2.86106787493203 0
0.344361305003986 0.0749541996046901 0 2.39872240182012 0.786901369690895 0.37377996230498 0.147606857391875 0.261886355625919 0 0 0.141683334491917 0.25210207584314 0 0 0 0 0 0.197367398068309 0.27627666212276 0 0 0 0 0.355886801145971 0.355886801145971 0.835199554230586 0
0.505503159482032 0 0.00475402269512415 0 0.694960835622624 0.685805755900219 0 0.0926927497793314 0.0761396865715558 0 0 0.54751214152202 0.179324799928696 0 0 0 0 0.658446739427745 0 0.0357199552695829 0 0 0 0.66971199424006 0.66971199424006 0.923445144457016 0
1.9966343510896 0.147826907224953 0 2.22157084569335 0.122971820412204 0.997516048606485 0 0.331861635041063 0 0 0 0.176827226998284 0.0538230549415815 0 0.291266959181659 0.00128412352391546 0 0.223656247137114 0.594712097008892 0 0 0 0 0.348250720417127 0.348250720417127 2.08442121607982 0
0.51193436793983 0.332553425803781 0 1.03420316847041 1.64205355104059 0.153064412996173 0 0 0 0.257468794140146 0.110629070784564 0.49657695251517 0 0 0 0.666831543132663 0 0.825361919822171 0.0322449386175047 0.167498866571541 0 0 0.0625186006379337 0.49115459038876 0.49115459038876 1.61608884091701 0
2.84465994220227 0.367438222048804 0.0615764576941729 2.72983624599874 0.257665431359783 0.69745952822268 0.0416162680451856 0 0 0 0 0.319457619683817 0 0.00294700015636126 0.281435802289361 0 0.0103605846665319 0.722221299773082 0.0166553227109495 0.469236311471578 0 0 0.163386773217319 0.159839811036363 0.159839811036363 2.95684376703213 0
0 0 0.934030941687524 0.620046806754544 2.0485400184989 0.745550119783729 0 0 0 0 0.00869884184737578 0.197273144265637 0 0.0658090006918598 0.0306297890479498 0.218840716868777 0 0.855283928802237 0 0 0 0.413485722136944 0 0.913477156776935 0.913477156776935 1.51421364203951 0
1.47763684485108 0 0 0.187375647481531 1.94616290344857 0.951984186191112 0 0 0 0 0 0.760097565129399 0.00187155349673028 0 0 0 0 0.988396946806461 0 0 0 0 0.000360778598108975 0.265283265616745 0.265283265616745 1.52018473322694 0
1.83963045431301 2.76814169529825 0 3.0099518885836 0.249718713574111 0.098362211836502 0.29892494727677 0 0 0 0 0.443890342721716 0 0 0.832028759700323 0.355141740342475 0.193372014049438 0.697967391228303 0 0 0 0 0.250804429458182 0.0427253367379308 0.0427253367379308 2.45444002074034 0
0 0.170773578574881 0 0.844634289154783 0.206190806580707 0.863142914371565 0 0 0.204614525533646 0.0342059320589505 0.0640541761634065 0.673349571414292 0.273240913451882 0 0 0 0 0.0251934721600264 0.0920246517895296 0 0 0 0.036171780738771 0.545079786330462 0.545079786330462 0.643400320237946 0
0 2.73206521337852 0 0.6145507870242 1.32093805493787 0.788293417077512 0.0214345631059498 0 0 0 0.106940262629437 0.531597662251443 0 0 0.000230649643299286 0.0266702413524311 0.07879120219144 0.643555254209787 0 0 0 0 0 0.998728354461491 0.998728354461491 1.53261748488032 0
0 3.3040231782943 0 0.332471533678472 1.3089689258486 0.720453628571704 0 0 0 0 0 0.219499989878386 0.0153425939997572 0 0.0759811590796401 0 0 0.368828667560592 0 0.0152370199264132 0 0 0.242355632210223 0.017822623020038 0.017822623020038 1.5565214609755 0
3.18934833817184 1.74235551524907 0.489401714876294 0.523092886433005 2.92633889126591 0.0650082046631724 0.0514216058017389 0 0.205722786913843 0.0738404092463035 0.0419353944790893 0.816871172748506 0 0 0 0 0 0.379569185897708 0 0.00126746663308816 0 0 0.0283756132801657 0.890658001648262 0.890658001648262 3.23637701926759 0
0 4.46484982850961 3.27202890533954 0.988947223871946 0.374757451936603 0.451325776521117 0 0 0 0 0 0.96454431139864 0 0 0 0.313629111574182 0 0.604568405542523 0.120385098615722 0 0 0 0.367974140109623 0.476165926083922 0.476165926083922 1.81788661116386 0
0 0 3.54476245027035 0 1.69663524674252 0.308278001379222 0.000350849492997738 0.283098089508776 0.0420172238408006 0 0 0.983169738668949 0 0 0.0680619292086366 0 0 0.515429109334946 0 0.179346456684481 0.47905582047508 0 0 0.470411032205447 0.470411032205447 1.54886185713902 0
1.72652188548818 0 0.574785739183426 0 0.926652452442795 0.587765976320952 0.148375664497617 0 0 0 0 0.690531142288819 0 0 0.0168350683812297 0 0.0983498311180706 0.108820732915774 0.473049130519648 0.0130673862459179 0.227891867311591 0 0 0.429385126801208 0.429385126801208 1.93714207392023 0
0 2.73019365244545 0 1.90398182813078 2.15032869856805 0.778489575721323 0 0 0 0 0.0190348306940475 0.469737710431218 0 0.331465004264873 0.110147230403805 0 0 0.600536217913032 0 0.201811907220827 0 0.134376366218329 0.0347262931162012 0.510425670072436 0.510425670072436 1.60467767303091 0
2.7644251557067 0 0 0.80795661918819 1.11211600480601 0.975274439202622 0 0 0.125608994339665 0 0 0.449982263613492 0.0320258454811405 0 0 0 0 0.48236758960411 0.0240516165783955 0.0745546534881222 0 0 0 0.21821118122898 0.21821118122898 2.77629522446412 0
0 0.670812000753358 0.068483586423099 3.7521203905344 2.84479396487586 0.625558295287192 0 0 0.0054985515358679 0 0 0.458295055199414 0 0 0 0.0962317411151996 0 0.459812321467325 0 0 0 0.227165980987928 0 0.328763464465737 0.328763464465737 1.37519389862537 0
1.18496761517599 0 0.668563992949203 3.89201016817242 1.18254044302739 0.166410852223635 0 0.362889946972538 0 0 0 0.815259555820376 0 0 0.100236462097297 0.155664504637337 0 0.385201821103692 0 0 0 0 0 0.898632555268705 0.898632555268705 1.71371755239196 0
0.796984430868179 0.322438581846654 0.342404717579484 3.78373908530921 3.91596116125584 0.983736233320087 0 0 0 0 0 0.0446104372385889 0.0228864446478958 0 0 0 0.0724081525054079 0.938041634857654 0.0317305971012981 0 0.00325304202590866 0 0 0.814767781179398 0.814767781179398 1.41966470713924 0
0 0 0 3.41085072886199 0.800716463476419 0.23886581347324 0.0990595222140001 0.170474318034421 0 0 0 0.147426080657169 0 0 0 0 0 0.789002774981782 0 0.0277728592447896 0.671340507384242 0 0 0.568617309210822 0.568617309210822 1.15444266249861 0
1.11430202051997 0.622470822185278 0.259393144398928 0.344593998976052 3.81074072513729 0.454232708318159 0 0 0 0 0 0.000749472994357347 0.428661723999556 0.0479347887742615 0 0 0 0.36033164919354 0 0 0 0 0.165899712593079 0.31356045906432 0.31356045906432 1.32780572673047 0
0 0 0 1.42460375465453 0.78837897721678 0.156140331411734 0 0.0365869514597103 0 0 0.139264895747347 0.14838781254366 0 0 0 0 0 0.873735293513164 0.00909433346397326 0.0471081072645461 0.218150082834211 0 0 0.759280215483159 0.759280215483159 1.10053981887157 0
0 0.122582254465669 0 1.27036637929268 0.53595952084288 0.905937536619604 0 0 0 0.110192898872087 0 0.596583745675161 0 0.610473342835657 0 0 0 0.194317334098741 0 0.0346073595393927 0.0185137171990533 0.373732775557054 0 0.742826193571091 0.742826193571091 1.06302667267246 0
0 0 0.57207475299947 1.21939688315615 2.04027919331565 0.560428720433265 0 0 0 0.107773837729412 0 0.454041414894164 0.220535483878013 0 0 0 0.161293633004237 0.252971294336021 0 0.260247778394997 0.133107970360268 0 0.423255640989797 0.442781616467983 0.442781616467983 1.27055798681237 0
0 0 0 2.89524572622031 0.0479370416142046 0.610862146597356 0.00147496855991712 0 0 0 0 0.900451244786382 0 0 0 0 0.0226621381406371 0.0587055163923651 0.141039724700565 0 0.24001399971676 0 0.567564891710592 0.30891272588633 0.30891272588633 0.663092760632747 0
0 1.79463015682995 0 0 0.0254435648676008 0.0333182890899479 0 0 0 0 0.113650580914589 0.0327741231303662 0 0 0 0 0 0.95869571971707 0.20167514516016 0 0.0877003966562139 0.958386434963901 0 0.725475607207045 0.725475607207045 0.735085409496529 0
0.420711979269981 1.57659319974482 0.0601769392378628 0 0.307581872446463 0.431864083977416 0.00176332832620302 0 0 0 0.0478969595801698 0.728148221503943 0.0891671429471856 0.0655186940360366 0.0709875651666221 0 0 0.642011390533298 0.0460986701775857 0 0 0 0.109429734345497 0.194218013435602 0.194218013435602 1.12016279919171 0
0.138084816979244 0.677498288452625 0.818317395169288 1.20259627792984 0.742220582440495 0.609807745320722 0.0589499970661455 0 0 0 0.0147987739233923 0.909722449025139 0 0.294726479957553 0 0 0 0.959033388411626 0 0.0110528455458809 0.0115643558713019 0 0.00743831393337532 0.547156197018921 0.547156197018921 1.30491650024412 0
1.48731708037667 1.23972952272743 0 1.57523437216878 0.372571123763919 0.530150764621794 0 0 0.19684242653859 0 0.0548679856582497 0.121420755516738 0 0 0 0 0 0.661165944300592 0.0325898910922835 0 0 0 0.272699258686585 0.281662377528846 0.281662377528846 1.87101355555201 0
4.28005024557933 0 0 0 0.265351409092546 0.991812239401042 0 0 0 0 0 0.285656191874295 0 0 0 0 0 0.900467308936641 0 0 0 0 0.0192507053837727 0.879344348330051 0.879344348330051 4.2801451557207 0
1.19790622452274 0.687739830464125 0 1.71280746022239 1.89565407577902 0.547886942513287 0.0406341159224536 0 0.510745150254928 0 0.0184825981833788 0.844944664975628 0.1374976955107 0 0 0 0 0.180150308646262 0 0 0 0 0 0.943740427028388 0.943740427028388 1.54325136245567 0
1.35673991031945 0 1.10972464922816 0.654011286795139 1.84798758197576 0.515364052960649 0 0 0.0699710907828596 0 0 0.676931780297309 0 0 0.574816968545984 0 0 0.956716189859435 0.428668153144928 0 0 0.0296644181855211 0.0386820196285676 0.417977497214451 0.417977497214451 1.68148960990974 0
3.52477735467255 1.84088404290378 0.398607041453943 0 1.71915950253606 0.833165193675086 0.0100415246645318 0 0.00354152121273657 0.00264282885851646 0.000239731592242001 0.969381337519735 0 0 0 0 0.00866483092228643 0.272542969789356 0.000201399934875012 0.0065342506931414 0 0 0 0.819828160805628 0.819828160805628 3.9382794939817 0
0.961356777464971 4.58418841240928 0.779728180728853 0.636212265584618 0.202889752341434 0.392521786736324 0.00926071849509763 0 0 0 0.399126038794985 0.169878955231979 0 0.410485499881056 0.232700887179806 0.0995284845457997 0 0.778061576420441 0 0 0 0 0 0.631294142454863 0.631294142454863 2.09271920432519 0
2.36964390613139 4.48191441246308 2.01314296387136 2.33140894584358 0.671420572325587 0.598439637571573 0 0.457853434219896 0 0 0.291667907004704 0.292976088123396 0 0.115387772883802 0.0255657003848404 0 0.220546193452492 0.128088038880378 0.0119318926797387 0.0045667728043414 0 0 0 0.400173335568979 0.400173335568979 3.44971890240984 0
0.594653757521883 0 2.6442209975794 0.912643665447831 0.251398029970005 0.294632049510255 0.109466231806262 0.0324638357714043 0 0 0 0.62326312973164 0 0 0 0 0 0.064100194722414 0.366165175702091 0 0 0 0 0.517304295906797 0.517304295906797 1.0827099657381 0
0.329237962607294 1.97445918247104 2.82021531136706 1.98386956262402 0.177186683751643 0.250140029937029 0 0 0 0 0.255850461485854 0.979572753887624 0 0 0 0.313608267002624 0 0.515900190453976 0.291644983643377 0 0 0 0.111080301580039 0.63446379895322 0.63446379895322 1.79891932417833 0
0 0 0 0.488109402358532 0.0326335520949215 0.388681681826711 0 0 0 0.250320017864726 0 0.556628164136782 0 0 0 0 0 0.0444672855082899 0 0 0 0 0 0.564364039804786 0.564364039804786 0.593934470509417 0
0 0 4.0745775483083 0.227731925435364 1.81692070653662 0.204885342158377 0 0 0.025567609801279 0 0 0.788754280190915 0 0 0 0 0 0.478669141419232 0.00607497950118232 0 0 0 0.514515233525256 0.79753704695031 0.79753704695031 1.11679787784624 0
0.410973175661638 0.528839793987572 2.40673522371799 0 1.94994835881516 0.540512951090932 0.277523374410096 0 0 0 0 0.141380231827497 0 0 0 0 0.0280476494677902 0.353302314179018 0 0 0.26531785875681 0 0 0.391908779973164 0.391908779973164 1.35779328040022 0
0 0.440023658564314 0.40416942560114 1.98228666745126 0.0774149312637746 0.5915791913867 0 0 0 0 0 0.267179785994813 0 0.104358547631761 0.0832019602782575 0.351668121705828 0 0.00626027234829963 0 0 0 0.583064669007556 0.491020547862064 0.832582551753148 0.832582551753148 1.13850730402087 0
0 2.0016745494213 0.919516657013446 3.41699428576976 0.712143674260005 0.341000998858362 0 0 0.491649722423584 0 0 0.685247022658587 0.074646098473619 0 0 0 0.194961374239147 0.0158561656717211 0 0 0 0 0.171007576091603 0.213097982341424 0.213097982341424 1.11900462049091 0
0.287505322601646 0 0 1.99100147932768 0.0416122917085886 0.918307108106092 0.208837157716332 0 0 0 0 0.515392147703096 0.0313170310981287 0 0 0 0.0779803678716391 0.90531285549514 0.07129598997721 0 0 0 0 0.988039043266326 0.988039043266326 1.17836253646983 0
0 0.168348359875381 0 2.02295924630016 0.671858546789736 0.382671219762415 0 0 0 0 0 0.355704544344917 0.220437404313589 0.00073619132483807 0.52769455493568 0.421008829867017 0 0.441977894864976 0 0 0 0.150107884659691 0 0.29402516153641 0.29402516153641 1.26127725074327 0
0 0.183761447435245 0.759878535289317 1.64736625109799 3.90937686804682 0.407085137907416 0.167820738629048 0.304460660524371 0 0 0 0.329493707511574 0.0119193182587196 0.0664039185885126 0 0 0 0.457735748728737 0.00184604218970092 0 0 0 0 0.617874982301146 0.617874982301146 1.00585861033583 0
0 1.64978587953374 1.7501713745296 0 1.1810897057876 0.870578207075596 0 0 0 0 0.018109126309764 0.711359770735726 0 0 0.546772809141548 0 0 0.0863536628894508 0 0.096770405917106 0.0029274559444889 0.157593083484384 0.534046541508345 0.241010302212089 0.241010302212089 1.63507034440622 0
1.8654377842322 1.5726889623329 0.648126881569624 0.236742022912949 0.21887080790475 0.831039152806625 0 0 0 0 0 0.45848312205635 0 0.0145527716568982 0 0 0.379023016163136 0.970892516663298 0.0239797483178094 0 0 0 0 0.484750699484721 0.484750699484721 2.46184138399089 0
0.235200180206448 1.16120406333357 0 1.73208523727953 0.138562478823587 0.548009376041591 0 0.121459541484847 0 0 0 0.27579219895415 0 0 0 0 0 0.777220671297982 0 0.0211547983740348 0.143911536697573 0 0 0.972772524226457 0.972772524226457 1.15189959826298 0
1.06119753979146 2.51321207173169 0 0 1.33516525710002 0.381014316575602 0.0509798828879153 0 0 0 0.276914217088542 0.841317435260862 0 0 0 0 0.00563533733496144 0.016840118682012 0.204665848884234 0 0 0 0.281552221843254 0.216481680981815 0.216481680981815 1.70928286425276 0
2.67155838082545 0 1.77340648975223 0 2.82934724329971 0.846935414941981 0.0304809173111357 0.363991383248041 0 0 0 0.849792113061994 0 0.0320371278082077 0.139154460667005 0 0 0.231071243062615 0 0.0551619688618386 0 0 0 0.126413872698322 0.126413872698322 2.84432589365197 0
0.446045618271455 0 0 0.118976117111742 1.50919174682349 0.882571456022561 0 0.201559227386523 0 0 0.0481364886283599 0.510108150076121 0 0.277807569438759 0.122111257716293 0 0.100166205868679 0.544459388125688 0.145232148212695 0 0 0 0 0.836259277071804 0.836259277071804 1.09953342539581 0
0 0.355913867708296 1.88148349383846 1.73020494449884 1.75752900075167 0.416825931053609 0 0 0 0 0 0.41464963182807 0 0 0.273304916160178 0 0 0.672862236620858 0 0 0 0.142197198418014 0 0.365311170462519 0.365311170462519 1.03258403282087 0
0.936930974246934 0.561971115879714 2.08910573646426 1.85459085716866 0.49004716379568 0.737526356242597 0 0.01905484585566 0 0.113057992368831 0 0.900458585936576 0 0 0 0 0 0.916498952079564 0 0 0 0 0 0.846450394485146 0.846450394485146 1.81413409925768 0
1.8489871728234 0 1.1201012362726 1.24286364577711 0.000918652396649122 0.336779144825414 0 0 0.296805007982336 0 0 0.872930213343352 0.126836994008031 0 0 0.105261495418197 0 0.212679750751704 0 0.16412264576001 0 0 0.377930432397849 0.643735307035968 0.643735307035968 2.02087564479769 0
0.132605985272676 0.645612954860553 0 0.244834415614605 1.07429557899013 0.888099168660119 0.10288269635207 0.37110219297295 0 0 0.0059292340761644 0.266007617814466 0.438627405587414 0.862171613092142 0.3950820751507 0.008135135125649 0 0.0690296310931444 0 0 0 0.630955820718364 0 0.157230321085081 0.157230321085081 1.29242275091645 0
0.871254345634952 1.16184735530987 0 1.06100941356272 1.95476491237059 0.926576733356342 0 0 0 0.0374628810880586 0 0.176616600016132 0 0 0 0 0.391636675594902 0.0325875000562519 0.0322099383092687 0 0.0541493622439191 0 0.628099522693732 0.866985385073349 0.866985385073349 1.88618075284913 0
3.62301588431001 0 0 0.181710213888437 0.840572906658053 0.118988528614864 0 0 0 0.0514785107857552 0.420136398407735 0.514359210152179 0 0 0 0 0 0.905129100661725 0 0.530654907971603 0 0.453465092178507 0.00608724081885335 0.281676395097747 0.281676395097747 3.63974957011926 0
0 0.524532122537494 0 0.835374903632328 0.426797981141135 0.0613432326354086 0.223270947970755 0.0737159815979124 0 0.150543774305536 0.132652518443196 0.0732548336964101 0 0.0790594404728802 0 0 0 0.795337497256696 0 0 0 0 0 0.683970117941499 0.683970117941499 0.698695364048577 0
0 1.93641026085243 0 0.920646153856069 3.69558656215668 0.926948722917587 0 0 0 0 0 0.311206450918689 0 0.905644231886597 0 0 0 0.561774545582011 0 0.0256035976101371 0 0.105701531195845 0.152852670792368 0.716921682935208 0.716921682935208 1.57440795081419 0
1.1982258153148 0 0 0 0.266417419770733 0.551337604410946 0 0 0 0 0 0.347110405098647 0 0 0 0.14580822503846 0 0.993691383861005 0 0 0 0 0.00145632239339717 0.447829161537811 0.447829161537811 1.20678221807675 0
0.219503107480705 0 0.903908770997077 1.14496530406177 0.884696928784251 0.181468861410394 0 0 0 0 0 0.0911714727990329 0 0 0.260258438123976 0.449417208642807 0.5468306459811 0.20937510789372 0.224061662631417 0.112917163925477 0 0 0 0.528204912785441 0.528204912785441 1.25449759537274 0
0.623169383965433 0 0.309622912667692 0 0.847435073694214 0.228200034704059 0.0687036810322846 0.599162963168133 0.0208613099673384 0 0 0.674025637796149 0 0 0.0376388555942395 0 0 0.0902734771370888 0 0 0 0 0 0.884643228258938 0.884643228258938 0.97997355419801 0
0 1.99942213157192 0 0 1.40086595714092 0.235929082380608 0 0 0 0 0 0.668646670412272 0 0 0 0 0 0.179262304445729 0.0105511298482212 0.0126777294036967 0 0.267038018334206 0 0.791083480464295 0.791083480464295 0.976733859062742 0
0.096281377132982 0 1.16556663997471 0.652224885066971 0.619918236974627 0.550912952516228 0 0 0.0419279291301933 0 0 0.874512340407818 0.0697489630825955 0 0 0.361142576544978 0.105138884594406 0.313356887549162 0 0.157541008063865 0 0 0.0422511365260056 0.486818864941597 0.486818864941597 1.10478241995414 0
0.151588693261147 0.438672161195427 2.02554684667848 0 0.0031046022195369 0.39615117944777 0.0121800366017888 0.00770819524515052 0 0 0 0.911978573072702 0.0147054474841732 0.124198915438561 0.202199196914649 0 0.0239538963275187 0.926731469808146 0 0 0 0 0 0.455360267544165 0.455360267544165 1.11024904886576 0
0 2.1503977086395 0 1.56402032636106 1.83814754057676 0.868849685415626 0 0 0.0508548925780766 0 0 0.952021749923006 0.143663172680638 0 0 0 0 0.459701778599992 0 0.286315467516022 0 0 0.246938690923997 0.40441059274599 0.40441059274599 1.63104654056023 0
2.67440147465095 0 0.130804728716612 0.235237885732204 1.44764398457482 0.586744686355814 0 0 0 0.460498784408809 0.225369818139748 0.494188298936933 0 0 0 0.0965055970242368 0 0.430879555642605 0 0 0 0.312017923724428 0 0.452394861029461 0.452394861029461 2.77817943949201 0
0.220230272272602 0 1.81567098898813 0 0.751843277132139 0.595236481865868 0 0 0.750231821132152 0 0 0.540086226072162 0 0 0.678744713371477 0 0.340850407522731 0.776736804516986 0 0 0.212583375641178 0 0 0.105092159006745 0.105092159006745 1.23982441561814 0
0 0 0.198068340774626 0 0.05219003604725 0.960146219236776 0 0.381033395234567 0 0.165854183634733 0.00978123109061937 0.915738364681602 0.0430669391932639 0 0 0 0 0.0506436517462135 0 0 0 0.0734023057163873 0 0.58620759146288 0.58620759146288 0.811546264672056 0
0.656484859064221 1.38438451243564 0.205570521764457 0 1.44305514264852 0.375852250028402 0 0 0 0 0.150522669684052 0.730589532293379 0.316970478573582 0.0383773530268297 0 0 0.249656387197986 0.372395298443735 0 0 0.355987552707273 0 0.156524967709825 0.71551148337312 0.71551148337312 1.65780513207068 0
1.33730574510992 0.487011425197124 1.18013489339501 0 2.44225338008255 0.606657098280266 0.0155043349387991 0 0 0 6.73074147315823e-05 0.292299082037061 0 0.00939946514293145 0.565125255832241 0.0359030536997819 0 0.486306210746989 0.0402574787718544 0 0 0 0 0.253352947998792 0.253352947998792 1.6712344287827 0
0.802532472414896 0 0 0.521400508470833 1.46007854770869 0.461712800897658 0 0.0659429898628262 0 0 0 0.75092025892809 0.149862681719349 0 0 0 0.0983179701211135 0.0625595112796873 0 0 0 0 0 0.715385735267773 0.715385735267773 1.02661276142911 0
2.8547665476799 1.21347844228148 0.587105633458123 0.538384904852137 0.601871981285512 0.799455767730251 0 0 0 0 0.0276389341238628 0.78874519886449 0 0 0.294902244657254 0 0 0.606925258180127 0 0.0499362031936551 0.0569122856344279 0 0 0.45569869922474 0.45569869922474 3.21971751705706 0
3.57081178808585 0 0.25114006223157 0 0.29531863424927 0.975950147723779 0.0178092916788656 0 0.411179781182359 0 0 0.0774487541057169 0 0 0.00204801855430472 0 0 0.0343152389395982 0 0 0 0 0.182389264805953 0.986625168006867 0.986625168006867 3.57243346022902 0
0 0 0 1.84417042275891 0.24113678606227 0.0460163322277367 0 0 0 0.273687350780689 0 0.916008878964931 0 0 0 0.770487856405382 0 0.715683064889163 0.00932535413883541 0 0 0.0478355275191567 0.00708952681325731 0.379350577481091 0.379350577481091 1.31145290760851 0
1.28920253715478 0.0810622575227171 4.03725318028592 0 0.753004238940775 0.158940760185942 0 0 0.319368092619193 0 0 0.791341816540808 0 0 0 0 0 0.0824322644621134 0.0315596420314659 0 0 0 0 0.80832880595699 0.80832880595699 1.52039632652629 0
0 0.330034097656608 0.17627772828564 0.384565687039867 1.85214205202647 0.6493727019988 0.090626352421015 0.129801862540492 0 0 0 0.682131519075483 0 0 0 0 0 0.523197981296107 0 0 0 0 0 0.199829082237557 0.199829082237557 0.799659784558857 0
0.65644568670541 1.56156661873683 2.69095822353847 0 2.12628422258422 0.703584384638816 0 0 0.39613005280324 0.306445190336229 0.0269775891759054 0.233871197793633 0 0 0 0 0.418223334159687 0.30717330891639 0 0 0.107198678983714 0 0 0.623760114656761 0.623760114656761 1.78667193951959 0
0 0 0.915117125725374 2.05847157910466 0.548641502857208 0.624624848598614 0 0 0 0 0.00236877554502384 0.431533659808338 0 0 0 0 0.254214694980077 0.855966686736792 0 0 0 0 0.0231088233284766 0.402469646884128 0.402469646884128 1.02049258112176 0
1.95017262781039 1.54396164882928 0 0 1.91882554907352 0.655826835660264 0 0 0 0 0 0.780163935152814 0 0.505778389752177 0.224744414410554 0.21923624635512 0 0.45772713329643 0 0 0 0.207503421218398 0 0.720124473096803 0.720124473096803 2.44637816751799 0
0 0 0 0 1.35978848487139 0.365939659066498 0 0.00551215111696123 0 0 0.200979018083561 0.542366763111204 0 0.105509875602253 0 0.421280650955903 0.0641711346547384 0.95739983743988 0 0 0 0 0 0.413117094198242 0.413117094198242 1.14729487162876 0
0.372532940004021 2.15090890601277 0.904316115193069 1.61191450152546 0.508198529249057 0.628986453171819 0.0196422776555125 0 0 0 0 0.0482426171656698 0 0.422795486739091 0 0.274445803688604 0.0385341808982929 0.628658975008875 0 0 0 0 0.306911399179295 0.555098303360865 0.555098303360865 1.62336153548555 0
0 3.01690075430088 0.107925151241943 0 0.869223318528384 0.785466107539833 0.0285051795530941 0.119293939705273 0.145152967940884 0 0.0174986682408805 0.806718777865171 0 0 0 0 0 0.188066669972613 0.08046717251213 0 0 0 0 0.0335468107368797 0.0335468107368797 1.60564403677268 0
0 0.393170638941228 0.869220321532339 2.01824606163427 0.29285847581923 0.66090492461808 0 0 0 0 0 0.321541625773534 0.136854114878731 0.55680818314614 0 0.334797572105005 0 0.104175738058984 0 0 0 0.0803243880320504 0.694994052804681 0.919441072735935 0.919441072735935 1.26076698287511 0
1.11712697753683 0.662950887344778 0 0.413683037739247 0.55186917912215 0.262689750175923 0 0 0 0 0 0.889144329819828 0 0 0 0 0.056785609135729 0.0791369718499482 0 0 0 0 0.152790687793147 0.818768005352467 0.818768005352467 1.29083169781302 0
2.55186034250073 0 2.57882807403803 2.72356919338927 1.98940509371459 0.265017543220893 0 0.0338998935018787 0.176313528753843 0.290787728331141 0 0.780443255091086 0 0 0 0 0 0.954140576301143 0 0 0 0 0 0.503743825014681 0.503743825014681 2.66124710399998 0
0 3.18713023210876 0 2.72921462077647 0.43314971937798 0.424711473751813 0 0 0 0.666481623681204 0.0753965171989071 0.514454906573519 0 0 0 0 0.287376863571076 0.400479586329311 0 0 0 0 0 0.0330782893579453 0.0330782893579453 1.40838398566393 0
3.75598033075221 1.11926929652691 0.783238037955016 2.20394997484982 0.473448168486357 0.835802353685722 0 0 0 0 0 0.377095879754052 0 0 0 0 0.181699074718395 0.00113654951564968 0 0.0675763059138545 0 0 0 0.469902851385996 0.469902851385996 4.02470831724725 0
2.67452260944992 0.233719158917665 3.75887901522219 0.35770554933697 0.0597521392628551 0.524674078682438 0 0.563866686765384 0 0 0 0.345195540692657 0 0 0 0 0 0.11683484306559 0.0410913929752626 0 0 0.244787245711836 0 0.279515841742977 0.279515841742977 2.80920573231569 0
0 0 0 0.905361828394234 1.96254913229495 0.288285748800263 0 0 0 0.14615033990854 0.228097344168139 0.126378335990012 0 0 0 0 0.0799488287482055 0.904495954280719 0 0 0 0 0.067927774930503 0.777762286597863 0.777762286597863 0.916974561129994 0
0 0 0 0 2.32166484743357 0.125391282374039 0 0.00831738897767429 0 0 0 0.281534421490505 0.00166685483050478 0.69336655761526 0 0.696948519591553 0 0.938767749816179 0 0.214739213324513 0 0 0 0.520449049305171 0.520449049305171 0.993495706892367 0
0.450258411001414 3.91323336982168 0 0.591316387057304 0.97940381243825 0.270491754403338 0.0735764771705473 0 0 0 0 0.751912335399538 0.0213610641427858 0.0873142197221501 0.287348973043357 0 0.0905750096341833 0.817800445016474 0 0 0.633152854509322 0 0 0.535351875703782 0.535351875703782 1.71466592173749 0
1.72904994687997 0.364124353509396 0.696588800987229 0 0.382676198612899 0.0794961103238165 0 0 0.0200199742741623 0 0 0.25827442551963 0 0 0.012270350159884 0 0.0765786085701775 0.0915673738345504 0 0 0 0 0 0.937697000103071 0.937697000103071 1.75103917656403 0
0.594324995530769 4.84590471489355 0 2.97029925230891 0.759555568918586 0.516564717050642 0 0 0 0 0 0.59090488543734 0 0 0 0 0 0.58480391651392 0 0.694854860158121 0 0 0.403690391450668 0.0519929025322199 0.0519929025322199 1.9769751866222 0
0 3.25536128878593 0 1.55326026398689 0.385155871044844 0.0818314892239869 0 0 0 0 0.0876953044796062 0.505323430988938 0.000636901186006698 0.17457328403716 0 0 0 0.91268551396206 0.19455838424629 0.165585302583615 0 0.464017327254298 0.00661673573223599 0.00641544489189983 0.00641544489189983 0.850877048783018 0
0.118154525756836 3.12021672958508 0 2.49928844952956 1.31101800175384 0.715319691225886 0.000531291890616124 0 0 0 0 0.967096925480291 0 0.0576361862164406 0 0.254117782127266 0.01379688779236 0.550715947756544 0 0 0 0 0 0.498336753807962 0.498336753807962 1.88290924720763 0
1.531584514305 0.421691345516592 0.262455734424293 1.78149094851688 1.59381780470721 0.656794758047909 0.0380162485398237 0 0.188440925335442 0 0 0.88056012429297 0 0 0 0 0 0.528767959680408 0 0 0.162413989543659 0.0160716650994946 0 0.0668857162818313 0.0668857162818313 1.94820217215112 0
1.87389810476452 0.665437083691359 2.52303010318428 0.909494060091674 0.519609063863754 0.765982423909009 0 0.582682009464342 0.272568810984427 0 0.165130680758231 0.953001572750509 0 0 0 0 0 0.144615093711764 0 0 0 0 0 0.967270027380437 0.967270027380437 2.58770019145791 0
0.729486276162788 0 0.201272052712739 0 0.597372578456998 0.190480872988701 0 0 0 0 0.00916361872597995 0.696488681947812 0.00915189113366168 0.480626641676217 0 0.00401055175668661 0 0.735572908073664 0 0 0 0 0 0.204787449445575 0.204787449445575 0.856041459563594 0
3.91533163492568 0.0486256857402623 0.42251194617711 0.151336540933698 0.246841635089368 0.150157160824165 0.0344712336659389 0.0691552300094563 0 0 0 0.461386074777693 0 0 0 0.504822164615169 0 0.667257819790393 0 0 0 0 0 0.15909838792868 0.15909838792868 3.94088623036437 0
0 1.81454191333614 2.38395830616355 0 0.829680022783577 0.575654480140656 0 0 0.0418117214948202 0 0 0.143617640249431 0.0228358011179768 0 0.166846625891816 0 0.823893380654594 0.227124042343348 0 0.579824689706795 0 0 0.436309192224544 0.0127808467950672 0.0127808467950672 1.32204328440863 0
0 0.0735917969141155 0.964159631635994 0 2.11419605836272 0.830085763707757 0 0 0 0.900457243525604 0 0.899052930762991 0.00684639295400505 0 0 0 0 0.959747174987569 0 0 0.0893077592846873 0 0.0187932102632604 0.0581921976990998 0.0581921976990998 1.3074111262784 0
0 0 0.8339870555792 0.144696542527527 0.727557928999886 0.667925144778565 0 0 0 0 0 0.475057515315712 0 0 0 0 0 0.491431972011924 0 0.215824107906543 0 0 0.104072312434458 0.554792826529592 0.554792826529592 0.866975935421126 0
0 2.7548437891528 0.402209812542424 0.920942009426653 3.17854847945273 0.702896928880364 0 0 0 0 0 0.545323556056246 0.00688585905195278 0.112530372065492 0.315848254772518 0 0 0.524848728207871 0 0 0.0497404889297867 0 0 0.343810238409787 0.343810238409787 1.57925928946573 0
0.457267299294472 2.42393632046878 4.33497706661001 0.369282365543768 0.588218201417476 0.326172887347639 0.30616502285215 0 0 0 0 0.0215238987002522 0 0 0.00259256532372614 0.487706450403754 0 0.431675435742363 0 0.0262249737741694 0 0 0.0929355781743228 0.966532232007012 0.966532232007012 1.53816805444455 0
4.83818310429342 3.97834236640483 1.78282518032938 0 0.753644913900644 0.519959813449532 0 0 0.123527185714741 0.0224990784243794 0 0.793801479041576 0.0156935968182675 0 0 0 0 0.745778527343646 0 0 0 0 0 0.802014133660123 0.802014133660123 5.25872944287185 0
2.27005049493164 2.44058566633612 0.243451520334929 0 0.195006892085075 0.797027394175529 0.00417165584124896 0.110938125036191 0 0.18269746888555 0.0540805571997842 0.95574818411842 0.100231178665379 0 0 0 0 0.0964744656812399 0 0 0.0128759731088156 0 0 0.407419157912955 0.407419157912955 2.96562701815941 0
0 0 3.4531448292546 0.942446136148646 3.73871769756079 0.743179053300992 0 0 0 0 0 0.243785911705345 0 0.305328064419375 0 0 0.696402675625337 0.087582126725465 0 0.00645325065559784 0 0 0 0.220769390230998 0.220769390230998 1.33736175159682 0
0.00211551133543253 0.585030143149197 0.181295894552022 2.15858038235456 0.706626573577523 0.490280254045501 0 0 0 0 0.0642498601738895 0.616856891894713 0 0.0269402076390591 0 0 0 0.512515787500888 0 0.0633119097570088 0 0.308167225197866 0 0.448290529660881 0.448290529660881 1.07546001060627 0
0 0.207007023971528 4.0931221016217 0 0.868444037158042 0.127244240604341 0 0 0.0667530228749759 0 0 0.165525847347453 0.0442811827316338 0 0.0108561936828407 0 0 0.767573056044057 0 0.0195627928001465 0.490744494499104 0 0 0.767889173934236 0.767889173934236 1.19676722737231 0
0 0.0199376719538122 0 3.64863877370954 0.477458289824426 0.52653968706727 0 0 0 0 0 0.677027217810974 0 0.40476032416379 0 0 0.173596886716958 0.998417685506865 0 0 0.219463622963106 0 0 0.14885417977348 0.14885417977348 1.26774024119146 0
3.08758645877242 0.825107023352757 0 0.560398343252018 0.995013714302331 0.967327392660081 0 0 0.292065177797317 0 0 0.93622356117703 0 0 0.178906093166127 0 0 0.860943303676322 0 0 0 0 0 0.00815197895281017 0.00815197895281017 3.34372905461755 0
0.710378256393597 0.744516746141016 4.18793010641821 1.25870628887787 0.474323033122346 0.660859290277585 0.0209449709315997 0 0 0.00366413946256029 0 0.437816703459248 0 0.149490345742482 0 0.329523885937946 0 0.712324247928336 0 0.00971461744708389 0 0 0 0.664201175095513 0.664201175095513 1.7961477921191 0
0.974946219939739 0 0.140693529974669 0.998607255984098 0.702350303530693 0.132081195479259 0 0 0.0190543966534969 0 0 0.158513994188979 0 0 0 0 0 0.560163215501234 0 0 0.647217440632946 0.0659289701692787 0.384441142626888 0.15099990204908 0.15099990204908 1.36446457843561 0
0 1.01443520560861 0 0 0.916044612182304 0.10887542180717 0.599363015540856 0.30269065001571 0.223751954853286 0 0 0.150539739057422 0 0 0 0 0.239263564054717 0.244925826322287 0 0.0358864656345657 0 0 0 0.544276019558311 0.544276019558311 0.911103085111191 0
0 0 0 0 0.803731897845864 0.528470285236835 0.0465521495334581 0 0.0364466248113696 0 0 0.933472285047174 0 0 0 0 0.0043691303213975 0.996431216364726 0 0.00212438945843971 0 0 0.00151974409861567 0.467736088205129 0.467736088205129 0.923389171836441 0
1.2632745183073 1.74748144764453 1.61663369089365 0.628174560377374 0.112754525383934 0.360392249654979 0 0 0.232720719275419 0 0.0376046359670017 0.557646260363981 0 0 0 0 0 0.090236398158595 0.31110484042177 0 0 0 0 0.701649533351883 0.701649533351883 1.76417717557845 0
0.47532184002921 0 0 0 0.193549283780158 0.392236752202734 0 0 0.0313676540694222 0 0 0.662772779585794 0.420002925650007 0 0 0 0 0.113370136823505 0 0 0 0 0 0.159772497834638 0.159772497834638 0.625265637787716 0
0 0 2.0480790368747 0 2.31470313831232 0.933901822194457 0.502127137201835 0 0.684270835340765 0.0527788917092967 0.0110283327605295 0.0900298948399723 0.0549415402098938 0 0 0 0 0.299346620216966 0 0 0.00603685010165406 0 0 0.555020781932399 0.555020781932399 0.858346262450306 0
1.72982708434574 0.306701945140958 2.74317917879671 0.343489938182756 2.12195317377336 0.431789810536429 0 0 0 0.117291327714078 0.15337518158988 0.304497985169291 0 0.580009098865381 0 0.32554195398315 0 0.309364318847656 0.0457872610839216 0.0111649636195293 0 0 0.659155438338328 0.070359165314585 0.070359165314585 2.31573464512126 0
0.580201689619571 3.85457505658269 3.70108352974057 0 0.771222435403615 0.771388076478615 0 0 0 0 0 0.930867448681965 0 0 0 0 0 0.570130446692929 0 0 0.19759279369822 0.0640101416379663 0.334524673471103 0.328120588557795 0.328120588557795 2.39207289398673 0
0 0.141055398620665 0.644774903543293 0.846887329593301 2.70529123465531 0.236482000909746 0 0 0 0.101041519161003 0.231073669414962 0.60633886163123 0.457936928580122 0 0 0 0.388049343924127 0.105935085332021 0 0 0 0 0.309956203662679 0.140850663650781 0.140850663650781 1.08426221259998 0
0.886092924280092 0 0 1.0387461706996 1.97068413812667 0.455563017167151 0 0 0 0 0.0123548941206688 0.607128427363932 0 0 0 0.0122355751140119 0 0.785214842064306 0 0 0 0 0.192588470847917 0.883830424165353 0.883830424165353 1.34871124536621 0
1.75634376564994 0 1.0238294461742 0 1.51199909113348 0.39467264758423 0 0 0 0.159036214511713 0.0217054551449128 0.596872437978163 0 0 0 0 0 0.720420372672379 0 0.274990725923309 0 0 0 0.368097430793569 0.368097430793569 1.8650342703397 0
2.04748433921486 0 2.19644504133612 0.753870805725455 0.0704760844819248 0.919088735245168 0 0.379563894746098 0 0.117734965061379 0 0.893934158142656 0 0 0 0.0503302960591279 0.0270791338654111 0.234022486023605 0 0 0 0 0 0.466981587698683 0.466981587698683 2.40885560651328 0
0.86132965865545 4.79293899144977 2.3628935078159 0.553066941909492 0.545394338434562 0.151441759662703 0 0 0.0565129259652764 0.358702650214877 0 0.720901627326384 0.597081609743541 0 0 0.437044678404473 0 0.0204645788762718 0 0 0 0 0 0.472922666696832 0.472922666696832 1.83567103247767 0
1.26616808399558 4.06303116702475 0 0 2.88904794375412 0.908996910089627 0 0 0.115569013224884 0 0.0211749601785509 0.493144393665716 0.421033289551367 0 0.628088638092881 0 0 0.0522804975043982 0.0739262809142871 0 0 0 0 0.158320422284305 0.158320422284305 2.65771374928943 0
0.174384479410946 3.80420649191365 0.515444561373442 0.410719846375287 1.61966192023829 0.0939710582606494 0 0 0.213992652316405 0 0 0.944998220074922 0 0 0.0402647012803525 0 0 0.824683065060526 0.0297715563808611 0.134912027334728 0.68141116652567 0 0 0.129158562980592 0.129158562980592 1.4564422177566 0
0.560686036711559 2.06421895301901 1.67612089402974 0.43498974526301 1.94088224088773 0.893072253558785 0 0.0626586669741964 0 0 0.00958988660957981 0.282535647507757 0.544642643789652 0 0 0.0420695647103834 0.00655350577383151 0.0854513964150101 0 0 0 0 0 0.0846591875888407 0.0846591875888407 1.81766084835267 0
2.61778391432017 0 2.8085859422572 0.710337769705802 3.35655423160642 0.167098938953131 0 0 0.00725978247079469 0 0 0.814157716464251 0.498429172380178 0 0 0 0 0.264030626742169 0.0841450319553717 0 0 0 0 0.980793465161696 0.980793465161696 2.6872252996941 0
0.347210956737399 2.93743140134029 0 0.0616498701274395 0.201698864344507 0.688601462403312 0 0 0.116716537186306 0 0 0.72974093281664 0.0517544027125484 0 0.367496495463439 0.103842873942679 0 0.592163220979273 0 0 0 0 0 0.48194582387805 0.48194582387805 1.63879665290839 0
0 1.85026771668345 0.282329869223759 0 0.601757091935724 0.876752501120791 0.083974293475118 0.228071143745001 0 0 0 0.814642152283341 0.355802018422414 0 0 0 0 0.254505126038566 0 0.014436308701677 0 0 0 0.742231329903007 0.742231329903007 1.48552958014396 0
0 1.67746295337565 0.837787530384958 0 0.0167122886050493 0.151777795981616 0 0 0.0606564584775784 0.69011409453262 0.61094249796653 0.158729414222762 0 0 0 0.0195970228850684 0.6306438067648 0.152486079372466 0 0 0 0 0 0.145193457603455 0.145193457603455 1.01146452836419 0
2.95758185442537 2.99469319987111 0.93705591163598 0.916635206900537 1.53430529218167 0.912759020924568 0 0 0.130091591483775 0 0 0.200677771819755 0 0 0 0 0 0.601293482584879 0.152486048528917 0.266510250382621 0.0646278745280966 0 0.3448083617879 0.0319652378093451 0.0319652378093451 3.73452361155754 0
1.9179101253394 0 0 1.11641947436146 3.06415752321482 0.0394374653697014 0 0 0 0 0 0.358388348016888 0 0.142030447164523 0 0 0 0.980562998214736 0 0 0 0 0 0.619862514780834 0.619862514780834 1.92275500347212 0
3.30759737640619 0 0 0.223084192490205 0.343455482507125 0.719344709301367 0 0 0.0248348763092264 0 0 0.811017075087875 0 0 0 0 0 0.123907784000039 0.262913969829794 0.00542598125484946 0.163323620251532 0 0 0.435548975598067 0.435548975598067 3.3275046544592 0
1.78938502818346 1.32656254386529 1.26054554595612 1.74289205949754 0.305777069181204 0.236666698707268 0 0.164309144971874 0 0 0 0.235680603887886 0 0 0.0877214077457809 0 0 0.415228996193036 0 0.0261280202897264 0 0.152162216181539 0 0.720430118497461 0.720430118497461 1.97901080058179 0
1.26962192240171 1.61832444835454 0.0921688098460436 0.948134967125952 0.0554769048467278 0.615832953713834 0 0 0 0.0941273561579369 0.0239821735691487 0.912222750717774 0 0.108827878625034 0 0 0 0.89983922126703 0 0 0 0.0226671812528921 0 0.471411275444552 0.471411275444552 1.89311340009343 0
0 0 0.731720784679055 0 0.496398654067889 0.0602307659573853 0 0 0.577225910671026 0.00577304641103443 0 0.518875168869272 0 0 0 0 0 0.988532214658335 0 0 0.0971160140397581 0 0.00970791475170434 0.544236436253414 0.544236436253414 0.732306609457125 0
0 0.0379758598282933 1.93540603015572 2.21283681318164 3.05479825939983 0.932011283701286 0.00603580316066091 0 0 0.047835113004163 0 0.728579191956669 0 0 0 0.0181247268889871 0 0.470285716233775 0 0.10879458480084 0 0.0209479578120077 0 0.665720881195739 0.665720881195739 1.40474533625113 0
0 0.584977890830487 0 0 1.84140922594815 0.0862969814334065 0.096344595299102 0 0.3160130328503 0 0 0.463112959172577 0.0254025006714871 0 5.97513170314812e-05 0 0.299552435868914 0.860970269190148 0 0 0 0 0.0384251035736959 0.923016410786659 0.923016410786659 0.980822441995973 0
0.894450165331364 0.624723614193499 2.41872190032154 0 1.63968716352247 0.904078374616802 0 0 0 0 0.0334590262764753 0.650116211734712 0 0 0 0 0 0.626769347814843 0 0 0 0 0 0.815126433270052 0.815126433270052 1.78268659647608 0
3.97498052101582 0 0.109946817392483 0 2.15626737568527 0.519001343520358 0 0 0 0 0 0.218356342753395 0 0.454129997091779 0 0 0 0.972411686554551 0 0 0 0.500891145581494 0.0174852971618935 0.452176958555356 0.452176958555356 4.0152395392573 0
0.128564367070794 0.662370190490037 0.884683015290648 1.75006294902414 1.00341877760366 0.428301856620237 0 0 0 0 0.0725442903011672 0.414327607024461 0.00706512763546111 0 0.0509856792075703 0.102945927472392 0 0.406266084406525 0 0 0 0.156162006085597 0.0414237246090059 0.631200787378475 0.631200787378475 1.11225054924705 0
1.08415984176099 0.306171472417191 3.947826634394 0.821479596896097 3.46289631258696 0.794796163681895 0 0 0 0 0 0.999248057371005 0 0 0 0 0 0.446700142230839 0 0 0.0162850170798915 0 0 0.011491299374029 0.011491299374029 2.03788735024045 0
0 0.268804989755154 2.69599644350819 0 1.97110427753069 0.490305469604209 0 0.322424666973861 0 0 0 0.340682197827846 0 0 0 0.23090612866726 0.378298417837388 0.430175220826641 0 0 0 0 0 0.734865958336741 0.734865958336741 1.34381011514777 0
3.4451797446236 0.142784997820854 0.639400043524802 0.301569882314652 2.21468223351985 0.725522269727662 0.349584756539566 0 0 0 0 0.345125627703965 0.0634606506188817 0.00407411130862584 0.0895793430532775 0 0.00948274813610639 0.746915544848889 0.482596788746577 0.0463752458579519 0.12735608276587 0 0.117583750295249 0.738374335225672 0.738374335225672 3.59498682698945 0
0 0.843012639787048 0.666951800929382 0 1.56059502251446 0.0393257432151586 0 0 0 0 0.0029565901661895 0.250924513675273 0.00416192183550141 0 0.0180197690564481 0.00309218578530539 0 0.531418890226632 0.141870380785676 0 0 0 0 0.961863371310756 0.961863371310756 0.976950096814231 0
2.46306527289562 0.345400432823226 1.04340605693869 0.105229675769806 1.38030995847657 0.795291391666979 0 0 0 0 0 0.487295273458585 0.0964184065983407 0 0 0.167552199772315 0.271379120995227 0.518717601662502 0 0.00525233784349929 0 0 0 0.374376402702182 0.374376402702182 2.63861670129641 0
0.535401428118348 0 0 0 3.88820627238601 0.811318896245211 0.00176069300765704 0.000941239934987792 0 0 0.000140024244958119 0.986871325410903 0.368118160252021 0.314821491659542 0 0 0 0.360270680859685 0 0 0 0 0 0.106742394622415 0.106742394622415 1.19793991003872 0
1.12999544735067 2.94036676199175 3.3609978761524 0.210778923006728 3.8214633250609 0.937356726499274 0 0 0 0.0596475628840586 0 0.388905202504247 0 0 0 0 0.24801369943754 0.366962035186589 0 0 0 0 0.00873276139998869 0.518206452019513 0.518206452019513 2.49421792955098 0
0 1.55112149496563 2.59641904849559 0 1.92189071793109 0.559718473115936 0 0.0114989803403155 0 0.170887352516726 0 0.0254890136420727 0.031864367257444 0.504160973855377 0 0.394345465185557 0 0.29355454351753 0 0 0 0 0 0.74452415946871 0.74452415946871 1.25175359117287 0
3.80147802177817 0 0 0 1.405726919882 0.813930321484804 0.114028135950601 0.0199741072658362 0 0 0 0.269668492488563 0 0 0 0 0.0812457296084734 0.8369884819258 0.331276323805641 0 0 0 0 0.556595418136567 0.556595418136567 3.80209808097802 0
0.777696074219421 2.52829636726528 3.13301865244284 2.47272092849016 0.06213468615897 0.0398703280370682 0 0 0 0 0 0.0985591877251864 0 0 0 0 0 0.150270207086578 0.155077768491108 0 0.724240329777801 0 0.450651598696864 0.297142540803179 0.297142540803179 0.964920961820909 0
0.706372848711908 1.41718284343369 0 1.61560035217553 0.151369672268629 0.505344341043383 0 0 0.0559298716496938 0 0 0.673134769778699 0 0 0 0 0 0.124399290187284 0.0528432593364408 0 0 0.156328584204531 0 0.66777485772036 0.66777485772036 1.30413408870909 0
0 0.480982444947585 0.510984375374392 0 0.620173102244735 0.427447218680754 0 0 0 0 0.20599612285054 0.425753760384396 0 0.182899764476629 0 0 0 0.493518664268777 0 0 0.331913808438311 0.504661503506782 0 0.426412016618997 0.426412016618997 1.01498833485698 0
2.86474943021312 0.486786740832031 0.999572495929897 0 0.876193577423692 0.665494449203834 0.00358908644271645 0 0 0 0 0.784179373411462 0 0.101950356574325 0 0 0 0.997006039600819 0.0239535437045927 0.0868896701670226 0 0 0.000636340970432913 0.892735906178132 0.892735906178132 3.03570082336569 0
0 3.51841220352799 0 0.809551257872954 0.182650981005281 0.243143295170739 0 0 0 0 0 0.863975613377988 0.014329108578104 0 0.862144696242093 0 0 0.677431875141338 0.202714343851891 0 0.2401336408322 0 0.208154236234532 0.0254922348540276 0.0254922348540276 1.12022508435535 0
0 2.72349163074978 0.294958972372115 2.46825176523998 0.361874475842342 0.547493405174464 0 0 0 0 0 0.778026023181155 0 0 0 0.0288297020910422 0.126697877255895 0.219929989427328 0 0 0 0 0 0.756304705049843 0.756304705049843 1.38625156297047 0
0 0.14501473819837 0 0.823353236541152 0.390915670897812 0.851607067510486 0 0 0 0 0.0137462847048544 0.56345996633172 0 0 0 0 0 0.487634233431891 0 0 0 0 0 0.277492990717292 0.277492990717292 0.773843662767439 0
0.169383071828634 0.39519753982313 0 3.76107164844871 0.982101055327803 0.484866957878694 0.291890969787652 0.383069996829987 0 0 0.181238125252179 0.251506581436843 0 0.0760582017989127 0 0 0.0789087025596735 0.557622744934633 0 0 0 0 0 0.0705325722228736 0.0705325722228736 1.21274561514249 0
1.19105783989653 0 0.436033194884658 2.3328929245472 0.131259179674089 0.326617599930614 0.0458984147584772 0 0 0 0 0.0698036891408264 0.066616341955342 0 0.0820991946644138 0 0.32102555599777 0.810230942443013 0 0.254874157282034 0 0 0.103097298773615 0.0208442462608218 0.0208442462608218 1.35843873933052 0
1.84513555001467 1.07791686756536 0 0 0.0708212552126497 0.386654631234705 0 0 0 0 0.524608180472592 0.639486943371594 0 0.055728057375868 0.516039283871116 0 0 0.658817152958363 0.116117235597939 0.0511189296148075 0 0.289173096730607 0 0.146801763679832 0.146801763679832 2.05280744788451 0
0 0 0 0 1.68290338432416 0.171199352713302 0 0.26385638606555 0 0 0 0.63502915808931 0 0 0.0292151832512785 0 0 0.144288093782961 0 0 0 0 0 0.354424873366952 0.354424873366952 0.542961314952931 0
0.478993808384985 0 0 0.491529935970902 0.0444515864364803 0.0506647049915046 0 0.665641880354322 0.0405344499862881 0 0.471813452811089 0.705749893095344 0 0 0 0 0 0.302564034704119 0.276861855176897 0 0 0.10141563078473 0 0.597564915660769 0.597564915660769 0.891403480915274 0
3.59895399305969 1.44583160802722 1.40170308481902 0 0.116210177075118 0.809042857494205 0 0 0 0 0 0.504754645982757 0.00520534169004528 0 0 0 7.898283782104e-05 0.463879604591057 0.0245874335878246 0 0.0988655597304141 0 0.204674331484724 0.561020730994642 0.561020730994642 3.93675860287899 0
0.130805862136185 0.546152641298249 0.175318245310336 1.79982918337919 1.27387652127072 0.0869398212525994 0 0 0 0 0.133020816134811 0.917959429789334 0.0532002348745097 0.0411985938997413 0 0 0 0.492588205263019 0 0.0318788997803517 0.342101135323151 0 0.125123076449851 0.752116385381669 0.752116385381669 1.31245171915496 0
0 1.1164245812688 0.986662086099386 1.33026951272041 0.561703704297543 0.0338528552092612 0.612976153517114 0 0 0 0 0.153128953184932 0 0 0.0249390107985189 0 0.152521910619223 0.816461605019867 0 0 0 0 0 0.797602891689166 0.797602891689166 0.804278327164377 0
0 0 0 2.21188770141453 0.65909421723336 0.528408840531483 0.240431972000917 0 0 0 0 0.487077763071284 0 0.108582265305831 0 0.0202876909237407 0 0.876616866094992 0.0192371555585726 0.130616337884326 0 0 0.0800622815670872 0.549399693962187 0.549399693962187 1.05686719667269 0
1.21253538248129 1.88962465338409 0.618346572853625 0 0.11279873852618 0.89983131038025 0 0 0 0 0.0515888531529885 0.168834211537614 0 0.351852611270712 0.161869767871307 0 0.61156499565258 0.0379959426354617 0 0 0.022826203098317 0 0 0.664072612999007 0.664072612999007 2.08582847545019 0
1.19651538785547 0 1.16611934173852 1.49766709213145 3.17883623670787 0.431400149827823 0 0 0 0 0 0.849798547802493 0 0 0 0.00270463826322465 0 0.0536781148985028 0 0 0 0 0.887259207859593 0.226950794225559 0.226950794225559 1.64147836717962 0
0 0 0.271762787364423 3.21103853080422 0.853494724724442 0.156462874496356 0 0 0.174213118820111 0 0 0.217745008179918 0.0883087644846779 0 0 0 0.705380635348936 0.058337572729215 0 0 0 0 0 0.907430235063657 0.907430235063657 1.03452814303905 0
2.49154619174078 0.957486916333437 1.49776147073135 0 1.58707086089998 0.603545666206628 0.00213092033043279 0 0 0 0.0222441212073928 0.526020997902378 0.0991325031710068 0 0.0702242164273073 0.350831538714603 0.0443174682707121 0.127303037326783 0 0 0 0 0 0.715118263382465 0.715118263382465 2.86196266234179 0
0.44185594539158 0.16401519998908 3.80225352360867 0.493532561464235 3.39622295554727 0.643553804140538 0 0 0 0.186135173625364 0 0.351997595280409 0 0.00668032064879243 0 0 0 0.727698736125603 0.01229995153372 0.0760470301321213 0 0 0.112887164786422 0.476586719043553 0.476586719043553 1.32625431263432 0
0.954666969832033 0 0 0.216137535171583 0.687959401402622 0.278933073394001 0 0 0 0.147881406116017 0 0.513073596870527 0 0 0 0 0.358976753581537 0.934941292041913 0 0.0859192079294676 0 0 0.0428771777616438 0.284421151038259 0.284421151038259 1.05739901210597 0
0.276146492920816 0 0.82362134126015 0.385766660096124 0.287826620973647 0.961658882442862 0.170761780372175 0 0 0 0 0.731436702189967 0 0 0 0.0241613030371014 0 0.90251319296658 0.0356285209673898 0 0 0 0 0.683774596545845 0.683774596545845 1.17101185384295 0
4.96263975393958 0.808375773718581 1.85683077061549 0 0.642486305441707 0.878357030916959 0 0.0364777090741275 0.303825880028739 0.185415100589441 0 0.793528473237529 0.0201803449834237 0 0 0 0 0.860275141196326 0 0 0.009758813161565 0 0 0.0824094589333981 0.0824094589333981 5.15142204940252 0
0 3.99099369766191 0 0 0.607375943101943 0.300748837646097 0 0 0 0 0.372979370728443 0.744152557570487 0 0 0 0 0 0.967174036661163 0.0981305489403129 0.0146442496979972 0 0.229400498702555 0 0.796761553967372 0.796761553967372 1.25487666886317 0
3.3025649911724 2.430754334433 2.44210578384809 0 0.230627632234246 0.712081565288827 0.0466880656887033 0.499679711489652 0 0.25814260825454 0 0.597807640442625 0 0.176950230806103 0 0.0337055484702735 0 0.486497497651726 0 0 0 0.0844700930406154 0 0.713704403256997 0.713704403256997 3.84456134464754 0
0 0 3.57794582494535 3.45611126720905 1.24285056767985 0.371285184286535 0.0509684763583147 0.258003869784292 0.0767909215600505 0 0 0.840179115533829 0.162806859013965 0 0 0.563013624952233 0 0.252132825553417 0.0140897400432141 0 0 0.041265290617173 0 0.755567838437855 0.755567838437855 1.8299931000607 0
0 4.00703200139105 0 0.629244783660397 0.505422990769148 0.945933698909357 0.297077955350003 0 0.112297934702378 0 0 0.263094581663609 0.131637041391774 0 0 0 0.106116395479408 0.133974675787613 0 0.257324217781843 0 0 0 0.208878743695095 0.208878743695095 2.11747834588266 0
0 3.8945816764608 0.880152912344784 0.582125667715445 1.06075973249972 0.434959035832435 0.262324953777426 0.578212549764741 0.38885247051601 0 0.304906216376168 0.431640659691766 0 0 0.0703569752454131 0.0344625919633322 0 0.279768341453746 0 0 0 0 0 0.38225377863273 0.38225377863273 1.81179560819263 0
0 0 0.667588461190462 2.66360429767519 0.951619204832241 0.0030638906173408 0.0467549832375945 0 0 0 0 0.598155044950545 0 0 0.825069616334362 0.95255216376425 0 0.238506465451792 0 0 0 0 0.124876034902983 0.0982422064989805 0.0982422064989805 1.81626282178897 0
0 1.4450339213945 0.919194746995345 0.349725821521133 2.26914340816438 0.522003318648785 0.726486215066161 0.108276812509295 0 0.398609205993376 0 0.182171848369762 0 0 0 0.324235162274097 0 0.35925499885343 0 0 0 0.0402664369147024 0 0.352257108315825 0.352257108315825 1.5365434925574 0
0.185679263435304 2.80420527840033 4.15729235508479 2.79811921622604 1.13750855228864 0.594205248402432 0.671155946035315 0 0 0 0 0.274029192980379 0 0 0.150176377849436 0.241491158009152 0 0.342077478067949 0.265112493222171 0 0 0 0.617920865165122 0.57322701998055 0.57322701998055 2.06305711908301 0
0.512050998862833 0.971289498731494 1.534809212666 1.23808149271645 2.72549609723501 0.553795638727024 0 0 0 0 0.046551949807328 0.27891080500558 0 0.711319985144742 0.102266833766615 0.0714374027615424 0 0.923722838051617 0 0 0 0 0 0.65166858676821 0.65166858676821 1.45463870459994 0
0 0.233436564449221 0.333581173559651 0.137788865948096 0.608017245773226 0.0465477525722235 0.322414390895679 0 0 0 0.643759521420686 0.539669985650107 0 0 0 0.146017973196982 0.0294791564917651 0.945963536854833 0.674388640814591 0.0949166580785052 0 0 0 0.438157174037769 0.438157174037769 0.951311838804291 0
3.37818631343544 1.50896289246157 0 0 0.237791551742703 0.350411713123322 0.00632613428163185 0 0 0 0.00145315859052673 0.774151354562491 0.0109487343853601 0.544103212339631 0 0 0 0.800321058835834 0.20502347246689 0 0 0.0128172129010449 0 0.645779398735613 0.645779398735613 3.52843592112029 0
0 0.056584284408018 3.27275935746729 0 1.45325424754992 0.135286366334185 0 0 0 0 0.156002444069677 0.247705896385014 0 0 0 0.554064142206015 0.522985070394507 0.899439397966489 0 0 0 0 0 0.35486941318959 0.35486941318959 1.05664367133922 0
1.44444565102458 3.18131158128381 0.103147845948115 0 0.325810148846358 0.30716703296639 0.00639637864714398 0 0 0 0 0.928780696820468 0.016248520038782 0 0 0 0.00122221085616756 0.958834961056709 0 0.836622628631398 0 0 0.0075199751277376 0.0138987055979669 0.0138987055979669 1.95413908465025 0
2.17593459878117 0.500980726908892 0 0.760728274472058 1.69638276984915 0.311334661906585 0 0 0 0 0 0.859715174883604 0 0 0.0212881942109944 0 0.103055832616309 0.830374847631902 0.108949623013304 0 0 0 0 0.606129458872601 0.606129458872601 2.28068278101103 0
0 0.798933789134026 0 0.518917768495157 1.29090538714081 0.0735510881058872 0 0 0 0.409540381171635 0 0.225399852264673 0 0 0 0 0.466981026543662 0.911931920098141 0 0 0.800968835950407 0 0 0.132133901817724 0.132133901817724 1.27334154095364 0
3.75871976744384 1.00848985975608 1.49047512747347 0.361957535147667 0.977267674170434 0.374144348083064 0 0 0 0.0428957125038766 0 0.70654334849678 0.461960548194578 0.463366893822607 0 0.0863242626172617 0 0.243101308587939 0 0 0 0 0.222225424185163 0.189840196399018 0.189840196399018 3.9015957269987 0
0 0 0.65815870789811 0 0.78549451334402 0.217263913946226 0.435080994831918 0 0.102116758974198 0 0 0.339841681765392 0 0 0 0 0 0.794051713775843 0.0667245381435191 0 0 0 0.0490791580289735 0.62642365694046 0.62642365694046 0.837399089505005 0
0.193159431684762 0 0.321069616824389 1.39283382310532 2.96040806267411 0.885335043305531 0 0.132716256314932 0 0 0 0.507980620022863 0 0 0 0 0 0.223379663657397 0 0 0.000411791345295759 0.0802652247260623 0 0.249981526052579 0.249981526052579 0.931758382284527 0
1.20832828525454 3.30899877287447 3.87855128967203 1.4701719917357 0.622946969699115 0.573708273936063 0 0 0.145843235118938 0 0 0.218441173201427 0 0 0 0.327003048891573 0.523316841446353 0.863836378790438 0.0699976301005358 0 0 0 0 0.519535058410838 0.519535058410838 2.45062443665448 0
0 0 0 0 1.83612220175564 0.985654861200601 0 0 0.0663126922497804 0.184290486897495 0 0.943959127180278 0.0347675485789203 0 0 0.00683089307303675 0 0.689133265521377 0 0 0 0.00725883178681752 0.145129212409288 0.0414273699279875 0.0414273699279875 1.05032048887035 0
1.14279601047747 0 1.42161134304479 1.76356295123696 0.27117196819745 0.131470062537119 0 0 0 0 0 0.397250260459259 0.581810560606288 0.139955946725917 0 0.561892248940873 0 0.0376427897717804 0.00230775185193321 0 0 0.419985690593334 0.28579237455412 0.981039351085201 0.981039351085201 1.85356418100871 0
0.90415714494884 0 0.963233871851116 0 0.541520262602717 0.8983007974457 0.0110931873847886 0 0 0 0 0.117556672077626 0 0 0 0.0259415500607638 0.154332274237696 0.0581510737538338 0 0.46456889731421 0 0 0 0.499652348924428 0.499652348924428 1.17183516518005 0
1.79732030653395 0 0.135634745005518 0.585919152013958 1.64226991124451 0.327682247618213 0 0 0.00805648066793985 0 0 0.105483465595171 0 0 0 0.35616022067938 0 0.873421218013391 0 0 0 0.872262614059528 0.00881686327252949 0.0090272594243288 0.0090272594243288 2.12919147862056 0
0.337390913860872 0 0.852231830358505 0 3.88442537654191 0.810712581733242 0.0115045026907305 0.142038833546947 0 0 0.0645918164299267 0.906634709564969 0 0.213682483539584 0 0 0 0.573147354414687 0 0.000378286778153405 0 0 0 0.935089454520494 0.935089454520494 1.48093344307085 0
3.11026847269386 4.76285997312516 3.4259184054099 0 1.82512850873172 0.1767867077142 0 0 0 0 0 0.360771105624735 0.177674246226847 0 0 0 0.579565318406272 0.245673169847578 0 0 0 0 0 0.0942708998918533 0.0942708998918533 3.38369336348644 0
0 0 0 0.572205477394164 1.41053507337347 0.764504662947729 0 0 0.302340808022254 0 0.172303422411679 0.169064044486731 0.30422783106737 0 0 0 0 0.381989964284003 0.183422239402658 0.0271064939448671 0 0.57171482549153 0 0.889032842824236 0.889032842824236 1.30095806191033 0
0 0 0 0 1.52224696031772 0.0430626380257308 0 0 0 0 0 0.701136243296787 0.0192650692123492 0 0.00589984677375602 0 0 0.147856385912746 0 0.00922787654867637 0.0361735575699094 0 0 0.969196279533208 0.969196279533208 1.03698215312502 0
0 0 0.125737050082535 0.468406686559319 1.40405509620905 0.769080063793808 0.0642121374884915 0 0 0 0.0869127505177342 0.87034167884849 0.00447439868536015 0.0522864218544891 0.24173475270344 0 0 0.94368913769722 0 0 0.141954983244909 0.0139506151109417 0.000173635264184251 0.0466906195506454 0.0466906195506454 1.15928099734352 0
2.412034871988 0.44984102412127 3.67659506737255 0 0.932952822651714 0.283658381784335 0 0.0618671642276657 0 0.123805882339302 0 0.272585593396798 0 0.178876085178179 0 0.709596203302963 0.486155859148952 0.760769956046715 0.0418370691215594 0.0716966912443331 0 0 0 0.65460356650874 0.65460356650874 2.61528791129617 0
2.37406389042735 0 0 3.10457165725529 0.373593817465007 0.482231632806361 0.0396566901760328 0 0 0 0 0.811138054355979 0.0125034475680035 0 0 0 0 0.905988990096375 0.0913087523941628 0.01479277759771 0 0.0138669006619996 0.00160452926722368 0.255994730396196 0.255994730396196 2.45640841360868 0
3.97842235211283 1.67931045987643 3.95820351410657 1.9764565823134 1.19497281080112 0.127652735449374 0 0 0 0 0 0.367887975648046 0 0 0 0.0702359917918585 0.527366859619877 0.794950200477615 0 0 0 0 0 0.46937756286934 0.46937756286934 4.08627141661389 0
0.780502177309245 0 1.90359103213996 0 1.08532586600631 0.534649503650144 0 0 0 0 0 0.130435252562165 0.470383125266655 0 0 0.0126800426104804 0 0.396342808147892 0 0 0 0 0.0277505582430896 0.457807417260483 0.457807417260483 1.06416546830112 0
0 0.183725689537823 3.48523203004152 0 1.03418965730816 0.364767792401835 0 0 0 0.0489486128403722 0 0.716202065348625 0 0 0 0 0 0.0166782471351325 0.00340996318130177 0.0579863725950557 0 0 0.312413708100148 0.730484587838873 0.730484587838873 1.09183645261599 0
0 1.68728373222984 0.0284989725332707 2.42284047231078 0.076207997277379 0.365434324834496 0 0.217465937116747 0 0 0.40326698729563 0.467508186819032 0.0432887140776113 0 0 0 0.170325190798262 0.690966301597655 0.126264736898146 0 0.21376629889631 0 0 0.585798083804548 0.585798083804548 1.34456707105733 0
3.170544071123 2.70756143261679 2.4342549664434 0 0.179368113167584 0.755053038243204 0 0 0 0.0931840321341509 0 0.615935655543581 0 0.305619996553185 0 0.124463107238549 0.231120859066752 0.692470248555765 0.164885341666869 0 0 0 0.0695733260406106 0.807396594667807 0.807396594667807 3.79885427588505 0
2.82566769467667 0.473483235575259 0.654553518863395 3.70148213207722 1.80102540319785 0.573603983968496 0.262930031061973 0 0 0.0615054732482701 0 0.356934705050662 0 0 0 0 0 0.782484934898093 0 0.0129822217358548 0 0.138568212817651 0.0755253398122333 0.570038720732555 0.570038720732555 2.99083667487484 0
0.283661714522168 0 3.51624455861747 0 2.66042771050707 0.601348686264828 0 0.0261834608161022 0 0 0.0125524625537492 0.170864323852584 0.0223340848776769 0.338303235971694 0.542786778403245 0.0057577085961562 0 0.557359161321074 0 0 0 0.651913621165182 0 0.0184769451152533 0.0184769451152533 1.42102799490545 0
1.83905467274599 0.0400515608489513 0 1.08841916662641 0.897894962690771 0.688572657760233 0 0 0 0 0.0384176340389677 0.214186029043049 0.0505862287011364 0.0280094359537753 0 0.17613614909401 0 0.875202076276764 0 0 0 0 0 0.323045859113336 0.323045859113336 2.03064546620145 0
0 0 0 1.68918933905661 0.41777909360826 0.964691000292078 0.0974878943073341 0 0 0.0315433242734934 0 0.494548223679885 0 0.167628337423542 0 0.00638431190325881 0 0.735350067494437 0 0.0123960234228085 0 0.28020528186334 0.183942382908439 0.407056833384559 0.407056833384559 1.07328373676902 0
0 0 3.21264574211091 0.200221328763291 0.187806121306494 0.0348666354548186 0 0 0.130305392027538 0 0.0667180703814474 0.72599696344696 0 0 0 0 0 0.0302499844692647 0.0665220105290294 0.0576642965488365 0 0 0 0.201442685443908 0.201442685443908 0.600609224183758 0
0 0 0 2.83283666335046 0.863387717865407 0.184981647878885 0 0 0 0 0 0.619589724577963 0 0.0517210043889859 0.788602814576121 0 0.289688955448979 0.109414139762521 0 0 0.378136484379384 0 0 0.160866157384589 0.160866157384589 0.91755022126073 0
1.83898591040634 0 0 1.39774695178494 1.10382940433919 0.833178641973063 0 0 0 0 0 0.708672853419557 0.220545741400401 0.339806686026436 0 0 0 0.263293259544298 0.278672841587548 0 0 0 0 0.379923196509481 0.379923196509481 1.88716844724775 0
0 0.136605643667281 0 3.44506385922432 2.18659965414554 0.308064944343641 0.241614787804028 0 0 0 0 0.537396426778287 0 0.023077804304004 0 0 0 0.155583580955863 0.00343847937206878 0 0 0.0935179712631568 0 0.712792745791376 0.712792745791376 0.939051730649392 0
0 1.81938284961507 0.32611369760707 0 0.941218170337379 0.548499454045668 0 0.198223017584246 0 0 0 0.413257157197222 0.317281182929727 0.164480423431342 0 0 0 0.314692753367126 0 0 0 0 0 0.931305079255253 0.931305079255253 1.18333296361246 0
0 1.86950192414224 1.98495686147362 0 1.21533661941066 0.697457457426935 0.00199465844444722 0 0 0 0 0.79801378515549 0 0 0 0 0 0.465066630626097 0.131836249351411 0 0 0 0 0.20790249039419 0.20790249039419 1.45649181082398 0
0 0.0577123127877712 1.72102575190365 0.99320626212284 1.49817758332938 0.544319760287181 0 0 0 0 0 0.629154903814197 0 0.560871321564976 0.184154016636713 0.204002936540614 0 0.620966124348342 0.298487140444782 0 0 0.0730818717644487 0 0.713502262486145 0.713502262486145 1.32724747091402 0
2.35759966261685 0.56945021613501 0 0 0.914598348550498 0.652560819871724 0 0 0 0 0.00110431413009568 0.394300397718325 0 0 0 0.0346728700184902 0 0.990013760980219 0.00796704245987833 0 0 0 0 0.226936995051801 0.226936995051801 2.51572161608206 0
0 0.984349432401359 1.16789103392512 0 0.889730748021975 0.486657590139657 0 0.238357016960484 0.250491035633006 0 0 0.150350309442729 0 0 0 0 0 0.0174069066997618 0 0 0 0 0 0.699400069657713 0.699400069657713 0.794379043929926 0
0 0 2.67308160848916 0 0.446454564342275 0.556751845404506 0 0 0 0 0.146743352768969 0.450672497507185 0 0.929636224608916 0 0 0.0778510505987636 0.531744657084346 0 0 0 0 0 0.736065160017461 0.736065160017461 1.22758091031785 0
0.364900273270905 0.700814154930413 3.84931183326989 0 2.29779126006179 0.251945750555024 0 0 0 0 0 0.816099325660616 0.0342966816378304 0 0 0 0 0.846631538821384 0 0.057270745776686 0 0.180625022660316 0.031508158442931 0.635190444532782 0.635190444532782 1.24763740921468 0
0 0.397145819850266 1.00822320766747 1.75551653839648 0.95140072889626 0.0343952910043299 0 0.148468501673 0 0 0 0.00424881069920957 0 0 0 0.698976410113019 0.888299285935318 0.826290626078844 0 0 0 0 0 0.191173666389659 0.191173666389659 1.1596443144946 0
1.31737159006298 0 2.70418117381632 1.10474153701216 0.879508931655437 0.251324631040916 0.403847750645517 0 0 0 0 0.462445601355284 0 0 0 0.480513871121542 0 0.983772400766611 0 0 0 0 0 0.641198221128434 0.641198221128434 1.89149889916862 0
1.73639019019902 1.2865612427704 0.88698374084197 0.0293573145754635 0.387073043268174 0.812436822801828 0 0 0 0 0 0.649355046916753 0 0 0.15083194856755 0 0 0.88840145827271 0.000327195194767464 0 0.139619997856214 0.0572376082255611 0.00421478048057855 0.567488473840058 0.567488473840058 2.32210551853563 0
0 2.05879408982582 0 0.91926491772756 1.03498653648421 0.783657242078334 0 0 0.0487368095753326 0 0 0.385576754109934 0.137849421340519 0 0.00934617277990624 0 0 0.17472612648271 0.00977295085981309 0.0451112712810757 0 0 0.00245615234492755 0.630178623367101 0.630178623367101 1.30497964896554 0
0 2.53152967779897 2.10583051387221 0 0.329887859988958 0.791139431064948 0 0 0 0 0.0729040169250424 0.637867591110989 0 0.105668248328951 0.157518335240543 0 0 0.422505541937426 0 0.295041606855435 0 0.0169236657641053 0 0.245331329060718 0.245331329060718 1.68000214618196 0
0 0 0 0.12953467387706 1.11555010615848 0.126753035699949 0 0 0 0 0.498603193657043 0.780214712955058 0 0.338640759321712 0 0 0.0820501120532729 0.352639399003237 0 0 0.17913342698946 0 0 0.616542706033215 0.616542706033215 0.989727743240287 0
3.05211487133056 0.8386035929434 0 3.6283005438745 2.61900953133591 0.724534730659798 0 0 0 0 0 0.00266447057947516 0.0696615854589803 0.0410148224963756 0.220319105312119 0.23686310602467 0 0.711783537873998 0.00699217238861722 0 0 0 0 0.276129321428016 0.276129321428016 3.52239759886829 0
0.107931383885443 3.88231012970209 1.41127963503823 0.793870111461729 0.771150447893888 0.54453656822443 0 0.231447032840468 0 0 0.327985855221457 0.341056174831465 0 0 0 0.118147580272805 0 0.714748822385445 0 0 0 0 0 0.789287759689614 0.789287759689614 1.87254141793617 0
0 0 0 0 2.21458836831152 0.0975146004930139 0 0.00196722876558528 0 0 0.00579645482276425 0.886707355733961 0.00102731464000704 0 0.127861312452393 0.00981094372820746 0 0.916432888479903 0.00383667229649784 0.120254736050921 0 0 0 0.0440954002551734 0.0440954002551734 0.63485261786015 0
2.91721565346234 0 1.43086033291183 0.0635089420247823 0.508485157275572 0.638326932908967 0.236400743583407 0 0 0 0.0994179944123961 0.324736608425155 0.102333112932142 0.318542904799736 0 0.135491484681812 0 0.857233466813341 0 0 0 0 0 0.197587481001392 0.197587481001392 3.01866541794644 0
0 3.32579020643607 3.02628650981933 0.607288911938667 1.86280225566588 0.776262993225828 0 0 0.0078620885111815 0 0 0.134879396064207 0 0 0.0977719402256035 0.165622673997836 0 0.333059404045343 0 0.198530853147141 0 0.489223530773922 0.370548195044372 0.207949102157727 0.207949102157727 1.89621664108718 0
3.96508081443608 1.27678595250472 2.03987023956142 0.790238830260932 0.448867714265361 0.647132292855531 0 0 0 0 0 0.287535513285547 0.507933487374969 0.683754270971201 0.443629663289443 0 0.422186297550342 0.3165464613121 0 0 0 0 0.145101071546264 0.188419041456655 0.188419041456655 4.20640638925447 0
0 0 2.84917859220877 0 0.676293330267072 0.147206927184016 0 0 0 0.0171403513712903 0.0527123314597718 0.303784217685461 0 0.439944761033904 0 0 0 0.198963484494016 0 0.0360396089001481 0.0344187800242128 0 0 0.92075797310099 0.92075797310099 0.988197342702605 0
0.338344182353467 0.730721481144428 0.640009814640507 0.345390458591282 1.06521447980776 0.753024466568604 0 0.0348191020065574 0 0 0 0.150569953257218 0 0 0 0 0 0.0102973273023963 0.0741756381662129 0 0.167664860347051 0.12126106699128 0 0.283252844121307 0.283252844121307 1.1649311448408 0
1.05476725287735 0 3.63643935066648 0 0.871594626456499 0.0550132896751165 0.0188890611312715 0.0997352119142754 0 0 0.215955565514812 0.0789122108835727 0.351478231923008 0.659111325931557 0.215969993839122 0 0.00612584301324938 0.478961865417659 0 0 0.0207598866894736 0 0 0.749356277519837 0.749356277519837 1.75427157656597 0
0 0.413244480267167 0 0.0329412610735744 0.582587402313948 0.949831634527072 0 0.000501761967892922 0 0.0478441406707227 0 0.166017654817551 0.231231254661514 0 0 0.0401641180038988 0.161101831464509 0.645608144579455 0 0 0 0 0 0.36020035110414 0.36020035110414 0.86004661229453 0
0.901356085203588 0.606964995153248 0 0.344266701489687 0.803548105526716 0.424364180536941 0 0 0 0 0 0.0771101880818605 0 0.0504608238814519 0.236706357396296 0 0.532785744431216 0.443728029727936 0.0994127890667038 0 0.0383299991053825 0 0 0.495563624659553 0.495563624659553 1.22987652445739 0
0.593480470823124 1.9572076946497 0 0 1.73930460400879 0.829047300387174 0 0 0.0935476693579805 0 0 0.6813780143857 0 0 0 0.102091154339035 0.0302227739140947 0.619792242534459 0.154766620144773 0 0 0 0 0.85626646084711 0.85626646084711 1.63230662467749 0
0.733786029741168 0 2.21408333163708 2.5082703481894 0.117665183963254 0.244733118219301 0 0 0 0.043399312268517 0 0.32920899358578 0 0 0 0 0 0.693711848463863 0.0685543676849927 0.00492167292426506 0.312551037166635 0 0 0.594405452720821 0.594405452720821 1.10949613354072 0
0 0.935514572774991 0 1.00218471419066 0.136146095581353 0.157853453420103 0 0 0 0 0 0.924831819720566 0 0.104800029910012 0.869347749748054 0.289557952120835 0.0631983549593157 0.357877625152469 0 0 0 0 0.533707966298272 0.0913612509611994 0.0913612509611994 1.06044845398073 0
0 2.44241282716393 0.315794894238934 2.17654059757479 0.780610388144851 0.0831848015077412 0.0472857301164119 0 0 0.19992993726205 0.0618550037353585 0.0972878027241677 0 0.00248781667158211 0 0 0 0.530122843338177 0.0373510201591851 0 0.602068657292728 0 0.465723809738069 0.748828960349783 0.748828960349783 1.37998074570614 0
1.89047899283469 0 0.579583121929318 0 2.81360912229866 0.452962805284187 0 0 0 0.204711534554323 0 0.535538606112823 0 0.104622296035689 0 0 0 0.839004271430895 0 0 0 0 0.118191432673661 0.696814590599388 0.696814590599388 1.98726348317122 0
1.31365424394608 1.76468961616047 0 0.727096925955266 2.84999699215405 0.677447077585384 0 0 0.73497322952356 0 0 0.628373425686732 0 0 0.233435552021496 0.210777971950834 0.1872413037287 0.942925156094134 0 0 0 0 0.00531913475265793 0.642134387278929 0.642134387278929 2.15987749325107 0
1.57425359636545 0 0 0.00421736715361476 1.9024474141188 0.529149116249755 0 0 0 0.695989886909533 0 0.803056235425174 0 0.0855594363548754 0 0 0 0.595800149952993 0 0 0 0 0 0.0856433638837188 0.0856433638837188 1.61321770776053 0
1.42736612726003 1.48753044893965 0 0.564429840072989 2.35536587052047 0.320027600973845 0 0 0.00805470939377623 0.0680555175232971 0.00538237883618004 0.239879217930138 0.264245221197921 0 0 0 0 0.60577772045508 0.00947352101024068 0 0 0 0 0.566904470091686 0.566904470091686 1.72914322585256 0
1.93673012196086 0.914011287270114 0.366512181703001 0 0.284179177135229 0.916191847063601 0.00987073652031673 0 0 0 0.00699289826831703 0.758295906241983 0 0 0.172915699874953 0 0 0.0145663758739829 0 0 0.0211778171434207 0.0598926262750389 0 0.822701513301581 0.822701513301581 2.35091499973203 0
1.76593290176243 0 0.117997666588053 3.38431857898831 3.36319616250694 0.924670312320814 0 0 0 0 0 0.75622247136198 0 0 0 0 0 0.236212085699663 0 0 0 0 0.63242919523938 0.856379407690838 0.856379407690838 2.11512018433171 0
0.017626152606681 1.43433259427547 0 0 0.599040845641866 0.825364913558587 0.347173690732912 0 0 0 0 0.407325157895684 0 0 0 0.0906748663556854 0 0.116844120901078 0 0 0 0 0 0.313744350336492 0.313744350336492 1.29749875053075 0
0 1.80184954893775 1.76088433526456 0 0.943973241606727 0.756659153848886 0.00750590545689553 0 0 0.0169877547330991 0 0.506658991565928 0.0333234461409201 0 0 0 0.0249541249156474 0.566983632743359 0 0.0162186577323084 0.15231812650522 0 0 0.0448955865576863 0.0448955865576863 1.42874407440735 0
0 2.54069427028298 0 0 1.34278202871792 0.0642446740530431 0 0 0 0 0 0.86333403037861 0 0.0218006280917273 0 0.838676040468703 0.0483905311728409 0.438751336652786 0.00487104186640072 0 0 0 0 0.264359509339556 0.264359509339556 1.15911911205799 0
0.844719283981249 1.14199682837352 2.89392294804566 0.145315497647971 0.495037032756954 0.594697706634179 0.151005632252121 0.276046641377449 0.156568851053313 0 0 0.481868312694132 0 0 0 0 0 0.440308192977682 0 0 0 0 0 0.353188139619306 0.353188139619306 1.67466858197378 0
0.0574554121121764 0.662722267443314 1.26722196000628 3.47406372521073 1.60400255443528 0.838768450310454 0.217300326052069 0 0 0 0 0.33906829287298 0 0 0.00248371303594887 0.0230459762644059 0.0764291699047602 0.6582923643291 0 0.0968918169100129 0 0 0.232132294190308 0.877910864073783 0.877910864073783 1.4191442182492 0
0.770233919844031 2.36459009069949 0.926782283931971 3.4629398919642 0.461524995276704 0.421013101935387 0.0639623615479851 0 0 0.186917050652558 0.155435068130192 0.55042509175837 0.517082913837319 0.0527114339158945 0 0.0961573570659797 0 0.11817934922874 0 0 0 0 0.150267737573277 0.125150336651132 0.125150336651132 1.8192670101508 0
2.9326621000655 0.391372458543628 1.13427595421672 1.79116543754935 2.91630862955935 0.451664854306728 0 0.0909925176483442 0 0 0.119874763023095 0.925192550523206 0.358145903609 0 0.360674758040165 0.105004597135219 0.0691368318263118 0.461702220374718 0 0 0 0 0 0.438877338776365 0.438877338776365 3.19309336549634 0
0.891859066206962 0 3.38584445323795 1.89064115937799 2.93356998008676 0.961854800349101 0 0 0 0 0 0.814623289741576 0.0207767096057844 0.0287538340774781 0.209349268701203 0.0166141948827373 0.129801956281632 0.36132316943258 0.00225809191921131 0 0 0 0.267324058988578 0.745450008194893 0.745450008194893 2.02099028324448 0
0.197397348238155 3.28097417205572 0.644568581832573 0.503779591526836 2.08947649109177 0.815741822356358 0 0 0 0 0.00503309649296947 0.417217744747177 0 0.0140363778922577 0 0 0 0.46843544440344 0.157109299957983 0 0 0 0 0.940734413452446 0.940734413452446 1.81397844336794 0
0.342714609112591 0.96170006878674 0 0 0.172257102094591 0.0333857405930758 0 0 0 0 0.137644286052726 0.731956688687205 0 0.0326265167669363 0.76753157778944 0.383052379156097 0.0738659225181368 0.694911076454446 0 0 0 0 0 0.0304813247639686 0.0304813247639686 0.876093160525338 0
0 0.484716490842402 0 1.08795979293063 2.83687475137413 0.781234342139214 0 0 0 0 0 0.0834488542750478 0.0127139699401337 0 0.871965811556423 0 0.00194331022372829 0.434610580792651 0 0 0.127410024657057 0 0 0.0229385062120855 0.0229385062120855 1.04525163515588 0
1.39627863373607 0.42927229613997 1.14710166235454 0.778123911470175 0.849714959971607 0.539546010782942 0 0.399705485580903 0 0 0 0.852255105040967 0 0 0 0 0 0.123851836891845 0 0 0.273756086524657 0 0 0.617514133453369 0.617514133453369 1.88791587786579 0
0 2.24065185990185 0.464136417489499 0 0.755201243795455 0.271745015867054 0.000604646188194959 0 0 0 0 0.864828967489302 0 0 0 0.548638557524064 0.100337018847509 0.434605039423332 0.11906489477576 0 0 0 0 0.553120631258935 0.553120631258935 1.02959688052707 0
1.74108347389847 0.742135347565636 1.02167868567631 0.732358111999929 3.38840744271874 0.224274616921321 0 0 0.379911248072589 0.011955684143617 0 0.788166336016729 0 0 0 0 0 0.90377652971074 0 0 0 0.100691124460445 0.0234191154358211 0.534765004180372 0.534765004180372 1.9330831154911 0
0.88199364580214 0 3.62733064685017 2.96170319896191 0.586678567808121 0.707408531801775 0 0 0.058985163936214 0 0 0.31842407444492 0.268688617062487 0 0 0 0.32148438413379 0.0508068895433098 0 0 0 0 0.462294987075829 0.300717107951641 0.300717107951641 1.58308697536074 0
0.746535108657554 0 1.94434011890553 0.777612636331469 2.3839273264166 0.272439010674134 0 0 0.0478680211786964 0.00936153171190503 0.0910850073045104 0.189059218158945 0.221130025032721 0 0 0 0.694276113238644 0.301491079619154 0 0.0518427986619375 0 0 0 0.760023203678429 0.760023203678429 1.37372647368726 0
2.06161368568428 3.61624197475612 2.99928806698881 0.159649170236662 0.139664668124169 0.625371023081243 0.108573059579341 0 0 0 0 0.749900601804256 0 0 0.0932483928264348 0.237492815528286 0 0.822466067736969 0 0.0116247244122873 0 0.0164476563587568 0.142964602843475 0.482403246685863 0.482403246685863 3.02172107785394 0
0.52420159522444 1.94538634736091 0 1.12862230092287 0.622119607171044 0.990156447282061 0 0 0 0 0 0.735916213132441 0.00341284382850914 0 0.148326014091602 0 0.234026407165329 0.953970828326419 0 0 0.00593815282644253 0 0 0.756747230188921 0.756747230188921 1.80775112581597 0
1.97257866687141 3.82050790358335 0.334036959568039 0 0.817481052828953 0.219068926293403 0.0708922052509473 0.311441800145436 0.0551041460273808 0 0 0.201269511133432 0 0 0 0 0 0.59723525471054 0.0110895991708095 0.00111873103373207 0 0 0 0.596109176520258 0.596109176520258 2.3482652179266 0
3.93125376384705 0 0 0 3.76065699476749 0.879059029743075 0 0.193165547829798 0 0 0 0.577643825905398 0 0.0999907201965292 0 0 0 0.690539685543627 0 0.0854293740713849 0.0690715559514946 0 0 0.748625530628487 0.748625530628487 4.01670728269364 0
1.82878803345375 0 0 0.00794924981892109 0.957631341647357 0.375201778952032 0 0.0535164428094365 0 0 0 0.00890086847357452 0 0 0 0.276138603472843 0.255368510256595 0.939072342589498 0 0 0 0 0 0.827132402686402 0.827132402686402 1.90740880808932 0
1.25909885764122 3.24434038251638 0 0 3.42575874086469 0.398072715615854 0 0.444531648136364 0 0 0.238058092194909 0.260755366645753 0 0 0 0 0 0.295775389764458 0.00613854034347414 0.110864256183268 0 0.62986262836968 0 0.641999905928969 0.641999905928969 2.22311446811929 0
0 0.264826250495389 0.27033718675375 0 1.44051124714315 0.810184010537341 0 0 0 0 0 0.549224637215957 0 0.00607785252750204 0.174118356504355 0.029858097673037 0 0.961625245166942 0 0 0 0 0.0338993686072879 0.179912589956075 0.179912589956075 1.06641149914941 0
0.758462653495371 2.70647901459597 0 0.643329343292862 1.00794248864986 0.801311653107405 0 0 0 0 0 0.0602534289937466 0 0 0.0434461232669807 0 0.392598046349598 0.475771900964901 0.22507375735371 0 0 0 0.230016906431179 0.953300764318556 0.953300764318556 1.96423326391609 0
1.55992489866912 0 0 2.61428723856807 1.30971040623263 0.580386750167236 0 0 0 0 0 0.089578905608505 0.0614971842225861 0 0.089534748014075 0 0 0.813744547544047 0 0.028454430682831 0 0 0 0.602133939508349 0.602133939508349 1.58956779683179 0
0.684690936235711 1.20825808541849 0 1.68798414501362 0.73819479602389 0.72632305463776 0 0 0 0 0 0.461194220464677 0 0 0.219024594463757 0 0 0.350295578828081 0 0 0.14396286363368 0 0.336507901050679 0.506916918093339 0.506916918093339 1.51088938045061 0
0.932626524940133 0.775995501317084 0 0.459114447468892 1.2221556538716 0.641144338762388 0 0 0 0.0417927126210534 0 0.0750581994652748 0.173485343120711 0 0 0 0 0.137189298635349 0 0.00558582924821466 0.206244283584237 0.17687572205302 0.551100971905354 0.951051389332861 0.951051389332861 1.70002875340057 0
3.47367640212178 0.0875674579292536 0 0 1.09306123293936 0.164273785194382 0 0.00692568485477202 0 0 0.162336253098662 0.728452304843813 0 0 0 0.0473282505273233 0 0.970441443379968 0.0121569701533203 0 0 0 0 0.792368366150185 0.792368366150185 3.4833139200791 0
1.03822587337345 3.16333638504148 3.11990948859602 3.99023738689721 0.556569559499621 0.744912386406213 0 0 0 0 0 0.780462877126411 0 0.0521181390530028 0 0 0.171665171172342 0.624620497925207 0 0.0302940783331359 0 0 0 0.71984398108907 0.71984398108907 2.47633689283144 0
0.672979510622099 0 1.42940809275024 0 1.06456750631332 0.029122460866347 0 0 0 0 0 0.4905831865035 0 0 0.0238754401148897 0 0 0.151840676553547 0 0.0543933356379645 0 0.375769847206907 0 0.893329481827095 0.893329481827095 0.995778678717047 0
4.33092614053749 2.28636718145572 3.90184536925517 0 2.90834503574297 0.687895112903789 0 0.0232920994912172 0 0 0 0.402456546900794 0.630889276971721 0.0346363829246664 0 0.2002501292951 0 0.283209461020306 0.644135947756643 0 0 0 0 0.157545251538977 0.157545251538977 4.72973239272993 0
1.46643131086603 0 0.208939500153065 0.0563668753020465 3.00632896181196 0.993549898965284 0 0 0 0.177008398984443 0.00294106516059649 0.296896205982193 0 0.0912559767440278 0 0.00226732426299952 0 0.482772938907146 0 0 0 0 0 0.723840201739222 0.723840201739222 1.56197474217019 0
0 0 0 0.186086691683158 0.875042335828766 0.228225038619712 0 0 0 0 0 0.110512538347393 0 0 0 0.308726342101069 0 0.0790307121351361 0.433334160443256 0 0 0.376219228532509 0 0.758611467434093 0.758611467434093 0.897605625855758 0
0 1.22454366087914 0 0 3.32676143851131 0.800298216054216 0 0 0 0 0 0.245977150974795 0.0137022917945205 0 0 0.162221733472005 0.0911427912081392 0.746929934015498 0 0 0 0 0.0845497621972266 0.771418207557872 0.771418207557872 1.20502352938231 0
0 0 0 0 1.42479379009455 0.71121357800439 0 0 0.0511465038181776 0 0 0.314059909665957 0.163530638146462 0 0 0.0111399179098552 0 0.692452084040269 0 0 0 0 0 0.367484031943604 0.367484031943604 0.834699601042181 0
0.557577938307077 0.484954403946176 0.488768439274281 0.86877486249432 0.578947450965643 0.782238140935078 0 0.180410667024447 0 0 0 0.562430147314444 0 0.228709416656409 0.209775251118198 0.0615775342973451 0 0.53678860841319 0 0.0343600158787921 0 0.135271088399997 0 0.682178328745067 0.682178328745067 1.36132298361074 0
2.59380949940532 1.76839194493368 2.31193289253861 0 0.933158501982689 0.378659923095256 0 0 0 0 0.162952210729695 0.434484339784831 0 0 0.129785249252904 0.149349331049715 0.379671778202242 0.659825023030862 0.0511784991010127 0.107554618953998 0 0 0.318718194940884 0.728692841948941 0.728692841948941 3.02491316650089 0
0 3.29696729313582 0.585249176481739 2.67668751906604 0.690994365606457 0.0169089869596064 0 0.420086700755351 0 0 0 0.692609793739393 0 0 0 0.549971155822717 0 0.461023205891252 0 0 0 0 0 0.343740309821442 0.343740309821442 1.32437515752199 0
0.993216315750033 0.458540426334366 0 1.72846384625882 1.14046214474365 0.0612891081254929 0 0 0 0 0.00737183018921796 0.590624669101089 0.0124493522958566 0 0 0 0.169068987384113 0.230861544376239 0 0 0 0 0 0.756967867258936 0.756967867258936 1.07346693807445 0
1.49912232439965 0 0.253485682187602 0 0.137828002683818 0.715773854404688 0.0229319456847105 0 0.0185388467565638 0 0.0949818183146716 0.743888409342617 0 0 0.270463379289644 0.0484462640562583 0 0.675286349840462 0 0 0 0 0 0.501694791950285 0.501694791950285 1.58396317846956 0
1.63103748019785 0 0.960944140795618 3.82172995526344 0.667667217785493 0.824916207697242 0.00550480802388076 0.52355827511134 0 0 0 0.792609725147486 0 0.289039832356288 0.124259544129732 0 0.0319255791079477 0.0653841937892139 0 0.157084377840974 0.0960138686087175 0 0 0.438837573863566 0.438837573863566 1.95193254506286 0
3.50247583934106 0.0957482578232884 2.73995961598121 0 0.849391884170473 0.0423347190953791 0.237110682245437 0.0452569120494349 0.453363099050447 0.0747912461069345 0 0.244179421570152 0.00287507726819029 0 0 0 0 0.933544189203531 0 0.0496231528937419 0 0 0 0.759432008024305 0.759432008024305 3.50623327680353 0
0 0 0 0 0.802471509668976 0.817173183895647 0 0 0.497670679869657 0 0.00297761318495377 0.665883405134082 0 0 0.0124116817529537 0.0066216241753049 0 0.961419493192807 0 0 0 0 0 0.884917479241267 0.884917479241267 0.980708836891587 0
0 0.184396617580205 0.740205001085997 2.96475327503867 1.37116713635623 0.139948198804632 0.0060647185203758 0.042948470891295 0.472699970641751 0 0 0.857959286542609 0 0 0 0.281932236435001 0.0331030494267355 0.947858655825257 0 0.0382642697871489 0 0 0 0.699561552144587 0.699561552144587 1.31119415603967 0
0 0 0.982995277270675 0.214742786251009 0.677216078620404 0.271229760255665 0 0.0903921734563837 0 0 0 0.58585620787926 0 0 0.086799156698699 0 0 0.538566209375858 0.119066837460308 0.113126830234777 0.0520272229758688 0.281259184444017 0 0.108699849573895 0.108699849573895 0.792921784487588 0
1.0236116326414 1.4509059721604 0 2.44985419884324 0.274519923143089 0.708194963168353 0.278355795962217 0 0 0.0174577912566984 0.0650136568394471 0.191948140505701 0 0 0 0.16409559789117 0 0.0770377893932164 0 0.0103451929544567 0 0.215842594882652 0 0.929953472688794 0.929953472688794 1.92135883780144 0
0.858472472988069 0.377066681627184 1.39710563421249 0.492128390353173 1.75959372986108 0.000286258989945054 0 0.00353343772771569 0 0 0 0.451195945730433 0 0 0 0 0.165397167383522 0.916251511778682 0.310032593047895 0 0 0 0 0.591796143678948 0.591796143678948 0.859842846762685 0
3.77620902843773 0 0.12921209493652 0 2.45762217999436 0.11856628023088 0 0 0.219597415942956 0 0.272607073703627 0.708331681322306 0 0 0.584885628230901 0.520813603645027 0 0.0725580228026956 0.0168860419102402 0.0596695728124004 0 0 0 0.213237840682268 0.213237840682268 3.82567558107897 0
0 0 0 0 0.0891002828720957 0.720824101939797 0 0 0.0039319802425711 0 0.186160690143871 0.284127068938687 0 0 0.419900648886163 0 0.56942542842456 0.527413654373959 0.00324550173834595 0 0 0 0.0635698627350118 0.38596483762376 0.38596483762376 0.662045101956315 0
0 3.95274091046304 0.716007590293884 3.06291423179209 0.868353303754702 0.22055717301555 0 0 0 0 0 0.351808505132794 0.301660418905234 0.00872885291529399 0 0 0 0.214093075366691 0.0115559516317378 0 0 0 0.294661875793508 0.805775637738407 0.805775637738407 1.07772009417736 0
0.110892863711342 2.39122874010354 0.922536987811327 0.263334283605218 1.42889436520636 0.188174025388435 0.115204445505931 0 0 0 0 0.758223060518503 0 0 0 0.371319268802412 0.0678470931651692 0.684759928379208 0 0 0 0 0.210078882486895 0.0720777467358858 0.0720777467358858 1.17315401920348 0
0.198197565507144 0 2.2101920528803 0 0.828632854856551 0.480990355135873 0.0247689857948814 0 0 0 0 0.518441702472046 0 0.201450006580594 0 0 0 0.181802302598953 0 0 0 0 0 0.788368483074009 0.788368483074009 0.980642876125418 0
0.936878693755716 1.08739687595516 0.757488104980439 2.03802495100535 0.50824353704229 0.20529169938527 0 0 0 0.147219697570435 0.0257212476880891 0.81969670788385 0.0609854367272857 0.0336668962112848 0 0.154484407050979 0.0131943453568785 0.0256251920945942 0.109360619682445 0 0 0 0.433325109889433 0.7468251734972 0.7468251734972 1.4960043332805 0
2.95529889175668 4.74474751390517 0 0 0.0980157000012696 0.860457980073988 0 0 0 0 0 0.0388896143995225 0 0.0416127163286343 0.0298013509628585 0 0 0.709478591801599 0.0162606385263297 0 0 0 0.0134860310365066 0.26337314536795 0.26337314536795 3.98087179104089 0
0.0283052795566618 2.9650795685593 1.82121128425933 0 0.4020607303828 0.955221397336572 0.00792008537965479 0 0 0 0.000458591189257263 0.895120644476265 0 0.0403671818001266 0.221204386143705 0.0214540338461133 0.000108440506061512 0.618234653258696 0 0 0 0 0 0.756109953159466 0.756109953159466 1.9406869669059 0
3.58640495222062 0 4.62098024669103 0.372942005749792 1.71908738277853 0.621219297870994 0 0.230453416952501 0 0.152871006559336 0 0.387445796281099 0 0 0 0.0807255640211949 0.390258534875902 0.648308902746066 0.000944145123068629 0 0 0 0 0.372131583048031 0.372131583048031 3.70283951388431 0
0 0 0 0 1.87365058530122 0.613952976185828 0 0 0 0.457614797923214 0 0.647898962022737 0 0 0 0.248271175465452 0 0.0762941783759743 0 0 0 0 0.147095587105126 0.471609674859792 0.471609674859792 0.973826685320871 0
1.66052107559517 0 0 1.20629961555824 2.32522156927735 0.28865712787956 0 0 0.569332384384512 0.279934076721849 0 0.221916222944856 0.00721955854882773 0 0 0 0 0.987603139597923 0 0 0.0900789206980322 0 0 0.0823863034602255 0.0823863034602255 1.80059863561525 0
0 1.59465627092868 0 0.116454614559188 1.17047039559111 0.769039309350774 0 0.204839254173334 0 0 0 0.707273158244789 0 0 0 0 0.0809491519461094 0.0830727489665151 0 0 0 0 0 0.915807645767927 0.915807645767927 1.23873395337702 0
0.863413291750476 3.99805730208755 0.709204213228077 0 1.13597599882632 0.72135231923312 0.134627317764987 0 0 0 0.105092693195821 0.722693090559915 0 0.000943345482971032 0.0208379129537049 0.052741468131013 0.087230723571334 0.976101209875196 0.00383398215032738 0.0862512662887342 0 0 0 0.330220042029396 0.330220042029396 2.33393529016212 0
0.591546656563878 2.0421214797534 0 0 0.835758712142706 0.872657464584336 0 0 0 0 0 0.372542631346732 0 0 0 0.0827896257883486 0.38592165889367 0.831797822611406 0.102346948668696 0 0 0 0.0912347209522204 0.320805239258334 0.320805239258334 1.69389978264196 0
0.123215747531503 0.268434461671859 0 0.211265283636749 0.851441607810557 0.627150466432795 0.00184281685691457 0 0 0 0 0.549082699930295 0 0 0.217304893676982 0.0935366905591343 0 0.745106616057456 0 0.331280755090321 0 0.42585784561798 0 0.0964968837797642 0.0964968837797642 0.857213514145845 0
0.795046122511849 0 0.242059797979891 3.79507062677294 1.91256273025647 0.569463864900172 0 0 0 0 0 0.919484901241958 0 0.0965314476500435 0 0.35884858084676 0 0.775497344322503 0.137333620728921 0.0546260980943781 0 0 0.120131020309279 0.361271937843412 0.361271937843412 2.01612137153326 0
0.491992827970535 0 0 0.595557045657188 2.05787629634142 0.753097557695582 0.0426246603219067 0.130172204196463 0 0 0 0.587428727187216 0.0658571623718867 0 0 0 0 0.61224010027945 0.376301068865679 0 0.232772853478647 0 0 0.728670330252498 0.728670330252498 1.44287139596135 0
3.32242544274777 0.728572151390836 1.68180649867281 0 0.42602055054158 0.365104704396799 0.00485544882897659 0 0 0.0309878282372939 0.0153920109361807 0.546637638472021 0 0 0 0 0.00285424372322202 0.176951170200482 0 0 0 0 0 0.687706807162613 0.687706807162613 3.43602717885996 0
0 3.48134708008729 2.88300119689666 2.54787039756775 0.872269446030259 0.881271934136748 0 0 0 0 0 0.960733474697918 0.00298861597604686 0 0 0 0.00598002390063126 0.88873556512408 0.00630719862857158 0 0.0420213104299596 0 0 0.0034261392429471 0.0034261392429471 2.15867579783024 0
0 0 0 0 0.137543241027743 0.240359360584989 0 0 0 0 0 0.766720999730751 0 0.067656000990152 0.0103452778429144 0 0 0.855628935154527 0 0.0617880971806267 0 0.210483255711379 0.102487922363166 0.722976204007864 0.722976204007864 0.787794354428568 0
0 0 0.268643651157618 0.661730935098603 0.636007352266461 0.0984709640033543 0.190224479978354 0 0 0 0 0.00619832053780556 0 0.0153197490677226 0.568747403904812 0 0 0.318366881459951 0 0 0.12694459785406 0 0 0.32762787444517 0.32762787444517 0.740545306215139 0
1.9516707432922 0.0736289678607136 0 0 2.16706464928575 0.824462694115937 0.408546912519085 0 0 0 0 0.270431301323697 0.288680820041139 0 0 0 0.238275816723123 0.189948704093695 0 0.000183119969373762 0 0 0 0.999215627554804 0.999215627554804 2.00857511806089 0
1.36296120123006 0.478680226719007 0 1.574321300257 0.130269906949252 0.0511132795363665 0 0 0 0.000257103979922204 0.274813831411343 0.736852847505361 0 0 0 0 0.179292941673665 0.5568586520385 0.0258180131069643 0 0 0 0.288465278887557 0.987108069239184 0.987108069239184 1.52059454230553 0
1.45457817194983 0 0.25680678896606 1.53680004086345 0.421095488592982 0.796700685750693 0 0 0 0 0 0.347436586627737 0 0 0 0.0301368947608864 0 0.560967728495598 0 0.00707618470832921 0 0.615412028972611 0 0.589894712436944 0.589894712436944 1.68640000179798 0
0 0 3.20343087892979 0.115039760712534 1.43259923253208 0.054950000718236 0 0 0 0 0 0.637659914325923 0 0 0 0 0 0.22972990386188 0 0.0406633694517086 0 0 0 0.928765301592648 0.928765301592648 0.951222650524903 0
2.39959806203842 0 0.933979088440537 0.600193910300732 1.74626007629558 0.372684736270458 0 0 0 0 0 0.436637537553906 0.0385570581069293 0 0.236033344865056 0.466874919585844 0 0.351510121487081 0 0 0 0 0 0.242137724300846 0.242137724300846 2.54927365192853 0
1.8974189129658 0.723476791055873 2.49633554974571 1.02179066510871 0.992621531244367 0.269871383206919 0 0 0 0 0 0.0083238142542541 0 0 0.0785854492388269 0 0 0.58287869929336 0 0 0 0 0 0.863030573818833 0.863030573818833 1.99679683903011 0
1.02711676293984 0 0.712183886906132 0.574813538463786 0.284068908542395 0.325709697557613 0 0 0 0.0282721594424102 0 0.0323244084138423 0 0.185560204136225 0 0.420023065543308 0 0.972690217895433 0 0 0 0 0.0197333468372303 0.89705476583913 0.89705476583913 1.30124454908993 0
0.972235188120976 0.500863824505359 0.282361319754273 0 0.948598043760285 0.835682078963146 0 0 0.181949402305205 0 0 0.0263316752389073 0 0 0.297536322479599 0.160594416457091 0.781643176389617 0.0820004451088607 0 0 0 0 0 0.663027162430808 0.663027162430808 1.53013754445132 0
0 0 0.172334525268525 0 2.34189864015207 0.0129222993273288 0 0 0 0 0 0.320233948295936 0 0 0 0.960782023296576 0.0505607965808061 0.764697132399306 0 0.11758583538842 0 0 0 0.589401479111984 0.589401479111984 1.02701732937579 0
0.3588589921128 0 0 1.21862172824331 0.350736177992076 0.82939594774507 0 0 0 0 0 0.222060415195301 0.35632706483447 0 0 0.102513292020654 0 0.311872829450294 0 0 0 0.733116362272143 0.259612683755878 0.730947294272482 0.730947294272482 1.14354444522366 0
2.76740191597492 2.94385295733809 0 0 0.914516376564279 0.709833408240229 0 0 0 0.6483539763449 0 0.881541351322085 0 0 0 0 0 0.200394879793748 0 0 0 0 0.294533628479863 0.212974835652858 0.212974835652858 3.39115770638159 0
1.16194572485983 0 3.41632017400116 0.839873356046155 0.22563677188009 0.704772754339501 0 0 0.354288214586511 0 0 0.296919533517212 0 0 0 0 0.108000203660592 0.932249491801485 0 0 0.00738233756112749 0 0.0110888789355619 0.948656819760799 0.948656819760799 1.55741126426686 0
0.477603388717398 3.61050979001448 0 0.595789044164121 0.53107049362734 0.774241796461865 0.0297257839707784 0 0 0 0 0.583021671976894 0 0.317917243745247 0.0945842208686328 0 0 0.636848279507831 0 0 0 0.00254531404987704 0.247093085494083 0.280636108480394 0.280636108480394 1.96384210745477 0
0.411381373181939 0.0306851486675441 0 1.6187944735866 1.5978219662793 0.896434875205159 0.447271630433463 0 0 0.744919710048242 0 0.169974349904805 0 0 0 0 0 0.463819141965359 0.016317026327759 0 0 0.0404430872994658 0.445539522108419 0.166159440996125 0.166159440996125 1.10413313780426 0
0 1.80494633805938 0 0 2.40344440471381 0.939106819685549 0.0777429469163121 0 0.00070995381712724 0 0 0.201891114469618 0.0841601846220048 0 0 0.00618365231535273 0.265929682020664 0.827460114611313 0 0 0 0 0 0.526314649032429 0.526314649032429 1.50081707150472 0
1.1312540397048 0 3.21992441918701 0.407320937374607 0.72950336127542 0.717182382242754 0 0 0.0288510468229823 0 0.0814998250613301 0.350098973605782 0 0 0 0 0 0.677450980991125 0.695155440601892 0.140126133202978 0 0.53447601080315 0.286618828665141 0.263306743232533 0.263306743232533 1.73395503435163 0
2.59340303670615 1.86433250899427 0 0 0.270509218797088 0.200988996773958 0.00727734793423277 0 0 0 0.134506920771451 0.944850960979238 0.169667487641569 0 0 0 0 0.201141673373058 0 0 0 0.0249283248054662 0.0308605699244431 0.173470850335434 0.173470850335434 2.73175826625254 0
0.355606277473271 0 0 3.5895649464801 1.48622988676652 0.409511115867645 0 0 0 0 0 0.729398171184584 0 0.560258963515068 0.406231988152886 0 0 0.464909261558205 0 0 0 0 0 0.370438382495195 0.370438382495195 1.02375507819488 0
0 0 0.107672965154052 0.812710623256862 0.854904407635331 0.395781699102372 0 0 0.0268726455857687 0 0 0.466646214015782 0.215708979886911 0 0 0.243439929814212 0 0.506153247319162 0 0.0566500286207795 0 0 0.11529895248298 0.836516427341849 0.836516427341849 1.0875717446507 0
3.0203762173187 0.428520193090662 1.29337795637548 0 0.599490322638303 0.864931221585721 0.0567222322032601 0 0 0.257370063683543 0 0.724606002680957 0 0.550411727336097 0 0 0 0.390723912743851 0 0 0.00946195395130225 0 0 0.486910463776439 0.486910463776439 3.2210243746347 0
2.90156062226743 0 0.221654183231294 0.821783198509365 0.659565895562991 0.425900215050206 0 0 0 0 0 0.153936903458089 0 0 0 0 0 0.0615990818478167 0.069886404819897 0.0204461111778396 0.260471548605746 0 0 0.345958426594734 0.345958426594734 2.96940089925398 0
1.45997629221529 1.41845747828484 2.62533458252437 0 0.608676402363926 0.448428294388577 0 0 0 0 0.157730421125804 0.800004597054794 0 0 0.152880970602665 0 0.125887350456141 0.999442040920258 0 0 0.0356107470539316 0 0 0.774240507045761 0.774240507045761 2.18941747350128 0
0.973996513988823 1.03561703953892 0 2.05907136853784 2.51106279622763 0.563792510190979 0 0 0 0 0 0.545384152093902 0 0.428238094884713 0 0.314144141714621 0.274499924305838 0.587340046186 0.0131769885675543 0 0 0 0.220648023253268 0.57340995548293 0.57340995548293 1.94205023992606 0
0 1.59666378470138 0.560327499406412 0.413333335192874 0.499734045937657 0.853113165358081 0.302243645339745 0.10839236760896 0 0 0 0.353972622426227 0 0 0.365468979728494 0 0 0.631900537526235 0 0 0.0538966485150838 0 0 0.56217943970114 0.56217943970114 1.45028731699832 0
0.896961761405692 0 0.717077687382698 0 0.467241099569947 0.407628463115543 0 0.095638528662889 0 0.0315926052024763 0 0.853737088153139 0.220622773662736 0.0429817064725702 0 0 0 0.486078642075881 0.0123259746393316 0 0 0.000671820807641083 0 0.903820630162954 0.903820630162954 1.23200608490186 0
0 0.161543540656567 2.57112906128168 0.825679060770199 1.41251193638891 0.71957883099094 0 0 0 0 0 0.317313731182367 0 0 0 0 0 0.871873878175393 0 0 0 0.0755856821410112 0.0325546931137452 0.530541238375008 0.530541238375008 1.0658439419022 0
0 1.97534742671996 0 0.942537725903094 0.184011326171458 0.619452873943374 0.108155466264633 0 0 0 0 0.13648076239042 0.401945047800966 0 0 0 0 0.218092767521739 0 0 0 0 0 0.261698053916916 0.261698053916916 1.17088733490424 0
0 0 2.19432952930219 1.28964917734265 0.431956473737955 0.332729454850778 0 0.902992591870271 0 0 0 0.508996349060908 0 0 0 0 0.359367134092577 0.09013392473571 0 0 0 0 0 0.376500593032688 0.376500593032688 1.00917900547555 0
3.26910132728517 0.988783464767039 0 3.89991955459118 1.79847287712619 0.239416604163125 0 0 0 0 0 0.223274381831288 0 0 0.0644400320945734 0.126763544305496 0 0.7883377361577 0 0.130237324851938 0 0.338780024931902 0.202448387692646 0.7586854621768 0.7586854621768 3.5157989530585 0
0.361883938312531 0.0846582474187016 0 1.54343499708921 0.88230785052292 0.364681421080604 0 0.103753666230536 0.339212878457014 0 0.248287303258778 0.255350710824132 0.0254094962889393 0 0 0 0 0.848322197794914 0 0 0.373440419826981 0.71542016379795 0 0.324102921411395 0.324102921411395 1.29052728276033 0
0.440522333141416 0.701612454839051 0.955937983002514 1.10577624756843 0.787789406254888 0.136381543008611 0.109852228855024 0.0426199897860073 0.00987852395586195 0 0 0.12588385026902 0 0 0 0.00227999481959362 0 0.0604660231620073 0.0110651975833403 0.0308256253460801 0 0.235011398725758 0 0.843549089040607 0.843549089040607 0.960892010565049 0
0.0804217914119363 1.71036674408242 0 0.805090548004955 1.7341207806021 0.812433617888018 0.146276405187934 0 0 0.405227249146151 0 0.770591302309185 0 0 0 0 0 0.488768429728225 0 0 0 0 0 0.581878297263756 0.581878297263756 1.45915449548826 0
0.275794181972742 0.405685727717355 0 0 0.102034455630928 0.768620061455294 0.282434222724698 0 0 0 0 0.0622345961164683 0.0832882050216324 0 0.0425628778140347 0.0568221427318768 0.0332996652822388 0.647771029034629 0.0134757298796196 0 0 0 0.154593803636326 0.16987311700359 0.16987311700359 0.854435812343618 0
0.735519671812654 0 0 0.306172072421759 1.7893741086591 0.917239167261869 0 0.521812720134407 0 0 0 0.894110687077045 0 0.0555101413639839 0 0 0 0.0978571609593928 0.0434050970962776 0 0 0.0336190386397171 0 0.253217920893803 0.253217920893803 1.04888230710153 0
1.05442562373355 0.580336321610957 0 0.695646392181516 1.39606735017151 0.761597515549511 0 0 0 0.0817510794382613 0 0.46442105085589 0 0 0 0.158082185721669 0 0.843457508366555 0 0 0 0.409501133306355 0 0.264330278616399 0.264330278616399 1.72464016929 0
0 0.547841573134065 2.97188501805067 0.231233990751207 0.871332495473325 0.976665605790913 0 0 0.387737731196124 0 0 0.493415858130902 0.0232446263047906 0 0 0 0 0.0427744840271771 0 0 0.016670042151033 0 0 0.716310068499297 0.716310068499297 1.30419634040282 0
0.97830295143649 0.486271896865219 0.921592609491199 0 0.801253356272355 0.58247352601029 0 0 0 0 0 0.985255734762177 0.119189687451633 0.190054157912159 0 0.388610069099798 0 0.542644077679142 0 0 0 0 0 0.785563321551308 0.785563321551308 1.64100428080642 0
0 1.71881947014481 1.92818428389728 0 0.644467309117317 0.5547129586339 0 0 0 0 0 0.0783945138100535 0 0 0 0 0 0.631214900873601 0 0.0757424675971265 0.108111200671649 0 0.1172375357519 0.294999986886978 0.294999986886978 1.06953952012994 0
4.38354268553667 0 1.90632713679224 1.72399669373408 1.36659850878641 0.601777213392779 0.0174147484170733 0 0 0.235852886515019 0.227120445133469 0.26652335957624 0 0 0 0 0 0.251948168966919 0 0.0244459707159807 0 0 0.117830080384765 0.717129759956151 0.717129759956151 4.50341760731679 0
1.41400869749486 1.8622037274763 0.970851696794853 2.43355953670107 0.287825789302588 0.426612985786051 0.0845788087451182 0 0 0 0 0.209841143107042 0 0 0 0.0481703033353632 0 0.24529520329088 0 0 0 0 0 0.338202117010951 0.338202117010951 1.93741884376125 0
4.01463985908777 0 0 0 0.186768523184583 0.359802466584369 0.027334097843428 0 0 0.641136640847682 0 0.396235469495878 0 0.299957682626591 0 0 0 0.023214143468067 0 0 0.207387032915605 0.128507684985377 0 0.131941298022866 0.131941298022866 4.02520030028213 0
0.15553983184509 3.10317374952137 2.73974827397615 0.260294080711901 1.46336074825376 0.373202814022079 0 0.221797571265136 0.818216392981888 0 0 0.444858630187809 0 0 0.29197791884097 0 0 0.118447377812117 0 0 0.317122733980918 0 0 0.48657562956214 0.48657562956214 1.6434564935053 0
0 0.982002736302093 0.380936993518844 1.12959560053423 1.57432523649186 0.351125313201919 0 0 0 0 0 0.500168910250068 0.104330664283314 0.0980212217060783 0.0932635791735353 0 0 0.0152255205903202 0.075714122237886 0 0.625662614408107 0.350253763671768 0 0.706222007283941 0.706222007283941 1.56461195525739 0
1.55556731717661 4.56725208787248 0.942095102043822 0 0.00591960363090038 0.307977606076747 0 0 0 0 0.136014621970722 0.473121766233817 0 0.418868793929395 0.846678272381138 0 0 0.855945513350889 0 0 0 0 0 0.105037135304883 0.105037135304883 2.26821321482121 0
1.79642428061925 2.56175625720061 0 0 3.26416335720569 0.855747085763142 0 0 0.0717103291615412 0 0 0.945706113474443 0 0 0 0 0 0.52684587566182 0 0 0.048874293311746 0 0 0.658289941959083 0.658289941959083 2.71061152302769 0
0 0 0.725371284410357 0 0.895716259256005 0.464040391379967 0 0 0.257555168616049 0.128319631235688 0.325731510796688 0.397701549576595 0 0 0 0.146344883669191 0 0.947014702484012 0 0 0 0 0.0259008076195562 0.354891000082716 0.354891000082716 1.04964970009875 0
1.4214095834177 4.10004184464924 0 0 3.15064211469144 0.000302489614114165 0 0 0 0 0 0.275309387594461 0.00175989114303178 0 0 0.937001042727251 0.00925585053202316 0.816274089273065 0 0 0 0 0.00512965976046705 0.416295979404822 0.416295979404822 2.11840006679045 0
0.962988353101537 0 0 0.418870581779629 0.479897473938763 0.134585261810571 0.00449843562857832 0.0605357233764316 0 0 0.177368505344623 0.857970186974853 0 0 0.170852009415839 0 0 0.638564944267273 0.148655743270801 0 0 0.0311773350512309 0 0.746920333709568 0.746920333709568 1.14425867489215 0
0.877691702917218 0.218406752683222 1.08338413015008 0.0751842039171606 0.531519680283964 0.974784915102646 0 0.181830897980229 0 0 0 0.189024168299511 0.0326787666626206 0.562894221808998 0.160999907947265 0 0.301867978978369 0.62158293207176 0 0 0 0 0 0.248512695077807 0.248512695077807 1.3371652911067 0
0.557140620192513 1.81527784839272 2.62033801805228 0 0.711174459196627 0.106472947401926 0 0 0 0 0 0.680063709151 0 0.791924849959103 0.308066207549908 0 0 0.0189649125095457 0 0 0 0 0 0.536343165906146 0.536343165906146 0.964780072607988 0
0 0.474396471166983 3.61688056029379 0 0.597983305575326 0.172504289308563 0.225837957227366 0.475440138024456 0 0 0 0.110337359830737 0 0 0 0.695092362616611 0.123907581121235 0.253357233013958 0 0 0 0 0 0.85337725514546 0.85337725514546 0.932100794510414 0
0.59914072137326 0.53145950473845 0 0.95376421068795 2.11300030257553 0.365716893225908 0.0286698935411077 0 0 0 0.105522928140068 0.785753185627982 0.0141950504763863 0 0.0864030603379368 0.118597891720616 0 0.755322784883901 0.00848201631085888 0 0 0 0 0.597269177436829 0.597269177436829 1.37449819878187 0
0 4.0792109281756 0 0 2.68116753548384 0.264096211874858 0 0 0 0 0 0.63133122283034 0 0 0.124281356994114 0 0 0.400972042698413 0 0.444553286357585 0 0 0.0351556847421017 0.425070025259629 0.425070025259629 1.06828536648707 0
1.42785598477349 3.58944408828393 0 0 1.00331782666035 0.865714589366689 0 0 0 0 0.0618516210426988 0.812562074977904 0 0.434656808835797 0.700019457127881 0 0 0.932428790722042 0 0 0.0331521062758972 0 0 0.243387554539368 0.243387554539368 2.62744045499539 0
0.332323944894597 0.123094681883231 0 2.67112200125121 0.707769802771509 0.912312471307814 0.0267956217980951 0 0 0.0337184040771769 0.00299159350018679 0.106401063501835 0 0.00489911718015048 0 0 0.293759185262985 0.469812363618985 0.0114807259837237 0 0.00619462517923295 0 0 0.454616064671427 0.454616064671427 1.20998349735425 0
0 0.553538547595963 0 0 0.549540076637641 0.02135477703996 0 0.0895012578997216 0 0 0 0.709618475520983 0 0 0 0 0 0.34440795937553 0.0779973802195147 0 0.417749314531589 0.00803206179119287 0 0.442082987166941 0.442082987166941 0.758062166990762 0
3.34527491824701 1.33431722293608 0 0 0.736346031306311 0.902496421476826 0 0 0 0 0 0.102950478438288 0 0.0316408443824695 0.10810667046383 0.0654824225041349 0.874481954518755 0.34060445567593 0.0349542473574746 0 0 0 0 0.837174900341779 0.837174900341779 3.68767614887708 0
0.96421030163765 0 0 0.358569317031652 1.82239148160443 0.61576534062624 0.000413443066040742 0 0 0.0378495576817066 0.00267981088615327 0.544582599541172 0 0.0454489150174084 0 0.0412471236563302 0.00453784235272331 0.860782981850207 0.012017704358128 0 0 0 0 0.816848877817392 0.816848877817392 1.38973610518083 0
0 0.618914830964059 0.539716112427413 0 0.232193291885778 0.334873052081093 0 0 0 0 0 0.230166643625125 0 0.0655098899991787 0.241740756713294 0 0.609340267679691 0.279068978969008 0.0369516780888578 0 0 0 0 0.738007372710854 0.738007372710854 0.888024274571813 0
0 1.65353974793106 0 0 0.834900605492294 0.835246825357899 0 0 0 0 0 0.0852704304270446 0.00420198943283956 0.178625483905801 0 0 0 0.623049701564014 0 0.0758629879604717 0 0.223845930724751 0 0.303571161115542 0.303571161115542 1.25604151405167 0
2.23202141118236 0.39744168240577 1.51700483867899 2.69237425038591 0.998565117828548 0.422322387574241 0 0.186073894855503 0 0 0 0.245174025883898 0 0 0.234335409598183 0 0.0464648958031463 0.750722292345017 0 0.142455966592734 0.423203416520933 0 0 0.55356760090217 0.55356760090217 2.62624103822924 0
0.809345206478611 0.700644353404641 2.31416103383526 3.54184894170612 2.70497271604836 0.476455059135333 0 0 0.42630988490198 0 0 0.884265726897866 0 0 0.0341192451196839 0 0 0.660667304648086 0 0 0 0.0950015774676533 0 0.737155124777928 0.737155124777928 1.71761806579206 0
0.937527524773031 0 0 0.45620065741241 0.3074528160505 0.945884998189285 0 0 0 0 0.0435932647480872 0.73646211065352 0.391688376562695 0 0 0.00598532059008017 0 0.351728378096595 0 0 0 0 0.253369935566267 0.49714266625233 0.49714266625233 1.21028381145187 0
0.423346581403166 1.15467829350382 0.629812071099877 0 0.338198799174279 0.623160687740892 0 0.0432567153864264 0.0387250840341031 0 0 0.428811654448509 0.0490857669311833 0 0 0 0 0.42635833285749 0.0168266460492939 0 0 0.27338443818943 0 0.0362954505253583 0.0362954505253583 1.21015365627402 0
1.5045038308017 1.12143184337765 0.774561665020883 2.73538949154317 0.12064786744304 0.910148326307535 0 0.69205918890226 0 0.0307721608013658 0 0.442972164833918 0.00474537106832644 0.0613813682889748 0 0 0 0.298556520370767 0 0.0408980846089187 0 0 0 0.0625579603947699 0.0625579603947699 2.13062602272125 0
0 0.662905207369477 0 0.092952263308689 0.798402462620288 0.451043970417231 0.136324468025832 0 0 0 0 0.596459122840315 0 0 0.218807795778934 0 0 0.610145921586081 0.466096755743064 0.265582158952538 0 0.158823336022175 0 0.449105605250225 0.449105605250225 0.988741572649623 0
0.842571068089455 0 0.274373645428568 1.50949404411949 2.31813465454616 0.106236258521676 0 0 0 0 0 0.180690493667498 0 0.0411893519354615 0 0 0 0.33964604511857 0.16823631744237 0 0.205283928439772 0 0 0.193644430488348 0.193644430488348 1.28761196769244 0
0 0 0 1.32758710859343 1.95793573837727 0.346733102574944 0.26029386880624 0 0 0 0 0.400162543402985 0 0 0 0 0 0.197400571545586 0 0 0 0 0.682198063817588 0.674120602197945 0.674120602197945 0.978793776252501 0
0.724289194215089 0.945228169672191 1.89610493835062 0.702524484600872 2.74442058429122 0.903297957964241 0 0 0 0 0 0.693454456049949 0 0.211587839353277 0.0756892488087707 0 0.013487518808474 0.746291088405997 0 0.0198311194716181 0 0 0 0.53330229385756 0.53330229385756 1.78410757501357 0
2.77269831113517 0.394471022998914 0 0 0.97264439961873 0.30790505814366 0 0 0 0.115319521598201 0 0.776757449842989 0 0.03895925865993 0 0.388467712400207 0 0.915465912781656 0.0136817224839792 0 0 0.14138945790952 0.00860324025179288 0.470548785757273 0.470548785757273 2.87654618569616 0
1.63469165912829 0 1.85130787780508 0.76289735827595 1.24334858683869 0.489135107258335 0 0 0 0 0.15028173577418 0.654720806283876 0 0 0.150816427542127 0 0.256353472415784 0.00637669442221522 0 0.0245861897274123 0 0 0.861106852686519 0.23314354964532 0.23314354964532 2.04876125806414 0
2.32876063347794 0 0.0403607587795705 0 1.78414775477722 0.456435331841931 0 0 0.310929309291792 0 0.217221383702675 0.240290613379329 0.0304777530895097 0 0 0 0 0.490147249540314 0 0 0.0870393693527262 0 0.0195455379234634 0.967256916454062 0.967256916454062 2.44913184763571 0
0 1.79463106160983 0 0 1.43535504955798 0.857701467815787 0 0.00214226671228146 0.203464893693229 0.510603771543321 0 0.0316676541697234 0 0 0 0.0391078904273151 0 0.568211080739275 0 0 0 0 0 0.377504042582586 0.377504042582586 1.26816609562269 0
0 3.56882119551301 4.69457202591002 0.578701519872993 1.1335938652046 0.733716168440878 0 0 0 0 0.18047860318136 0.00353315961547196 0 0 0.432999866703508 0 0 0.377692766254768 0 0 0.0793985007162843 0 0 0.331930596381426 0.331930596381426 1.93773856730735 0
0 0 0 0.0811463315039873 0.88991162320599 0.32713877200149 0 0 0 0 0.145792840246167 0.462849357863888 0 0 0.270439095992802 0 0 0.570920535596088 0 0 0.171865037070434 0 0.0865111064891764 0.587863991502672 0.587863991502672 0.98148943779742 0
2.51296454202384 0.729462468065321 1.85800046450458 0 2.22825125418603 0.60335137671791 0.00420557870580938 0 0 0 0 0.368876985739917 0 0.706487973157307 0.231154005764049 0 0 0.778756268322468 0 0.204614568542709 0 0 0.121651773834217 0.391063462942839 0.391063462942839 2.73875171292026 0
0 2.49117887159809 0.790773169137537 0.610404254402965 1.08208468090743 0.234903933014721 0 0 0 0 0.00660322883902518 0.7483064038679 0 0 0 0 0 0.255678572459146 0 0 0 0 0.621795430318608 0.950530796544626 0.950530796544626 1.16462781551105 0
0.454083959804848 0.0959569807164371 0.805883488617837 0 1.9337679813616 0.0320772686973214 0 0 0 0 0.430426662326409 0.245199448661879 0 0 0 0 0.754316852481879 0.315932227298617 0.0696946957198665 0 0 0 0.181360449181771 0.158458690624684 0.158458690624684 1.07479203238094 0
0 0 0 0 0.372863776516169 0.537592079723254 0 0 0 0 0 0.866302183829248 0 0 0 0 0 0.616238384740427 0.00165134885340676 0 0 0 0.382593548590542 0.142706768820062 0.142706768820062 0.682003875951613 0
0 0.553961523342878 2.48629507701844 0 1.57339065847918 0.763913261005655 0 0 0.0140827229987611 0 0 0.533811665605754 0 0 0 0 0 0.643942540278658 0 0 0 0 0.253643215520229 0.289347912883386 0.289347912883386 1.25539950585125 0
0 0 0 0.745541375130415 0.121111281216145 0.424635061761364 0 0 0 0 0 0.937708311248571 0 0 0 0.12708502836154 0 0.349242208525538 0 0 0 0 0 0.0791592034511268 0.0791592034511268 0.653700176752193 0
0.851453082403168 1.31929056532681 0 0 0.189681157004088 0.523446297738701 0 0 0 0 0.0559434933517652 0.223289736779407 0.00217794687517985 0 0 0 0.425679954266706 0.966682522790507 0.0556799169235435 0 0.122753149781155 0 0 0.689741156995296 0.689741156995296 1.40620692481214 0
1.64247821667232 0 2.64673579414375 1.41990414820611 0.0752872352022678 0.50588311930187 0 0 0 0.0911905952371486 0 0.348004934145138 0.0395778454124718 0 0 0 0 0.532707951730117 0.0853463301731575 0 0 0.0932099724775624 0.416160259800486 0.396112203132361 0.396112203132361 1.81495841438318 0
0.0836220881901681 0.112186219543219 2.0231803979259 2.84626641869545 0.562173504615203 0.607403540983796 0.0100397041097711 0.0121343362578017 0.00543066888466782 0 0 0.493102120468393 0.0245236504363711 0 0 0 0 0.671108988579363 0.0370686913577633 0.00892982592172985 0 0 0 0.952447762014344 0.952447762014344 1.15549768086452 0
0.092557321768254 0.669993210816756 0 1.4581544646062 1.99144412251189 0.476051167119294 0 0 0 0 0.265819272581285 0.770192063646391 0.357856133152333 0.0563188440880333 0.500525084959359 0 0 0.272062819916755 0 0 0 0 0.214123642635988 0.195128691848367 0.195128691848367 1.24721925225239 0
0.444659007014707 0.045276221819222 0.356367721455172 0.44144083885476 0.991820969618857 0.811965758213773 0 0.0501808439243031 0.175154137893174 0 0 0.539552072994411 0.0472870704073528 0 0 0 0.333145331038429 0.847139520104975 0 0 0.157639814506635 0 0 0.654155322117731 0.654155322117731 1.3202405352586 0
0.319227544823661 0.807510758284479 0.838720160536468 0 0.974172071320936 0.696644863579422 0.111880058952823 0 0 0 0 0.2565364879556 0 0 0 0.248902105833749 0.158047696526272 0.347815757384524 0.000167871068554563 0 0 0 0 0.51464935974218 0.51464935974218 1.28088552297215 0
0.651823767460883 0 2.23385461140424 0.573047321056947 0.488354439614341 0.897617824375629 0.00352904362910221 0 0.034651050384199 0.824432706455878 0 0.530890813097358 0.149327561617867 0 0 0.0405396472933279 0.0044887292080837 0.25731646688655 0 0 0 0 0.429581862204088 0.0927177025005221 0.0927177025005221 1.43604339824634 0
0 0.272249791072682 2.39444244629703 0 1.38221460976638 0.302086103474721 0 0.272721768506456 0 0 0 0.24384089699015 0 0 0 0.449971892156144 0.601259388852344 0.680430852575228 0.0309939778498423 0 0 0 0 0.9693596099969 0.9693596099969 1.22698580066145 0
0 0.212300787679851 0 2.31854135985486 0.578457481227815 0.433097394416109 0 0 0 0.216648443094022 0.155192745070951 0.473679667105898 0 0 0 0 0.28742542802857 0.610499845584854 0 0 0 0 0.305981454977977 0.617788438219577 0.617788438219577 1.05031997073003 0
[truncated: 13,447,204 more chars]
