# Supplementary material for: How can we augment the few that remain? Using stable population dynamics to aid reintroduction planning of an iteroparous species
Source: PeerJ. 2019 May 2;7:e6873. doi: 10.7717/peerj.6873 (PMC6500717; doi:10.7717/peerj.6873)
Supplement: Supplemental Information 2 — The .txt files and R code that underlies the interactive software. [file peerj-07-6873-s002.zip › Finalized_Supplement_Software/GeneratingDatasetsFive.R]

num.times=50000
set.seed(14)
dom=matrix(0,num.times,27)

for (xx in 1:num.times){
a=sample(c(0,0,0,runif(1,0,1),runif(1,0,2),
runif(1,0,3),runif(1,0,4),runif(1,0,5)),size=1)
b=sample(c(0,0,0,runif(1,0,1),runif(1,0,2),
runif(1,0,3),runif(1,0,4),runif(1,0,5)),size=1)
c=sample(c(0,0,0,runif(1,0,1),runif(1,0,2),
runif(1,0,3),runif(1,0,4),runif(1,0,5)),size=1)
d=sample(c(0,0,runif(1,0,1),runif(1,0,2),
runif(1,0,3),runif(1,0,4)),size=1)
dd=sample(c(runif(1,0,1),runif(1,0,2),
runif(1,0,3),runif(1,0,4)),size=1)

e=rbeta(1,1,1)
death1=runif(1,0,(1-e))
j=sample(c(0,0,runif(1,0,(1-e-death1))),size=1)
o=sample(c(0,0,1-e-death1-j),size=1)
t=sample(c(0,0,1-e-death1-j-o),size=1)

k=rbeta(1,1,1)
death1=runif(1,0,(1-k))
f=sample(c(0,0,runif(1,0,(1-k-death1))),size=1)
p=sample(c(0,0,1-k-death1-f),size=1)
u=sample(c(0,0,1-k-death1-f-p),size=1)

q=rbeta(1,1,1)
death1=runif(1,0,(1-q))
l=sample(c(0,0,runif(1,0,(1-q-death1))),size=1)
v=sample(c(0,0,1-q-death1-l),size=1)
g=sample(c(0,0,1-q-death1-l-v),size=1)

w=rbeta(1,1,1)
death1=runif(1,0,(1-w))
r=sample(c(0,0,runif(1,0,(1-w-death1))),size=1)
m=sample(c(0,0,1-w-death1-r),size=1)
h=sample(c(0,0,1-w-death1-r-m),size=1)

x=rbeta(1,1,1)
death1=runif(1,0,(1-x))
s=sample(c(0,0,runif(1,0,(1-x-death1))),size=1)
n=sample(c(0,0,1-x-death1-s),size=1)
i=sample(c(0,0,1-x-death1-s-n),size=1)

	top=c(a,b,c,d,dd)
	mid=c(e,f,g,h,i)
	bot=c(j,k,l,m,n)
	bot2=c(o,p,q,r,s)
	bot3=c(t,u,v,w,x)
	L=rbind(top,mid,bot,bot2,bot3)

	dom[xx,1]=a
	dom[xx,2]=b
	dom[xx,3]=c
	dom[xx,4]=d
	dom[xx,5]=dd
	dom[xx,6]=e
	dom[xx,7]=f
	dom[xx,8]=g
	dom[xx,9]=h
	dom[xx,10]=i
	dom[xx,11]=j
	dom[xx,12]=k
	dom[xx,13]=l
	dom[xx,14]=m
	dom[xx,15]=n
	dom[xx,16]=o
	dom[xx,17]=p
	dom[xx,18]=q
	dom[xx,19]=r
	dom[xx,20]=s
	dom[xx,21]=t
	dom[xx,22]=u
	dom[xx,23]=v
	dom[xx,24]=x
	dom[xx,25]=x
	dom[xx,26]=Re(eigen(L)$values[1])
}

# Store the output in a text file
	write.table(dom, file="DOM_EVALUES_5_Master.txt",row.names=FALSE,col.names=FALSE)

##########################################################
