# Supplementary material for: How can we augment the few that remain? Using stable population dynamics to aid reintroduction planning of an iteroparous species
Source: PeerJ. 2019 May 2;7:e6873. doi: 10.7717/peerj.6873 (PMC6500717; doi:10.7717/peerj.6873)
Supplement: Supplemental Information 2 — The .txt files and R code that underlies the interactive software. [file peerj-07-6873-s002.zip › Finalized_Supplement_Software/GeneratingDatasetsFour.R]

num.times=2000
set.seed(14)
dom=matrix(0,num.times,18)

for (xx in 1:num.times){
a=sample(c(0,0,0,runif(1,0,1),runif(1,0,2),
runif(1,0,3),runif(1,0,4),runif(1,0,5)),size=1)
b=sample(c(0,0,0,runif(1,0,1),runif(1,0,2),
runif(1,0,3),runif(1,0,4),runif(1,0,5)),size=1)
c=sample(c(0,0,0,runif(1,0,1),runif(1,0,2),
runif(1,0,3),runif(1,0,4),runif(1,0,5)),size=1)
d=sample(c(runif(1,0,1),runif(1,0,2),
runif(1,0,3),runif(1,0,4)),size=1)

e=rbeta(1,1,1)
death1=runif(1,0,(1-e))
i=sample(c(0,0,runif(1,0,(1-e-death1))),size=1)
m=sample(c(0,1-e-death1-i),size=1)

j=rbeta(1,1,1)
death2=runif(1,0,(1-j))
f=sample(c(0,0,runif(1,0,(1-j-death2))),size=1)
n=sample(c(0,1-j-death2-f),size=1)

o=rbeta(1,1,1)
death3=runif(1,0,(1-o))
g=sample(c(0,0,runif(1,0,(1-o-death3))),size=1)
k=sample(c(0,1-o-death3-g),size=1)

p=rbeta(1,1,1)
death4=runif(1,0,(1-p))
h=sample(c(0,0,runif(1,0,(1-p-death4))),size=1)
l=sample(c(0,1-p-death4-h),size=1)


	top=c(a,b,c,d)
	mid=c(e,f,g,h)
	bot=c(i,j,k,l)
	bot2=c(m,n,o,p)

	L=rbind(top,mid,bot,bot2)

	dom[xx,1]=a
	dom[xx,2]=b
	dom[xx,3]=c
	dom[xx,4]=d
	dom[xx,5]=e
	dom[xx,6]=f
	dom[xx,7]=g
	dom[xx,8]=h
	dom[xx,9]=i
	dom[xx,10]=j
	dom[xx,11]=k
	dom[xx,12]=l
	dom[xx,13]=m
	dom[xx,14]=n
	dom[xx,15]=o
	dom[xx,16]=p
	dom[xx,17]=Re(eigen(L)$values[1])
}

# Store the output in a text file
	write.table(dom, file="DOM_EVALUES_4_Master.txt",row.names=FALSE,col.names=FALSE)

##########################################################
