# Supplementary material for: How can we augment the few that remain? Using stable population dynamics to aid reintroduction planning of an iteroparous species
Source: PeerJ. 2019 May 2;7:e6873. doi: 10.7717/peerj.6873 (PMC6500717; doi:10.7717/peerj.6873)
Supplement: Supplemental Information 2 — The .txt files and R code that underlies the interactive software. [file peerj-07-6873-s002.zip › Finalized_Supplement_Software/GeneratingDatasetThree.R]

num.times=20000
set.seed(14)
dom=matrix(0,num.times,11)

for (x in 1:num.times){
a=sample(c(0,runif(1,0,1),runif(1,0,2),
runif(1,0,3),runif(1,0,4),runif(1,0,5)),size=1)
b=sample(c(runif(1,0,1),runif(1,0,2),
runif(1,0,3),runif(1,0,4),runif(1,0,5)),size=1)
c=sample(c(runif(1,0,1),runif(1,0,2),
runif(1,0,3),runif(1,0,4),runif(1,0,5)),size=1)
d=rbeta(1,1,1)
e=sample(c(0,rbeta(1,1,1)),size=1)
f=sample(c(0,rbeta(1,1,1)),size=1)
death1=runif(1,0,(1-d))
death2=runif(1,0,(1-e))
death3=runif(1,0,(1-f))
g=sample(c(0,1-d-death1),size=1)
h=1-e-death2
i=1-f-death3
	top=c(a,b,c)
	mid=c(d,e,f)
	bot=c(g,h,i)
	L=rbind(top,mid,bot)
	dom[x,1]=a
	dom[x,2]=b
	dom[x,3]=c
	dom[x,4]=d
	dom[x,5]=e
	dom[x,6]=f
	dom[x,7]=g
	dom[x,8]=h
	dom[x,9]=i
	dom[x,10]=Re(eigen(L)$values[1])}

# Store the output in a text file
	write.table(dom, file="DOM_EVALUES_3_Master.txt",row.names=FALSE,col.names=FALSE)

x=read.table("DOM_EVALUES_3_Master.txt")
##########################################################
