# Supplementary material for: How can we augment the few that remain? Using stable population dynamics to aid reintroduction planning of an iteroparous species
Source: PeerJ. 2019 May 2;7:e6873. doi: 10.7717/peerj.6873 (PMC6500717; doi:10.7717/peerj.6873)
Supplement: Supplemental Information 2 — The .txt files and R code that underlies the interactive software. [file peerj-07-6873-s002.zip › Finalized_Supplement_Software/GeneratingDatasetTwo.R]

num.times=2000
set.seed(14)
dom=matrix(0,num.times,6)

for (x in 1:num.times){
a=sample(c(0,runif(1,0,1),runif(1,0,2),
runif(1,0,3),runif(1,0,4),runif(1,0,5)),size=1)
b=sample(c(runif(1,0,1),runif(1,0,2),
runif(1,0,3),runif(1,0,4),runif(1,0,5)),size=1)
d=sample(c(0,rbeta(1,1,1)),size=1)
e=sample(c(0,rbeta(1,1,1)),size=1)
	top=c(a,b)
	mid=c(d,e)
	L=rbind(top,mid)
	dom[x,1]=a
	dom[x,2]=b
	dom[x,3]=d
	dom[x,4]=e
	dom[x,5]=Re(eigen(L)$values[1])}

# Store the output in a text file
	write.table(dom, file="DOM_EVALUES_2_Master.txt",row.names=FALSE,col.names=FALSE)

x=read.table("DOM_EVALUES_2_Master.txt")
##########################################################
